# Supplementary material for: Improved genome assembly and evidence-based global gene model set for the chordate Ciona intestinalis: new insight into intron and operon populations
Source: Genome Biol. 2008 Oct 14;9(10):R152. doi: 10.1186/gb-2008-9-10-r152 (PMC2760879; doi:10.1186/gb-2008-9-10-r152)
Supplement: Additional data file 1 — Joined scaffolds: chromosomes 1-10. [file gb-2008-9-10-r152-S1.zip › KH0.JoinedScaffold_1.fasta]

>KhC1
nnnnnnnnnnnnnnnnnnnnnnnnnnnnnnnnnnnnnnnnnnnnnnnnnnAACCCCTAAC
TGCTAGCCCCTGCCCCCGTAACCACCAACCTCTAACACTTTCCACCAGCCCAATCTGTAA
CGTACCAAGGGATTCTTCACTAGTGCCACAGTTTCTAATACAGAATAAACAAAATTCACT
TAACTTGACCAAACAATATTCTGCTTTCAACATTATAGAACAACCTACTCACTATAAAAA
AACACATGGCGCCTGAAAAATATGTTTATAAAAACAATATACTTATTTCGTATCAAAAAC
ATTCAAAACATATCAATTCAAAACGCAGGCTTTACTAAACTCATTACAAAATGCGGCAAA
TTCAAAGTGAAGAGGTATAGTACCTCGTCTAATCGTTTTAATACCTAAAACTTACATACG
AAATGAGTATTACCACTTAGCCACTCAAAGCAAATTGAAATGCGCGCGGCTCGAACCTCA
ATGGGGTCACGTGACAGGTCGCGGTCGGCCGATCACGAACAACAGCTGTCGAGAATCGTT
TACTACGAAGCTAAGGGACGTGTCTACTCTGTAGCATTGGGCAGATGCCGTTAGGAAAGT
AACCCTTTCGCAGCAGTGTGTTTGCTGCCAAGAATAATTTCCTCTGGCTAACAGGTGCTT
TTACAGGAAGCCTGATAGGATAATTGGACACTATTTCTACATTTTATTGTTACATTGTCC
AGCTTCGCTTTTTGGCACATTGGTTACAATTAAATAAAGTGTTAAATATTTGAGACCGTA
GTTTATACACAATTCACGGCCAGAGTTCATGCCAATTTTGTATATTTAATGTTCAAAACA
AAACTAAAGTATATTTCTCTCTTGCATTTATCACCGTCGAACTCAATATATAGTAGGGTG
GGGGAAGATGGTACACCTTAAGCACATAATAACCAAATATTCTGATCGTGTTTTAAACAA
TTAACAACGGTCTATGGGAGCCGTGAGGATAAAGTTTTATAAAAAATCGTTAAATGTTTG
TTTACTATCAAATTGGAAGAGAAAATACATTGAAAAGGTGTCCCATTTTCCCTATATAGT
GGGGTGGAGGAAGATGGGACACTTTTCATTCTATTTTCTCGTCCCATTTAGTTGTAAACA
AAGATATTCACAGAATTATAAAACCGTATCCTCACGACTTCCGTAGACTGTTGTTAATTG
TTTAAAATACGATCAGGATATTTGGATATTATGTGCTTAAGGTGTCCCATCTTTCCCCGC
CCTACTATAACTTTACTAAAAATAAAACCGCATTAAAAAAACTTTATTCAAATTTACGAT
CCAGAAATTTCCATAACGAATAACCTACTCATATAACGCCTCTTATATTACATATTATTT
TAGGCTTATGCCGCCTGGAAAGATTGTTTAAGGCGCATTATATCGTGTCCGCTTTAACTA
TGGTACTTAAACTATTTAAAATGTGGATTAATTTTACTGCACTATAAATATAGCACCCAA
GACTACGAGATCTTAAAAATGTACGAGGACAAAATGAAACCTACAGGCCTAGATAACTAA
TGGCAAAAACCCCACAAACAAAAGATCTATTTAAACACCCCTTACATATTTGGAACTTCC
GTCATACATTGACTCGTGGTGGCAAGCTTGCTTATGGGCTAAGCGGCAATTGGGACCGCT
TGACCCTGGGAAGGTCTGAGACAATGACGTTAAATCTTCCGTGATGGGAGACGTAATAAA
TACGTTGGAAGGTACCAGAAAACAACGGGATAATCGCTTGCGTAAGACCGAAAGCGACGC
TATGCGGTTGTCCCCGGTTGAAAATCTTCCAGTCAGCGATTACAGTTCAATTAGCAAGGC
GGCCCTTCGGTCGTAACTCAATTCAGACTACTCTGCAACCACAATTTTATTAATGCTTTG
TTTTTTTGACCACTAATTTAAGACCAGTCTAATTTTTCAATCATTTTTAGATCAATCTAA
AAACTCTTTTTTAGACCACTCTGTGAAATTTTTCAGACACAGTTTAAAAAAAAAACTTTT
TTGTTAAACATGTGTAAAATGACATTCAAATTTTCGGGCCAGTGAAGAATCGTCCCTCTA
TGTTATCTGCTACCTACTAAAAGTAACCACCAACCACTGACCCCTAACTACCAGCAACTT
CTAACACTTTCCACCAGCCTAATCTGTAACGTACCGGAGGATTCTTCACTGGTGCCCTTG
AATGAATGAATGAATGAATGAATGAATGAATGAATGAATGAATGAATGAATGAATGAATG
AATGTAACGAATGTGCCCTTGTAAGGTAATAAACTAACTGTGGGCGAAATCGGAGTATTT
TCTAGTCTGATCTTCTTATTATGACTCTAAAAGATCAAATATTTCTGAACCAACAAATAA
AAATCAATAAATAATATATATTTCTACAATACAGCATCAATTAAAACTTGGCAGATTGCC
TTGGCACTTTATGGTCACAGTGAACTACATGTGCAAGTACTAAACATAATAGTGGTAAGG
GGTGGTAGCATTTCTATTACTTAAGTTTTCTGTAAAGTAATGCTTACACAAGTAATGAAT
AAATGAATGTAGTTTGCTTTATGTTCACGTAGCCAGAAAAAAGACAGTCATTATAACACG
GGTGTTCTGTTTCATACACTTCGTGCCCGCTTACAAGTTGCTACATATATAACTTATTTA
TCCTCGCATGGCGGGGGAACGAAAGTCTTTATAGAAAAGGTTCTGTTTCATACACCTTGT
GCCCGCTTATAGGTTACCATGTATGTTACTCTCTGAGTGATTTTTGGGGGAGTTTTTATG
TAATACTTACATTACTTAACAGAAACACTTAGGTAGGTTGTAGATCTGTAACTTAACATT
AAGTAGAAAACATGCCGATCTTTAATTATTGTTGCCTTTCCTTAAATATATTCAAGTGGG
CGCCTATAATTATAAGCGACGTACTTTAATCTCCCCCTTTTAAACAAAAAAATAAGCATT
ACTTAGCCTTAAGTAACAGAATCGAACTAACCAATGTGTTAAGTATTACTAATGTAAGCA
ATACATAACGAAAAACTTAAGCAACAGAATTACATTCCATTCTGAGTGTCAATACAGTGA
ATCTAAACATAATTTCAAAGTCAGCACTAGCTGTAAAAATCTAAAGAACTATAGAATAAT
ACTTAATCGATCAAAACTAGAGGTTTAACAGTCTCTTCCGTGCCCCTTTTTTTTGTTATT
TTTTGCTTTTTTGAAACATTTTCTTGTTCCTTGCCTTGGGAAATTTCCTGTGATTTATCC
CCAGCTGCATTTGGCTCTTTAATTGTACTAATCAAAACCTGGGAGAAATTTAAAATATAG
TTTGATATCAGCAATGGAATATTAAACTTTTGCTTTTTAAGTAGCAAAAAAAAAATTTAC
AATTTTTTTCGAAGTGTCAAACGTATAATGCCAGATAAAAAATAAAAAAAATATATTGTG
TTTAATGTGGTCATACACCTTGTTTACATATCACTTACTAACTATGTAACTTGCTAACAC
AAGAATTAAGCTGGCATACCACTTCTTCAAAACACTCAGGAATAAAAGTGAGTGTAACGG
TCACACCTTTTACCCGAAACATTATTTCTTTTTCTGTTTTATTAAAAGCATGTTTTTTTA
CAACTACTGTTCTACCAGTCTTTTTGCTTTTGTAAACATTACCGATCTTCAAAATCATGA
CCATAAACGAAATAATTTTTATTCATTCATATATATATATATATGAACAATACATTGAAC
CTTGTCCTTTCTCTTTTTCTTCCCTTTACTTGCAGAAGTGTCGACGCTTCCCTCGTTCCC
CTCATCAGACTCCGTATCTAACTCAGTTGGTTCACTTGAAACATCTGCAAAACAAAGTTA
TGAATGGTGAGTGTAATCTGCTTTATCCTTGCGTGAAAGGGTAACGGGTGTCATGTTTAT
ACACCTCGTGCCCTTTTACAAGTTATCACGTATGTAACTTGTGAGTGTATTTTTATTAGT
GACCACTGAGTTGGAGCAATTGTTTTTTATTTGTTCTGCCCAAAAGGCCTATCCATGTAT
TAACAAATATATATTCAGATAAAGAAAATCCATCCCAGGTTTATAGACATAAGAGCATAT
TAAGATAGAGAAACATTCCTGTTTAACTCTACACTCACCAATATCCCTTGCTGGCAGAGC
TTCTGGTGGTATTTGTCCTTTGACTTCATTCTCCATGATCAAAAGTTGCCGCTGTCTCTC
CAAGCCCTCAACATGTTTTCCATAAGACCAAGCAAGGTTGTTATGGCGACTCTCGGACAT
TACGCTCTCTGCTATCTCGCTCCCTCGTGTGGACAGAATGTCGGGTAAATCGAGTGTGTC
GGCTTCCTTCGCAGCTTTTGCCTCTTCCTTGTTTTGTAAATATAATTTTATTAGTAAATA
TAAAAAAAACATTTTATAAGTATATAAAAAAAGGAAATATAAAAAAAGGAAAGAAAGAAG
GAAAGATAAATGAATTTCTAAAGTTACTGTATCGTATCCCGTTTAATATAGTCGGTAAAT
GGTTAACACACATGTTTCTAGCCCAGGGGTTATGGGTTCAAGGCTTGCCACTTTTACCTT
TGTGGGCTTTTTGTTTGGGCAAAAACACAGTGAATACCAAAATACAGTATTTTTCAATAA
TCCCCTAAAAAAAATAAAAACCATGTCTCTAAATTTTAAACCAGTACAACTTGAATTTAT
GTGTACATACTAAAACACAAAAATAAAATAAAAAAGCAGAAAATTCTCAAATAAAAAAAT
ATCATAAAAACATGACTCTAAATCAAAAACTTTTTCCCACTCTCAACAAAGCTTCCTCCT
CCTGCTCTTTTATTTGTTTCTTTATTCTCTCCATTCTCTTTCTCCTCTGTCTCTCCAGAG
TGGAAGTGATCTTCTCATCACTCAGATTCTTTCGGAACTCGCAGAATCCGCTCCAGTGAG
TAAAGAGAACACGGAAAACCGTCAACTGAAAAATAAATATTTAAAATGAATCAATTTTTT
GTGTGTGTTGTTGAATAAAACTTATTTTATCCTTGTGTAGTGGTGTTTCATACAACTCAA
GCCCACTTACACGTTACCATGTATGTAACTTTGTAGCTGATTATTGCATACATGGTAACT
GGTAAACGGGCACGAGGTGTGTAAAACAGAACACTCGTGTTATAACGACTGTCATTGTCC
TGCCAAGCGTGGATAAAATAAGTTACGTTCAACAATACAGATACAAATTTAAATTAGTTA
AATATTCTGTTTTTTTCACCTGAGCTTCCCTAAATACATAGGGCCCCATTTCTTTTCGTT
TTTCAATGATTTTTTCCGCCATCTCAGCAGATATGTCAATTTGCAAGCTTGGTGGTATGT
GTGAACTGATGAAGCAGTTGATGATAGAAGTCACTTTAATTTCCGTTGAGACAGGATCAT
TATGAATGTGGCAAAAATCCTGGAAAAACATTTTTTATACAAAAAAAGAACAGAACACCC
ATGTAAAAAAGAATAATCACCAACAAAGTTACATAACTCGTAAGCAGGCACAAGGTGTAT
AAAACAGAACACCCATGTTATAGCGACTGTCGTTGCCCCTCTACATGAGGAGAAATAAAA
AGTTACATTTATTTACTTTTATCCAATATTTTGGGAAATAGTCATTTATAGCAAACATTT
GGGAAAAAAACATTTTTGTTATGTTACCTTGTATTTTTGAACCTCTACCCAGAACAAGAC
ATCGTTTTCGAGAAATTCTCCTTTCAACGAAACATATTTCCTAAACTGGGAGGTTGTAAT
CCTATTTGTCAATCCACGGCGGAATTCCATTAAATCTCTCGATGATGATTGCCATCTATT
GTCAAGTAACTAAAAAATAAGATTTTTATGTAGCAGTGAGGTAACTCTGAGAACTAACCT
AAACTTTACTTTTATAAAATACAGTACAATGCTGTACTTCATTAATAAAAAAGGCTACAC
AAAATAACAAATGTTATCCTATCCTCCTATGTGGTAAGGAGCCTTTAGACCCATTTAGGC
CTAGAAATTACCCAATACTTCATGAAAATAACAGATGTAACTTCATGTGAAAATTATGTT
GTTTTTATGTTAATAAAAAAAAAACAACCAAAAAGTTAAAAAAAAACTATATTAATATAA
ACCTATTAAAGTTAAAAAAGGGGTTAAAAAGTCATAATAAAATATTAGATGAATAATCCC
TACCCTCCAAGGTTCCCCTCTCTTCTTCTTCTTCTGCAAGATCACGTCATCTGCTACATC
CGACATCTGAGATTTCGGTCGCTGGCGATCCTGGAATTCCTCTGTTGCCAGGAACAACGG
GAGCCACCTCTTTTCAATCCTCTGCCTCACGTACTTCTGCGCTTCCGTGATCAATTCATT
GGGTGGCCGCTCTTTTAGTGTCTTTCCCCAACCTCCTCCAGCTAAGACGGCCTAAATAAA
AAAAGATTCCGTATTTTGGTACCCTCACAACTGTAAAATACTGTTAAATGATCCAGCCAG
GATGATCTAAGCATAAAATATTTTGTGTTTTGCGTTAAATGAATAACTTAATGTTTAATA
TAAAGATATGATAAATTGAAAGGTAACACAGCTTTTGTAAACTTTCCCAATTTTTATTTT
TGTGACCAAAAAGACAAAATAAATTTCATGCATTCAAAATAACATCATTTTAAAATATTT
GTTGTATTGCGTTAAATTGATTATTATAATATAACATAAAGTAGGGTAGGATAAGATATA
ATGTTTTTATTCTATTTTCCCATACCCTTTAAAAGCAAACAAAACAACATTCACAGAATA
TATAAACATAACCAGGGATTTTAAGAGAGCATTGAAAATTGTTCCAAACACGACTAGGAA
ACAATCTATATGGAATTGATGTGCTAACAGTATCTTGTCCTACCCAACAGTTCTGTAATT
TTGGAAATGATCATAAAATGTCGAAACAAGCCTTTCTCTAAGTTAAGATTGAATAAAACA
ACTTTATTTTACCTTATTTTGTTCATCTTTAGTTGCTGGACTGTTTGGACCAAAAAAGTA
TTTTTTGTGTAAATATTTTGTTCGAATTTCTTTTGCTTTCTCATCTCGCTTCTCATTGGC
TGGATGGGGGATTCGCTTGAACGATTCAATGTCCAACCAACAAAGGAGATCAGTCCTTGA
GCAAAATATCTTTTGTAATTTTCTAACACTGGTACATAGACAAAGTGGTTAGCATGGCAT
CCTAACCCAGAGGTAATGGGTTTAACGCTTGTCGCTGCTATCGTTGTGGGTGTATGTGTC
ATTAACAGTAATTAAAGCATGACTGTTTTGTTTCATACACCTCATGCCAGCTTATGAGTT
ACCATCTATGTAACTTTGTGTGTGATATTTTTTCTGCATGGCTTACAATTTAGACAACCC
ATGTGTGACCACTGGGTTGATGCAAAGTGCCTTGGTTGGTTTATCTTACTGGGCAAGTGT
GTATGGCTCCTACCACTTATGAGAGTTTAGCACAAAAAATATTGCCTTTAATCTTACTTG
GCATAATTTTCTTCTAAAAATTTCCGGAAAAACTCCAGTTCTATGCGGTTCCTGATAAGT
TCATCAAACGTGTAATTTTTAACATCTTCCGGAACTTTCATCCATAGATCTTCCTCATAT
TTTTCCATGGATTCCTGCTCAGTTTTAACTGGTTGCTTTTTCTGCAATAAAAAACTTCTG
CTTATCTGTAATATTGTTTAATTACATGTGTTTACTTTTAACAACGTATTGCCTGTAGGG
TGAAGCGGAAACGCCTTTAGCAAAAGGGTATTTCCTTTTTTGTTTTATCAATAAGCGTGT
TTTAACAACTGCCATTACTATTCGTCTATTCGCTTGTAAACTTTTCTGATCTTCGTTATC
GAAGTTAAAAAATAAGTTCCATTAATTCATATCAATAAAGCAAAACAAATTTTAAAAAAT
GCTGTGTTTTAAGGAATGGAACAATAGAATAGTCCTTTCCCAGTTCTGCTTTAATATATA
CTGTTCATGCATATTAGTATTGCAATTGCTTTTTGGATGCTGAAAATCGCGTAACCCAAA
CTGACCTGCTTAATTCCTTTCTTTTGCAGGTAAGTCAAATACCGAGGCGCGACATTTAAA
TTTCGTTCTTGTTTGATCAGTTCAATCTGTTCAAAAATATTTCAACTTTAATCCCAATAT
GATAAATTGGTTTAAATGTTAGTATATTAAACTACTACTGTTGCGGGTGTATTGATCAAG
ACACTTAATGGTAATTTCTTTAACCCAGTGGTCACTAAAGGATTGTCTAAATTGTCAACC
ATACAAAAAACATCACCCACAAAGTTTCCTTTGGTTAACTCATAAGCAGGCACGAGGTGT
ATGGAACAGAACACCCGTGTTATAATGACTGTTGTTCTTAGGCTACTCGAAGGTAAAGCA
AGTTACATTCATATTAGTTATATTTTGCATTCATTTTGTTAGATAATTTTTAATGATTTT
AGGTGATTACAAGCAAAAACTCTCAAACTTCCCACCTTGCTATAACTGGCTTGATCCGTC
CCCAACATCTGGTTCCACGGAACAATCAACATCTTGAGGACTTGTTCCTCCGCTGAGTCG
AATAATTCATCAAATGCAGGACTCAGTTTTAGTTGGATTTGTCTTCGAGTCGCCACGGAA
ACGCCGATGTTCTCTCTGGCGCCACTGACGATGTAGGTGGAGAATATTAACTGGGGAGGA
AATAATTTCAAAGTTATGAGAATATATGTAACCTATTTATCCTCGGATGGCGGGAAAACA
AGAGTTGTTATAACACGAGTGTTCTTTTTAATATTCCTAGTGTACCACTATTGTTACCAC
GTATGCAACTTTGTGTGTGATTGTTTTTCTGTATGGCTAACAATTTGGACAACCCATTAG
TGACCACTGGGTTGAAGCAATTGCCGTTAAATGTCTTGATCAAGAACATACTATATGGCT
ATATTTTTAAGCACCTTAAAATTTTTAAAAACTTTTTCATTTTAACTTAAAAAAGCAATT
ATTGGTTAAAACGATCAAACCTGGGCTTTTCTTTCCACAGTAAAATGATCAAATATTTCT
CCATAAAATAAATGATGAAAATCTTGAAGGTCGAACCAGAAGTGAACGGCGTTGTTCCAC
ATCTGGGGAAACATATTATTCAGGATTGAATTGGGGTTGTTTATTTGTGTGTCGTAAAAA
CACGCTATAGATAAAAGGTGTGGGAAAAGGCGTCAGCAAAAAAAACGTAGCTGATGAACC
CAAAATATGGTATATATGTAATATATACTGTTGTTTCCTGGCATATTATATTTGCAATTT
CTGCAGCAATACTTTGTAAGTTTACAAACGAACCTTATTTCCCGATTGTTCACAGAATTG
AGTGAAGAACCAACCAGCTCTTGTGTCATGGTAAAGTGCCTGGAAAGGAGAATCACGTTA
GACAGTTGTTACTTCAATGACCAAATAGTGAAGAATATGGTATTAAACAATCAGTCATGC
CAAATAGGACAGGAAAGAAAAATTAAACGAAAAGTTGTTGATTGATTGCTGCAACCAAAC
AGGTGAGGATTTTCAATTGTTCAATTATAAAGAAAAACGTATTTTTTTTAACCTGATTCT
TCCATTACAAAGATTTTACCAATAAGGTTGTAACAATTATATATTTTATTACAAAAGTGA
TAAACATATCTAGTAGCTTGGGGTGGGACACCTTTAGCACATAATACCCAAACATTCTTA
TCGCGTTAACAATTAAACTGTCTATGGGAGTCGTGAGGATACAGTTTTATGATTCTTTGA
ATGTTCTTTGTTTACTACCAAATGGGACGAGAAAATAGAATAAAAAGGTGTCCCATCTTC
CCCCACCCTACTATATTACAAAATTCTTTCCTTACAAAGGAGGGGTAAAAATATTAACAA
AGAAATTATAATATTTAATTAAATTTTTCACCTGTAACATGCTTTCCATTGCCGGACTCC
CTTTCACAGTTACTTGTGATGTCACAGAGGAAGGAGGAGACCGGATCATCACGCTTGACT
TGACTCGGATTTTCTCAACGCTGTAACAGAAAAAATTGTTAAAAAATATAAAAAAAGTAC
AGAACTTTATTTTACTTCTACAAATATATCTAAAAAATGCAAAAACATACAATGAAATTC
CATAAAAAAAAAACGAAAAAAATATTTTAAAACTAACTGACTTGTTTAATTTGGGGGCCG
CAGAATTTTTCTTTTCAAATCTTGCTCTAGTTTGTCGGGTAAGTGGGCCTACAAAGAAAA
ACACGTTTAATAAAAATTTTGTGTCAAATTGAATGATATAGAATTTAAAAAAATATAAAT
TATTTTGTTGTATTCAAGATTTGTTTTTATATATTACCAGTAAAATAAGATTTGTTCATG
CATATTTAAATCTCTTTTAGAACCTGTAACATGTGGGTTAGAGGCAACGTGCTAAACACT
GTGAGCATATGTGTCCTTCGGCAAGACACTTTATAATCCATATAATACAATTTGAAACTA
GCTGCTGTAGAAGTATAATAAAAAATTTTCATTTTCAGATTTCTTTAACTTCATTTAGTT
TTAATAAAATCTCCTTTACCAGCTGAAGCAGGTCTTCTCACAGGAAGTTGAAATCCTTTC
CTCCCCCTTTCCGTCAGAGCTGCCACTTTTGGCGCTAGATAGCTAGGGATGGGGCTCGGC
GTTGTGAGGGGGGGTGACGGGTCATGCTGAGTCATGGTGACATCACGGTGGAAGTATTGG
TGGTACTCACTGCTGACTCGGCTTTTTTCGTTACCATGGTGACCATTCTAAAATCAATTT
AGTTTTTGATTAATACACAGACACATTTTAACAATGGTAGGAAATTTAAACTAATGTTAA
ACTATATATAATTTTAATTGCTGACTATTTCGTTTATTATAGTGACCATTCTGAAAAGAA
ATATAGATTTTTAATTGATAATACACATGTCGCTAAAATATGATTTAAGGAATTGATACC
TTGAGTCTCGGAAAACATGACTTGGGTCTTAAAGGAGCGATTGTCATGGTCTTCGGAGAT
GGGTAAGATTGTGATGACAGAGGGCGTGGGTCATGTGACTTCTTCCCCTGCTCTTCAGGG
TTGTCAACCCCGAAAATATTCGAAGGTATTTTGGGTGTTTGTCGAACTAAATACCTTGGT
GCCCTGTGAAGAAAATGGATGTTAACACATCTCTTGATAAAGCCTTACTGGATGGCAGAT
AAAACGTCGGATATACACTTCGTTTTATACCAGATGAGCTGCTCAAAGTTCATATACATT
ATGAACAATTTTTTTTTTAATTCAAAATGGTCTCTATGGTGATAAAGGATCAGCAATTAA
ACATAATTTAACTTTAGCTTAAAATTTGCTACCATTTTATAAGTTTGTCCTTTACCTTAC
TAGCCAAAATAAATAATTAAAACTGAATCTTTTTTTTTAAAATGGTCACCATGGTAACGA
AAAAAGCCAGTCAGCAGTGAATACCACCAAAATATGATTTGTGTAACAAAACATGGGGTG
TTAATGTTAGCATTTTTTTAACTGATAATCTGAATCAGCCACTGTATTCGTACATACATA
CAAAAGTTATCATTATTATTTCCCTTACCAATACAGCAGAAGTGATTCCGCGATATTCCG
TTGCACGTCATGCAAGTGATCTATTCTCCACAAGGTGGCGTGCTCGAGCTTATAACGAGA
CAAACATTCTTTCGGGAGTCTTTTAGTACTTCCAATTTTTAAATAAGTTTTTCGAAGTTT
TTGCAGATACCTGGAAATTCAATATAAGGTATATATATGGGTGTTGTAGTAAATTGGAAA
AAAAATCATAAGCGGGCACGAGGTGTATGAAACAGAACACGCATGTTATAACGACTGTTA
TTGCTTGACATGCGAGGATAAATAAGTTACATTTATTTATTCTTTTATTTATTTAAACAA
ATATTGTGCTGCTGTTAACTTATTTCCAAATACCCAAAAATAAAACTTAAAAATAAACTA
TTCTCAATTAACCAAACTATAGATAAAACTTACGTTGTAGTTTTATCTTGGTGAACAGCA
AACCGACTTTTATCGATATCCAACCATAATAATAATAATTTCTCTCCAATCGTGTTTTGA
AGGAAAGTTTTGAATTTGTTGAAACCTTTGGAGTCTAGTGGAACAAAGAAGCATAAAAAA
ACAGAGCAGATAAAGGTAAAAACAAGAAAAAGTGAAACAAAACACAACAAAAGTAAAGGA
AAAAAACAGAAGTTGTTGAATTTCTTTATACATGAGTAAACTTAAAATACAATAATAAAT
AACCTTTCTGATAATTTAAATTACACTGGAGCTTTAGCAAAACATAATTTGTTTTAAATG
TGTTTTTTTCCTAAATTATTTATCTTTAGACCTAAAATAAAGTTAAAGAAAAAAAAGGAA
AAAAGTGAAAATATATTAAAACATTTGCATAAATTAAATAAAAAAGAATAAAAAATGGAA
AAAACAGAAAACGGAAAACGGAACCTCCCACCAGTAAAATCAAATCTCCGAGATGAGGTG
GTGAATTCTGATTCGTCAGTTTCGTCCGAAAACACAGAGTCTGTTTCTTCGTCAAATGTT
GATATCAATTTGTACTGTGGGGGGGAGGGGTTAATTACAATTAAGATTTAACATAATATT
TTTTATCTCTTATTATTTAACATAATTTTTTTTATCTTTTTTTATTAAAATAACTTTATT
AAAATTTAGGATTCACTAAAAATACTCATTCAGTCTATTTGGGAAAGATATTTTGGCTTA
ATGAGCCAAATTTAGCCTAAACCCCAAGCAATCGACAAGAGCCTAACCAATGTTTGCTGC
TAATTTCCTTCTCTTTGTTGTTTTAATTAATCTGATCTTTGTAACGGCATTCGAAGATTC
AATAATAAATAAAGATTTATGTTTTTACCTTTTCCAAAAATGAAATCGATTTCTTGGCTG
GATGTTCCAGTAAGCCTGACAAAGACCTGGCACTATGGGATCTGAGAAAACAGAATTTTA
AGCTGTTACAAAACAGTTTTCATAGCAAAAAGCATGTTATTTAAAGATCGAAGAGAAGGC
ATTCAACAGTAAAACTATGTTGTACTTGTCTTTGTAGCACAATAATAGATAATTACTAAT
GGACAAGCACAGGGCTAGTGGTTAAGGACTTCAGTAGTGATATTCTCATCGGCCGACTAT
ACTAGTTGCCAAATTTAAACGACTGTACATGGGAATACAACTCCTGCGTGTAAACATTCT
ATTCTAAGTGGGTGAGGTCCTACAGCAAGGCACGTGTCATGGATCCTAGTATCTGGTTCT
TAACCCTTATTTAGTCTTATTTATATCATACATACCGGTTAGAAAACTTGTCTTCAGGAA
ATTCAGCTTTTTCATCAGCTTCCATCACAGCTTCAGCTAACATCTGTTATGCTTATGTTA
AGGTTTGAATATTTAATGTTTCTTGTTTATCCTTGTGGTGGGGTAACGCCATTTGATAGT
CTATATGACACAGATGTTCTGTTCAATACATCTTGTGTCTGCTTTTGAGTTACCACGTAT
GGAACTTAATTATCCTCGCATGGCGGGGCAATGCTGGTCGTTATATCACAGATGTTCTAT
TTCATACATCTAGTGCTCCCTAAGTTACCATGTATGTAACTTCGTAGGTAATTTTTTGAG
GTAAAATATAAACTTTTTCCCAAATATATAAACCTACATTGTGGGTCAGCTGACTCAGTG
GAATTCCCCCATCTTGTGACGAAGATTTGATTATTGGATCTAGGTTGACAATGTTGTCAA
GTTTTGTGGAACTGAGGTTAGGGCTCATTGAAAGAAACGCTTCTTTTATCGCAAGTGAGA
CAAAAACTGATGAATATGAGGTGACGCCCGTCACATCAAAGTTATAACTCCCTAGAAAGT
AATTTGGGTAAAATATTTTTGGTTGTTGGTTGAATAAAGGAATGAAACTCATTTTTCCTT
GATAAGAAAAAAATATAAAATGTTGTGCTAGTGAAGAATCCTCCCCCAGCTTATCTGCTA
ACCACTAATCGTAACAACCAACCATTGGCAAAATTTAAAAATGCATACATAGCTCAAGGC
TGTCTGAATATATTCTACCAAGGGAAAAACCCAACAGCTTGGGGATTCCCCTAACTAGAC
CTCTATTAGTTTTTTTAATATTTCGGAGAAATATAAAAGTGATTTCTCTTTAGTTGTGGG
GACAGCATGGGATTTGTAATCAATGCGCGTATTTGCGTTATAAAATGAAATTGTATGTGA
AGTGGGTAATATGCAACAGCACAGGTAAAAGGTAAAAAAAAAATCGCCAAAAAAAATATT
TTAATCACCAAAAAATTATTTTTAAAACCGCCAAAAAGAATAAAAAAAATAATATTTAAT
TTAATCCTTAATGCTGCAAAATATAATAAATTAAAAAAAAAAAAAATTTACTTTTCTGCT
CTTGCTCCACGGATTTCTCCGAGTTTGTTTCTTCTTTGCTCTCGTCGCTCTCACTCCCAA
CACCCTGGTCGCTTTCGTCATCGGAAAGTTCGGGTTCAATCTTTACCACGTGACCGACTA
TTGTAACGGTAAAAATTAAAGATTTTTAAATTATTTTTTCGCATCTTTTTTTATATTATT
TTGGCATATTTTTAAAACGGCTGGCATGGGGTGTATGACACAAAACACCCGTGTTATAAC
AACTTTGGTTTTCCAAGCGAAGATAAAGCAAGCTGGGTTCATTCATTCTTTATGTATGAC
TGATAATTTAGACAACCCGTTAGCGACCACTAGGTTGAAGAGATTGTTATTAAGTGTTGG
CCAAAGCTCACATGGTAGCAGCGACGAGCCTTGAACCCATTACCTTTGGCCTACATGAAT
GGGCGGTAACCATTTTGCCACAGCGCCGCATCAGAGATTACGCCATGAATAAACCAGTTA
GGTTACGAACCTTGCGGCACCCTCTTTAGCGGCAATGGCATCACGCACGCAGCCGCATCG
GCATGGATGGGTAATTACTCGGCACACTTGGAGAGAACACGACGGACGATCCAGAAAACG
CAGCGTTTGAGGTCAAACGGGAAGAAAACTTGGGTTCTGTGTTTGAGCTTTGTACCTAAG
GATAACTTTCATTTAAAATACGAGTATAATATTGTGGGGTAAGATGGGATACCGTTAGCA
CCTAAATTCTATATTTTCTGATCGTGTTTTAAACAATTAACAACGCTCATTTAGAGTCGT
GAGGCTACAGTTATATATAGTAAGATGGGGAAGATGGGACACCTTTTCGTTTTATTTTCT
CGTTCTATTTGGTAGTAAATAAAGAAGTTTCAATGAATTATAAAACCGTATCCTCACAAT
TCCCATAGACCGTTGTTAATTGCTTAAAACGCGATCAGGATATTTGGATATTATATGCTA
AAGGTGTCCCATCTTACCCCACCCTACTATATTCATATGTTTTAAAGCAAGCCCACAACT
CCAAAAAAATCGTTTAAAGTCGCGAGACTTTATGGTTATATCCTTCTGTGAATGTTTAGT
TCGCAACCAAATAGAAAAAGAAAAGATAACGAGAACTTGTCCCATTTACCCCACGAAACT
AGACATAAATCTATAAAATGACGTCACTGTGACGTCACAAACCTCATTATTCTCTTTCTT
GAAATATTCCTCGGCGTCGTCGGCGATATCGCGACGAGAATCCATGGAGCTGATTGGACG
AGACGAACTCTTGCGTCGAGGGGTTGGAACAGGGGCTGACGTCACAGAACGGGGAGTTCC
CGAAACAGATACTGTTTCTACCTGTAGAGGTGTAATTATTTATGTTGAAAAATATAGCAA
GGTGGGGTAAGATGGAAAATTACTTCGTTATTGACATTTTAGGAAAACCATTATTTGGGT
TGGAGCAATGGCCGTTAAGGGTGTTACTCCAGCAGTGGTATTTGAACCTGGTTTTTCTTG
ATTACGAAACACCTGCTATCAGCACATAATATCCAAATATCCTGATCGTATTTTAAACAA
TTAACAACGGTCTAAGGAAGTCGTGAGGATTTAGTTTTATAATTCTTTAAATGTTCTTTG
TTTACTACCAAATGAGACGAGAAATAAAATGAAAATATTTTCCATCTCCCTAATTCTACT
ATATAATGCTTTGACAACACCCAACCACATACTTGCTTTGCCATTGTAAACCATTGTTGC
GTTTGTGACGGAGTAGAATAGCCCATTGTGACGCTTAATCGTTCCATCATTTGCCCTTTC
TCGTCCACAGGGGTGGTGGGAGGGGTCACCTGAAATAAAATGTATAAATATTACTGTGGG
GTAAGATGGGAAACTGTTAGCCCCTAAATCCCATTTTTTTATAATCGTTTTCTGGCAATT
AACCACCCCTCTTTTAAAGCCGTGAGGATACGGTTATATAACTAAAACAGTAACAATTAT
GTATCTTGAACAGGGACATATACTACTTTGTAGCAGCATTACGCATCGAACCCGGAACCC
TTCAAGGTGTTTTTGCCTAAACGTAAGTCATGCTATGCAATTTTTACTTTTCGGGTTACC
ATTACCACCAAGCCATTAATAAAAGTAAACAATATCCTTCGTTTGAAACAAACCACAGTT
AGTTGTACCTTCTTTTCTTTGTGCCATGGTCTGTAAGTTTGGTCCACAGTCAGTTTAATT
CCACATCTGCGTGTCTCGATTTGTGAGAGTAATTTCGCAAGTCTGAATTCAGAATATACA
TATATATGACTTTAGATCAGGGTTTATTACACTGTATTTAGTTTGCTGTTAATCAGGTTT
AAGTGTGCCACAAAGTCTCACTAGTGAAGAATACGTTATTTATTAGTCTGGTGGAATGTT
TTAGAGGTTGGTAGTTAGATAGGGGTTAGTGGTTAGGAATTATATGGGTTAGGAGTTACG
TTCTGTCCATTACGTTGAATAACAACTCTATTACCCTTTTTGCATGGTCACTTTTATGCG
CGTAAGTACTCGCATATTTATTCGCAAAAACAAAGTTAACACGCAACGTCATAAGCGTTT
GCGAGTAAATATGCCAGTACTTACGCGCATAAAAGTGACCATGCAAAAAGGGTATATGAT
TGACATTTTACCCTCATAAGACTCAAAATACAAGTATATAATAAACATACAGCATATATA
TTATACCTTCATATAACATATATCATACCTATATTCCATGTAGAGATCACTACGTAGAAA
AGTTGGAAGTCGGAATCTTTTAATCCATTGCATGCCTTGTTCTTTGTCAAGACACTGGGG
AAAAAATATTAAAATTTTGAGTATATTTTGAATGTGAAAGAAAGTAACTTATTTATCCTC
GCATGGCGGGGTAACAACACTCGTTATAACACGGGTGTTCCGTTTCATACATCCCGTGCC
AGCTTACAAGTTAACACATATGTAACCTGTTTATCTTCAGCCGGGCAACGACAGTTGTGT
TCTGTTTCATACACTTCTTGTCCGCTTACAAGTTACGTAAGTAACTTTGTAGTTGATTTG
GCTGCCATTTGTGAGAAATTCAGCTATTGCAATATGAGTTTTTCTTCATAACTGCGAGTG
TATATAGTAGGGTGGGGTAAGACAGTCTATGTTTTCATTCGCTTTTCTCGTCCCATTTGA
TAGCAAACAAACAATATTTACAGAAGTATATCCGTATCCTTACGACTTTAAAAAGTTGTT
GTTAATTGTTAAAAACAGGATGGGAAAGAATTCGGAATTTGTATACTAACGGCAACCCAT
TTTACCCCAACTGATAATAACTTTTGTAATAAAAATTTTTAGCGCCAAATAAAAATCACA
AACCTTGACACTAAAACTCGTTTTTATCTCCTCTTCCTCCTCATTATTTTCTTCCGCTTT
CTCTCTTTCATAATGAGGGAGGCGGATTGGTGGGTGGGGGATCGCATTCTGTTTTATTGG
GATTTAAGTTAATAGGAAAATCTTGTACTGGAAAACAAGTATTTAAACGCAAGTAACAAT
TTTGTCTTTTATATTGACATCAAAAATTAAAAACATTGACACTAAAAAAATAAAAATGAA
TAATAATAATTTGTAAACAAGACATTTGCAAAAATAGAGTTCTTAGGTATACGTTACATG
TACGTTAAAAATTATGGTTAAAATGTATAGTAGGGTGGGGGAAGATGGGACACCTTTAGC
ACATAATATCAAAATATCCTGATCGTGTTTTAAACAATTAACAACGGTCTGTCGGGGTCG
TGAGGATTTAGTTTCATAACTATTTGAATGTTCTTTGTTTACTACTATACATGGGACGAG
AAAATCGAGTTAAAAGGTGTCCCATCTTCCCCCACACTACTGTATAAATATTAACACTAT
AGAAGTGAACATTAACACAATAAAAAAATAGACGGTATAAAAAATAGACTGTACCTTATA
CACTTGACTGATAGGTGTTTGGGACCTTGCATATGACTTGATTTTGTCAGCGAGTTTAAA
TTTCTCCGGAGTTAAAACTTCGAATCCTCCAGTGTCAGTATTAAACCTTAATGGCTCCGG
GAAACTCTGTGGAATTTAAATGAATGTAACTTGCGTAGTTTTTTGTTTTATACACCTCGT
GTCCGCTTACAAATTACCACGTGTGTAACTTATGACACGACAGTCGTTATAATACGGGTG
TTCTGTTTCATACACCTTGTGCTCGCTTACAAATTACCACGTATGTGACTTATTTATTCC
AGTGGGGCAACGACAGTTGTTATTACACGGTTGTTCTGGTCAGTTTCAATACAAATATAA
CAGTCTATTTATGATACAATTAATAACTAAAACCATCTTCAGTAATGTAAAAAGTTCAAA
AATTTTCATAAATAAAATTGGGGACAAAAACGTGATTTTTCAGCATTAATTCAACGTTAT
CCAGTGGTAGCTTAATCTATGTTTGTCTGTTTGTCTGTGTTTTACTCGAACCACGAGCAC
AACAAGCTACTTCATCATCTGATTCATTATCGTTGAATAACTTCACGCTCACTTACCGGT
AATTCAAGGAAAGTGTTGAAATAATCAACGAAAAGATCGTCTGTGGCGAGGAACTCGTCC
TACCGTGCAATGAACTCAAGTTATTATCAAACACATAAAAAAACATATAGTAGGGTGGGG
TATATGGACATTTTCTATGCCCCCTTTTTGAATTAATAGGGGGTGTATATAGTAGGATGG
GGCAAGATGGGACACCTTTTCATACTAATTTCTTATTTTCATACTAATTTCTTTCATACT
AATTTCATGGTAGTAAACAAAAAACATTCAAAAAATATGAAACCGTATCCTCACGACTCT
AATAGACCGTTATTATTTGTTTAAAAAATGGTCAGGATGTTTGGATATTATGTGCTAAAT
GTGTCCCATCTTCCCCAACACCACTATATATGTATGGTATACCACCGCGATCGACAGTCG
TTATCACACGGGTTTAACACTTCATGCCAGCCAGTGACCATGTATGTTACTTTGTGGGTG
ATTTTTTTTTTTATGTGTTTGGCTGATAATTTGGACAACCCATTAGTGACCACTGGGTTG
GAGCAATTGCCGTTAAGTGTCTTGCCCAAGGAACATACGCCCACAGTGGTAGCAGCGTCG
AGCCTTGAACCCATTACCTATGGCGCCGGTCAATAAACAAAGAATGTTTACAAAATCATC
CAACCGTATTCTCATATGACCCTTGACCAGGAAAACACGATCACAAAATATGCGATTTAA
ATTCTAACGACGTCCGATTTTTTTATATATATCCCTCAGAAATACAATTACAAAATTACA
ACAGTCTTCTAATAGGTGTTACTAATGTACTTACAAAATCATTTTCGTCGATTTCCGGCG
GATCTGTGAAAATAATAAAGTTAATATTATTTAAACTGTGATATTTATATATTATAGTAG
GGTGCTGGGGGAGTATGGGACACCTTTAGCACTTAAATCCAAATATCCTGATCGTGTTTA
AACAATAAACAACGGTCTATGGGGGTCGTGGGGATACGGTTTTGTAATTTTTTAAATGTT
CTTTGTTTACTTCCAAATGAGATTAAAAAAATGAACGAAAAGGTGTCCCATCCTCCCCCA
CCGTACTATAATAACTTTATTTGTCTCTTCGATTACGGTAGCAAAGATTCAGAAATATTT
AAAACGATAAGACAGGATATAGCGACAAAACAACAGTTGTTAAAACACGCTTACAGTTAA
AAAATATATTAACACTTAAAACTAATATATACAATTGGTTTGCATTTTTACCTGTAGTTA
GTATTTTCTCTGGCATGTTCAAAGACCGCTAAACCATTTTTAACTTCGCTCTGTTTTGGA
TCCTATTACCTAGCTACAGTATAACAAAAGAGAGCTCAATTCAGCTGGCGGATAAAACTA
CTAGCGCCGTTTTGTTCACCGTTTGAGGGGCAACAATACAGCGTACACATAATAAAACCA
CGAATGGATACGTATCGAACAATACAGTGGAACCGCTGTAATAATTTTCGCGAATCTGAC
CCTGATCTGGTGCTCATAGAGTTGAACGATCCTTATGTAAAGAAATACAGTAAGGATCTG
GTGCTACGAAAATACGTAACAGACAAAAATCAAGTCCGACCAATTGTTTAATAAAATATA
TTTAGTAAAGTGGGGGAAAATGGGACACTTTTAGCACATAACATGTTTTAAAAAATTAAC
AACGGTCTATGGAAGTCGTCAGAATACGGTTTTATAACTCTTTGAATGCTCTTTGTTTAA
TACCAAATGGGACGAGAAAATAGAATAAAAAGGTGTCCCATCTTCCCCCACCCTACTGTA
CATTTAGCCTGATTGGCATCGGCAGTCTTTTCGAATAGCTGTGTTGTTCTAATGTTAAAT
ATTTACTAATGTACTTGTATTTAGTTTCACTGTACCTACTGATTCGTACAGAAACCTTAT
TGCAAACGCCGTGTTTAATGAAGCAATATTTAAACAAATGTTTAAGTAGATATGGTTTGA
CGTCAATAATAAGTTCGATCACATATATAGTAGGGTGGGGTAAGATGGAATACGGTTAGC
ACTTAAATTTCCAGACCGTGTTTTTAACAATTAACAATGCCCCCTTAAGTCGTGAGAATA
TGGTTTTATAATGCTGCTTGTTTACCATCAAATGGGACAATAAATGATAGGTGTCCCGTA
TATCCCCACCCTATTATAACTGTTTTACTAAACGCATTAGGCTAGCACTATAATGGGTAG
GGTTTGAAATGATGGATGAGACAGCAATAACTATTGTGGAGTATTTGTCTACCTTCCTCC
CAAACCAACGCAGTTCGGTTTACAAAACTAACTCAGTCATAATGTTTGTTTTACTCAGTA
AGTCTGAAACCTTACCTATTACTAACGCTGTATAGTATAGTCCTTCTTGTTCGTATGCCC
ATTTCATAAAGACTTAGAACTGCTGAAACCTCCCCTTTTTTAGAACGTCTTAATTATAAC
CTGGTAAATTTTATACGTTTTGTCTGCTTAGATATATGTGTATGTACTGTACACGCAGCT
ACAGTTTGCGCAAACATAGCAACTTATTTCGCCAAACAGAACAGGTTTCAGGCAGAACAC
TTAACACATACGCGCTACACAAAGAGCGAATTCAATGTACAGACACAAGTGGCCATACTG
GGTAAGGCGGCCTTTTATTAAACCACAATCGAAACACAATAGTTTGTAGACATTTGTAAG
CTTTATTACCGCTAGGCTGTGTACAATGAAACAAGATATGTCTTCTAGTAACATGAACCG
AAAATTTGTTACATTTTACAACAACATTTCGTGCAACGCACGCACCCAGCATGCAAGATA
ATGGTATAGCTGGCCCACAAAACGTGGAATTTAAAGAATTTATGCTGAAGTGGCTATCCA
GCAGTAAAGTGCTATACGTGTTAAAGGATCGCTGTTACCACATTTCTCTTTAAAGGGTGA
TACGGTGTTACTATGACATAGCAGCATATATAACTGTAGTATTCATTTCCCAGCTCGTAG
GCAAGTAGGGTGGGGTAAGATGGGACACCTTTTCGTTTTATTTCTCGTCTCACTAATTGG
TAGTAAACAAAGCATATTCAAAGAATTATAAAACCGAATCTCCACGTCTCCCTGCATAGA
CCATTGTTGATTACTAAACAAGATCAGGTTATTTGGACATTATGTGCTGAAGAGGTGGAT
TCCATCTATTGTTCAGTACATATGAATAAGAGACAGACGAAGTCATTTAGAAAATGTATA
TTTTTTATTATAAAATTGGTTGGACTTGATTTTTGTCCGCTACGCTTTCATAGCATCAGA
TCCTATTGGTTCAGTGTAAAGAATTTCGCTTTTAATAATAAACCGAATACCGCGGTTGTT
TGTTATTGTTTGGGTGAAATCCAACAACAGCAGAAGTTGAAGTAGATTGTTTCAGTAACA
ATAAGAGCGTATGTTTATGGGAGTATAGTTTCTATGTAATTGTGTAAAGCCAGCGAAAGG
GCGTACACAACTTGACGCGATGTGTTTTGTAATGTTACGTCATCGGTATAACGTCACATT
ATGCATGTCGTCACTCAGACTTTGCAGTTTTTTTCTAAGCAAGTAAAGGTTATGTGCAAA
ATCTAATGCCAACACAACAGTGTACAAAACTTGCAGCGAGGTTTATTGTATCCGTGTAAC
CAAAAATGCCTGCTAAAACGCCCGGCTACACCTGAGTGCGACAGTCGCTACGTAGCGTGC
AAAAAGAGAGATAACCTCGCCAAAAAAAAATCGAGAAAAAAATCTTAATTTTTTTCTGTT
CTCTTTACTGGAAATTCGGTTCCAATTGAGCCGTTGTGTTGGACAGATTGATGGATCGAC
TGGCGGCGCTCGATGCTTTTTTATAAATCGCTCGAATAAAACGTTTTACGAGTTACCGCC
TAAGGGAAAGACAGTGTATATATAGGGGCTAAAGCCAACAATTCAATCGAAAGGGTTTAA
TAAACCTGTAGAATTTATATGGTGTTACTACTATGTGTTACTGCTATTAACCCCTTACAA
ATTTTAAGGCAGAGTATAGTAGCATATATGAATCCGTTAAATTTATAAAGGTGTTTCTGC
AATACTAGAGGTGTACAATAGTAAATCGTAAAATTTATGAAGAGTTTTACCACAATACTA
TATAGAATAAAGTAGCAAATAGGCAACCGCAGATATTATAGGACTGTGGGGGAAGATGGG
GCATTTTTAGCTAATAATATTCAAATACTCTGATCGTGTTTTAAACAATTAACAACGGTC
TATGGGAGTCGTGAGGATACGGTTTAATAATTTTTTGAAAGTTATTTGTTTACCACTAAA
TGGCTCGAGAAAATAGAATTAAAAGGTGTCCCATCTTCCCCCACCCTACTATATAACAGT
TGACTGCAGTACTAAAATACATTGGTGACGGCGTAAGAAGACATTTCTACAGATCTGCTT
GTATTTAGCGTTTATAGTAGTTGACAAAACACTGCAGCAGACTGGTTTCGAAACAAAAGC
AAAGATGACAACAGGTAAAATGTTTCGGTTTTTAGCTTTACTTTTGTTAGCCATGCTTTT
TGACTGTATTTTTCGGCTCTAACGAATGCCGTTTTACCTTTTTTCGCCATATATTTCATT
ATCAAATTAATATATAGTTGAATGGGGTAACATGGGACATAATTAATTTTGCTTACTGGT
ATTTAGTAATAAAGAAAGAATGTTGAAACATTTTTAGTAATTGGGTTCTGTTCAGCAGCC
ACGCTTTTTAACTATATAGTGGGGTGGGGGAAGATGAGACACCTTTGATACATAATATCC
AAATAGCCTGATCGTGTTTTAAACAATTAACAGCGGTCTGTGGGAGCCGTAAGGATACGG
TTTTATAATTTTTTGAATGTTCTTTGTTTACTATCAAATTAGAGGAGAAAATAGATTGAA
AAAGTGTCCCATCTTCCCCCACACTACTATACTCCATTTTTTAATCTATTTTGTTTTGCT
ATTTTATTTTGGTTTTTATTTTGTTCCAAAGATAAATAAATATGTTATTTCAATTTCAGC
AATGTCGAATATCTCGTTCAACGTGACGTCACCACCACGTTTGCCGTTCGTTCCAACACA
GAGCTTGCAAAGTTACCACATATCGGTTGCTACAAAGTATTTATCAACCATATAACGTAT
TTATTTTGTTTTATAGTCTGGGGGTAAGATGGGATACCTTCAGTACAAACACAACGCTGT
TTTTTAGTCACGGAGATACGGTTATATATTTCTGAGAAAGTTTTTGTTTACTACAAAAAA
GGACGATAGAATAGAATGAAGAGGTGTCCCATCTCTCGTTACATTTGGTTGTAAACAAAG
CGTTTTTACCGAATTATACACTTGGTTGTAAACAATTACATTTGGTTGTAAACAAAGCGT
TTTTACCGAAATATAAAACCGTATTCTCTCGACTCCAAAATGAGAGTTGTTAATGGTTTA
AAACACCATCGGGAAACATGGGATTTCATGTACCCAAAATATCTCATCTTGCCCCACAAC
ATCTATTAATATATTGCATATTGCAGCGTTATTATAGCGGTTGGAATGTTCGGCATTGGA
TTGACAACGGACTTTTACAAGATCTGGTATTACCTCAAAAGGCCAAAGGCGTACGGCATA
GGAGTTTCGTTACAGCTTATTATTGTACCGTGTAAGCACGTATAATTTGCTTATTTATTT
AAAAGTGAAAATTTCAATAGGAAATTACAGATTCATTCTGTAGGTTGTTTTACTTCGGCT
AAAAAAAAACTCATTCATTACTGTTTGGCTCTAAAGTTGGGCAAAACAAAGAATGGTGTC
TTTAAAAGTCCACAATATTATTTTGTGTTATTTTAACTTATTTACGTGTATATCTGTTAA
CCAAAATTAACAGGGAACTTAAACTGTCCCATTCTTTCACAATAAAATAGCATCTTAATG
AAAAGTGTTTTTTAGATTTTTCTTACATTTTCCTATGTTTGTTTTCACAGTGGTGGCTTG
GGCGCTTACGAAGATATTCGTAATGAATGACATTCAAGCACTTGGGGTAATGATCCAAGG
TTGTTCACCTGGTGGAAGTGTCAGTAACGTGGTGATATATTGGTTGGACGGGGTCGTTGA
CCTCAGGTGATATATTTAGTATAGGGTGGGGGAATATGGGACACCTTTGGATTTTTCCCT
TTTTTCACTTTCTCGTTTCATTTGGTAGTAAACAAAGAAAATTTAAAGAATTATAAAACC
TTGTCCTCGCGACTCTTATAGACCGTTGTTAATTGTTTATTAAAACACGATCAGGATATT
TATATATAAAAGCTCTTTGCTGCTATTATGGTATATGTGTCCTTAGACACTTAACGGTAA
TTGCTCCAACAAAGTGGTCACTAATGGGTTGTCCAAATTATCAGCCGCACATAAAAAAAA
CAAAAAAAACATTCACAAAGTTTGTAACTTGGTAACGTCATTTATGAAAAATGACTTGGT
AACGTCATTTATGAAAGGTTACCGACCGTTCAAACGTGAACCAAGACAAGTATGTTACGG
TTTAGTGACCTTTCTATTTTTGAGGTTTTGAGTCATTTCATATTCTTTGCCTAGAAGCTG
TTTGTCACTATTCGTCAAGCTGTAACCGGATTTGTGGTATAAATTTAAAGGAAACATATG
TCAATTCTCCCCCCACCCTACTGTATATAAACTATACATGGCCTATATCGAACTTGAACA
ACATTAAAGTACTGTGAATGTAACTTGTTTCATCTTCGCGTGGTCAAAAATGGACACAAT
CGTAATACCACGGGTGTTCCGTTTCATACACCTCGTGTCAGCTTATTATTGAACAACCCA
TTAGTGACTACTGGGTTGGAGAAATTGCCGTTAAGTGACTTGCCCAAGGTCACAGATACA
CTAGATTAGAATAACACGTTTGTAATAACAAATAAAAAACGTATCCTCACGACTCCCATA
TAGCTATTCCTTTGTTAATTGTTTCAACTTTCCCCGGATATTTGGGTACTACGCACTAAA
GGTCTCCCATCTTCCCCTACACTACTTTATTAACCAGATATTTTTATAGTGTCGCAATGA
CGTCAACAACCACTGTTCTTGCCCTTGGTACAATGCCACTATGGCTTCTCATATTTGAGA
AGGGGAATAACTTGGACAGCTCTTTGCGCATTCCATTCAGAGATCTAGGTCAGTGAAGTT
ACAAAAAATAATCACCCACAAGTTACATACGTGGTAACTGGTAAGCAGGCACGAGGTGTA
TGAAACAGAATACCCGTGTCATGGACCATCTTACCCCAATCTACTACACATCCTGTTTTC
GTACCATTTTGCATTATTAACTTTGCGTGGAAAGGCCTACGTAATTTAATACTGCGTAGA
AATCGTGTTTTAGTCATGCTCCAATAGTCGTCATGCTCAATAAGTGTGAAGTCGAGCTTA
TAAACCAAACATTTCCTCTGCCAATGTAATGTAAAGAATGGGCTAGTCTTTCTTTTACAC
CAAAGTACAAACACACAATCTAATATACGGGTTCAAGGCTCGTTACTGCTAATACTGTGG
GCGTATGTGTCCTTGGGCAAGACACGCTTACCGGCAATTGCAATAATTGTTGCCTAAATA
ACTCTAAATTGTCAACCATGCACAAACACAAATCTGCAGTGACAAAGTTACAAACGTGGT
AACCGGTAAGCGGGAATGAGGTATATGAACGTGTTGTAACGACTGTTGTTGCCTCGCCAC
TTGAGGCATATAACTTGCTTTATCTGTTAAGTCTTGTCCAAAGACACATACGCCCACAAT
GGTAGCAGTAACGAGCCCTGAACCCGTATATTAGATTGATACATTTCCCGTTACAGGTAT
AACCTTGGCAAGTTTTCTTGGTCCCCTACTAGTTGGTATGATCTGCTCTTGGGTTTTCAA
GAAAAAGAAGGAAACTGTAGAAAAGATAGCAAAGGTGAACTTTTTTATTAGAATTAGTCC
ACCACATTTACTAATAGTGCAACTTGTAAGATTATGTCTGAAAAATGAACAACGACGTCT
TGGTTTTGATCGCAATTTGATGAAACTTATTTCTATTTTAAGTCCCATATGGTAGTAAAC
AAAGAACATTCAAAGAATTATAAAACTGTATTCTCACAACTCCCACCGGCTGTTGTTAAT
TGTTTAAGGGGAGATTGAATATTTTGTGCTAACGGTATCCATCTTACTCCAATACTATAC
ATTCTAANNNNNNNNNNNNNNNNNNNNNNNNNNNNNNNNNNNNNNNNNNNNNNNNNNNNN
NNNNNNNNNNNNNNNNNNNNNNNNNNNNNNNNNNNNNNNNNNNNNNNNNNNNNNNNNNNN
NNNNNNNNNNNTTTATTATGAATTTAAAGGTAGAAACAACGTGTAGAAGCAAAATGAAAT
TAGATAATACACACAAAATCATATTTTATGTAAAATTTGTTTCATAATACCGAAAAAACT
TGTAGAAACAGCTGACATAGCTATTTTTACGCAAAACCACATTTTTAACCGGTAACTTAG
ACGGGGAAGCCCCAGAGCAACATAGAGATCAGATAAAATCGCTTTTATTGGACAGAATGA
CGTTAAAACCTTGATTTTTGGGCAGAATATGAACCATCTTCTTAAAAAAGGCTTTAGGGT
TTTCAAATCAAGTTTGGTAAAAACTTTTAAATGCTATGATGCCTTTTTCAAACGTTATAT
TGGTAGATAATTCCTTCCTCTTTCAAATAAAACCAACTGTAAGAACTTTTACCAACTATA
AAAAAAATGATGAACATTTTTGTGAACACCTGTTTCAAAATGCATATTTGCATTACTCGT
CCCTAAGGAGTTAAATACTTTTTTACAGGACTTCAAATATTTTTTTGAACATTTAATATA
TATATATATATATTAGGCTATATATATTTAATTAAAAAGAAAATTTACCAAATTTTATTT
ATTTTTTACAAACCTGACAACAACAGTTGTGATTTTTTCGTCACAATTTTCAGCAAGAGC
GAGTCTGAACAAGATTCTCAACGCACAAGCGAGACTGGTTGTTTCTTGTTTGATCAAGTT
GGGTTTCGATTTACCTTTAAAACCTGAAAAAGTATTTTTACAGTCATAATGGAGGTTATA
GGTTCACACACCTTGGCACAGTTGGTTAACATGGCTTCATGGAACCAGAGGTAATGGGTT
CAAGGCTTGTCACTGCTACCATTTTGGGGCAAGACTCTTAACGGCAATTGCTCCAACCCA
ATGGTCACTAACGGGTCGTATAAATTATGTGCCATGCCCTAAAGGTAAAAAAAAATCGTC
AAAATATATTAAAATAATCACTCACAGGGTTACATACTTGGTAACTCGTAATCAAGCACG
AGGTGTATAAAACAGATAAAGAAAGTTACATTCATTCACCACATTGGTTGGTTATACACA
TCAAGTAGTAACGCGGGAGCCAATATATCATAATATTGCGTGAAAACATCACATATATCG
AACAACGCATGGTCACAGGTTGTCGCAAACCAATCTGATTTCTCAATTTGTTGTTCGGGT
ATTTTCATCTGGTCAAAAATCCTAGTGGACATCTGTCAATGGCATGCTATATTACCTACA
GAATTAAATTGTGGAAATTTGAAAAATTCAGTCCCGATTGAGCTGGAAAAAACGCTGGGT
TGACTGTTGGTGTTTAAAGCTCCATAAATCGCTTGTATAAAAAATTTACGAGGTCTGTCT
GAGGGATAAGTGGTTTTTATATAAGGTGGTAAAGCCAACACTTCAATCGAAAAAGTTTAA
TAAATGCAGTCGAATTGATACTAGGATGCAGTTACACATATGATACGGTTATAATTTATT
AAGGTACCTCAGTATTTTTTAGAACACAGTAGTAAATAGCAATGGTAGAATTATACAGGT
GTGCTATAGATATAGTAGAAAAAGATAATAAATACATTCGTTACGGTGTAAGAATATATT
TCTACAGATCTGCCTGTATTTAGCGTTTATAGTAGTTGACAAAACACGGCAGCAGATTGG
TTTCGAAACAAAAGTAAAGATGACAACAGGTAAAATGTTCCGGTTTTTAGCTTTATCTTT
GCTAGCTTTTTACCCATACTTTTTCAACTTATTTATCAATCAAAAAGTGTTATAAAGAAT
GCCGTTTTTCCTTAATTTGTCATTATTACATTAGTATAAAGTTGGTTGGGGTAAAACGGG
ACACATTTTTATTTCCCTTTGTCAGTCATTTGGTAGTAAACAAAGAATAATTACAGAAAG
TGAATATGTTTGGTGCAACAGTCATGCTTTTTAATTCTGACTCTTTGTTTTTGAAATAAC
AAGATTTTCGCTATACTTTTTAAAAAGTTTAATAGTTGAATAAAAATTGATTTTGCTTTC
AATTTCAGAAATGGGGAACATCTCGATCAACGTGACGTCACCACCACGTTTGCCGTTCGT
TCCAACACAGAGCTTGCAAAGTTACCACATATCGGTTGCTACAAAGTATTTATTAACTCC
GTAAAATTTTTTAACCGTATCCTCATGACTCTGAGAGCCTTTTTTTGGTAAAAACACGAT
CAGTGATTTAGGTGCTAACAGTATCCCATTCTACAGCAAATTACTAGGTTTGTTTTCATA
CACCTCAAGCCTGCTTACAAGTTATTACATATGTAACTTATTTATCCTCGTATGGCAGGC
AACGGCAGTCATTATGATACAGGTGTTTTGTTTTCATACACCTCGTATCGCTTACTAGTT
ACTGCGTATGTAATTGATTTTTAGAAATATATGACTGACTATTAAGAGTATCGTTCATTT
AACCATAGCTTTAAGAGTAACCGGCCAATTTGGGTAGTTCATTTAACCATGACAATTTAA
AGTATCTTTCATTTAAATGTATCATATGTGTACCTGCATCCTAGTATCAACCATAGTTCG
CATATTGCAGTGTTATTGTAGCGGTTGGAATGTTCGGCATTGGATTGACAACGGACTTTT
ACAAGATCTGGTATTACGTCAAAAGGCCAAAGGCGTACGGCGTAGGAGTTTCGTTACAGC
TTATTATTGTACCGTGTAAGCCATGTATGCTATAGTGAACTTACTATTTATGTAAAAGTT
TCAAAGTGAAATTGCAGGGTTATTTTTTATGGTTTATTAGTCCAGCTATATTCCGCATTT
ATTACTGTTTGGCCAAAACCTCACACAAAGAAAGTTGGATTTTAAAGCCCACAACTTTAT
TTACATGTATACCTAATAATAAATTTACTTATTAATCAAAATTAACATAGTTTAAGCTGT
CATATATTATACTGCTTGTTTACGAATAAAAAACATTAACTTTTACTTTTTACCCATAAC
ATGTAAAAAAAATTTACATTTAAAAAAAAAGTAAAAAAAAGGATTTTTAAACTTTTTCCA
CAGTGGTGGCTTGGGCGCTTACGAAGATATTCGTGATGAATGACATTCAAGCACTTGGGG
TAATGATCCAGGGTTGTTCACCTGGTGGAAGTGTCAGTAACGTGGTGATATATTGGTTGG
ACGGGGTCGTTGACCTCAGGTATATGAATGATTGGAACTTATTTATCCTCCCCGAAAAAC
GACAGTCGTTATGACACGGGTGTTCTGTTTCATACACCTTAATGTGCCCGCTTACAAGTT
ACCACGTATGTAACTAATTTATCCTCGCGTGTCTGGAAAACGACAGTCGTTACAACACGG
GTGTTTTTATTTATACATCTTGTGCGCTTACGAGTTACCATGTATATGTATGTAACTTAT
TTATCTTTGCATGCGTGGAAAATGACAGTCGTTATAACATGAGTGTTATTCATAAACCTT
GTGCCCGCTTAAAAGTTACCACGTATGTAATTTATTTATCCTCGCATAGCGGGGCAACGA
CAGTCGTTATAACACGGGTGTTCTGTTTCATACACCTCGTGCCAGCTTACAAGTTACCAG
TTTGTAAATTTGTTTATCCTCGCATAGCGGGGCAACGACAGTCGTTATAACACTGTTGTT
TTTGTTTATACATCTTGTGCCCACTTACAAGTAACCACATATCATATGTGACATATGTAA
CTAATTTATCTTTGCATGGCGGGGCAAACTACAGTTGTTAAAACAACGTTGTTTTGTTTC
ATACATCTTGTGCATTTACGAGTTACCACGTATGTAACTTATTTATCTTTGCATGGCGGG
CAATGACAGTCGTTATAACACGTTGTGCAGATTATCGTTCAACTGGAAATTTACCGGACA
AAATTTAACCAGAATTAGATAAGAGTCTAGTCGATTGGAATTCTAAATTAAATAAAACTC
TGCTGTTAACTTTTAATTTGGGTTTTGAATTTGGCAATAAAACGAATTTAATTATTAATT
CTGCTGTCATAACTCACTGTGCAAACAAAATATGAACCAGATATTTTTATAGTATCGCAC
TGACAACAACGACCACTGTTCTTGCCCTTGGTACAATGCCACTATGGCTCCTCATATTTG
AGAAGGGGAATAACTTGGACAGCTCTTTGCGGATTCCATTCAGAGATCTAGGTCAGTGTA
TTTATTGTACCGAGTTTTAGGTAACGGGCCAATCCTGGCCTAAATCCTGTGCTTATAAAC
CTAACGTTTCCTCTACCAATGTAATGAGAACATCAGTCTTTATTTTACAGCCAAGTACAC
ACAGGATGCTGCTATCATTGTGACTTGTGAGCGTATGTATCCTTGAGAAATAATGAGAAA
AAATTTGCCATAAAAATTGTCGGCCATGCAAAGAATCCAAAATGTACACCCACATAGTTA
CATACGTGGTACCTTGTAAGCAGGCACGAGGTGTATGAAACAGAACACCCGTGTTTAACT
TATAACGACTATCATTGCCCTGCCACGCGAGGTTTGTACATTTTATATATCCTCGCATGG
CGGAAAAATGAGTCGTTATAACACAGGTGTACCGTTTTATACACCTAGTAGTGGCAGCTT
ACGAGTAACAACGAGTGTAACTTTGTGGTTTATTGTTTTTGTTGTTTGCGATTTTTTTCT
GAATGAAAATTTGGACAACTCATTAGTGATCACTGGATTGAAGCAATTGTCGTTAAGTGT
CTTGCCCAAAGACACATACGCCCACAATGGTAGCAGCGACGAGGCTTGAACACGTATATT
AGAATGATGTTTTTTCCCATAACAGCAATAACTTTGGGAAGCTTTCTTGGTCCCCTACTA
GTTGGAACGTTCTGTTCTTGGGTTTTCAAGAAAAAGAAAGAAACTTCACAAAAGATAGCA
AAGGTCATTTTTTTTATATGAATTATACTAATGGTGTAACTTAAGTATATATTATTATCT
GCCAACAAAAAAGCCTTGGTTTTATTCATAATTTCATGGGATGCACCTTATTCATATTTC
AACGGTTAGTACACAAAGAATTCTACACATTTATATAACTGTATCCGGTATCTTCTAAAA
AGGAGCGTTGTTAATTGTTTAAAACATGATTAGGAAATATGGGATATAATGTGCTAAAGG
TGTCCCATCTTACTTTACAGACCACAGAAATAACATTATCACCCCTGCAAAAATACAATA
TGTGAATAACTGTAGAAATGTTTCAAATAAGTGTATTTCAAAGATTATGTATTTAAAATT
CAACTGTATATTGTTTTTCAATCAAGAACCTTAAACCAACTAATGAGATTTTTGTGCTAA
TGATATCCCATTCTACCCCTTTCAGGCTTTAATCGTTTTAGCGTCAGTTGCCCTCCTTGT
AACTCTGATAGTCAACAGCATAGTTCAACCGATCAGTTGGACCTTAACTTGGCAACAGGG
AGTCGTAAGTTTAGTTAATATACTTAATTAGGTCAAGTTCTTTTCGATATGGGTGAGGTC
CTATATCAAGACATGCCATGAGACCTGGGACTTATGCCAGAGTTGGCCCATTACCCCAAC
ATTATATATGCACATTCTATTCTATATGGGTGAGGTCCTACAGTGAGGAACGCCATGGAA
CCTCCGAATTTACCCGGTATTGGCCAGTTTCCCCAACACCCAGGAATGCATGGAACTCAC
CCAATTTGCATTCTTTTCTCTTATCAAGTTACTCATACAACGTGTGCCTAAACTTTCAGA
TTGTGGCAATAATGCCACCAATTATCTACTTGATCGGGCACTTGATTTGCATGATTCCTC
AACTTAAACTCAACTCCAAAGTTCGCCGCACGGTGGGGATAGAGATCGCACTGCAGAATG
TGCGGGTCAGTAAAAAATACCACAATACTTTATATTCATGTGGCAGGGTCCAGGGATACA
AGAAAAGCACACGAATTACGACTATTTTTCTTCGAAATACTTGTTTGGCAAAATATATTA
ATATATATAGTAGGGTGGGGAAAGATGGGACACCTTTAGCACATAACATCCAAATATTCT
GATCGTGTTTTAAACAATTAACAGCAGTCTATGGGAGTCGTGAGGATACGGTTTTATAAT
TAATTGAATGTTCTTTGTTTACTACCAAATGGGACAAAAAAAAAATAATGAAAAGGTGTC
TCATCTTCCCCCATAAAATGGTTAATTTTGAGTTAAATTGACTTTGTAATATTCCTAGAT
TTGCATATCAGTTCTTACCACAACTTTCCTTGCTACAAGACCAAGGATTTATGGCCAAAT
TGTTCTGTTTCCAATTCTCTATTACATATTTCAAGTAAGTATATATACTAATTATATATA
GTAAGGTGGGGTAAGACGGTGCATGTTTCATTTTGTTTACTGTCCCATTTAGTAGTTGAC
AAAGAATATTTACAAAATGCTTCCACAATTACACCAACCCAGTGGTCCCCAAGAAAAAAC
AATTACCCAAAAAGTTACATATATGGTAACTCGTAAGCTGGCAAGAGGTGTATGAAATTA
AACACCTGTACTGTTGTTTTCTAGCCACTCAGGATAAATTAAGTTACATTTATTAATTCT
TTCAGGTTTATTCATTAAATTAACTTTTATTTTGACAATCCCTAAAGCTCTGGTTTCAAA
CACTACTAAACTACACAAAATATTCCCAACAGATCGGGTACTCGATATTGTACGGTGTGG
TGTTGCATGTCGGGCGTCGATACGGTTTCATACAACTTGAAGAAGAAGAAATGATAGAAG
ATGAATCGGAAGAAAAAAAAAAGGACGAAAATGAAACGAAAAAAGATCCTGAAGATGGAA
AAGAGAACCCTGCGTATGAAAAAGAAGACAAACTGTAAACGATCCTCTGGAAATTTAAGT
CAAGCACTTACATAGTTTTTAAAAACAATTTGTTTTTTAAAGATCTAAAAATAAAACTTC
CGGTAAGCGAGATTGAAAAGAGCATCGAGACATTCAGCAGTTAGATCTGCAGTTTTAACA
CAAAATTTTTAAGAAGCTGTTTTTATTTAATTCATGACACTTTTGGCATCTTTAGATTAC
GTTTATGCATCTCTATCTATGTAGAAATTTTAAATTTCTGTTAGTATTTCTAATAAGGAT
TAGATTATACCATGTTTATTGTCACTATCGATAGTTTGATTTTATTGTATGTTAGAGCTA
TATTCATACCTACACAGCCATATTGTTTCAACAGTTATAAATGTAACTTATTTTCATTAG
GGGGGCAACAACATTCTTTATAACAAGGGTGTTGTTTTATTCACCTTGTGCCCGCTTACG
ATTTACCACATATGTAACATATGATATGTTACTTGTTTATCCTCGCATGGCGTGGCAAGG
TAGTCGTTGTAACATGGGTGTTCTGTTTCAAATACCTTGTGCCTGCTTACGAGTTCATAC
ATATGTAACTTTGTGGGTAATTACTAAATAGTTTTTGCGGGATACTTTTTGCAATGTGTG
TTTACATACGAATACCTCGTTTTATTTTAATGATCATTTTAGTCGTAGTTTAAAGCTAGA
AGTGTAACAGTTTCACCACTGTTGGCAAGAAATGCCACACTTTATAGATAAAGCTTATAT
TTTAGATGACTTTCATTAATTTATTGCAGCATTATTCAAACAACATGTTTGTAGATAAAA
TTCAATATGTTGTGCAGCATTAAATTACTTAATCGACCGGCGACAGACAAAATTAAATTT
ATTATGAGGCCAGACTGCAGAGTATGGCAGGTGCACGCGCGATTTTTTTACAGACTTTCG
GTTATGCACGCCACAATTTGTCCTACGCACGCCAATTAATTAAACAAAGAAAAAAATACG
TATTAAATTAAGTAAGATTTCCTAACGTGGCTTGAAAATGTACATGCTTTGCACGCAGAT
TTTTAATGATAGCACGCGCGAACGCGAAAAATAACCGTCTTGCACGCGCGAGATCTCGTC
AGGAACTGCCATACTTTGCAGACTGGTTAGGAGGGGGGTTATACAAATAAAAATTTGAAA
AAATGTATTTTTGTCCGCCGTTGAAATTTGTAAAACTCATGGTTTCTGGAACTTATCATT
ATATGGTACAATGAAGAAACTGACCATACATTAATATTTAATGCAAAAGGTTAAAAATTT
TACCAATCTTTTTATTAAACAAAAAAACATGTTTTAGTGCTAGTGAATAGTCTTCCCCCC
ACCTTATTTGCAAACCACTAACCCCTATAACAACCAACTACCAACTCCCTAACTATCAAC
ACCTAACCCTAACCTAGGGGTTAGTGGTTAGCAAATAAGGTGGGGGGGATTCTTCACTAG
CACCAATGTTATATGACCAACTTTTTAATGTTCTATTCCATCAATATTTTTATTTACACA
AACTTACCATTTCATTGCCTTTGATATTCTTTAATAAACAAACTGTACACGAATGCTTCT
TTACCCTTCTTTCTCTTTTCTTGCTTCATTATTTAAATGGGTCAACATTTGATTTGCTCA
GATTAGCTATGAGTTAAATAGTTTGGTTATATGGTTTTATAATTCTGTAAACATTTACTT
CAGTAAGTTTACTACCAAATGAAGCGATAAAAGGGAGTTATAACATGGACCATATGTATA
TATTATATACTCTTTAAATCGGGGCTATTTTGCTCGTCGCTGCTACCATTGTGGGCGTGT
GTGCCTCTTGCGAAAGAAACACTTAACGCCAGTTGCTCCAATCCCCACAAAGTTACATAC
TTGGTAACTTGTAAGCGGGCACGAGGTGTATGAAACAGAACAGCTGTGTTATAACGACTG
TCATTGCCCCGCCATGCGAGGATAAAGCAAGTTACAATTATTAGAAAAAACAGAAGTTAA
AATTGCCGCCAACTGTTTCTGCAAATGCTGGAAATCGTGACGTCAACGCAGTGCTTCCCA
ATGTTTTTGCGCCACGCTCAATCTTGCGCCAGTGTTTCCTTTTATATGAAACAGAATACG
CGTGTTATAGCGCTACGCCATGCGAGGATAAATAAGTTACGTACTTGGTAACTTGTAAGC
GGGCGCAAAGTGTATCAAACAGAACACCCGTGTTATGACTGATCGTGTATTCCAGTGTTA
AAGAATTCAGAATTAAATTAACTTTTAACTTAGACTTCCAAAAAATTACTGCTAAGGCCC
TTTACTGTTTTTTATAGACAACAAATACAAAATTTTAAAGGTTCAATATTTAATTACTGT
ATATTTTCAATGTTACGACACACCGAACACAAATTGTACCTACTTACATTTGAATTACTA
AGCTACTATGAATATATAGTGGCTGCATATATTTGGCTGGTGAGACAGAATTAACAAACC
AGCCATTACTAGTTGAAATGTAAATAGGCGAAAATGTTATATAATAGCAATAGTAGTAAG
TATAGATAGATATATTGGTCGCGAAAGAAGCTAAAATAATATAAAATAACGGACACGAAA
TGACAAAGTTTGTGAAATTACAATTCTACGACGAACTGCATTGTAGTTCATTGCACTCGT
GTTAGGTTTCCTGGCTCAAAACATTCTTTGTATTCAGTTTATCCATAAGACACAGTGCAT
AGCTTTTAACACAACAGTTAGTTTAACAAATTTAGGTGAAATCGGTCACTTTTTATGGAA
AAAATACAAAATTTCTTGTATTCTTTTTAGAGCGGGATGTTTTCCATCATGATTCGTTGA
GATTTCTTCACCAAGCCAAGTGAAAATAAAAAGAAAAATAGGACCTCTATGGCTGCTACA
AAAAACAATTTTTCGTTTTTTAATGATCTTCGTTTTTGGCGAATCTTCGTTTTTTGACGA
ATCTTTGTTTTTCGTTCTTTCAACAATTTTTGTTTTTATATACACACGGAATGCTACCGC
TCGATAGGGACCAGAAGGTTGTTAAATATTTCACTTTGATTGTTCATTGCATCGGACGAA
ATATCTTCGAAGCAGAAAACGAACTTCTGGTTTGATTTCATGCAACAGAAGGTCACATAA
AGGGGTGTGGAGGTCGCTTGAAAGTAACGTGAACTGCAGGAAAAGTAGATTTCATTAAGA
TTTGAAAATATTGCATTTACCCTACTGGTTTGATTATATAAAAAAAGACAATTTATAAAA
CCAGTTCAGAAAATTAATACATTGATTAAAAAACATTGGTTGCAGGAAAAAGTAGATTTC
ATTAAGATTTGGAAATATTGCATTAGCCCTGCTGGGTTCGCTATACACAAAGTCACAAAG
GACAGTTTATAAAACGGGTTCACAAAATTAATAGATTGAGCAGTAAGTGTTATTACTATG
TATGTGTGACTACATGAGAGTATATATGAAAGCAGAGTGAACTGGGAAAAAAGGCAGAGT
TTTATTAGGATTTCGAAATCATGTTTGTTGTTATATACGTCGTTTTTTTTACTCGAGACT
AATTTAGGACTCTCCTAGTCATCATAAAAAAATAAAATAAAAAGAAATACTTTATAAAAA
GAAAACTGTCCTTACCAACATAAAGAAAAATACCTATTTAATAAACCTGGTTTACAAAAT
TTGTGGTAATAAGCCAACTCTGGCCTACATCTTATATCCCCCAACCCAAAAGGGTCTCTC
CTATACAAAATATGAATATTTACCTTATCTCTTCCCATCCTTAGCATGCGTGTTAATATT
ATCAACAATATTGGTGTCCATGAATCTCTATGCGACTCAGATGTTATGAGAGCAAAATAT
TTCAATGCGATTTGGCACGTCCTGAAAATTATAAATGTCAAAACAATATGAATGTAACAA
CACAATTAGTTAATATTTGAAAGACCAAGTTTTTTAGCAGTTTAAAATTAAACAATTAAT
TTTTTTACAAAAGCAATTAACTACAATTAAAAAAAATGTAAAAAAGGTAAAACACAATTA
GAAACTGAGTATATAAATTCATTGTATGTAATGTTACATCATTTTAATAAAAAAAAAAAA
TTTTTACCAAAACTGTAAATAATTTTTACACACCTGACAAGAACAGTTGTGATTTTTTCG
TCACAATTTTCAGCAAGAGCGAGTCTGAACAAGATTCTTAACGCACAAGCAAGACTGGTT
GTTTCTTGTTTGATCAAGTTGGGTTTCGATTTACCTTTAAAACCTGAAAAAGTACCATTT
TTTAAACAAAATTTTGCCATGATACTGTAGGCCTGTAGGGTATGAGTTCAAAGCCTGGTG
TTGCTACCATAGGCACCAATGGGGTGGCAGGGGAGGGCATACACTGCATTAATCCGTAAA
CATTAGCATCAAATTTGTTTTAAAACAATACACGTCTACCAGAAAAAATAAGGGGGGGGG
GGTGAATCAAAAAAATTTCAAAACTCTTTTTTTTCTTGGTTTTAAAAAGGGGGGGGAGGT
CGCAACACCTGAACCCCCTGGCTGTGCAACTGCACGTCTAACTATCGCTGCATTCCAAGT
TAGGCAGCTTGCTACATTGTAAGTCTGAAAAAAATTGAACAGTAATTGCTCTAACCAGTG
ATAACTAATGTATTAAAATGCCAGTCACACACAATAAACAAATTGTCAATAAAGTCGCAC
GAGTTTCGTAAGTGGGTACTTTTAACCCACATTTTTTAACAAAACCTAACTTAATTTTTT
TTTAAATAACTAAACCAATTCTACTATAAGCCAAAAATCCATTTTCAAATAACCAAACCA
AACCTGCTTTCCACAAGTTTGTTCTTTGTTCGTTGTCAGAATTAAATCGCTTGGCGAGGA
CATGGGACTCATGGAGGCAACGAACCATGACAAGAAGTTGTTCTTCGTTCAAGCGTGAAA
ACATCTCGTCAGGATTACGAACTTCCGTTGTGATGTCACAAGTGTGATCCTAAACCAATC
AGAATAGGATATTCATTTAAAAAAATAGTTTTTTTAATGTTTTTACTATTTAATTCGTTT
TATTTTTTTTCCTTAAACCTTTATTTCAACTTATCGTTTTTAATATATTTTTTTACAGCT
TAAATTTTTTACAATTTAATTTTTTTATTAAAATTTTTACAGTTGATGGATTTGAGGATA
AATGTAACATACATAAAAAACAAGAAAGCCTTAATAATTATCGCACCTGAGCGATTCGTA
TGTTTGCCTCATCATCGTGCTTTGTGGTGTTGGGGAAAAATAAAATACGGTCGACACATT
CTATTAGTTCAGATGTCAATACGCATGATAGTTGCAACTTGAATAACTCATCTCTGCCTG
TGTTGTAAAGTATTGGTTGTTAGTATTGGTTGATAATAAATAAAACTAGTTTATTTTATA
AGGGTAAGGTCTATCGTAGATTTTGGTTCATTACTCCGACATTGTATATGCACATTCATT
CTATTCTATATGGGTGAGATCCTACAGTGAGACACGCCATGGGCCCTGGGCTTTAAACCA
GAGTTGGCCCATTACCCCAACATTGTATATGCACATTCTATTCTATATGGGTGAGATCCT
ACAGTAAGGCATGTCATGGGACCTGAGACTTAGGCCAGAGTTGGCCCATTACCCTAACAT
TGTATATGCACATTCTATTCTATATGGGTGAGGTCCTACAGTGAGGCAGGCCATGGGATT
TAAGCCAGATTTTGGGCCATTACCATACATTAAACTAAAAGTACATAGTTTTAAAATGAA
AAGAAATTCTTTTTCCCATAATCAGAAATAGTAGGGCGGGGAAAATGAGACACCTTTAGC
ACATAATATCCAAATATCCTGTTTGTGTTTTAAGCAATTAACAACAGTCTATGGAAGTTG
TGAGGATACGGTTTTATAATTCTTCGAATGTTCTTTGTTTACTACCAAATGGGACGAGAA
TCTAGAATGAAAGATGTCCCATCTTCCCCCAACCTATATACAGTTGTGTGAACCCACCAT
CTTTTTGTTTCCATTCCAAAATATTATTTGGCGAGACCATTTTAAATACTTTCTGCATGG
TTGAACACGATAACTGCCAAACTTCATCCGTGAATTTTTCTCCGTTTGAAAGAATGAGAT
TCTCGAAACAATTGACACCAGATCGTGCTAATTGTTCATTCTCTGTGATGTCATAATAAA
CAATCAATTAATATTTATTTAAATTAAAAACAATTTTAGTTCCTTTTTTACTAATTGGAG
CATATGACACTTGTACAAACTAACCAAGAGGTTATTTTTTGTTTAAAACGTTTAGTTTTT
TTAACACAAATTGTTTTTTTTTATCACAATTTTTATTACTAAGTAGAAATATTTTTCTGC
ATCAACAACAAAAAAAATTCTTTGTTAAAATTGTTGGTTAAGTTACAACAATCGTTTATC
AACTAATTCTTTTTTGAGTTAAAATCTGTGAAAAAACTAAACTAAAATTCATAAAACACA
ATTTTTCTGTGATAAAAATCCCCACCTTTTTCGACACACCACAGCAGCTGGTTATACACA
TCAGGTAGTAACGTGGGAGCCAATATATCATAATATTGCGTGAAAACATCACATATAGCG
AACAACGCATGGTTACAGGTTGTCGCAAACCAATCTGATTTCTCAATTTGTTGTTCGGGT
ATTTTCATCTGGTCAAAAATCCTAGAAAAAAATAATTTTTAAATTAATACAAATTTTCAA
ATTACCTACATTATGTTTTTGAGGATATTTTTGCACGTTTAAGTATTTGAAAAGTTTAAC
TCTTCTTAAAAAAGTCAAACTCTTTTTAAAAAAGTCAAACTCTTCTTAAAAAAGTTAAAC
TCTTTTTAAAAAAGTTAAACTCTTTTTAAAAGGTTCTTACAACTTTTTATTTTCTAAACT
TTATTTAATTGTAGCTAGACTTGTTCTGTGAGCTTGGCTAAATCATTTAATCAGTTTTTC
AGTAAAAGTGTTCAATTACCCCAACATTGTATAAGCACATTCATATTATTGTATATGGGT
GAGGTCCTAAAGTGAGGCACGTCATGGGTCCTGGGATTTATGCCAGAGTTGGCACATTAC
CCCAACATTGTATATGCACATTCTATTCTATATGGGTGAGGTCCTACAGTGAGGCATGCC
ATGGGACCTGGGATTTTTATTCTAGGAATGCCGTATTGCCCCTAAATGCCAACTGACCGA
GTAAATAAATAAAATCACCTGAAGATAATTTGAAACAAGTCGTTCCACCAATTCTCCGTG
AAAGTATGTCCGTGTGTTTTCATGATCTCGAACATCACTGTGAGACCTCTCGTGCGCACG
TCGAGCTTGCATCGACTGATGATGCACGACAGCTCAAATAATATGGGGAACCACCCTCGA
ACCCATACCCGTTCACCCGTGCGAGAGGCCGGGGCTTCGTCCCCGATTAAATCCTCAAAA
AGCTGCAAAAAAATTATTTATTTATTTTAGTAAAACTATATTTCATTTTAAATGAGTGTA
TGCAAACAAATATTGTATGTAGGTGATGTCTTACAGCACGTCAGGGACCTAAGATTTAGG
CCAGAGTTGGAGAACCGTCTTGCCCCAACCGATTAAACATAAATCCAAATATTTCACCTC
AGGTTTCAAAGCAACATAATCGGCGCATTGCCGGATAAGACGAATCGCCTCCATGCTCGT
ATCGGGGAAAGCTGAACAGGAAAACTCACGAAGAGCGGACACCGCATCCTGGAAGCAGTG
GATAATGGAGGAGAAGTAGAACTGGAACGTCTCATCTGGGGAGTGAATAATATTTTAGTA
CAAAAAAAACATTATTTTTTATATTTTGGTCAAAGAAAATTCTGGTGAGAATTGAATGTT
AGAGTGACCAAATTTTTTAAGAATTTGGCAAAACGGAATATTTTTTTATTTATTTAGTGA
AAAAAGTTAAAATAATAGAGAAGAGCAAACATTTTTGACAAGTATAAGACAACTTATATA
TATAATTTGAATGAATGTATGTAACCTATTTATCCTCGCATAGTGGGCAACGGAAGTCAT
TATAACACGGATGTTCTGTTTCATACACCTCGTGTGCCTGCTTACAAGTTACTACGTATG
TAACTTTGTAGGTGATTCTTTTATACATGGTTGATAATTTGGACAACCCATTAGTGGCCA
CTGGGTTGGAGCAATTACCTTTAAGTGTCTTGCCTAAGGACACATAGTTCATTTCAAACA
AGTTTGACACCGAACTCACTTATAATATTAGCCGTTGTTTCGAACGCAAGTTCCACGATG
CTTTCATCTTGATGTGAAGCAGCGATCGTAAACACAGTGAAAATATTCTTCCACCCTGAC
TTTATGTTGGACGCCTGGGGGTTGAAAAGGAAATTAAGTCTTAAACCTCAATGCTAGAAG
CCTGGAAATTGATAAAGGCATGAAATCAGGTCCTAACTTTAATGCTTAAGAACATATATG
TTGACTTTTTTGTGGCTGTCTAAACATTGGAGAATTTATAACAATTTAAGCTAAAAATGT
ATAATTTGTAAGTGGATTAAATATGGTTGGAAAACCTTACAATTAAGTTTAAAATAAATC
TAAAGACCCATTAATCCAACTCTAACCATAAACCAATATTTTCTCTGTCTTAAACTGTAG
AACAGCCAAACGAATATATTATATCTTAATTCTTATTCAAAAGGGGGGTAATTACCTGTG
AAGACACCATCTGTGCGATACAACGAACCACCATATCCTGTATCATTAGGGTCGGGTTAT
GTTTCATGATATGCTCAAATGGTCGCAAGAAATCCTTTTGGAAACTGAAGCCAGGGAGTT
CTCCCTTCTCGAGGAACTTGGTTGACAATTGTCGTAAGCTGTCAACGGCAAAGAAAGCTA
CACCCTCATCATCGCTACAGCCAACTGCATTGAAATGCTCGCCTGTGGGAAATTGCTGTT
TAAGGTACGGAGTTCAATACGCGTCAGACAAAACGTTAGAAAAACACGACGTTTCGTTTT
CATACAAAATGAGCCGCGAAAAGATCATTCACATTATATGTGCCTGGCATAAGTATCTTA
AAAAGAATTCCATAATTTCATTACTATTTAAGTTTAGACATGCAAAAGTAAAATCCTGAA
AAATATTATCTACATACAAAGAAAATAAAAAAATATATATATATATCTAAAAAACAAAAT
AAATAAACATATAAATCCACTCACCCAAAATAGCCCATATTCTTGACCATTGTATTCTTA
TCCTCCCCATGTTGTAATAAGAGATTTCAACGATCTTTTGAAGTGAGAACATCCTTGGGT
GGGAGGGGTTGCATAGCTCGCTCAACGACACTTTGCTCAACCATTGAACAAAATCAACTG
GAAAAAAAAAGTTAATTAAACTTTTATACATAGTTCACATTATAGGATTTGAAAAACTAA
ATAAATTTGCTGATTTTTTATTAAATAGGTATTTCTATTTTAGAATTTTGTTAAATTGTG
GTTTTAATCATTGTACTAATGAACTACTAAAAAAATGATATTTTAAATTATAGACATAAA
ATCAATTACCAAAAATACTTAGAAAGTCTAAATGTATATACGTGTACATATTTAATTAAA
ATAATAAAAAAAATTTTACCGATAGCATCTCCATCCAAGCGCGTCGAACCAGTGAAAATG
CGATCGACCGCGACGACAAAACTTTGCGAACTCGTTTCACCCATCGACTCCTGGATGGTC
GCCAACTTCCGTTGCTCCATGCCAAATGTTTTTGTTAAAACTGAAAAAAAGAAGGATAAA
ACATGGATTTGGAAACATGGAAAATAGAAAAAAAGGAAAAAGTTTTAATTAAAAAAAGGA
AAACATTAAAAAAGGAATAAGTTTGAATTAAAAATGGAAAAAATTGAAAATGGGAAAAAG
TTTTGGGCTTAAAAAGTTTTGTTACTTACTTGGGTTATTGTCCATTATACCAGCCGATCT
TTTCATGGCTGTTGTTGCTTGGTCTCGCACACCAGATCCAATTAACTGCAGCAGCTCGAG
GTGGGAGATACATTTCAATATCTGGGGATGACAGTTTGTTGGTTAGCATTCAGCATTACA
TATCAAGATAAAGTTTTGGATGTGTATGGAGAGGTTTATTATTAGGATGTGACACACATT
TCAATATTTGGGGATGACGGTTAGTTGGTTAGCATTTACAAAATATGAAACTTAAGTATT
ACTTTAAAGTTTTATTTTTAAATGTTTAGGTAACTCAAAAAAAGGTCTTAAACCATTAGA
TGTTTTAAGTTCAAAGTGTTTTAAGTTAAAAAGGGTGTTAGGTCAACTCTGGCCTATAGG
ACCTCACCCATATAGAATAGAAAGTGCATATACAATGTTGGGGTAATGGGCCAACTCTGG
TCTAAATCTCAGGTCCCATGGCATGCCTCACTATAGGACCTCACCCATGTAGAATAGAAT
GTGCATACAGAATGCTTGGTAATGGGAATTGGAATAGAATTAAAAACACTCACTTCGTGC
CAAGATTCCTGCAGGTAGTTGCCATCAGTGTAAGCTATCGATATCAAAGTCTTTATAGCT
TCAATATTCTTCAGCTTAAGTTCACGAATACCAGCGTTGGCTTGAAGGAGAGAAAACCTT
GAAAGAGCTTGAATGAAAGTATCACGTTCCAACTGTAGTGAAAATAAGTTGTATGAATAT
CTTTTTTTGTAATTTTTTATTATTTTACTTTTTCCTAACTTTTTTATTTAGAATTATTTT
TTGGAATTTTTTTTATTTATTTTTTTTCTATCTAAGTTTTATGTAAATAAGTAGTTTTAT
ATGAATATTATTTGTAAGCATGCATGATGTGTATGAAATAAAATAAGTTATAATACTAAG
AACATTTAGTGACATTAATGTGTTCAAAATTTATCAGCTTTAAGTTAAAAATTACTGCTT
TTTTACATTTGTCTTTTTAAAAAATAAATCTTTTTTTTTATTTTTTTAAAAACAAAAATT
CTCTGTTTTCATTTTTTGAATTAAGTTTTTGTATTAAATAAATACTTACAGAAAGGCCAA
ATATGCAAGCCACACGGACTGCATATCTCATCCCATCTAAACATAGACTTGTAACTTGTT
TGTCCTCAAAATCCTGAAGGCCCATTGAGAAGGCAACCATGAGGGATCGCCAGCATAACT
GTGTGGAGAAAATTAATGAATGAGCACGTATTTCATATTGATATTGAGCACGCAAAGGTA
AAAACAATAAAATTATTGAATGGGCACGTACTGTTTAATGAGCAATAAACACTCAAATTA
ATTAATGAGCACGTAATTTTAAATAGCAACAGAATAAATGGGCACATGAGATTAAGCTTG
CATTAGCAGAGTTAAGGAGTAAATATGCGTTATACAAAACAAATATAAATTATATTATAA
AAATATTCTGATTTTTCAGTCCAAAAAAAAAAAATATTTTTAAAATAATTGACCTGCAAA
AAAAATTCTTAAAACAAGACAGCCATGGCGCCGATCCTGGGTATGCGGCGCATACTTCGG
AATATTTATAGGGTATGCGGCATACCCATTTTCCAACGCTAAAGCCTAGTGGTCTCATTC
TTTTGCTAAAGCAGGTGCGCAGTACGTTGCATTTACGCGCGTAAGAAGTATTTATTGCAA
ACGTATTAATCCTTTACTTGATCGCATGCGTGAAAAGGAAAATATTTAACCTGTTTTCAA
GCAACTGCAGGCAAAAAAATCAAGGGGACAATCGGTATTATGGCACAAATATTACGGCGT
GAATTCCTATTGTGTCGAAATAGGAAATCGGCTAAGACAGCAGTTGTATAAATATAGATT
TATGCCGAACAACAAAGTTTCCAAAAAAAGTCTAAAAATTGTTTTGTTTACCTTAAACAT
AGGTCTAACATGTTCATAATGTGTGGTGCAAATGAACTCGGCTTCCACGTGGCTTGCTGC
TTCCATTAAAGCTTTAGCCGTGCTCGCCATGTCTTGCATCTCCCGTAACCTCTGTGCTGC
TGGTGCTATACCTGGTGGAAAAAATGTACAAACTTTAATATTTGCTGTTGCTTTTGGTCA
AGATGTTTCAGATACACACACTATAGGCCTGGGTAAAAACATTTTTGTTCAGACCTTAAG
TTTTTGTTGTGTTTGGTCATTGTTGTAAACTTTGTTTAATTTTAAAAAAAGCTTAATTTT
TTGTTGTGTTCGGTAAGTGTTGTAAAGTTTGTAGTTATAGAGATGGAAGATTCTTGTGTA
AAGAAATACAGTAAGGATCTGGTGCTACAAAAACAGAACAGACAAAAATCAAGTCTAGTA
AATTGTATAATATAAGATATATTTCTCTTAAATGACATCATCAGTCTCTTATTCAAATAG
AAACAAAAGTAAGTAAAAGATTGGCATTTAGACTTTTATTGCACGTTTGCAGGAAGTGGA
TGTTGCCCTCTATATGGGTAAGGTCCAAGAACAAACGAATTTTTCACTAAGTACCTTTTA
AAGTTGAAACTTTGTTGTCACTTCGTGTCGGTTTGATCGAAATTTCCTTCTTCTTGATTT
GATCGTAAATATTCTCGAGGTATTCACTTGGTAGATCTTTACTGTCGTTGATTCCTCGGT
TCATACGAATGTAATCTTCCTTTGTCATCTTTCGCTTTACCTGTGGAGGATGGCGATTAT
GTGGTAACGATTCACGAGAATGATGGTGTTTATGTGGTAACGATTCACGAGAATGATGGT
GTTTATGTGGTAACGATTCACGAGAATGATGGTGTTTATGTGGTAACGATTCACGAGAAT
GATGGTGTTTATGTGGTAACGATTCACGAGAATGATAAGATATTTCATGTTTATTACGAT
TCATGAGGTTTTTCATGTGTATCACGATTCATGAGATATACCATGTGATCAAGATTCATG
AGAATAATGAGATATATCATGTGATCACGATTCAAAAGACTGATGAGATATTTCTTTCAT
GTGTATCATGATTCATGAGTTTTTTCATGTGTATCACGATTCATGAGAGGTGACTGATAT
GATCATGAATTATTTTTCAAGTTTTTTCATATATGGCATTTGGCCAATGAGTTGTTATTC
ATGTGATTACGATTCATGAGATATTTCATGTGATTACGATGAGATGTTATTTATATAATT
AAAGTTTTTGTTTATATTTTGTAAGTGACCAATAAGTTGGTATTTATGTTATCAAGGTAT
TTTGGAGCAGAAACTTTACTTTCATTATTATGCATAAAATAAAAACCTTCATAAAAAATG
TAAAACAAAAAAACAAGCTTCAGAATAATGTCATATTTTATAAACCAACCTGTGAGCTGT
GTAGATCAGTAGTGAGCATGATGACGCTGTAACCGAGGACATACGCGGCATCGGCTGATG
CAAATATTGTTCCACTGCAAGAAATGTAATGAATTATATTCTGTTACTTCTGCTACCAGG
CATAAAGTAAATAATTTTTTAGTGGCTCATCTGGTATTAAATATAAATTATGTCGTGAAA
ACGACTTCAGAAATGCTTTTAAATCTGGAAGGTAACATATAAATAGGAAGAAAATAAAAC
GAGTACCTCCAACATTACACCTATGGACTTCATCCATTTAAATTACAGAAACAAACGAAA
CTTTCAACTCACTGGAATGCAATAAAACATAATACCATCCCTGTTTTAAACATAAGAAAA
ACATTACCCAGTTCACACATAGAAATCTCATGTATATAAAATACAGAAACAGTAAAAATT
TTCACCCACCAGGACACAAAAAAATTAATTCACAAAAAATATAATGTGTTTCAAAAAAAT
GAGAACCATTACACCTACGTAACTTATAACATTCTAGTTAATCCACTCACTGAGGGTTGC
AGTCACAATATCGACTCGCGAACTTCTCCATCAAGCGATCAATCTTCTGAGCTTCCCCTG
GAAGACGGAATCCTTCCAAGAACCTCCGGATCGCTGTCACAAAGTCCAAGGATGAGAAGT
CGAGATTATCGATGTACGAGTACATCACTTCCTTGTTCCATCTATTGGTAAATAAATGGG
TTATGACATCATTATCGTGATGTCATCGATTATGAAATCAATAATTGTGAGTTGCGACAT
CACTAATTGTGACATCATCGATTATGACATCATCAATTATGACATCTTTAATTTAAGTAA
TTTACCACCTAAAGTTCAAAGCAACTTAAAAGTTCATATTTACAAGGATGGGATCACAAT
GGCAATTGTTACGTGAACATGTTTTTTTTTGCATCTGCTGCAAAACCTTAATATAATAAA
GGGGGGAATATTTTAATGTAAATGGGTGTTGTGGATTCAATCTGGTGGCATGAATGACTA
ACACAGGCTTCTTGGGTGTTGAGTTAATGGGCCAAATGTGGCCTTAATCTCAGGCAATTG
GCAAAGGCCTCACCCACATAGAATAGAATATATTATAAATTAAATGAAGTTCTTTAAGTT
TAACATACTTATCATGTTCTCCAATGTAGTCGCCGATTTCTGACGGGTTTAATCGAGTTT
CAGAATGAAGGAATTCTGCCACGTCATTTGCAGTGTTGCCGATCATACCTTGCGCTTGTA
GGAATGCAATGCCTTTAGATGGCTTCCGGTTGAACCTGAATTTAAATTGAAACACTGAAG
AAAAACGGTTAGAAATATATGTTGGGTTTAAGGGGTAAAATGGTCCATGTTTTTGTTTCT
TTTTCTCATCCAATTTAATAGATAACAAATATTATTTACAGAATTATATAACCATATCCT
CACGACCCTAAAAGAGGGATGCAATTGTTTTTGCCAACAACTCTTTAGAGCATATTTTGA
CAAACTTTTTTGGGGGGCACATTTTGACAGACACTTTTTTGGAGCACATTTTTACCAAAA
ACTCACATTAGAATTCCTTGTTCCAAAATGTCCTTTTGCTGTTTCATAACTTCGAGGGTT
TCTGGATTGTCAGCTGCTCCACCAGGAGCGCTGTTGAGCAAGTGGTCCGAAGTATCTGAG
TTAAGGGAATGCGTGCTATCCATGTTCGATACCGATGAAGTGATTGACAGGTTGCCGGGG
TTGCCAGACTCTGGCAGATGCTCTTTGCCTGGTTGAACATTTTTATTTAAAAATCCAGGT
AAAAAAATTAACAATTAAAATAGGTTTAACATCTTAACTATAAAATCTTGCAGAATAGCA
GACCTTTTCCAAATCTGGTAAAACTTACCTTTTTAAATTTACGAAATATTACAAAAAAGA
TATAAAATGCTGATTGTCCTTAATTAAATAAAAACACTTCATTAAAAAAGTTTTCACTTC
TTAAGACTTAAGTAAAAATGTTACCAAAAGGTATAAATTGGTGCTAAGTTCGATTTAGAA
TATTTAGAATAATCGGCCAATTGTGGCCTAAATCATAGAACCCAAAGCGTGCCATGCGAC
CTCACCCACATAAAATGTAACAAATTAATACGCACAAAATCTTACCTAGATGTGACTATA
TATAAAACTTATATATTAAAAATATATATACAAGTGAAAAAGTAACCAAATATAAGAATT
AATATTAATTGCATGAAATCTAGGTGTGACATAGAGTGAGGAGTAAAATACGTTTAGGAT
AATGGGACAATCCTGGTCTAATACCTACGACCTATGGCATGCCAAACATAGAATAGAATG
CCACGCTGCGAGACCTCACCCACATAGAATACAATACACAAAAAGACCTGAATTTTTTTA
ACTATTTGCGTGATTTCTTACCCAGATGTGACTATACATAAAAGTTTTATATAAAATATA
TAAACCCGAAAAAGCTACATATAAAAAGCAAAAAAAAGCTACAGAAATATAAGAATTATC
ATTATTTGCATGAAATCTTACCCAGATGTGACATGGAGTGGGGATTAATGTAAAGTTCCG
AACTCCAATCCACCATCGACTTTGTGATCATCACCAAACATTCCAAACTTTTCTTCCGCA
TCATGTGCTCCTAGATGCAAGGATCATGGATAAAGAGAGTTTTATAAAGAAATAGTTTTG
CGGATCAATTTTCTGGATTACTTGTGGGATATGAGAGTCACTCATATCCCACAGTTTGGG
GAAACTTTTAAGATTATTTTTTTGGACAATTTTTAATCACGTTTTTAAAAAATATTTTTG
GAATATTTTTTTAGATTCTTTTTTAAGTTTTTTTTAAGGGGGGATCATTTTTAACCTAAA
TTTGTTCATTTTATTTTATTCTATTTCTATAAAGCCTTTTTTTGTGAAGCATTTTTTCAT
TCTTTTTTAACTTCTCAAAATTCTTATTAACCCCCACAAAACATTCTCACTTTTAATGAA
CACACATACCTGCGCTGGTGTTATGCCGACGTGATTATGGGATACTTGAGCTATTTTGCA
TAACAGGGTGACCAGCTGGTGGAAAACATTAGCTGCATTTATGTCACAGTCGTAGTTGAC
GTATATGTCCACCATGCATTGAGCATCCGAGCAGATCTTCAACAAAGTCTCAAGCACCAT
CCATTTATGCTGGAAGGAGGAGGACGAAGACTCAAGGATGTTGAGGAAGATCTCTTTGAA
GAAAACCTAAAAAAATAAACAAAAATTAGATAAAGTTTCTTCTTTTTTTGACAATCTTTC
GTTTTATAAAAAATTATTATATAAGATATTTGTATATGTTTTTTATCATTTTTGGGGTGG
ATTTTTTAATTTTATAAAACGGTATTTTTAGTGTATTTACTTTAGTTTTACCATTAAAAT
CAAGAAATTTATATGTTTTTATTATTTGATTTTATTTGTTTCTAATTTTGTGTAATTTTT
AAGTAATTTTATTTGTAAAAAGTAAGTGTATTACTAAAACTATACAAATCATCAAATTGT
ACTGTAGCTTTCAACATTTTAAATACACAAACACCACAAACAAATACCTGTATCTGCACT
TTCAAATGAGTCTTAAAATTTTCCAACAATTTGACGAAGATTTCAAGGGAGAGATGGAAA
ACATCGGGAACCGATGAAACCCCGTTTTTACTCAACGCCACGCAGAGGTACTGAAGGTAA
GGAATGGGAATGATACATATGAGTGTTTTACAACTACTATATGGGTTATGGGTTGTGTAT
GGGTTAGGCCCTGCAACAAAATTTCTTTATTTTTAAACCAAAGCCAAATCGTTTCCTCTT
AAATTTTTAAAAAGTCCATTTTTTTAATCCCAATTTAATTTTTTCATTTTTTTTAAAATC
TTTATGCTTGATAACTTATACTTGTATTTAAGTATTAAATGTATTTAAGTATTATCACTC
AGGAACAAATAAATTTCACCTGTTTTATCTAAACTGCATTGTACAAATATCGCCCCAAAT
TATTGAAAATTTGAAAACATTTCCTAAGTATTGTAGAAAATACAGAAAATGTAACTAAAT
TTTAACAACGTCACCTAAAATATTAATAAAAGTACAGAAAAAAATTTACTTGTTTTATCG
GGTAAATAAACATTATCATTACCCTTGACCTGACATAAAAAATATTTAAAATCTCTTATG
ATAACTCAGACTAAATGAATTTGTTAAATGTCACTAAAAGAAAAAAATTTACTTGTTTTA
TTGCGTTAATAAACATATCATTATCCTTGAACACGGGACCAGCCGATTGTAAGATTGAAT
GGAGAAGATGTAACGACAGAATCTTCGATCGAAGCTCATGGGATCTGTGAGGACCAGTAA
CGTTGGGTTACAGGGAGTTTTTGCAAATGTTTTATTTTCGCCTATGCACAATTGAAGGCC
ACTAACCAAGTCAAAATTCAAGCCACAATTTGGAGATAAATTTTAATACTGGAAACTCCA
ACAGCCTTAAGTTTTAAGGAGGACCAGTAAGGTTGAGTTACAAGGAGTTTTTACAAATGT
TTTGTTTCCGCCTATGCACATTTTAATGCCATAAAATTATTTTGGCAAGTTAAAATCACA
ATTACATATTTCAAAGTTATAAAGTTAAATTGAAAATTTAAGGTGAAAATTAAAAGCCAC
ATTTTAAAGCCTTAAATCCAAGCAGGTAATGTAAAGGCCACAATTTTAAACCAAAAATAC
TCAAAGGAGACATAAATTCTCAACTTTAAGGGCCCTCCCCTGCCTATTGACTTAAAAAGG
CGGACCACGCCTATACAAGCGAACTTACTTTGGGTCAGGTGGGCCATCTGATAATAACTT
CATGCTCAACTTGCAGAAACTCCTGAAAGATTAAAACATTGTTTTTACATGTTTTATTTA
TGTCTTTAAATATATTTAGGATACTAGTATTGATAAGAAGTCCAAACACTTGTAATCCAG
CATTAGGCGATGGAAACTACTAAAAAGAACACAGTTGAATTGTAAATTTGACCCGCATAC
TAGGTAATCAAGTACTTTACTAATATAGAATAGAAATTGATATGCCAGATATATTAAACT
TAAACTGATACCTAAACACAAGGAAAGCATCTTTTTGCAGAACATGCGAAAAGTTGACGC
TCCTCTTAAGAAGATCATCATTGTAGGAGCTTGTTGCATCCGATGATGTCACGGATAAAC
GGGAGGACATGGAAGCTGGGAAGGAAGAGGGTTGAATGAAGAGCAAATATTTAAGTTTTA
TTTAATGACAAACCACCACAAATAGCGCCGTGTTATAATGACTGTAATTTCACGCCACGC
GAGGTTACATTAATTTAAAACACAAAATTGAATATGAAAATATTTTTAAGTTGATTTTAT
GAACAGGTTCCAGGTTCATAGCTTGCTACTGACTCGCTGTTACCATTCCGATTTAATAAA
AAAAAACATAAAACTGTGAAAACAACAGTTTAGTTAATATATAAAAGAACTTACTTTAGT
AAAAAAAAAATAAAAAATAAACTCCAAATATAGACAGAAAAATTAAAAATCTTGTTTAGT
TTTTAACTGACCAAGTTGATCGAACTCTGCTTCTTCTTCTTCTTCGTTTTGTGCGACGAC
AAAATCGACGATGTTTGAAACTATTTCTTCAACGACCAAACTTGCTGAATCATCTGATGA
CTCAGCTACTCCGTTCACAACTGAAATAATTCCGAAAAATAATTTATTATTTAAAAAAAA
AAAGATTTTTTATTTTTTTTAAAGAAAATAGTGTAAAAGTGACAAAAACAGTTACCTAAT
TTTTTTTTGTTTTAAATGGTGCAAAAATACATATATTGGTCCAAATATATTTAATATGAC
CCTTTCTGTTATTACAAATTTAATTAGACTCCTATTTCTGCTCTTCATTTGTGTGTTACA
GTTTTGATTTGTACGACCCGTATTAAAACTTATTCATCGAAGTACTTTGGAGCGAAATTA
ACAACTTATTCAACAAACTACCTTGGAATGCTCCATCCTCAGACTCAGTTGCCCCATTTT
CTTCACCCTTCTGTGATGTCATAATACCATTTGTGTGATCAGCAATCATACTGGTGTGGT
GTTGATCACTTTCTGGTGCATCATCTATAAAAACAAAATATATTACTGTGGGGCAAGATG
GGATATCGTTAGCAGCTTAATCCCATATTTCCTAAACGTGTTTTTAACAGTTGACAATGC
TGTTTTAGAGTCGTAAGGATATGTGGTTATACAATTCTGTTAAAACTTTGTTAACTACCA
AATGGGAAGACAAAAGAGAATAATGCAACATCTTATCCCACCTTACTATATAATATTTAT
TTATAGTGGGAATACTTATAAAAAAATTAAATTTTTGTTATGTACAGCTGACATTTTATA
GGATACAGTAATGACCAACTGGGTTAAAGCGATTGTCATTTAAGTATTTTGCCCAAGAAC
ACAACGCCCACAATGGTAGCAGTATCGCATCTCAACTTCATTAAATACACACAGATCCAT
ATACTGTACCTTGAACAATTTCTCCATTTTGTTCATTTATTGGAACTTGTATTGACTGGT
TCAATTCCTGAAGAAACACAATTATTTAAGATTTTAACTTAAAGGATTTAGTCCAGTGGG
TTCTAAACTGTGTGTTGCAACGACTTGGTGCATTGTTTTAATGTTTAAATGTGTTCTATT
CTATATGGGTGAGGTCCCATAGTGAGGCACGCCAATGGTACTGAGATTTAGACCGAGTTG
GCCCATTACCCCAACATTTTATATGCACATTCTATTCTATATGGGTGAGGTCTTACAGTG
AGGCATGCCATGGGTACTGGGGTTTAGGACAGAGTTGACCCATTACCCCAACATTGTATA
TGCACATTCTATTCTATATGGGTGAGGTCCTACAGTGAGGCATGCCATGGGTACTGGGGT
TTAGGACAGAGTTGGCCCATTACCCCAACATTGTATATGCACATTCTATTCTATATGGGT
GAGGTCCTACAGTGAGGCATGCCACGGGACCTGAGATTTAGGCCAGAGATGGCTCTTTCC
CCAAATATTGTATATGCACATTCTATTCTATACGTATAAGGTCCTATAGTGAGACAAGGC
CAGGGCCAATCTTGGTCCAAATGCTAAGACCCACGGGGTGCCAGGTTGTAGGTATTCATA
AGAATATAAACCTAATAAAAGTTAAAGTCAGAAATACAGTTTTGGTATTTATATACAAAT
ATCAACCCAAACGATTGTCTTAATTGATTAAAGCTTGGTTTTTTGTGGGATTATGTGTTA
ATGTATTAGCAACACAAGCTTATACAAACAGGAGTTAACTGTTAGTCGTTTCATGCTTTT
GTTTTTTAATATTTTTGGCGTCAAATAACTTGCTTAGCTTGATACTGTATGACGAGCGAT
CGCCGATCATGCACAGTGAAATGATATAAACAAGTCATCCGGTAAAAAAACTGTCAATTT
TATGGTGAAAAAATTATTACTTTTAGACCAGAACTGCTGATGTAAAAACAAGCAAATTAA
TAAAAATTACCATTTTTTTCTAATTTTGTTCAGGGCAGAGGTGCCAAAAATGTTATTATG
CAAATATGCCATATATTTCACCTGTTCAGTCTCTTTCTCTTCTTGAAGTTTTTTAGCCAA
GCTTTTGTCATACTCCTACAGTGCAATTAACACAGCATAAGCCACATATGTTAGTACATA
CAAAACTACTGGATTATTTGTGGCAAGTATTTTAATACAGGAAGGTAAAAAATGTTTCAT
GTAAAGTATGTTAACAAGCTTTTAGGCCATGCAAAGTCTAAAACCACAGAATACTAAGAT
ACTATGGTAAAAGTACTGTATTTTTACATCCCTGGGGCAGTTTATACTATTTTTGTGTTA
TAATAATAAGATGGGACACCTTTGACTCATAATATCCAAATATCCTGATCGTGTTTTAAA
CAATTAACACCGGTCTATAGGAGTTGTAAGGATACGGTTTTATAATTCATTGAATGTTCT
TTGTTTACTACCAAATGGGACGAGAAAATAGAATAAAAAGGTGTCCCATCTTTCCCCATC
CTACTATAATATAATATATTTTTTATCTAAAGAATTATGTATATTAAGGGTGTATCTGTA
TATAACAAAAATAATTAAATCAAAGGGGGGAGGGGTGTAAACAACACTCCTTTTGAGTTA
TAATAATATAAGATATTTTGTTCGGATGTTTTATATTGTGGTTATGTCTGTTTCACCCTT
TGATATGAGCGTTTTTAGAATATTGACAACCTTGAGACCTTGTTTCACCCTTATGTTTGT
TTCTTATGTCACTGGTTAAACTTTGTCTCACAGCGGTTATTATGAGTGAATTGCATCGTC
ACTTAACTAGAATAAGATGATCAAGCTAAATGCATTGATGTAATGCAATATTGCTTAAAA
CTATCGGGGGAAAGGAATTTTTACATATCTAAACACTGTACTGTACACAACACAAAACAA
GTAGAAAAACAAAAATAAAAACATGAAAAAAAAAACAAGAAGAAAAACAAAAAAAAAACA
AAAAGAAAAACAAAAAGAAAAACAAGAAGAAAAACAAAAAGAAAAACAAAAAGAAAAACA
AAAAGAAAAACAAGAAGAAAAACAAGAAGAAAAGCAAGAATACATACCGCTTGTGCTTCC
ATTCTTGAGAAGATTACGTTGAGCATTTGAGTCAGAGTCGCCCTCGCTGTCGTCTGTCAG
ACAACGGTAATCAAACATTATTTGATGGATTATTTAAATATGAAACTAGTTTGGCAAGAT
ATAGGAACCCAAATATGAACAAAATAAAGAAACGCTGGTGAACATGTATATATTAAACTA
TTATTTTATAGAATTATAAAACATTTAATACAGGAAAAAAAATAATGAAAAAATGTTTTT
TAATGCTATTATTTTTATAGCATTATAAAATCTTATAAAACATTTTTTTTGCATTATATA
AAATACTATAAAACATAGCATTATAAAACAAGCTATCATTTTTATAGCATTAAGAAAACA
TTTTTTCAGCGTTATACAAAATTATATAAAACATAGCAACATTTTTTCATTAGTTTTTTT
TTCAAGGGTTTAGTAAATTCCATTCGGAAAGAAAAATAAATTAAACATTTATGCATTTTT
ATTCGTATTTAAATTCTTATATATTTAAATAGAATCAAAAATTGAACTTAAAAGATGATT
TACCTGGTTCACCATGTTTCGCGAAGCAAGATAAATGTTATAACACGTTCTCACTGCTTG
AAGTAACGTTCCTTCATGGATTTCACAATTATTACTTGTAACTGCTGTCAGAAGTACCTT
GAAAAAGAAAGGGAATTTTGCTGATGCTGCTGTTAAAAATAGTATGACGTATGTATGGTA
CTGTAGGGGAAGATGGGACACCTTTACTTTTTATTTCCTACAATTTGGTAGTAAACAAAG
AATATTCAAAGAATTATAAAACCATTTTCTCACAACTTGTTAATTGATTAAAAGAAAACA
CAATCAGGATTTTTGTATAGTATATGCTAAAGGTGTCTTTACTTCTCCCACCCTGCTATA
TACATATGTGAATTTGTATTCTGATATACTGTATACAGTGTATGAATTGTGTATTAATGC
ATAATAGATTTAACATGATTGTACAAGAGAATGATGCAGTTATGAATAAAGGCTGCAGTC
TTAACACTAAAACATCATTGTTAAAGTTAATGGCTGTATCACACCCAAAGAATAAACAAT
ATTTAAATGAGACACCCAAGCCAGCAGCTAGGTTAGAATTCGCCAACAACATTTAAGAAA
ACTGACTCCTACAATTTACATAGCCGCATAAAATAAATATATTGAAGTCGACGATAAACA
AATCCCACAATTTAAAAGCTGGCTTCTTTTTACTTTCGGCAGCTATAAGACTTGCAAAAA
ATCTACACAAAATTGCAAATAACATTAAGGTCTCATACAAGTGCAAGCAGTTACATAAAA
CACTCTTCCAAAAGGTATAAAAACAAATGTAGATTTTAAAAAACAAATGTAGTACTCTTA
AGTATAAAACTAAATGTAGCTACCTTTATGATTTGTAATTGAACATGTTCGTCTGTTTGT
ATTCCATTAAAACATTGGCAAATGGCATCAATTACTCGGTCAATTAAACGCTTGCCCGGC
ACTGATGAATCAGGTGCATTACCCACTAGAATCCCATATACAATCATTTTCTGATAAAAA
AAAAGAAGTATCTCTAAATATTTTATAAGTTAGGGGGGAAAGACACATCTTCTGAGAAGA
GAAAATGTATATGTTAGCTTTAGGTGCTTAAAACAGAGGTTTTTTGGTCAGTTTTAATAC
AAACATGACAACTCATGTTCCCATGCCCTTATGGGCAAGACACTTAACGGCAATTGCTCC
AACCCAGTGGTCGCTTGTGGGCTGTGTGTTGAGGTTAAGGGCCAACTCTGGCATAATTCT
CAGGTTAGGTCCCCTGGCATACCCTCACTGTGGGACTTTACCCATTCCATACAGAATAGA
AAGTTATTACCATTCTATAAGTCATAATATAACCTACTGAAAATTAACCATGCAGAAAAC
GTTTTCCACATACAACAGGCGTATATTATAATAACAAGCCCAAGTATCAGGTTCCATAGC
ATGGCCTGCCAAGTAACTTGATGTTCTAATTCATATAGAGTATTTACCTGTAAGCAATCG
AGTGCAGCAGTGACAATACTGGGTGATTTTGATTTACAAGCCATCTCGAAGACAAGGAAA
TATCGGTCTGCCTCAATGATTGTGAAAGGAGACTTGGGCGGTCCATCCCCAGGACTAATG
AACAAAAAACTTGTTTAATCTGGTTCAAACTGGATTTAGACCAAAACAAGATGCCCAGAC
AAGAATTTAACTACATTTTAGCACAAACTGGCTCCGGCATAATTTCCTTTTTTAAGTACA
CAATACACAGACATAATATATATATATATATATATATATGAATGTATAAATGACTAATTA
AATGTAACTTGTTTTATCCTCGACTGGGCGGAAAACGACAGTCGTTATAACACAGGTGTT
TTGTATCATACACCTTGTATATATACCTCATTTCTTAGGTGTATATATACCTCATTTCAT
ATGTAAGTACTTGTTTAGTTTAAGAATAATATTTACCTATCATGTTCCAGGTCTTGTTTG
ATTTCATCTGAAAATAAAACTTGATTTTTGAAAATTACTCCAATGAAAATAAAAATAAAA
AAAAAATTTTTGGACTAAATATACTATAATATATAATATATATATTTTTTTTGTACTAAG
TATGAACACAGTAGGATTTTGTCTGACAATATAGCTCAGTAGTTAGGTGCTTGTATAGTA
ACTGTTTCGATGCTCTACACTGATTCAGAGATTCTTATATGTCATAAGTTATATTTTTAT
CAGTGTATGTGTCTTGAAAATAAACACTTAACGGCAATTGCTTTAACCCAGTGGTCACTA
ATGGATTCTAGCACCCTGGATGTTGGGATAATGGGCCAACTCTGGTCTAAACCTCAGAAA
CCATGGCGTGTCACTGCATGACCCTACCCATTTAGAATAGAATGTGCATATACAATGTTG
GATAATGGGCCAACTCTGGTCTAAACCTCAGAAACCATGGCGTGTCACTGCATGACCCTA
CCCATTTAGAATAGAATGTGCATATACAATGTTGTGGTAATGGGTCAACTCTGACTTAAA
TCCCAGGTCCCATGGTGTGCCTCACTGTAGGGCCTCACCCATATAGAATAAAATGTACAT
ATACAATGTTGTGGTAATGGGTCAACTCTGGCTTAAATCCCAGGTCCCATGGTGTGCCTC
ACTGCAGGGCCTCACCCATATAGAATTTATAAAATTCAACAAACACATACCTAGCGCTAA
ACGACAGGCTTTCTTAAGTTGTGAATTCTGAGATCTCTTGAGCTCTTTATCAGCAAGTAT
TCGTTCCAATGCGCGAGTTAAAAACATGCTTCGTGTCTGTTTACTTTGCTGCATTCCGAG
AATCGAATTCAATCTGAAAATTATAACAGACTTTATTTGCAGCAATTTTTTACATATTTT
CAAAGTTATTTTCAATACAAACTGCAGACTTTTTTTAAAAAAAATATATACAGTGTGTAT
TGGAGAGGCCTAAGGAACACTTTAGAAAGTCACTGGTCACTAGGGGTAAGTATAGGCCTA
TGCTACCCTAGCATTTTTTTCCACAGTGGCGTCATGGGATGAGTCCTTAATAGTAATAGT
ACCAAATAATAAATAAATATAACTCGTTGCATGGCAGGAAAACGATAGTTGTTGGGACAT
GGATGTTCTGTTTCATAGCTTACGAGTTACCATCCATGTGACTTTACCCTCACATTGCAG
GGCAACGGCAGTTGGTTTTCATACTGAAGTTCTGTTTCATACTCGTACCCTTTTAGGCCT
AATTTTTTTATTTATTTATTTAATGCAGCCTATGGCTTATTTTGTTTAAGCACATGTTAG
GTACTATAGGTAAATAAAGCATTAATGGTTTGGTCCACATTTTACATAAAAGTTTCCACA
GTTAACAAAGTAAATCACCCAAACTAACTTACCAAGTTAATGAGATTCTTAGAGTGACAT
CGGTTGTTTGGTTTCACTATATGTTCGTATAACGTTCAATGTAAAGTACTCAATTTGTAA
TCAGTAACACAACTGAGACAGAACAGCAACTGGTCCTAAATTCTACTCCAATACTTATTA
TCCTATGGTAAAACAAAATAAGCGGCACTATAGTGAATAAACATAAAGCGGCACTCCGCT
ACCTTTCAGAATAGGCTGGTGGAAAGTGTTAGAGGTTGGTGGTTAGGGGTTAGTAGTTAG
CAAATAAGGTGGGGGTGGGGGGGATTCTTTACTAGCACCAAATAAGCAATTTATGCCAAA
ATTGTCCTGTAAAACGATGGTATATAAACGATAAACATTCCATTAATTCAACCAAAACAA
CTGACCCTCACTGGACCATATTAAACTGACCAAACTGGTAAAATCTTAATTCTAATTACT
TTAGGCTGGGAAAGTACCCAAACCCGACACGTCTGGTGATAATTCCAACTCATCGGCAAA
TTTCTCGTGATTTTCTTGAGTACAAGATTTCTATTAAACTACTCAACCATAAAAACTTAA
CAACCTCTTCGTCGGCAAACGGCCACCTCAATGCAAAAACAGCAAATAAATGAATGTATA
TAACATACTATATCCTTGCTTGGCCGGAAAACGACAGTCGTTATAGCACGGGTGTTCATG
CCAGCTTACGAGTTACCATGTATGTTAAATGTACGAAAAAGCCATCTTCCATTAAATAGA
AGTCGTTCCAAAACCTTTAAAATTGCCCCGACACACTCCCAACATGTTACTTTTAGTCGT
CTCTGATTGTTTTTTTTACAAACAAAAACAAATATTGATTTTGATTACAATCAACAAAAC
TATATTTTGCAAGATGTATATAATGATAGTAATAGAATGAATGTAACTTGCCCTATGCTG
TCATGGCGGGGCAAGGGCAATCGTTATAATATAACACGGATGTTCTGTTTCACACATACG
CTAAATTACGTTACCGTGTATGTTATTTTTGTGGGAGGTATTTAAAAAATATGCGCCATC
ATTCAACCAGTCATCTTGCCCCACACTACTATAATAGGATGGGGGAAGATAGGACACCTT
TTTATTCTATTTTCTTGTCCCAGTTGGTCGTAAACAAAGAACATTCAATGAATTATAAAA
CCGTAACCTCGCGACCCCAATAGACCGTTGTTAATTGTTTAAAGCACGATGAGTTTTTTT
GGATATTATGTTCTTAAGGTGTCCCATCTTACCCCAACCTACCAAATATACAATCGTAGG
CCACAGTTGATTGGAAAAAGACAAGATACTAATATGATAAAATTAAACTTTTTCAACACA
AAAACGTCTTAGAGAGCACCAATCATTCAACTTGTTTCAATATAAAGTAGGGTGGGGGGA
AGAAGGGACATCTTTAGCTTATAATATAGTAGGGTGAGGGAAAATGGGACACCTTTAGCA
CATAAATATCTAAGTATCCTGATTGTGTTGAAAACAACTAACGGTGGTCTATGGGAGTCG
TGAGGATATAGTTTTATAAATCTTTGAAGGTTCTTCGTTTACTACTAAATGGGACGAGAA
AATAGAGCTAAAATGTGTCTCATCTTCCCCCACCCTACTATACCCAAATATCCTGATCGT
GTTTTAAACAATTTCGTACTATGCAGTGGCTATCAGATTGTGAAACCGCGTATGTTTTGT
GCACTAACTGGATAGCTGGATAATATATTTCATTAATGTTTAACTTGACAAGGGTTCGGC
CCAAGTTATAGCTGAACACAGAACTTCTCAACCTTTTGGGTTAACGCCGCCGGCGTAGTG
TATTGGCACAGTATTCTAAAGTACAGTATACTATGCCAACTATGGTATTGGTTTAAGAAA
GGGCTCACAATAACCCGAAGATACGTATGCAGGTCGAAGAAAAAGTTCCGTTTAAGTTAC
GTGTAGTTCCACAGCACATATTTTATCGTATTCAAGTGTATTTTGGTTTCAGTTTTTGCA
CTTTTTCGTGAGTTGGTTTGCAGCACTCAGTGAGAAAAAATCTAGAATAAAACGAATCTG
CCTGAAACCTGTCTGTCAAAAATACACACAACATTTTTGTACATACAAAAATATATGTCA
CAACACAACCGCGATAAAAGTAACTAAACATGACATACAGTGAACGTACATACAAAAATA
TATAACTACTGACAGGTTCAAATAAATTAGACAAGCACGTATAAGAGGTTTAGGCATTTG
CTATGGTACATATATACTGGAATATTTGAAGGGGCTCACAGCCGTCACAGGTTATCCGAC
ACCAAAATCCAGCAGTTTAGAAAACTGACATTTTTTTAACTTAAAATCGGATTTTTTTAA
AGAAATATCAATTTTGTGAAAGTTTTAATCGGAAAAAGATTGTCGTCATTTTTCTGTCAA
AATCGTCCCTATTAATTTCAGAAGTTAAAAAAAATGATATTTCTTAAATTAAAAATCGGA
ACTTTTTTAATTTATCATTTTTTGTGAAATTTTAATCGGGTAAAAGATTGTCGTCAATTT
CTACGTCGTCAAAATCATCGTTGTTGTCCGTCCGAGACCTTGCTGCAGTTTTCGGACGCT
CCACGGCGGGCCCTAATGGATCACTATACGAAGCATCAATATTTTTTCGACCGTTTTCTT
GGATATTTATTTCGGAGATGACACGGCGTTGACGGGCAGAGCCGCCACCGGAGGCACTGT
TGCCACGGCTGCCACCTGAACTATCTGCGCTGTCTGGAAAATATTGAATGTAACTTATTT
GTCCTTGCAACATATTAATATTACATTTTCCATCCTTTGCAAAAGTGTTATTAGTTATTA
CCAGTGGTGCAGCCAGAGTGAAAGTTTTTAGAGGTCGCGACCCCAGGCTATTTAAAATAT
ATATATATAAAAAAGCATTTTTGGAACCTCCCCGTGTTATGTTTTCTGGCTACTAGTTAT
AACTAATGTTATAAGCAATCTAATGTGTTTTTTGTCAAAACTAATACAGTATATGTGACT
TACCAGGTGCTTTGAGACTTTTCCCACGTTTTGAAGCGCTTTCAGCACGCTGGGCTTTTG
CTTCGTGATTCTTTTCAGCTTTTCTCAATTTGTTTGCGAACTCCTGGTTAAGAAAAAATA
TGTCGGGACTTACACAGACATACAAAAAATTACAACTAATAAAAAAATTATTGGATCATT
TTATTTTTATGTATGGCTGACAATTTGAACAGCCCATTAGTGACCATTGGATTGGAGAAA
TTATCGTTAAGTGTCTTGCCCAAGGAAACAATAAAACTGTAGCGTCTGGGCTATGACAGA
CATGCTAACATGCCACGGCAAAAAAGAGCAAAATACACTGTGTCTGTATACAATTTCAAT
ATTAACAATATATCAGTGGCTCATCTGGTATAAAAACGTATAGTGCATTTCCAACGTTTC
GTCTGCCATACGAGACTTCATTCCNTGATGAAGTCTCGCCGTAGTTTTACGGACGCTCCA
CGGCGGGTCCTAGACTTCATTCCCTGATGAAGTCTTGCCGTATGGCAGACGAAACGTTGG
AAATACACTATACGTTTTTATACCAGATGAGCCACTGATATATTGTTTGTACTATGCCTG
GTAGCAGAAGTAACAGAAATTTCAATATTATCCATAACATTTTGTTTAATGAATTTGTGT
ATGGATATCAATACAATGTGCAAATCAATTGTTTAAAAACTAAATTGCCTGCTATTTAAC
TTATTATTTAATGCGTCATCAGTTTTACCTGTAGTTCTTTGTTTAATCCCAGGTCTGAAC
ACAATCTGTTGAGATATTTCAAACATTCAATGTTGTCGGGAAATTTTCCATGAATTTGTT
TGTATTTTTCGAAAGCACCTTGATAGTTTCCACTTCTTCTATAACAACTGGCTACCATTA
ATTGCCATTTCACCTGCAAAAGAAATACAATATCTTCAAATTTTGAATCCACAGCACACA
GTTACAAATAAAGTGTAGTTTTACTCAGCACATATTTTGGAGCATTACATTAAATGTGTT
GCCTAATGAATAGTGATGCATACGCCCACATTCATTAGCAGCGTCAAGCCTCGAACCCAT
ATCCTCTGATCTACAAGCTTATGCCATAATATATATTGTTGCTGTCGGGCATATCATATT
TGTATTTATTTATTTCCTATTAAAAGGATGCAGAAACGAGGTCAAAAGATGACCTGAACA
GGACGTCAAAAACCGCGACAGCAAAGGTGTTGCCACAAGAGCCAAAACACAAGTATTTTT
ACCTCATTTGGTTGTATCACAGCAGCTCTTTCAAAATACTTTATCGCTTTTTCAGAGAAC
TGAGATTCCACATAATACCCGCCAAGCCATTCTACTGTATCTATATCAGCAGGAAAGAGA
CGGTAGGAGTCCATTCGATAGGCGAACGCTTGTGTGCGATCTCCATTGTCTTCATTCTCA
CAAATATCAGCCATTCGCGACATTACACTCGCATCTACGAAGGAAGATTTGAGGATAAAA
TAAAAACATATTGTTTTTAGATTGTTACAGCTACAGGTATTTCTGTCTACCCAGTAAATA
AAAACCAAATGTTGCTGTTTTTAAATTTATTGATTTTAACTGGATATTTGGGTTTCTAAA
AAGATTCTTAGTGGCTTTCTATAAAACCAAGCCATTCCCAGCTGTCTGGCACTGCTAATT
GGTTAACATACCTAACCTAGAAGTTATGGGTTCAAAGTTGTGTCCTTGAGCAAGCCATTT
AACCACAATTGCTTCAACCCAGTGGTCACTAATAAGTTGTCTAAATTGTCAGCCATACAT
AAAAACAAAAAAAAATCTACAAACTATACCTGTTGGCACAATTCCCACACACTGCATGAG
CCATTCCATCGCTTGCGTCCCATCTTCCATCATTTCATATAAGGAGGCGATTTGGAACAT
AACCTGTGCGCTGTTTCTCACAATGTTATGTAACTTCATAAAGCTATCAAGAGAATCATC
AAGTCTGCCGAGTGATTTGTTCACCAGCCCTAGATTATACAGAGCTTCATGGCACGAGGA
ATCGTTTTCCAATGCTTCTTTATACAAAGTAACAGCTCCTTCTGCGTCCCCTTCCCTGTA
TAAGCAGTTTGCTTTGTTTGTGAGGGAAGTTGCGTTAAACCTGTCAGCTTTAACAGCAGC
ATCAGCATATCGCTTTGCGTTTTCGGCGTTTCCTTGTAGGAAATAAATGAACGACAAATT
TGTTGCAGCCTGTGATTTAACATGTGTGTCTTTTTTCTCAAATGTCTTCAGAATACTCAC
AGCCTGGTTAAAGTCCCTTTCTTTGAGGTACATAAGCGCTTTATGGATTTCAAGATCATT
GGCCAGATCGTGGTAAGGGGACGCTTTTACTTGTTCCACGCACCAATCAAATCCTTCGGA
GAACGAACTCTCAATGGAAGGAGCTATGATTTTCGCAGCTGCCAAAATACATCTCTCCGC
GATCAGTTTTCGGCTTCTTTCCAGTTGTCGTAATGAGTCGTTTCGAATCGCATCCAGAAA
CACACTCTCCTGTGCGTTATCCGTACTCACAGTGTATTTGTCCTCATCTTCGATGCCCAG
GTTAACTGACAGCAGCTTCAAGAAAGCTTTGCTCATCTTATCCTTATCCCCCAAAGCAAA
GTAACATAAAATCAAGTTCAAACCGCTTTGAAAGTCGGGTTTTTCGCTCATAATATGCTC
ATATGATGTAACAGCATCATTATATTGGCCCATCTTCACGAACACTGCACCAATATTCTG
CATTATTCGAATCCTGGTTTCTTTATGACTCGTTTGCACTTGATCCAAGGCCATCCTGTA
ATACTTGATAGCCTTCGCCAGCTGTCCCTGCTTGAAATAAATGTTCCCAATGTTAACTTT
AATTCTCCCAGAATTGCTGAACATTTTATTTTTAACAATAACATTGTACGTGTTAATTGC
TTCAGGGTACATCTCATTTGCTTCATATTGACAAGCAAGATTAAACAGAACTGAAAAAGT
CAGCTCTAAACTTATTCCTTCACTTAACCCAGCTTGTTCTCTATGCCGAACCAACTGTCG
CTCTTTTTTCCCGGCATCTATAGCTTTTTGCTTTGCAGTCAAGAAGTCACCTTTATTATT
AGCAATCGCACTTTCTTCTATTAGCTCCCCTATTGCTCTCTCCATGGCTTTGATCTTCAT
TTCCGCTGTTTCCTCTTCCAATCCATCAAGAGGTTGCGCAACCCCTGCGATCCCCCTCGT
AGCTTGGTTTAATGGGTCAAACGCACTCCCTCCAAAAACCCCACGTTTTGGGGCAGACGA
AAACCCAGCCCCACTGACCGAGGTCATTGGACGTGCCCCGATATCGGAATCACTTGGCAC
TCTTCCTACAGAAGAAGCTAGATTCGCTCTTAAACCAGCTGCCGTACCCATAGGGGGTTT
AGCAAAACCCCCAGCCCCACGCAAAGCAGTCATCGGGGGTCTTCTCCCATGGCTGGTTTT
TACAGCTTGCACAAACCCTTCGTCCTCTCCCAGGTTTTTAGTGTCAAAAATAGGGTTATA
GTCGTTAAAACCTCCGTACAAATCATCATTTCCATCTTCAGATGCCAACCGAACATTGGC
AAGCCCGGACATTTTACAATTCTTTTCAAAAAAATTTTTTTTCAGTTCTAAATACTAGCC
TAAAAAAATGAATTTTTTGGTAAAATACGTTAGTTTTCGGTAAAAAATGTTCGTTAGAAG
TAATTATAAGAAAATGTATACTAGTTGGAATAAATTAGAAAATAAATCTATTATGTTTAT
AATAAATCAAGGCACTTTATATAATTTAAAGAAATATGTAAGTTTCGTCTGGAACACAAA
ATCCAGTGGTTCTCTTTTTTTAAAAAAAATGTTGTTCGAAACGCAGCTACGATAATCTAA
CATTAATATAGATATGTACAAAATTAGGCACATAAAGTAAAAATTTGTAATTCCCTACAA
AAAGACGCTTAAAACTGACCATTTGCGTCTAGTATTAGACCACGAAACAACATATTATCT
ACTTCTAGATCGTAGCAACCATTCAAACAATTTCATACTGAGGAATTTACGAGCTTTTAA
CATTTTTAAAGGGAACATTATATTATATATATTTTTGTAATTTTTACAAAATATTTAATT
TGTTTAAATTGATAAACGTTTAAAACACTGTAGATAATTTAAATTTAAACAATGTGACTG
TAATAATATATAAAACAGCGTGAATTTCTACTGATTTTGCTGTGCATCTTTAAAATAGGA
ACTGCTCTTAAATTTAAAGTGTTTAAGATTTATAAAATTAATAGTCGCTAGGTAGCGCGA
GTTTTTATACACTGAATGCTTGCAACCTTCTGTATAACCGCATGGCGGGGGATAACAGTC
GTTAATAACCAGGCTGTTCTGTTTTATATACCTCGTGCTGCCTACGAGGTAACTGTGTGG
GTGATTGTTTTTCTGTATGGCTGACAACTTGGAAAACCCATTAGTGACCACTGGGTTGGA
GCAATTGCCGTTAAGTGTCTTGCTTAAAGACACATACGCCCACAATAGTAGCAGCGACAA
GCCTTAAACTAATTACCTCTGAGTTAGAGGCAGACACGCTAACCACTGTGCCAGAGTGCC
GTTAATTTCCATGAACAAAAAAATAATAAGATACGCCTATAACGGTAGAAACAACGAGCC
TTAAACGGATAACCTTCACTACCACTAATTACATACAGACTCCGGTGCTCCGGTTAGATT
TGTTAGAACTACGTTTAACTATGCTGATACACTGTCTGTCATCTTTACATCTAACAAAAC
CAACAACGGCTTCTCGAGGTATAAAACGCATCTTAATAATTACTGGTACAATTCTAATTT
ATTATAAATAGAAACAATGAACGTGATATACTTTAAATAAAAGCAGTTTTGCCTAAGAAA
AAAAAATGTTGACGTTTAATAATTTTATCGTTTAATAAATATAATACTGTATCGATTATA
TAAAAAAGATGTAGCTGTATAAAATAATACTTAAAAAACGCTCAGGTAAAATTTCATGCA
AAGTAATGGGGACCATTGGGGTAGAAGCGCAGCCAGAAACAAATTAGTGGGTTTTACAAA
AAAATTATTATTATATTAGTATGTTTTACGTATTCTTATTTTTTTTTTTTTTAATTTAAA
AAAAGGGAGTTCTTGATCCCTGAACAACCCCCTGGTTGCGTCACTGTTTGCAGGACTGTC
GAGCACATTATCACCACATCTGCTTCTTAATTCCCTCAAGCATATATTCGACCAATTTCG
ACAAGTCGTATTTGTGCTCCCATTCCCAGTCTCGGCGCGAGTTGTCGTCTTCAAAAACAT
CTGGCCAACTGTTCGCTGAAAGTACATTGGGTGATTGAATGAATGTATGTAACCTATCTT
CGCATGGCGGGGAATAACAGTCGTTATAACATGGGTGTTCTGTTTCATATGCCTCGTGCC
AGCTTACAAGTTACCACGTATGTAACTTATTTATCCTCGCATGGCGGGGTAACGACAGTC
GTTATAACACGGATGTTTCATACACCTCGTGCCAGCTTACAAGTTACCACATGTTACTTG
TATATATATACTGGCAGGGGCAACGACAGTCTTTATAACACGGTGTTCTGGGGTTGTTAA
CTGGTAAAACGCGATTGGGGAATGTGGGATATTATGGTTTAACAGTTTCCCATCTAACCG
TACACTACTATTTCAAATATACTATATTTAAAATATATTGTTGTACCTATTTCCTGAAGC
ATTGGATTGACATCGTAAGTGATTTCAAAATTAGGAATGTGTTTTCGTATTTCATGCGCG
AGCTCTTCTGGTGTGAAACTCATAGAGTTGATATTGTATACGCGCTGGTGCAACTTTGAA
ACATCTGTCTCCATAAACTGGAATATAGAAAATGTTAAATTCTTAACCCTTGAACTTAAA
TATGAATATCAACCTCATATAACTTTATGCTCACGACTCTAACTTTTGTCCGGCGCCGTG
GTATAGTGGTTAGCGCGCCTGCCTGTAACCCAGAGGTAACTGGGTTCAAGGCTCGATGCT
GCTACCATTGTGGGCGTATGTGTCGTTGGGCAAGACACTTAACGGCAATTGCTCCCACCC
AGTGGTTACTAATGGGTTGTCTAAATTATCAGAAATACATAAAAAAAGAAAAGAAAAAAT
CCCAAAAAATAATTACCCACAAAGTAAGATATATGGTAACTCGTAAGCTGGCACGAGGTG
TTAAACCCGTTCCGGCCACGCGAGGATAAAGTAAGTTACATTCATTACATACATTCAACT
TTATGCTCACGACTCTAACTTTATTCTCACGCGTTGTTGATTGTTAAAAACACTTTGAAA
CCTACACGGTCGAGTTGTAATAATACATACGCATATACGATGTATGACGATGTTATTTAG
ATAAATACATACCTTTATAGTTGCATCAAGACAGTCATCGATTTGCATCATAGGCAACCG
TGTGTCAGGAGCCACGTTGCAAACGAAGCTACCATTAGATAACGCTTTATGAAATATCTC
CACAGCGTAATCTGTGTGTTGTAAAAGTGGAAATTAAAACACGTATAAATATGGTTAATA
AGAACTGCCTTCGTAGTACATTTTTGCATTTTACAATTGTATATGTAAATATAGTAGGGT
GGGGGTGATGGGACAACTGTTGTTCTATTTTGTCTTCACAATTGGTAGTAAACAATGAAA
ATTCAATGAATTATAAAACTGTGTTCTCACGACTCCCATAGACTGTTGCTAATTGTTCAA
AACACAGTCAGGTCATTTGGATATTATGTGGAAAAGATCTCCCGTCTTCCCCCACCCTAC
TATATATGTATTCGCTGTTTGAATTAATTACAACCGCGAAGAGAAGGGAATTAGCGGCAA
AACAACAGTTGATTAGACATTATAATAATAATAATAATAACTTGTATATTACAGAAAGGT
GTAGGTTGATGGGACACCTTTTACCTCTATTTTCTCGCCCCGTTTAGTAGTAAACAAAGA
ACATTCAAGAAATTATGAAACTATATGCCCATGACTCCCATTGACCGTTAGTAATTGTTT
AAAACACGATCGGGATATTTAGATATTATGTGCTAAAGGTGTCCCATCTTCCCTCACCCT
ACTATATATTACCCTATGGCCTATACTAGAGATATATTGATCACACTTGCATATTACCTG
TTGTTCCACCGCCGGGTTTCGTGTCGCATGATATAATACCAGGAAATCGAAGACAACGAA
AATCCAAGTTGAATCGATGGTGGTAGTACTGCACAAACAACAATAATTGAGACGTAAAAC
ACGAGCCAGCATGAATGCATGAATGAATGAATGTAACTTATTTATCTAAAACAACAGTCG
TAATTATAACACGGGTGTTCTGTTACATGCACATTGTGCCCGCTTACAAGGTATACTGCG
TAGTAACGTCTTAGGTAATCTTCAGTATGGCTGACAATTTGGACAACCCATTTAGTAACC
ACTGGGTTGAAGCAATTGCCGTTAGGTGTCTTGCCCAACGACCCATATGTACACAATGAT
AGCAGCGACGGGTCTTGAACCCAAAACTTTAGTCTTGCCGGATGGCAGACGAAACTTCGA
AAATACACTACGTTTTTCCATACCAGACGACCCGTTGATAAGGTCAAATAATCCACAAAC
ATAATTACCTCGCCCATACGTTCAGCGTGAACTTTAGCAACCCCGTATATAGTCTTTGGT
CGTTGTATGCAAACATCCGGGGTCGGGTTTCTGGGGGAATCTGTGCCGAATGCCCCAATA
GTGCTTGGTATGAATAACTTTAGCCCAAGTTCGTTGGCTGGAATTAAAATAATATGAATT
GATGAATGAATGAATGAATGAATGAATGAGTAAATGAATGAATGAATGAATGAATGAATT
TAGATTTTATAGTGCAGTACAGCTGAAAATTCGTAAGGGGGGGGGGGGCATGAGACACTT
TTTTATTTTATTGTCTCGCTCCATTTGGTAGTAAACAAATAACATTCAAAGAATTATAAA
ACCGTATCCTCACGACCCCCATAGACCGTTGGTAATTGTTTAAAACATGAATAAGTTATT
TGGATATTATGTGCTAAAGGTGTCCCATCTTTCCCCACTTTATACTAAAGAACATACAAA
GAATTCTAAACTGCATCCTCACGGCTCTGTACTAAAGATGTCCCGTCTCCCTCACCCTAC
TATACAATTTGCTACAGTACATGTTTCTTACCAACATCCAATACATTGTGCATTCCATTA
ATATTCACTTTGACCGCCAGAGGGACATTCGCCTCACCCACCGCGCTGAGCAATGCGCTG
AAATGTATCAGCCAATCAGCGCGGTGGTTCACTGCCAATTCTTTTATTGCGTCATAGTTA
AGAGTGTCAGCATATGCATAAGGTCCTGGAATACAAATTTGTGCTTATTTATTTTAAAAT
TCACAGGTTTAAGTAGAAGAAAAATATCTTAAAAGTAAAGTTACATGCGTAGTAAATCGC
AAGCGGGCTCAAGGTGTATGAAACAGAACACCCGTATATTATAGCCTGTTGCTGCCCCGC
CATGCAATGATAAGCAAGTTATGTACGTGGTTACTCGTAAGCTAGCACGAAGTATATGAA
ACAGAACACTGATGTTATAACGTTAAGCATTTCGATCATTAAACCAATTTGTTAAAGAAA
CAGAATATAAAATATGCAGCAGCATCTGCGTGGCCTACATTGATTTAGTGATCGATATTC
TGCATCCTTGATTGATTGAGGTTTCTACTCTAACAACATATGCTGTTATAATTTAAACAT
TCCATTACAGTTCTACAATAGTCAGACAATTGGCCTATATGCATAAACCATGGCTGACCT
ATATATATAGTAGGGTGGGGAGAGACGGGACACCTTTTAGCACATAATTTCCAAATATCC
TGATCGTGTTTTTACCATTTAGCAACGCTCTGTTGAAGTCATGAGGATACGGTTTTACAA
ATTTTTAAATGTTCTTTTTTTACTAACAAATTGGTCAAGAAAACATAAAATGAAAAAGTG
TGAGTGTCCCGTATTCCCCCCACCCTACTATATATATAGGTCAACTATGGTTTATGCATA
TATGCCAATTGTCTGACTAATGTAGAACTGTAAAGAGATGTTTATAATTACACCCTACCT
TATCCCCTCGTTTTAATGTGCTACGGTTTATAGTCTCTATAAGCGCTATTCTAATTACTT
CCTTAGAGTTAGACGTATACATAAACTGTATTGCTGACGTATATAGTAGGGTGGAGGAAG
ATGGGACACTTTTTCATTTTATGTTTTCTTGACCAATTTGGTAGTAAACAAAGAACATTC
AATGAATTATAAAACTATATCCCTACGACTCCTATAGACTGTTGTTAATTGTTTAAAACA
CGATCAGGATACTTGGATATTATTTGCTAAAGGTGTCCCATCTTCCCCCACTCCACTATA
TATACTATATACAATAGAGTGGACCTGTATGTTTTGTACTCTAGTCTAAACAGTGCTTTA
GTGTACCATGGTTTACTATAGCCTATATACGTAATTGTAATTATCCAAACTATTATGACA
TATCCCATAAACTATATAGTACAGGCCTATGTTGTACTATATAGTGTATATGCGTTGTTG
TAATACCTTCTTTTAGAGTTAGACGTATTTATATAATTATATATGGACGTGTACACAAAC
TTTAGTACACCTATGTTACACCATAGTACTTTAAATACTGTTTTAGTTTACTGGGGTTTT
ACTATAGCCTAGTATACGTTATTGTTTTTATTTAAACTGTTATAGTAGGATGGGGAAGAT
GGGACACCTTTTCATTCTATTTTCTCGTACATTTTGGTAGTAAACAAAGAACCCTTAAAG
AGTTATAAAACCTTGTCCTCGCGACTTTCATAGACCGTTGTTAATTGTTTAAAACACGAT
CAGGATATTTGGATATTATGTGCTAAAGGTGTCCCATCTTCCCCCCCCCCCCACTATATG
ACATATACATAAATTTAGTAGACATATGTTATACAATATTTATGTGCACTAATGCAATTA
CCTTCTTTCAGAGTTAGACTTATATTGACACATACGTAAACTATAGGAGACCTATGTTGC
ACTATATTGCATATGAGTCATTATAATTACCTTCTTTCACTATACTTTTATCAGGAATAC
GAATATCAGTTAACAAAACGTTTTCTCTGCCGTACTTGCTTCGAAGTTTCTTCGCCAATC
CCTGCCCGAGTTGCCCCAGGCCACCTGGCAAGATAAAACGGTTATATTGGCTTTCTATTT
AAAATAAATGTGTATATAGTAGTTCGGGGTAAGTTGGGACATGTTTTCATTCGCCTTTTT
CGTCCCATTTGGTGGTAAATATAAAATATTTATAGAATTATATAGCCGTATCCTCATAAC
TATAAAGTGCGTTATTAATTGTTTAAAACGCGGTCGGGAAATATGGGATATTATTTGCTA
ACATTATCCCATCTTACCCCACATCACAATACACGTAGTGCGATACTGTACCTGTAATTA
TGATTCGCTTTTCTTTGTTTGAAGCTTCGGAATCTGAATAATTTCTGCGTGATGATGCAA
AAACTGTACTTTTGTTGCTGCCATGACATGCACTTTTACCCAACTGCTTCAAAGTTACTC
GACAAATTGCAGTGATATTTTTCATCGTTAAAATATCTGCTTTTTGATAATATAAACTGT
TTACAGAAGAAGTTACAATTAGTAAATCTAGATTTGTTTGCCTTTTTTATTGACGTGTTT
CTGCATCTTCTCTGACACGTTGTTTTGCATGAAAATATCTACTACAATAACTACATAATA
ACGTGCAATGACGCAACTTCCGGTATACGCGAATTACGTCATGGACGAGCCCATTATTAC
GTCATAGTATACAGGATTTGCTGCATAGTGACTGGCGTTCTGTTTGCGTCTATCTTTAAC
AACTGTTTCTGTCTTTCTTTTCTGTCGGTGCCTTAATCCAAAAAAGAAAAACGAATCAAT
ATTTTAACAATAAAAACAGATGCTGATTTTGTACGGAAATAATTGATTTTGTTAATTAAC
ACAAGCTGCTACATAATCTTGACTGGCCGTATTTGTCCTTTGCAGATAACAGAGTCATTA
AAACTGTATTGCGAAATTTGGAACACCGAAACTAATACAATAGGATATTTATAATTTCAC
ATTGTGCGGATGAGACACAACACGTTACAGACGCCGCGGGTCATCCAATCAGATTCTCCG
ATTGCGTTAACGCCCAGTTTCACGCTCTCAACCTCAAGGCACGGAAATTTCATTCATTAG
CGGCACTTCTAATTAAAAATCTGGCTTTTTATATTGTTTTATTACTATACTATAAACTCT
TTATAAAATTCTCAATGCACTTTCTCCAATTAAAAAGCGGGTTTTATACTGTCCAATTAC
CTTAATAAGCCTACATAAAAGTACCTTCTATCTTGTATGAGAACCACTGTATATATACAT
GCTCAAATTAAAATTCTAGCTGTAAAGTCTTATTACTGTTACATTTTCAATATGTTTCAT
TACTGTTACATTTTTAATAAAAGTGTATAAGAAACGCTGTTAAAAGAGCTCAAATTAAAA
ACGTTGCAGTTAGTTTATAATGTTCCAATAACTGTACTAAGCTTACAATAATAGTAACCT
GTATAAAACGCGTGTAACTTGCTGCTCAAATTAAAAATTAAGCTAGTTTAGTTTTACAAC
TTCCTATTATATGCTCAGTTTACTATAGAAGTATCTTGTATATGAAGCGCTGTATTTCGC
AATACTGACTCACTGAATGCCTGCACACGTTGGAGCCTTTGCTATTTATATAGTAGCCAT
TTCTGGTGTTTATAGTTTCAACACGGAACACATTACCGAGTCATAACATATCATCTAATA
TAGTAGAATGGGGGAAGATGGGACACCTTTTCATTCTATTTTCTCGTACATTTTGGTAGC
AAACAAAAAACATTCAAGGAATTATAAAACCTTGTCCTCGCGACTTTTATAGACCATTGT
TAATTGTTTAAAACACGATCAGGATATTTATATATTTCGTGCTAAAGGTGTCCCATCTCC
CCCCCCCACTATATATTATATTGTCTTCTTATACACCAGCAAACATGGTCATAGACGGCA
TGTCCACTGCCGACCTTATATCGCACGTTGCAGCCCGCGTTGTAGTATTTTCTACATGGT
CTATATATGAAGCCGCAGGCGAATAACGATTACCTGCATTTATAATCTGATGAATTCAAA
TACAACATAAATGAACGGGTTCTATTTATTTGCACAAGTTCCTGTCTAAACGTGAACATT
CTATAATTTGTTTTAACAATCTGGAACTTGTATATATTACACTTTAACAAAGAAATTGAA
CAAAAGACAGCAATTCATAACTCGCATGTGGGCTATCACGTTACTTTTTATTAAATAGAA
TTATTATATTTGAAGGGATTTGTTTATACGCCAGTTTTAATGTAAACATAACAGCCGATG
TGTGTAAGATACGAAGTTAATCTTAAAAGTTTAGTTTTGTAAAACTAAATTCATTTTGAT
GAAGTTAGAATGGACGCTTTGAACTAAAATGCCAAAATAAGTGGAAAGAATAAAGGGAGT
GACCAGAAAATACGGGTTTTATGCAACTTAGACCTTTAGCACAAAATATCCAAATATCCT
GATTTGTAGGAGTCGTGAGGATACGGTTTTATATTCCTTTGAATGTTCTTTGTTTACTAC
TAAATGGGACGAGAAAGTAGAATGAAAAGGTGTCCCATGTTTTCCCAAAACTTTATCTAT
GCCATCGGTTGAATGGGTCTTCCAGCTGTTTCAAGCCAACGCAGAATGTAGGAATGTTTT
CTCCGGTAATTCGGGGTCATGTTTCGGACTAGGGGGAGTCCCATTTGATCAGAAAAACGA
ACCCGCTTTTGTGAATTATCCGACGCTTCGGGTTTCTGAACTTTGGGTTTCGGATCACTC
GTTTCGCGAACCCAGAGCCGCGTTGTAGCTGGAACGACGCGCAGCACGGGCGCCATCTTG
CGGGCAACAAAATTCGGGTCATTGTTCCGCCTGGGACCAAAGTAGGATCGCATTTGGTCA
TGGTAGGCTTGAATACTTCTAACTTTAATCGGCGTGGATCCCAAAATAGACGCCTGGGTA
GCGGATACTTTAACGTTAACATCGGGTTTAACAGGTTGCGGTGTTGAAGGTAATGCCGGA
GTCGTTCGCGCAGAATGTTTATTGCTGTGAAGTCGTAATACCGAGCTACCCCGCGAAATA
GGAGAAGGGGATTTCCCTTGCTTCGTGACGTCACTATTCCATGACGTCATAGGCGGAAGA
AGGTCTTTAGCGCTTGAGCGCCTCCTAGCGGAGCGGTTATGTTGTGCACCTCTTCTCCAG
ATAGGGGAGACGCCTAACTTTGTTGGTGTTAGAGCGAGAAGCTGTTGGGTGCTACTTATA
ACTGAAGGATAACCGTAGTTGTGAAGGCGGTTTCCTCTGTAATAGAAGTTTTGCAACGAC
GCTGATTGTAATGACGCTCTGCTCTGCAAGGTCCTGGAATTTAATGTATATTGTTAACAC
CGAGAATTTGGGTAGGCTACATTTCTTTAGGCACAGTATGCAAGGACCTACTCGCCACAA
CTGTACATAATGATTGACAGTTCGCTACCCTTCAATTTGCCCAGCCCCGACGTTTAACCG
CAATTGCTCCAACCCAGCAGTGTCGGTATATAAAACATCTTTATAAACGGACCTTTCTCC
AACCCAGTGGTCACTAATTGGTTGTCTGAAGTCTGAACTGTCAGTCATAGGGTAAAATAA
TCACCCACAAAGTTACATACATGGTAGGCCTAATTTGTAAACGAGCACGCGAGGTGTATG
AAACAGAACACCCGTCTTATAAAACAAGTTACATTTATTATTCACCTTTCAATTTTTTCC
CTTGTTACCAAACTTTTGCCGCAAGTTTCAAATGGATAATGAGGCGTGGTCACTGTTGTG
TGAGATACACCTGCTGCCATGCTGGTCAACTATAAGCTATTCACTGCTATATATATTACT
GTGGGGTAAGACGGATACCGTTAGCACATAATACTCCACAATTAACAGCGCTTTTTAGAG
TTGTGAGGAAATAGGGTTTGAGGATATAGGGTTTTAGAGTTGTGAGGATTTGGAGTTGTG
AGGTTATATAGTTCTGTAAACATGTTTTAATTGTTTACTACCAAATGGATAGATAAAATA
AAAATATGTTCCGTATTATCCTAACCTGTTATACCGTCTTGCGCGACATAATATACAGTT
TATTCCCTGTAGTTAATTAGCGCATATAAGAAACTGCAATATGTAGTAAAATACACCGTA
TAGTAGGATGGGGGGAGATGGGACACCTTTAGCACAGAATATCCAAATATCCTGATCGTG
TTTTAAACAATTGGCAACAGTCTATGGGAGTCGTGAGGATACGGTTTTATAATTCTTTGA
ATTTACTTAGTTTACTACCAAATGGGGCGAGAAAATAGAATGAAAAGGTGTCCCATCTTC
CCCCACCCTACTATATAAACGCTAAACAAGTTTCCTACTAAACTGCGCATCGTACTTGGA
CTTTTATTCAATAAATGTACTGATTATTCTTTTCTGCACGAGTTAACTGTAGTTCTGATA
AAATTCTTCCATGGCTGATATTTTCTGGCTGGCACCTTACATCGTGAAACGATACATTCA
GAAAACGATACATGGATTCTTCACGAGCATTGAAACGGTGTCTCAAGTTTCGTGTAACTG
CTCTTTACTGTTGTTAGTCTAAACAGTTAAATACACGATTGTTGGAAATAGACAATTGTA
CTGGCTTCTATATAATTAATCTCTGGGAGTGGTGTAGCGATCATAGCTTGTTCATTAACA
TGAATTCCTTTTGAGATTTTGTGTGTAGTTTAAGCGTCCCTGGGATAAAAGAAAGCATTG
TACATTAGTTGTGAGAGTACGTTATGCAATGCTATTTAAAAATCCATTAAATCTGTATAC
TCCTTAAAAGTTTGTTTTAACGACATTTTTTGGAGTTTTGGGCAGAAATTCTGCTGGTGA
TTAATTATTTATATACTGAACTCAAAAGCTATATCACTTGCGCCACATTGCACACCGGTT
TCTTATATGTGCACCGATTTTTCATGTATGTAGCTTTGTAGTTGAATGTTTTTCCTGCTT
GGCTGATAATTTGCCCAACCCTTTTGTGAAGACCGAGTTACCCAAATACTATATTGTGCT
TGCCATATAGACCGAAATGGCCACAGTGGTGGCAGTGGCAAGCTTAGAATCTAGTACCCT
TTGGCTACAAGAAGATTGCCACTGTGTCACAGCACCATTTAAAACTATCACAGAAATACC
ACCAATGTGTATAATGCAGTTGCAACAACTGTATTGTTAAAACAAGTAATCGGAATTTGT
TTATTTATGATACTAGGTCGACTTTTTCTTTAACATTTGCTTTTGATTCACGATTTCAAG
CTTGGAGAAAAAAGCTTTTGAAGAAGTTAAACCTTCTTCCTTCTTGCCCTGGAATAAAAT
ACAAAAGTGAAATGAATGAATAAATGGAGATCTTTTATCCTTACGTGGAGGGCAACGACA
CCCGTGTAGCACAGATATTCAACAAATTATTTTAATGTCGCTATAAACTACATTTAATGT
TCATTTCCAAAAAATAGCAGTTTTTATAACGATAATTAGAAAGACTCATATACCTATTAC
CTACTTCGTACTAATAAAACATGTAAATGCAAAACTTTGTAATTGCTATTCGGACAAAAC
AAAATTTGTCAGTTTTTCTTAACATTAAGTTATTTTTACTAGGTGTTTGTTTCCTACCTT
AATAATAGTGGTTTGACTTCCTTTCATTTTAGCGCTCTGTTCAAGTTTTTGAATGGCTTG
TACAGCTTGTAACTTTTCGTTGGTGTCCGCCAACAAACGTAGCTTCGATTCGCGAGCTTT
GGAACGAAGCTGTAAAGAGACAAGCTTAAAATAAACAAACAAAACTAATCGCTCTAGACA
GATATCATAGAATGACTTTAGCAGGGTGATTCTTGTGCAAAGAAATACAGTAAGGATTTG
GTCATCTGGACATCTGATGCTACGAAAATGTAACAGACAAAAACCCAACAGATTGTTTAA
TAAAATATATATATTTTGCCTAAATGGCATTTTCAGTCTTTCTACCAAAAAGCTCTCTTA
CTTTTTGTCGCACTTTCTTTTTTCTTCTGTCTCGTTTCCGATCTGTTGAAGTTTTTTCTT
CTTCCGCTTTTTCCTCCGTGTTCTTGTGAATTTCTTCCGGAGCCAATTTACTGGCATCAG
TGTGCGAGACAGGCTGGACTTCCTCCATTGCAATGGTGGGAAGATTCGTCACAACCTGAA
TATATATTTGAATAAATAAGCGGGAATGATTATTTCAATAAAATTAACAATAACAATTAA
AGAACACATCAAAGCCTAAATATATTTTATGTACTTAATTAAATGGATGAGAAACTTCTT
TAAATCAATATTACAAATTAAAATGATAATCAATAATTGATATAACATGTCACTCACAAC
CTAAATATAATATATTTGAATAAATAGACGAAAAAACTTATTTGAACCAATATACCACTC
AATAAGGAAAACAAATGGAAAAAAATTATTTTAATCAAAATAACAATTAATATAACACAA
TACTGTGGAAGATAAATACTTTGAAATTAACACTTCCGATTTAGTGTAGCATATTCCTAT
GTAATACTGAATGTTGAACATATAAAATAAAGGTTTCGATATAATATATAGCTCAGTAAA
ATCATACCTGTATTTCAGGAGTGGGGGCAGACGCATGGAAATGGAAGTTAGACAAAGCAT
CCAATTTCTTGAACAAATTCTTCATTAAAGACTTGAGTTCCACATGAGTTGGGTCTTCTT
TTTCCTCTTCCTTTGCTCCAGAAGTTTTTGCAATATATTCCTTCTCGTATATATCTTGGA
GTGATTGTTTCGATTTTTCTGAATCTAAAACGACCTTTTTCTTAAACTCGTGAACGTTCT
TAACCTCCTTTATTTTTCTCTCCACATCATCCCACGATTTATCTTTTATTCTCTGCTTAA
TAATTTCTTCCACATCTCGAGTTTGTTCATCGGTTATTTCCGGAGCAGTTCTCTCTCCTT
TATCAAATGTTAAAACTTCTTCAAGCAAACTGTTCACAGGCCTCTTTTCAGCTGTTGTTT
CTCCCTTCATTTGCCAATCTTTTTCCTCCAGCGCTCGACTCTCAAGCTGCTTGATTTGCT
TCTTCATTTTAACTTGTTGCGCTTGATGTGGCGTCTTCTTTTCCACCTCCACTTCAACTT
CCTCTTCTTCCTCATCTTGAAATGATTCCTCTATTTCAGGATTTGAATCTTTGTTACTGT
TCCCCCCGAAACCAGGAAAAAAGTCGTCATATTTCACGTCCCTCGCCGATTTTTTCACCT
CAGCATCTTTTCCCACCTCGTGATCCTCACTTTGATCGCTTTCAACATCTGGAAACTCTT
CCTCTTCATCTGTTGACGGGATGTCATCAAAAAGATCAATTTCATCATCACTATCATCTT
GTTTGTTATCTGTCTCCTGCTTATTTAACATCTTCTCCATATGCCGGAGGCTGAAAAACT
TATCGTCAACTTCAGTTTTTTCCATTTTTTCCATCGAAACGCCACTTTCTGCGTCAACAT
CAACCTCAGCTGTTTCCTCTGGATCATTTTCTTCCATATTTTCGTCACTTTGACTTTCCT
CATCCGCGCTCACATCTGATGCATCCTGGTCCCCATTTTGTTTGATCACCGGAATTAAAC
TGATTTCAGCGTCCCGGTTACAACTGTGTACTTGCCTTGTACAAGTTATAATATTTGAAT
TATTAAAAAGCTCAATCTGTTGCCATATTTGTTCATCGTCAAACTGTTTTGTGTGCAGTT
CCGGCAATGCGTTAATTTTAGAGGAAAATTTACTTTTTTCATTGCAGAGTTTGTATAAAG
CAGAGGAAATATCAACCAACTGACCAGCAACTTGTGCATCCCCGTTTAGAAAAGGTAACG
GGTCTCTAGTTAAGCTCTCGCTGTTAGTTAGACACTTTTCAATGTCCATATCTGCAGCAG
AGCAGGATTAGTCAAACAAATCGACAACGGATGTATCTATAAGGCTATAACCTTCTAGTA
TGCTGAGTTTTATGACTGAAATGCACCAAACTAACATTAAGGTTACTGTTCACCATAAAA
GAAATTGGTGCTAGTGAAGAATTCCCCCCCACCTTATTTGCTAACCACTAACCCCTATTA
CCACTAACTCCCTAAGCATCAACACCTAACCTAAGGGTTGGTGGTTAGCAAATAAGGTGG
GGGGGGGGAGATTCTTCGGTAGCACCGAAGATTAAACCTATATACTTACTTAGTAAACTT
ACTAACTTACTTTATCCTCGCATGGCGGGGCAACAACAGTCATTATAACACAGCCTAGCG
GAATTTCTGTTTCATACACAAATAACCACGTATGTAACTTTTAGGACGTTTATTCTCTAT
GCCTGAAAAATACTTTGTAAAGTAACAAAAAGCTAATACATATCGCTACAATTACTCTTT
TTAGATCCAAAACTACATAAGACTGATTAGTCATGCGTGCAATAATGACTAATCATGCGT
ATCATCTAAGTTTTTTTTATAGAAATCACAATGAATGAAATTTATTTTGACTCTTCGATC
ACGATAACGAAGATCAGGAGAAGATCGGGAAAGTTTAAATCTATCTTTTCTAATGATCTC
GTTAGGCGCGGTAACTCAGTCGTCACTAATGGCTTGTTAAAATTGTCAGCCACACAGGAA
AAATAATCACCAACAAAGTTACATAGGCTACATGGTAACTGGTAAGCAGGCACGAAGTGT
ATGAAACAGAACGCTCGTGTTATAACGACTGTAGTTTTCCGGCCCGCAAGAATAACGCAA
GTTACATTCATCCATTCAACTTTTCACTTTTGTTTTCAGTTGTCATTATTCAAATCATTA
CCAACACCATGTTTCCAGCGCAGCAGTTATAATACAGCTGATGGCGATTTCTTAATTTAT
CCATCTCCTATTTCGAGCATGTTTCTGCCTCATCAGTCGGCAGAAACGTTGACTTCTCCC
ACTCCTGAGGAGTAACTCGTCTCTCTTGGAGCCTCCGTCCAATCATAGCTCGCCATTTGC
TCCCACGCGCACAGAACTTGCATTCCAGTTCGGACTGTGCTTCAACAATTCGCGATTTCG
GTCACTTTTCGCAAATTATTCACCAAAATGCGAGATTTCTAATTGCTCCTTCAAAAAGCT
TTAAAACACGCGCGAGAATCTGAGGTTTGGCTATTTGTGTTTATTTGCTCACTAAGGGAC
CTGTAGAACAGACATTTTGTTGCTCGTTCCGTTGGTTTTGTGTTCTTGTTGTTTTTGTTT
TTTTTATTTAAAGTTGAATGTATGCAATAACTTTCTTCGCGCGGTCGGAAAACGACAATC
GTTATAACACGGGTGCTCTGTTTTATACACCTTGTGCCCGCTTACAAGTTAACATGTATG
TAACTTGTTTATCCTCGCATGGCGGGGAAACGACAGTCATTATAACACGGGTGCTCTGTT
TTTATACACCTCGTGCCCATTTTAAAGCTACCACGTATATGTAACTTATATTTTACTTAA
ATCAACCCGTAACCACCCTTGCGGGCATTTTCCTTTTAAGGTGTTTTTCAGATCACATAG
GTTGGGGACTGTTACTGTTATAGTTAGCGCCTAAAGCAGGGAGTCTTATTTAGACTGACC
CACTGTATATCGTGGTGCCAGAACGCGCAGAGCAAGGTGGACCTGTTTTCTGCAGATAGG
GTGTGTGTGTATCGGTGCCTGAAATCCTGTTTACCTGCGTCAATCAAGTTAGTAATGCGA
ATTTAGTAGCTTTGGGGAAGATGGGACACCTTTAGCACACAATATCAAAATATCCTGATC
GCACTTTAAACAGTTAACTCTGCAGTCTACGAGTCGTGAGGATACGGTTTTTATAATTCT
TTGAATGTTCTTTGTTTACTACCACCACATGAAACGAGAAAATAGAATGATAAGCTGTCC
CGTTTTACCCCGCCCTACTATATATTAAGATTATAATGGTGTATTTACTTGTGAAATAAT
ATGTTTTTGTCTTGACTGGCCCACAAGAAGTTTACGGGCAAACTGAGTGATTATTCTATG
GGCAAACGACTGCATAAAAACGCTAGCACAACGACTGCACGAAATGTTGGGCAAATAAGG
TAAGCAAAACAATACGTTCATTCATTAAGTAGCGAAAAGAACTAATTACATCAGTTATAA
TTTAATGCGACGGTTTGCTTGCTTTTAGGCAATGTGTTGTTCAATGTCTGGCAAAGTACT
ATAATTGGCACAATTTTTCTGTCCCATTAACTGATGTGGTTTTTGATTGGTAGCTTCACT
ATATATATCAATGGTTATTATTGTTATTATAGAATCTTTTATATTTTAGTGAAGTATAGT
CTATTAATTACTTCCGTTCATGCATGGCTTAGACTTTGGAGCAAATGTTGGTTGGCGGTC
TACACACAAGCAACACAGTGCATGGATCAGTATAAAGCAACTATACAGTTAAGTTATAGC
GCATGACATGTATAGGAAAATGTGAATAAGTGTCAGGCACATGCATAATATAACAACGGC
TGTACTACATATGAATCCGTACATGAAGAAAATGTGGAGTTAATTTAAGTTAAAGCAAAC
GAAGCCACGCTAGTACCAATGCAGTTCGATTGATGCCAACACTATAGTTTAGACAGAATT
ATAGAGTTAAGTCCGGCGCCGTGGCAAAGCGGTTTGTGTGCCTGCCTGTAACCAAATATC
CAAAAACATAACCACCCACAAAGTTACATACATGGTACTTCGTAAGCTGGCATGAGGTGT
GTTAACCCGTGTGATAACGACTGTCGTTGCCCCGCCACGCAAGGATAAAGTTAGTTACAT
TTATTCATTCACAAAACAGTTGTTGCCAGAAATCAGAAACAGTATTAGCATTGCAAAGGC
TTCAGTGTATGTGGGGTAAGATGGGATACCATGAGCACCTGAATCTCATATTTTTAGCTG
GGTTTTAAACAATTGAAAAAACCCTTTTGTAGTCGCTAGGCTACGGTTTTAAAGTTCTGT
AAAGATCTTTGTTTACTACAAAATGAGATGAAAAGGGATAGAAAACGACTTTCTCATCTT
ACCCCACCCTACCATAATATTTTGTATGCAGACAAATAGAAACTAAAACGCCATGCACTT
GTATTCTGCTGCGACAATTATTCTGGTGTGCTTGCTAGCCGTACCGTTGACCCATCAGCG
CGGCAGAGATGAATTTAACGAGAAACCCGCGGCGGATGCTATTCATACTAGAAATGGGCG
CCGTAGATTGGTGTAAGTACGCATATTTAACAAGTTTCACCACTTGTATGATACTGTGGG
GTACGATAGGATATTGTTAGCAACTTAATTCCAAAATATCCTGAACTATATAATAAAAAA
GCTCTAGTTTTTAAATATTAAACAAATGTATTTTTAGGTACAATCAACACCATGAAGAAA
TAGCCGTTAAAGGTATGGATGTTAACTAAAGTAACTTATTGGTGCTTGGCTTGGTGAAAA
ATGTCAGTCGTTATAACACGGTTGTTCGGTTTCATCCACCTCGTTCCATCACACGCTTAT
GAGTTACCATGTATGTAATTTATTTATCCTCGCATGGCACCTAGGGCAACGACAGTCGTT
ATAACACGGGTGTTCTGTTTCATACACCTCGTGCCCGCGTACGATTTACCACGTATGTGA
CTTATTTATCCTCGCATGGCGGGACAACTACAGTCGTTATAACACGGGTTTTCTGTTTCA
TACACCTCGTGCCCGCGTACGATTTACCACGTATGTGACTTATTTATCCTCGCATGGCGG
GACAACTACAGTCGTTATAACACGGGTTTTCTGTTTCATACCCCTCGTGCCCGCGTACGA
GTTACCACGTATGTGACTTATTTATCCTCGCATGGCGGGACAACTACAGTCGTTATAACA
CGGGTTTTCTGTTTCATACACCTCGTGCCCGCGTACGAGTTACCACGTATGTGACTTATT
TATCCTCGCATGGCGGGACAACTACAGTCGTTATAACACGGGTTTTCTGTTTCATACCCC
TCGTGCCCGCGTACGAGTTACCACGTATGTGACTTATTTATCCTNNNNNNNNNNNNNNNN
NNNNNNNNNNNNNNNNNNNNNNNNNNNNNNNNNNTTTAAAAGAAATTGAAAGAATGAAAA
TTGATTCGTGATGTTTGAAATGAAGATATCATATGATTTCATTGTGTTTCGGTAAAATGA
AATAAAGTTAAACAAATACCGATGCAGTTTATACAAAAACAACTTCAAATTTTAAACGAA
GTCGAATTTTATATTCCTACGGCGGAGTTATCACGAATGGGACTATGTCATGGATCGCCC
TTTTCGTAGATATTTGTCTCCGAATTTGTACAAGCTACTGCTTTGTAGGAATTAATTGGC
GTTAAGTCTATTGTACACGCACATACCCGCACACAATCAGTGGCGCAGCCAGGGGGGTTC
ATGGTGTCAAGACCCCCCTTTTTAAACCAAAAAAAATATTTTTGACAATTTTTTGATAAG
AACCTCTACTGCTATTGTTTTAACATTGTATGGTGGCATCCAGAAGCCTTTAAGCGTGAC
GCTTGCCTATGCCTATAATGTGGGTGAGGTTTAAAAGTGTGATGGTTTCATCCTTAAAGG
CAACAATCATTTCATTATGTGGGCGCAGCCAATTAGATTCCAGGACCCATATATTTGAGT
AGATGTAAATTGTTTATGTGACTGCAGGCGATTAGATCATAAGGCATGAAATAACAAAAT
GATAGTAAATGCAATATAGTTTATAGACTATATTGCACTACTATGCCACCATACAAAACT
ATAATGACTATAATGCAATATAGTTTATATACTATACTATATCTACTGCTATAGTTTTAA
CATTGTATGGTGGCATTCAGAGGACGTAACATTGTATGGTGGCATCCAGAAGCTTATAAG
CGTGACGTTATGCCTATGCCTATAATGTGGGTAAGGTTTAAAAGTGTGATGGTTTCATCC
TTAACGGAAACAATCATTTCATTATGTGGGCGCAGCCAATTAGATCCCAGGACCCATATA
TTTGAGTAGATGTAAATTGTTTATGTGACTGCAGGCGATTAGATCATAAGGCGTGAAATA
ACCAAAAGGGTAAAAATAGGCATTTTTTCTGTCACTATTCAATATAAATATCTTTTCTTA
AAAATAGGCGAACTTGAAAGGTATAGAAACTCAGATAAATCCAAAACAATTTTAAGTCCT
ATATATTTGAGCACATCCAAATTGTTTGTGAGTGCAGACAATTAAATTAGTTTAGATTTA
CCAAAATAATAAGAAAATATGTCATTTATAGTCGAATGGTCGTTTACTAGACACTCAGGA
AGTCGGGTGTCTATGCATGTCTTTCACTAGTTTTGTTAANNNNNNNNNNNNNNNNNNNNN
NNNNNNNNNNNNNNNNNNNNNNNNNNNNNNNNNNNNNNNNNNNNNNNNNNNNNNNNNNNN
NNNNNNNNNNNNNNNNNNNNNNNNNNNNNNNNNNNNNNNNNNNNNNNNNNNNNNNNNNNN
NNNNNNNNNNNNNNNNNNNNNNNNNNNNNNNNNNNNNNNNNNNNNNNNNNNNNNNNNNNN
NNNNNNNNNNNNNNNNNNNNNNNNNNNNNNNNNNNNNNNNNNNNNNNNNNNNNNNNNNNN
NNNNNNNNNNNNNNNNNNNNNNNNNNNNNNNNNNNNNNNNNNNNNNNNNNNNNNNNNNNN
NNNNNNNNNNNNNNNNNNNNNNNNNNNNNNNNNNNNNNNNNNNNNNNNNNNNNNNNNNNN
NNNNNNNNNNNNNNNNNNNNNNNNNNNNNNNNNNNNNNNNNNNNNNNNNNNNNNNNNNNN
NNNNNNNNNNNNNNNNNNNNNNNNNNNNNNNNNNNNNNNNNNNNNNNNNNNNNNNNNNNC
TGAGTTGGACCAATGACCGTTAAATTGCATGTCCAGCTTATTATTCTGCTTAAATAAATC
CGATGGGCGTTTTCTTTTACAATTGCGGCGAGAAAATAGAACGAGAAAAAGTATATCTAA
CACTATTGTTGGCAGTTTACTATTTTGGCAACAATTATGCTATTTTCTTATGAACTGTGG
TATTGTCTATAATAAAATAGTAGGGTGGGGTAAGATGGGACACCTTCAGCATATAATATC
CAAATATCCTGATCAAGTTTTAATAAATTAACAACGGTCTATGGGAGTCATGGGGATGCG
GTTTTATAATTCTTTGAATGTTCATTGTTTACTACCAAATGGGACGATACAATAGAATGA
AAAGGTGTCCCGTCTTCCCCCACCCTACTATATATTTAGCAACAAATCTACAATAAAATC
AGCAAAACTAGGAAAAGACAACTATAGTCTTTGCTTCTCAATTCTCAACTCACAAACTTG
TTACTAGCCTTCCTAGCGGCTCCTTTTCTATCTGGTAGTTTCAAGATCAACAGACTTTGT
GTATTCTGACTGGTAGTTTCAAGAAAAGCAACCTTTGTTCGTCAACATGGGTGTCTACCT
TTACATGGAAGTTAGAATATGACTATTTCTTTACACAAAACATCGTACAACTACCTTTAG
AGTTTGGCTGTTTTTAGGGGTTTAGAAATTATTAATATATGTATTCGCATATATAAATTT
CAGTATACGACCATTATAGCCGGGGGGGAATAGTCACGGAGGTGAATTAGCCGGTTCCGC
AGACAAATAGGAAACAGAATATATTGACAAATATGCTATCTGTTTATTACCTGCCGTATT
GTCTATAATAAAATAGCAGGGTGGGGTAAGATGAGACACCTTTAGCAGGGTGGGGTAGGA
TGAGACATCTTTTTATAATTCTTCGAATGTTATTTGTTTACCACCAAATGGAACAAGAAA
ATAGAATGAAAAGGTGTCCCATCTTACCCTACCCTACTATATATTTGCATTACATATTTT
CCCTATCATTTTGGTTATTTCTAAACCTTAGAAACTAATTGCCTGTATACGCACTGCCTG
GCACTCGCTTATAGAACTTGCATATGCTTAAATACCGCACTACCGCGCCTCGGAACCTAA
CCCACATCCGAAAAAAGCGTCACGCATAGGCTTGTTGCAACTCGACGCTTAAAGTGACCT
CACATTACCCAACCACACGTTAACACTGCGGATATTTATCTCATTGAAGACTTTTCTCAT
GAAAACAGCCACGTTTAGCCGCTGACAGGCCCAAATATTTTCCATTTTGTCACATATGAC
GTCACACTGCTGTCACGTGATTCTGTCTGGTATATAAATCGCTTTTTCCTTACTACAATA
ACGAGAACGATAAGTAACCAACTAACGCGACTTTCGGCACTGAGACCTCGAGGTTAGTCT
AGGCCAGTGGTTCTTAAACTAGGGGGGCGCGCTCCGGGTAACACTCGGAATGGGGCGCGA
AAAACTATAAAATAAAGTGTTATATGTCTTATTACAGTGGTGTTCAAAAGGCTTAAATAC
GACGCACGTAAAAGTTAAATTAAAATAGCAAACCTTTAAGTCTGTTTTTTAACCTCTTAC
ACATGCAAAATGATGAGGTTTTAATCCCTATTATGACGCAAATAATCGCCGTGTGAATTG
CTATTATGTCTTAATTAATTGCCAGGCAAAACCATCGCTATTATGATGCAATGAATCCCT
ACTATTTCGTAACAAACAGTCTACCTAGCTAAGAAAAACATGGCAAATATAAGGCTAAAC
TATGACGCAAACGTAAACGGAACGGTTATTTGATTTCCCTTTTGCGTTGATCGCGATAAT
GTGTTTTACGCAATAATACAGATACAGTCAACCAAGGGGGCGAGGTTTAAAGCATGTCCA
ATATGTCAGGTTTGGCTGTGGTGGATCATGGCAGAAATTAATTGAACACCACTGTGATAA
TTTAACAGAAAGGGGGGGGGAATTTGTTTAGATCCTCATTCGGGGGGTGTGCTTCAAAAA
GTTTAAGAACCCCTGGTCTAGGCTCATGGCGGGCTCTTACGAGCCCGCCCGGCCGTCAAG
TGTTATCAGGTGCGTTGTTAGTTGTTTAAAACACGATCAGAATATCTGGATATTATGCAC
AAAAAGTTGTCCCGTATTACCCTACAGAACTATTACAGTTAATGGCAGAATTGGAGTTGT
AGTTGATGGCATCGTTCATGTTGTCGTGGGCATAAGATCTTATAGGATCGCTCGCCAAAA
TATGTTCCGCATGATATAGTTCGAAACTTGAGTGTTTCTTGCGTTTGAATAAATTGCGCT
GAATGGAGATTGCCGTTATAGTAATTAGGTTTTGAACATCCTGGTTTTGTTTTAAACAAT
TAACAACGGTCCATGGGAGTCGTGACGATACGGTTATATAATTAAGCAAATATCCAAGAA
AAAATGAAATGAAAACACGTTCCATCTCCCCCAATCCACTACAGTAGTTTGGGGTCTTTT
AGAGTCGTGAAGATATATACGGTTTTATATTTTTTTAAATGTTCTTCGTTTACTAACAAA
TGGGCCGTGAAAACCACTTGGAAAAGATCAGATTTTACAGAAGGGCTTTAAAGCGGTTTT
AAATCAGTCATTGATTAGTTAAGCAGGAAAGTGTAAAGTAGTAATTATCGGCTTTCATCT
TTTCTGTGCGGCTGAGGCATTGTATTTGTAACGCCTATTGTTTTGTGGGTAAGATTATCT
ATTTGCTGTAGAAGTGACAATTAATCTTTTATACACCTGGATTCTAGAGTCTAGACGATC
TATCTCATTTTCCGCGATGGTTTTTTTTGTGTCTGGAAACTGCTGAATGCTGCTAATGTA
ATGATTCAGTTTGGTTATTTCGCAGCACTAGTGAAGAATCTTCTGATACATACAAATTAC
GGTGGTGGGAATTCGGTTAGAGGTTAGTAGTTCAGGGTTATTGGTTAGAGTTAGTAGTTT
AGCAGTTAGCGTAGGGAAAACTTTTTACAAGCACCAGTTTTAAACAGAATGGTATTTCTA
TCGTTGGCGGTTAAATGAGTGTGGAGAAATAGCGTCCCTGTTTGCATGACCACAAATGAA
GAGCAAACAAAAACGAATTTGTAAAAGCGAGAAAAGTGTCGGTATAGTTTGAACTTGGCA
GTAGTAACGACTCCTTCGCCTACGTTACAGATAATGCTGGTGGAAAGTTTTAAAGGTTGG
TAGGGGTTAGTATTTATTTACGTTTAGTGGTCTGCAGATAACGTAATAAAAGGATTCCTC
ACTAGCAACAACTTGTACCAAAAAAAAAAAACTTTAAAGCCTGGAAAGTGTAAAAACATG
TGTTTATTGTTTCTATAACGAAAAAAGTGAAAAAAATCGAAACGTTTGATTTGTAACATT
TTAGTCGTTTAATGGAGGTAAATTTGTATATTTTTTGCAAAGAATGTTTGATAAGATAAA
CATAGGCTGTGTTACGCCTTCCCACAAAAAACGGAAACGCAAATCAAATCTAAACGTTTG
TTTAAACCCATTACAAAAGTCACCGCTTTTGCTTTATTTTGGACACACAAAGACAGCAGT
TGGACTACTCGGTGTTCTTTTGGCTCTCTTGTTTTATACACTGTTTTACTTTTAGGTTAC
TGTATTAGATTTTACTATAATTGCTATGGCTGCCAAAGTAAAGTATCCTGAAACGTCCAA
AGCGTTAGAAAAACTTGAAAATCTTTTAAAGTGTAATCGTTGTTTAACGTTCATGAAAGT
GCCAATAACATTATGGAATTGCGACCACGTGTTTTGTAAGAAATGTTTGGACGACGAAAG
CTGTTGCCCTGTATGTAAAACGCCGTGTTGGGCGTCCGATCAGCAAATAAATAATTCTTT
AAGTGTAATATCTTCAATCTGCGCTCAATTGCGGTCGCATTTAACCGACACAAACCAAAC
CCCACGCATCAAAAGTGGGTCTATAACAAATAAGGTGGAAGCAAATTTGAAAGCTAACTG
TAATGATGAAGAAAATTGTAAAAATACTTTACCAAGCAAAAGGACTCCAGTTCGTAGATC
AATTACCGCAAGTGCTACGAAACAGTGGGCGTTAAAATCTGTAGAAAAGAAGACACCGAA
TCCAAAAAGATGCAAAACAGAGCTGCCGCCTATGCCAAGGAGTATGGTGAAGAATAAAAA
GGGTGAAACAAAGCTTCATTTGGCTGCCATTCAAAGAGATTTGGCAGCACTTAGATTGTT
GTTGGGGGAAGAAGGCACAGATGTAAATGCTAAAGATAATGCTGGTTGGACGTCATTACA
TGAGGCGTGCAACAGGGGGTATTCTGATATAGCAGAAGCATTGATTAATTCAGGAGCTTT
TGTGGATATCCCAGGTTACGAGAATGAAACGCCATTGATGGACGCTGTAGCAAATAACCG
AGTTGAAACAGTTAAGTTGTTGGTACAAAAAGGCGCGAATGTTAATTTAAGAAGTTTACA
AGGAAAAACAGCGATTACTTTGGCAAGAAATGATGAAATTAAGCAACTGCTTCTGTCTGT
TCAGTCTGAAACGCTAGAAAATTACGCTCCGATTTCTATCTCACAAAACTGCAATTTTCC
AATGGTTATATCTGGCTCTAGTTCTGTTTCTGCTGATGTTTTAAGCAAAGCAGTGGCTTG
TTTAAATGCCAATCTATCTGGCGAAGACACTTCGAAAATTTCTCATTTGATTGTAAAATG
TGACCAAAATAACCGGACAAATCGGACATTGAAATATTTGCAGGCTGTAGCAACGGGGGC
TTGGGTGTTAAGTGATGCATGGCTTAATGTGTGTATTAGAGAAAATGGGTATGTAAGTGA
AAATGGTTATACAGTAGATGGTTGTAGTGAGGACTTTGTTTTACACGGCCCGTCACGCTC
AAACGTCGGAAAACGAAAGTGTCTTCCACGACTTTTTGACGGTTGCCATTTTTATCTATC
GGGGAAGTTTACACCTCCTAGTCTAAAAAAAGAGGAAATCACGGAACTTATAACTCTCGC
TGGCGGAGAGATTTTATCACGGGAGCCGAAACCTGACAGCGACTGTGTCCAAGCATGTAC
AAAAATATCCTACCATGCGAGACCTACTTGTACCCACTATCTTCATACTTATTATATTGT
ATTTGATTCCAAGAACAAATCCCAACGAATGGTGGTACAAGGAAAAGTTGCCACAGTGAC
CGAAACCTGGATTCTGTATTGTATTTCACAGTTTTCTATTTTAAGTTCATAAATTCTATT
ATTCTAAACTTCACTTCAAGTTGCTCTACACAACTAAAAACTGCCCTTTTAAAAGTTTTA
AAATGTGCTGGGTGACATTATAAAATTGTAAAATAAATTGAGCAGCATATACATACATAC
CCTTATTTCAATAATTTTCAAACTTGACTCTAGGATTGCTCTAAACCAACCTTTTAAGTT
TTAACCTAACATATCTATATATAAAATTAGCACTTTTTTTAAACCCATACAGCTTTAAAC
AAAAAAACAAAAACTGCCTTTTTAAAGGTTTTAAAATGAATGCTGGGACGCCATTATGAA
ATTGTAAAATACATTGAATAGATCTGTTTCTGGGTGGGGAAGATGGGACAACTTTTCATT
CTATTTTCTCATCCCATTTGGTAGTAAACAAAGAACATCTTTTGTCTCGTATCAACTGTT
GTTAGTTGTTTAAAACACGATCAAGATATTTGGATATTATGTGCTAAATGTGTCCAGTCT
TCCCCCACCCCACTATATAGATAATTAGATATTATATTTTTTAATCATTCCCTTGTGTTT
GTTATATATTTGTCAAATTTTTACTGACTTTGTATTTTGTACAGTTGTATTAATCTTCAA
TCATTTACTATATAGCCTACAAGTACAGCCTACTTTAATAAGCCTAACAAAAGTTTTTGT
AACCTTATGAATCATGGCGCCGGTATTTTGATTTCCATACCGTACAATTGTTACTAAAGC
TACATTCAGTAACCTGACCCTACTTTTGTGAAAATGAGATTCTGTTACATTCTGCCACCT
ACAGCTGCTCTTATTCTAAATATGTCATTTACATTCTCTCTTATTCTTCTGTCTGCTTTT
CTTATGGTATAATTTGAATTTCATTCACTATATTTTGAAATTTATCCCTTTTCTAAAGGA
GATAGTTAATTTTATTTAGTTTAGGCTTAAAAATTTGGTAGTGAATAAAATTAGAGTAAT
TCCTAAATAATATATAGTATGTAGTAGTACCTTGAATTTCATTCACGAATCGTTGAAATT
AATCCTTTTTCTAAAAAGCACAAAGAGTTGTTTAAGTTTAAGCTTTAGTAATCAGAATAG
TGGGAAAAATTATTTATATATTAGTTATATAATTCATAAAACAAATACTTTGAACTTTAT
TCACTAATCGTTGAAATTATTCCCTTTTTTTCCAAGGAAAACAGAATTTTGTTTAAGTTT
AGGCTTGAATAATTGGAATTTTGATCAAAATAATGAATAAAGTTCTGTAATAGAATCTTA
TATTGGTTCAGCATCACAGTGATTCTGCAGATATTGGACAGTAAGTATTTGCTGTCTTTT
TTATAAATAATTCAGTAACACTTTTGTGCCAAGTCATTTTAAATGAAATATTTATCTCTT
GTTGTGGTGAGTGCACTTAAACATTCAACTAATCATCAGAGTGAAGCACACCTGGGCCTG
GTGCGATACAATTACTGTGGTTATGCTTGGAAAAGCAAGAAAACCGTAGTTTTACTTTGA
AATGCGAGAAAACTGTATTTTTATTTTTGAAAAAAAAAGTGCAGTTTTTACTTTTAAAAG
AGAAAAGTGCAGTTTTACTTTGAATTGCAGAAAAACTGTAGTTTTATTTTGAAAAGCAAG
AAAAGTGTAGCTTTACTTTAAAAAGAGAAAAAAACTGTAACATACACCCAATCTTTAGAG
TGAAACGCACCTGGTTAAANNNNNNNNNNNNNNNNNNNNNNNNNNNNNNNNNNNNNNNNN
NNNNNNNNNATGTTGGAGGAAGATTTAGAAATTGCTGTAAAAGTTGTGGTGGTTGGAAAT
GGAGCAGTGGGGAAGTCAAGCATGATACAACGATACTGTAAAGGCATCTTCACTAAAGAT
TACAAGAAAACTATCGGGGTTGACTTCCTTGAAAAGCAGTTGAGGTAATGTCAGTATTTG
ATTTAAACTTTGTTGGTGAAAGATATGGATTGATATGTCAATATGATAAGTAAAGTACAT
ATGGACATACTTGGGCTAATAAGGTTTATTGATTAACTGAGAGTTATAAATGATCTTTAT
CTACTGCATAATTTTAGGTTTAAAGTTGCTGTAACTACCAACATTATAGAGTCATGTTTT
AGACAACTATTGAACTATTTATACATTTTTATGCCAATTCTGTTTAAATTCTGTTATTAA
ACTGTATAGTGTATAATACTATGCTGATATTTTGACATCGACCAATATTAACCAATATAC
CATTATAATATTTGACGAATGACGACCAATGTATTACTACTGTTACCATCTAATGTCACA
ATCAATGCCATCCCGCCTTTCAAAAACATTTCACTTTTCCCTTATAACTGTGACTTTGAA
GGTACATTATGTCTTGTAGCAATATCAGCAGAGTGTAGCACAGTAGCGTAATAATACCTT
TAATTTTATATTCAAAATATATAATTGCTTTATTACATAATAAACACAACAGTAGAGTAT
CGACCTGTACGTTTCAAATACCAGGTTGTTCTATTTTGGGTGTGGCAAATGACAAAACAC
AATATTATGCCATGAGATTTAGCCCTAATAATACACATGTACTGGTACACATAGGATAAA
TTACCACATTCAGTGCTATTATCATGGCACTAAACCTGGGGTGGCAGGGTGGGCAGGCCA
ACCCTTGAATTTTGTACACAGCATTAATTAGTAAACATTACAACCAATAAAATGGGTTTG
TTTAAAATTAGTCTGTTGCTGTAGCGCAGTAAGTTAGTGCGCCTGCCTCTATCCCAGGGG
TAATGGGTTCAAGGCTCGCCGTTGCCACTATTGTGGGCATGTGTGTTCTTGAGCAAGACA
CTTAACGGCAATTGCTTCAACCCAGAGGTCACTAATGGGTTGTCCAAACTGTCCGCCATA
TAAATGTTAGATTAGTAAGATAACTATTCGGTTTTAGAGGCTTATGACTATGAACTATTG
TTCAAAACCTTTTTTATAAATTAATTAAATTCCTGTATTTGCTCCCAGGTTAAACGATGA
CGATGTCAGGTTAATGTTGTGGGATACAGCAGGCCAGGAGGAATTTGATGCACTTACAAA
AGCTTATTACAGAGGTGAATATATAGATGTTATGTTGTATGAATAAATGAATGTAACTTA
CTTTATCCCCGCTTGGCCGGAAAACGACAGTCGTTATAACACAGATGTTTATACACCTCG
TGCCAGCTTATGAGTTACTTTATGGGTGATTATTTTTTCCGGATGTTTCCATTTTTTATG
TGTGGCTGATAGGTTGGACAACCCATTGGTGACCACTAGGTTGGAGAACGCTATGTGTGG
CTTTCCTACATAAACATTGTTATACCAGTGGTAAAATGAGTGACATGTTTCAACAAAGGG
AAACATCCTATGTGTGGCCCTATAAGTTTGCTTTGCACCTTAGAGTTTAGGATTAACAGA
TTTTACTCTGCTGTTAGGTCACTAGGTGTCTATACAAACAGAGCCAAAGTCTATTGCATT
CACCACATTAATACCTATGTATAACGAAAATGCAAATTTTACCAATGCCACTCCAGATTT
TACCCAAAAAAATGAAAAAAATGTTAAAAAATCATGGTAAACAACATAGTGTTATGCTAT
CTATTCTGGTAATGTTTTCCTGAACCGGTTTCCAAACCCAGTCTTTTATAAACTACTATT
GTCATGTAATTTGTTTAACCTTTCATTATCATTTCTTTTGTATTCATGTTTATCCTCGCA
CAATCTATTTTTAATGTTATTGTATTGCCGGATCAAAGGTTATAAACGTATAATTGTTAC
AGCGAGACCTTGAATGTACATTGGGTTTTCATAATAAAACTGACATATGATTCATATATG
AATATATAATATAATATATATATATTTATATATATAAAAGTTGCATTGTTGCAGTAATCT
TTTTCTACATTTATATATTAAACAACTATTTGTAAACAGTTTGATCTTTTTAATGTAAAA
GAGACAATGCATAAATAGCAGCGAAGTTGTTTGTAGTCAAATTTTTCCATTATATATTTC
AAATTTTTCACTCTATAACTTAAATACACGTAAAAAAATGCAAAAAAGTAAAGTTCGCGC
CCTGAAATGTTTAATTATGGTTTTGCATGCGCCAATGTTGTTTGTTTATTTGTTGCTTAG
CAACATAATGGACTGTTGGACCGCAACATAATAATCTTAACTGGTTTTTAAATAATGTAG
GCAGAAAACCTTTTTTTTAAACATTGCAAAAAAAACATTGTGCGTTTAAAATAATACAGG
TTGAAAAAAAGCCTTTTTAAATAAATGTATAAAAAATATGCAAAAAATGGAAAAAGCATT
TTAAAAAATGCAGGCCAAATAAACTAGACTGCGGGACAAAATCCTAACTTTTTTTAAATA
ATGCTAGAAAAAAAATTTTGTTTTTAATAATGCAACAAAAAAAACATTTTTTTAAATAAT
GAAAAAAATTTACATAATGCAACAAAAAATTTAAATAATGCAGGGGCTCAAGCATGCGTG
TTGGCGTTTTCCACGACCGACCGAAACTCATTTGAAGCTGTTGAAAACTGGAAGAGCAAA
GTTGAGGAAGAAGTTGGGCCAAACATCCCAATCGCTCTTGTGCAAAACAAAATTGACTTG
CTTGATGATGCAGTTGTAGAGCAGTACGTGTGTTTTCTATTCTAATCTATTCGTTGTGGT
GTGATCGTCGAAGATGCGAGTGAAGTCCCACATCATGGCACAGCATGTGTTTTTGGATTT
AGGCCAAAGTTGGTCTATTATCCCCAACACCCTGGATGCTACACTTACGCCTAACAATTT
ATAAAAAACAAATTTATAAAACCACTTTAAGGAACTACAAAAATTGAATTGTTTTATTTC
TAAAAAATACATTTTATACTAAAATTTGTATCCCATAATCCCCATCGAAATATTTTCAGT
CAGAATACTATAAACTTGTGCTTACTACATAACTTTATTGCTTGTTAAAATAACCTAGGC
CAAACTTGGTCCATTACCCCAACACCCTGGGTGCTACACTTATGTCTGACAATGCATAAA
AACAAATTTTACTAAAGTTTGTATCCCGTAATTCCCATCGGGACCATTTCAGTCTGAATA
CTATAAAGTTGTGCTTACTACATAGCATTATTCCTTGTTAAAATAACCTTGTTTCACAAG
AGATTGGTGAATGTAGTATGACTCATACCCAAACACTACTAGAGTGTTTTAAGTGCTTAG
TTTATTTACATTTATTCATGCTAAGTGTTTATTCCAGGCACGAAGCTGAGGGATTGGCGA
AAAGACTGAAGTTGAGATTTTACAGAACTTCTGTTAAAGAAGACTTGAACGTAGATGAAG
GTATTTGGTTAAATTTTGTTATTTTGTTACTGCTGTTAGAGGTACTATTACCCCAACATT
GTATATGCACATTCTATTTTATATGGGTGAGGTCCTACAGTGAGGCAGGCCATGGAACCT
GGGATTTAGGCCAGAGTTGGCCTATTACCCCAACATTGTATATGCACATTCTATTCTATA
TGGGTGAGGTCCTGCAGTGAGGCACACCATGGGACCTGAGATTTAGACCAGAATTGACCC
ATTACCCCAACATTGTATATGCACATTTTATTCTATATGGGTGAGGTCCTACAGTGAGGC
ACACCATGGGACCTGGGATTTAGGCCAGAGTTGGCCCATTACCCCAACATTGTATATGCA
CATTCTATTCTATATGGGTGTGGTCCTACAGTTAGGCCATTACGCTACCCTTAAACCTAG
GATGAAAGATTTGTGTGTTATTTTTTTACCCATTATTTCTGTTGTTATGTTTACTATCTT
TCTTGCCTGGTTTTTATAATCTTTCCAACCAGTCTAAATTATCAAGAATATTGTCATACT
GATACAATTAGCTGACAGTAGGTCGGTAAATTAATTATATGTTACAAAAGTAAATTCGCT
GAAAAGTTGAAAACTAGTAATTTAGTAACGACCGCATCAAAATTATTACCTAACTCAAGT
TTTCTGATATTTCTATTCTTATCGGATTTAAATTTTATATATTTTTCTGAATCCTAAAAT
ATTTCCAAAGTAATTTTGCAATAACAAAAACTTTTTTAACATGCGGTCTACAGTTGGGCA
ATGTTGTAAACTAAGAGTTTTCTGTAAAGAGATTAAATAATATTTTAGTTGCTCATCTGG
CATAAAAACGTTGGGTGTTTCCAACCCTGATGAAGTCTCGTCGGATGGCAGACAAAATGT
CAGAAAGACATTTGTTTTTATACCAGATGAGCCGTTAAAATAATAATAATAACTTTTATT
GGTCTCTTCGATTACGGTAGCGAAGATTTAGAAATATTTTAAACCAAAAGACAGGATATA
GCGACAAAGCAACAGTTGTTAAAACACACTTACGGTTAAAAACATATTTACATTTATTTG
GAAGAAAATAAGCGTGGTCGCTACACCTAGCGGACATACGAGCCATTTATTTTAATTGAG
TTAAAATTCTAATAGGAACAAAAGTGTGCGTAAAGATATATTATTTACATTATGCCTGGT
AGCAGAAGTAACAAAAATATAAAAAGATTTTAACAATGTAACCCAAAACTTATAGTGTTC
AAGTATCTTGCAACGAAACACATCCAAAAGATGAGACAAGAAGGTGAGAAAGAATCGGAA
CCAACTACAGTTCAACCTATAAGACAAATTGGTGGGTTGTTAATTAACATTTGTAACTAT
TAAAGTAAAAAATAACACCTGTTGTTTCATACACCTTGTACTAGCTTACGAGTTACCATG
CATGTAACTTATTTATTCTCGCATGATGGGGTAAGGGCAGTCGTTATAACACAGGTGTTC
TGTTTCATACACCTTGTGCCAGCTTACAAGTTACCACGTATGTAACTTTGTTTTTTTTTC
CGTATGGTTGGCAATTTAGATAACCCATTAGTGAATAGTGACCACTAGGTTGGAGCAATT
GCAGTTAAGTGTTCAAGAACACATACGCCCACAATGGTGGCAGCGATGAGCCTTGAACCC
GTAACCTATGTATTAGTTGTTAACGGCAGCAGTGCTAAAGCCCATGCTACACCGCCAGAC
TCGCTATAAACTTGTTTCTCGTTGCAAATTTCAAGATATTTCCCTGCCTATGACCATAAA
CATATTTCTTACATGATGTTATCTCTAGGTTTGTTCACTAGTACAGGCAGTGCTTCAAAA
TCGAATAATAACAACGGGGACTCAGGAAACATTGGGGGTGAGACCATCACCCTTCAACCC
AGCAAATCTAGGGTGCCGTCAAAATCAAAAAATATTTTTTCAAGATGCAAAGTGTTCTGA
ATAATGTTGTACTTTGGCTTTGAATGAGTTGTGTTTTAATCTAAATAAGCATACGGAGCT
TGTTTTAACTTAATTTTTTTTGTGACATTTTGGACCAGTGGGACACAGGCCAGATTTTTT
TGAAAAAATTTGGCCAGATTCTGTATTTTTTTTTGACTAAGGATGCATATTACAGAGTAT
TTAACTATTCTAAAATTCTGAATTGTGCATCCCTAGTTTTAACCTAAATAAGTACACCAG
GCTTGTGTATGATAAGTTAAATTTTGTTGCGGCTTTTTGGGCCAGCAGTGGAAAAAATTG
CTCATATTTACACGACAGATTTTGTCTTTAATTTGACCTTAGGCAATGCTTGTAATAATA
CACTAATGGCTGAAGGAAATACTTTTCTATATCAAAAATTTTCTATATCCAGAATATAAA
GTTTGATTTGCCTGTGAGCTCTATTTTCTTTACCCTGGTTGAGACAATATTTCCAAACAA
GCAAACCAGTATTTTCCACAAATTTTAAACCATACATTTTTTCTTCTCTTGCAGCCCTTT
TTTTTTCTTCTCTTGCAGCCCTTTTTTTACACTAATAGCCAAATATATGAAAGATTTGAT
GCCAACTTTTCATGTTCCTATTTGTAAAATTGTGCTTTTACCAAAACCTAGTTTCTCAGT
GACGAAAAATCACTTCTATTTTTGCGAGTTTTGTTTTACTGCACTGGACTATTACGTGGC
CCCTTTTTTTAAATTTTTTTTTTACGGTGCTTTTTAATTAAAAAGTTTTCTGTATGCCAA
ATATTTTTATCTCACTTATAACTTGAGCTGACTTTATTTTTGTGGCACATTCTGCACTTT
GTTTATATTTTAGCTTTTGAGTTATACAGACCAGTCAAAAAATGGGTTTTGGATTTTAAA
ATGCCGTCCCAGTGGTCACTGCTTTAAAACTCTTGAAATATTTGATTTTTTGAAAAAATA
ATTCCAATTAAAACCGCACTAATCCATTAATAGCATCCCAGTATTATTGTTTTCGCATAA
AAATAACATTTTTTTTCAATAATTACCAAATAAATTTAGAAATTTGGAAATATGTAAAGT
TTTTCATTTCCTAAACTATGTTTTATGTACTAAATTAAAGCCTAAAATTTTATAAATAAT
ATTTAAAATACGTAATTTTTACAAAGTTTTAAAGTAAAAACAATTACATGTTTGCCGAAT
TTGTCTAAAATTCCGTGTGAAAGTTTAATTGGCAATTTTTTTATGTTATATATTTTTTTA
AATTAATTACCAGCTAAAGCTACCTTGTACTTTCATGCTTTAAAAGTGTTAAAAATCTTC
TAATGTTTGTTACATTCGAAATATTGCGTCTGCTTACGCGCGTGTATTCTTATTTCTTAT
ACTCCAAAGCGAAATTTGAATTTTCATCTTAATTATTTGCTGCACTCTATTATAAATTGG
TACAATTTTTTTGATTAGCGTTAAAATTGTGTTATGTACTGCGTTCCAAAATCGATAAAT
TGATTCTTTTTTAATTTATCATCGACCAAACGAACACAAAATAAGTTTTAAAAAGGTGGT
TTTTAACAAGTCATAAAAAAACGTACGTATTGTACAAATTTTACAAATTTGGAAAATGTG
AGCAAATTTTTTTGTTTAAAATAGAAGTAATTTATTTTGTTTTAGTAGATTTTGTGCGTT
TAAAATTGCAGTCTGGCGGAAAAAAGGTTTTTATATAGTCGTAAACTGGTACATACGAGA
TTTTTAAATTAACTGGCAAACGTTTAAGAACCACTGTTTTAAACTTACAGTTTTAAAACC
GTTTTTGTTATCGTGAACATTTACTCAAAAATGCGCTTTTACGCTCGTTTTTATTTATAC
TGACAAAATTAATTAATATTTAATTTGCAAACAATTTAATAATAAACAACATATATAGTA
GGCTTATGTATTAATAGACATCTAATTTAATTCTGTGCATTTTCCCAAGAATCGGTGACG
TAACAATTATAATGTATTACGTAATAAAACTGATCTACGTCACATGTGGGTATTGGATTT
GGAATTTTGAACCAAAATTTGAAATTAAAGCAAAGACGTCACCCATATAAGGTAAGTAAA
AATGTTTGGTTTCGTATGTGTATTTAAAATGTTTTTTTTTTCGAATGTTATTATATCAAT
TTGACCTACGTGTAGTTATTTTTCTTGTTTCTATGGGTATATATCAACACTTAAGTTAAA
TTTGTTATTTTCTATTTCCAAAAATTTTAATGTCGTAGTAGTCGATTTCAATTTAGCCCA
TGTTTATATTGGTATTATATGCTAACGCCTTTAGCTGTGAAAGGCCCTAATCGTTTGTTC
ATCGATTTAAATTTCGTGGTTATTTTTTTCAGATTTTAATTTGTCAACTAATTTTTAAGC
CCCCAAGGCAAAAATCCATACACATATATAGTCTAAAATCTCGCATGGGCAGTCAGGTAG
GCTATTTATAAACGGAACAGAGTAAAATCAAAGGATAATAAGTTAATATTTTCAGCAAAG
CAAAATGCGGCTACAAGGACAGTCTGTGCAGTTTATAAACGGGAACAGACTATATACAGT
AGGGTAGGGGGAGATGGGACACCTTTTTATTTCATTTTCTGATCCCATTTGGTAGTAAAC
AAAGAACATTTAAAGAAACACCACGACTCCTATAGACCGTTGTTAATTGTTTAAAACAGG
ATCAGAATATTTGGATATTTTTTGCTAAACGTGTTCAATCTTACCCCACCCCACTATTTA
TGCAGTTTATAAACGAGATCTATATATTTCCAATAGGCAGTGGTTACAGATTTAATATTC
TCAGCAAAGCAAAATGGCTCCCACCAAAGCTTCAAGTAATTCTAAACGTTCAACGTCGTC
TGGTTCGTCTGGCAGCGGCGGAAAAGTAAAAAAGGGGCATGAAGATTTTCGCAACTATCT
GTACAAGATATTGAAAGAAATTTACCATGACACTGGCATCACAAGGCAGGCTATGGACTC
CATGAACACACTAATGAACTATCTGTTCCATATCATCGCTGAAGAAGCCTCTAGTATTAT
GAAAGCAGCAAACAGAACAACAATGGCGGCAAACGACATACAAAGCGCTGTGAGAAAGGT
TTTACCGGGTGAGCTACAAAAACACGCAGTTTCAGAAGGCACAAAAGCGGTTGCAAAATT
TAAAAGTTTTTATGTATAGTGTCAGTGAATAAACACAAAATGACTGTGTCTGTTTGATGT
ATTAATGTAACTTCTTACTTTTCTTGCTTTATCCTCGCATGCGGCAGGCAACGACAGTCG
TTATAACACGGGTGTTTTGTTTTATATACCTCGTGCCCGCTTACGAGTTACCACATATGT
AGCTTATTTATCCTCGCACGGCGGGGCAAAGACAGTCGTTATAACACGGGTGTTCTGTTT
CATACACCTCGTGCCCGCTTACGAGTTACCACATATGTAGCTTATTTATCCTCGCACGGC
GGGGCAAAGACAGTCGTTATAACACGGGTGTTTTGTTTTATACACCTCGTGCCCGCTTAC
GAGTTACCACATATGTAGCTTATTTATCCTCGCACGGCGGGGCAAAGACAGTCGTTATAA
CACGGGTGTTCTGTTTCATACACCTCGTGCCCGCTTACGAGTTACCACATATGTAGCTTA
TTTATCCTCGCATGGCGGGGCAACGACAGTCGTTATAACACGGGTGTTCTGTTTCATACA
CCTCGTGCCCGCTTATGAGTTACCACGTATGTAGCTTATTTATCCTCGGACGGCGGGGCA
ACGACAGTCGTTATAACACGGGTGTTTTGTTTCATACACCTCGTGCCCGCTTACGAGTTA
CCAGTATGTAAATTTGTTTATGTAACGTTAGATTTATCGAAATTCACTTAAACCCCTTTC
TGTTAACGATAGTCATCGTCCTGAAAGAATAAATGTAACTTGTTTGACATATATACGAAA
ATGAGGGCATTATAGACATTATGCGCAGTAACAAACGTCGTTTATTTGGCATTCAGAAAT
ACGTATGTACTTAAAGTTTCGCAATATAGTACTGTGGGGTAAGATGGGACACATTTAGCA
CATAATATCCAAATATCCTGATTGTGTTTTAAACAATTAACAGTGTTCTCTTAGAGTCGA
TACGACTATATAAATTTATACTTTGTTTACAACCAAATGAGATGATGCATGTACCATCTT
ACCCCAACCTACTAGCTACAGATTTAAAATAAAATACTTTGCACAAATTCTACCTCGCGT
AAACTTATCACAGGGCAGACATCAGACACAGGTATTATGATCAAACAAAACACTCTGATT
TTTATAAAAAAAATATGCAGCCATCATGGTAAAAATCTATATTATATACAATAAGTATAA
ATTAATACAAAAAAATGCTGTTATATTGTGGGGTGGGGAAAGATGGGACACCTTTTCCTT
CTATTTTCTCCTCCCAATTAGTAATAAACAAAGAACAATTATTCTTGACGACTCTCATAG
ACCGTTGTTAATTGTTTAAAACACGATGAGGATGTTTCAATATTATGTGCTAAAAATGTC
CCGTTTTCCCCACAGTACTATATGTACAAATTGTATAAATAAAAAAAAAATCGTATTCGA
AACTGGGGGGTTGTTTTCAATAGCAGCACTAAACCAAAAATACAGACCAGTATTTAAGTT
AATGTTTTATGTCTTCTTTTCGCAATAACACATCTTCGGTAAAACCACTTCATAGATTCG
TTGATCTCCAGTGTTCTTCACGGTGTCTTTTGTCTCCAGCGATCGACTAGTAAGGTTCCG
TGGGCAATGGTATCCAATTTTATTCCGAAGTTTGATTTTTTTGAACATGTTTTGTCCACT
TGACTTCTTAGTGTAAATTCCCTTGCATTTCAAGCATAGAACGGTCGTGAAACTGCTCTG
TTCGTTAACATTGTTGCATTTGAGCGTGAGTGGTATTTGTCTCGGCAAAACGCCCAAGAC
GCAGCTTGGTATTGCAGGCTCAACTGCACAGTTATGAATTTTCAGAAAACTGTGAAAAAA
TGGAACAAATTGAATGTAAATCAGGTTGAGATTTCACGTAGTTGATAGGGCGCAACACCA
AATGGAACGTGAAAACAGAATGAAATGGTGTCCCATCTTCCCCCACCCTACTATGTTTTC
CACACGTTTTACCCATAGCGTGTTTGAACAACTATTGTTTTACTGTTAATTCCCTTCTCT
CAGTTCTTTTAATAACATGATCTTTCAATATCGTTTACGAAGAGTTAAATAAAAGTTATC
GAAGGGTTTTCAAAGGGCTAAGTAAAAGTAATATTAGTATTACAGTCTTCTTTCGGAAGC
TGTGCATTTATAATTAGGTCGTAACGGAAAGTACTGAAAGTTTCCACACTCGATAACTTG
TAGTTCCCTATATGCTTAGGAGTATTGGTTCTTGTATTTATTCAAGGCAGAACCAACTTA
AAACTTTAAAAATCGACCTATTTAATTTAACTACGTTTCTAGTCATATTGAAAAATCTAA
AAAAATTAACGAAAAGTTACGTTAAATTAAGTAATACACTGCTTATTTTAACCAAGCGCA
TTTATAGCATGTTTGGTGGTAGCACATACTCAAAAAACAATCACTCACAAAGTAACATAC
TTGGTAACTCGTTAGTGGCCGAGGTGTATGAAACAGAGCACCCGTTTTATAACAGCTACC
GTTTTCTGGCCATGTGAGGATAAATAAGTTACATACGTGGTAACTTGTAAGCAAGCACGA
GGTGTATGAAACAGAATACTCGTGTTATAAAGACTGTCATTTCCCGTCATGCAAGGATAA
AGCAAGCTACATTCACGCATTCATAAATACTTACTCTCTTGTGTCGGTCGACAACATTTT
CGTTTGTGTTTTCCACATTTTCTTGAGTCGGCGGGGACGATGGCAGAAATTCTTCGCTAG
ACTTGCACCAACATATAGGAATATCACAAGTAACTGTGCGGGAAATATAAAATAAAACTG
GTTTCTATCTTACACCACATCTTAGACGCAATGGGGAAATCGCCCATTGTTGAAATCTAC
TCAAGCGTAAAGTTTAGAAACCACGGGAAAGTACCGAGCGGGGATGGTTTGGTTGGTCAA
CGATTACGAATGGAAATGTACAACAAGTTTTTTAAACCGTTTGTGACGCATAATCACTTT
TATTCTAATGTATAGGGTGTGGAAAGATGGGACACTTTTAGCACATAATACCTAAATATC
CTGATCGTGTTTTAAACAATTAACAACGGTTTATGGGAGTCGTGAGGATACGGTTTTATA
ATTCTTTGAATGTTCTTTGTTTACTACCAAATTGGACGATAAAATAGAATGAGAAGGTGT
CCCATCTTACCCCGCCTTACTATATATGGGTGAGGTCCTACAGTGAGTCACGTCCTGGGA
TTTATAACAGAGTTGGCCCATTACCCCATTAGAACTTAATATGTTTTTAAATAATCTTGA
ACCACAGTTTACTGTTAAAGCCAAACGACTTTTGTTCGGCAATTTAACGTATTATAGTTC
TTGACAGAATCAACAAAGGTATCCGTATGCTTTATAGAATATCTTATAGTAAACCAAACT
GGGCAAATACCATTGTGTATAAAAAATACGACTTATTTTAATATGCAACCTTAATACGTT
ACTAGGGTATAGACTCTATAGGTAATGGGACAACTCTGGCCTAAATTCTAGGTCCCATGG
CGTGCCTCACTGTAGGACTTCACCCATATAGAATAAAATAGAAGTGCCTTGCTGCAGTAT
CTCGCCCTCGTAGACTAATCCATAGATCTATATACGCATTTTTAACACATAACGTATTAT
AAAAAGTTTACATAGAGAGTATACATATAATACTGTGGGGCAAGATGGGATACTGTTAGC
ACATAAATCCCATATTTCCTAATCATCCAACAACGCTCGATAAAAGTCACGGTTATATGA
TTCTGTAAATATTCTTTGTTTACTACTAAATGGGAAGATAAAATATGATGAATACATGTT
CCATCTTGCCCCACCTTACTATACAAAATACTTTAACAAAAAAAAAACTATACTGTTATA
CAATATTATAACGCTGGTCTCGTCTTTAAAAACCCCATACTAAACCACACATTCGCTTAC
TTGAAAGATTTTCATTCTTTTTCACTATAAAGTTCGACGCCCAGTAGTGTATTGAGAACT
TGTTAAAATCTAGATACGCCATTCTCTAAATAACGTCCATTATATAAGATTCTGCCCGAA
ACGTGAGGAACTGAATTTGTATATCATTACTTTCTGGGGCTCAGCTTTTTAATTTGTTTC
TTTGTAAAAAATGAAAATCGGAATTTTAAACCGAGAGGTATTTCCCCTCCAAGTTTTTTT
ATTCGGTATCTTTACTTCTTTTTGCTTAAGTGGATCGTGGGGACTTACATTCAAAAAATA
TTAATAGACCACGGGAATTATCGTATAGGCGGACTCAATGAAACTGCTTGTTTTTTTCAT
TTTTTATGAATGTTACACCCACGGAGGATACGCCAAGAATCGGGAACTAAATTATATTTA
CTTTTGTCGCATCAGCGGAACTTTTGAACAAGTTGGGAACTTCACTGGTAAAACTACCGT
CTTATGTGTTCTAAGTAATAACTTCCGATAAGTATGTCACTTCTGTGTAAATATATTGTA
GGGTTTTCCTTGTACAAATGACCGCCAACGTATTTAATCCATAAGTAACTGATTTATTTC
CAAAATACGGAATTTGTGTAGTTATGCAATTAACGTCATCACGCAAAACAAATGGGGTTT
TACAATGTAATTAAGTAAAGGAAAGCGCAAATGCTAATTGGTAAATCCACCGTAACTTAA
CATAAATAAAACTCTCTAAATGAAACAAAAATGCTTCAAAAATTTACAAAGTAAAACGAC
GAAAAAATGCGAAAATGGTAATTGGTAAGCACATTGTAGTTTAAAATAAACAAGACCGGC
TAAAAAAAATAAAACCAATATGTTTCGTACTTTAACAAAATTATATGATACGTAACCATT
GCATATATATTTTAGTCACATGCTTATATAGGTACTGTCAAAATAGCTGGCAACATTAGT
TCCAGCAGAATAAGAGTTAAATTCATTAGAATACTTTTATCAACGCATGCTGAGTTTTTG
ACGTCATTTTTCGGGGGCGTTTTCGCTTTCTTCCCGACCTTACTTTGTAGGATAAGTTTA
CGAAACCGCTTCGTCACGTCTCGGTGTCATGCTTCGTAGCACTGCGGGTTCGAAACCAAT
ACAAGTAGGGTGGGGGAAGATGGGACACATTTCATTTTATTTTCTTATCCCATGTGGTGG
CAAGCAAAGAAAATTCAAAGAATCATAAAACCGCATCTTCACGCGACTGCCATAGACCGT
TGTTAATTGTTTAAAATCAAGATATTTGGATATTATGTGGTAAAAGTGTCCCATTTTACC
CCACAGTACTATATACGTAGCTCTGTGAATACAATATGTGAATATAATGTGCCAACACAT
TTGGATAGTTAACTATGTAAACATACAATTCATTCAATTGTATGAATATAAATACGTGAA
TATAATGTACATTTGAATGGGTAACTAAGCCTTTTACATCAAATATTATTTTAGCTTAAT
CGATAACTTGTGTGCCCGATTTACAGATATAGGTTTTAGTCGATTTTATTTGCTATAGGT
TCATTTTAAAGAAGCATTTATCTGAATATATGGAATATAAAAAACAAAAACTGTTGTTGC
CTGAATATATGGAATATAAAAGCGTTAACAAAAACTGTTGTTGCCTTTTTAATTGTTTTA
TATATATGCTAAATCGAAATATGGGTTGTTTTGAAGAAGTGTGTATATGTGAATCTATAA
TATAATCGCACGTATAATACGTCGAAATAATAATTGTTGTCTATATTTTTTATATAGTAG
GGTAGGAGAAGATGGGACACCTTTTCGTTTAGTTTTCTCTTTTCATTTGGTAGTAAACAA
AGAACATTCAAAGAATTATAAAATCGTATCCTCACGACTCCCATAGACAGTTGTTAATTG
TTTAAAACACGATCAGGATAATTGGATATTATGTGCTAAAGGTGTCCCATTTTCCCCCAC
CCTACTATATATGTTTTTTTGAACTTTTTGCTTCGACTAATATTTTCACAAATAGTAAAC
CTTTATGCACGACTGAATTTTAATACAAGTAGAATATAGATTTAGGATAAAAACGAAAAT
AAATCAGCTTGTAAACCTTTTTATGGTGAATCGGGTCGACTTTTATTTTAGGATTTATTT
TCCTCGACATTCGTATTCTTTTATATAAAAAGCGCAGAAATCGAAGTCAGGTCAGCATTC
TATAAACTGGGTATTCCTGCTTGCATTTAATTTGTGAGGTTCGGCTAAGCTAGAAGACGT
ATGGAACTTGTTCGTATCAACGCGACAGAAGGCAAGTGGTCAACTTTGAAGAGTTACGGC
ACAAAACGCAATCGAAAAAAGTTCGTTTCGCAGCGATTTGTTTCGATGTTGTTTTTAATC
GAAAAAGACCTGTTTTACTGTTTCAGCGGAAAATGTAGTTCAAAACGTAAGTTTCTTAGT
TTCGCCACTTTCGTCGTTTGAGTAAGTTTCGTGGCAGCCTGTAAAATATTTCCAAAGTTT
TCACGGGCGTTTCATGACTTGTAAATGTGCGCTTTATGTGTCACGTTGTATAAACCACAT
CGCCCCGGTTTGGCTTAATTCAACATAAACGCATTAGGTCAACGAAATGACGTTTTGTTT
GAACAAACATTGCGGGACAACGAGGGCTGTGGTATAATGTTTGAAAAACCCTTAATTAAA
CGAGTCCTTGAGTTCCAGTGTACGGACAGACCCTTCAGTAACGTTGGTACGTCACGAGTT
ATAGTAACTGTGACGTAACGAATCCTTTGTCACTGTGTATGTCCATGTATTTTCGAAGAA
CTGTGTGCTCTCATGTAGCGAACCCGGATCTAGTGTTATGTTCTGTTGATCCATAGGCGT
TTTACACGCACTGTGGCGTTAAATCCCGAGCCTAGAAACGAATATGGTTGTCAGCGTTTA
GAATTTCACTTCTATCTATTGTCCGCTGACACATAAGCCTATTATTTTGAGTTGTGCCAG
ACAAGGGAGTATCTGTTATAGCTCTGTTATTGCAGTGTGTTCCGTGGACTTCATACCGAA
CTGTAGAATGCTATAGAATAAACGATTAACAATCACGTGTGTGTTTTTATAGTTCTACTG
TTTTATCAGATCTAAATTGAGTTTAATGTTTGAATAAACGTTAAGATATGGGAAGTACGA
ACAGCAGATTAAGCAAGGAACAGCTCAGTGAATATACAGACTTGACCTATTTTACTGTAG
GCGAAATAAACGAGTAAGTATATATTTATTACTATACTTTTTAAAGCTGTTTGTGACGTA
ATTGTGACAGTTGTTTGGTCAATTGGTTTGAATATTTTATGTCGCTTGGGTCCAGTTAAA
CTACACAGCTGTATTTTAACAGTTTTCTAACATAAATTGTAGAATATAGTATAGTGGGGT
AAGATGGAATACCGTTAGCACCTAAATCCCATATTTTCTGATTGTATTTTTAACAATTAA
CAACGCTCTTTAGGGGTTGTGAAAAACAGTTATATATTCTGTTAGTTTTCTTTGAATAAT
AATAAATGAGACAATAAAAAATAAAGAAAACAAATCTAATTTTTACTGTACCCTACTGTA
CGCCAATATCAGTCTGAAAAACAATCAAATAAATTCATTTTTATTACGGGAACGAGTTAT
ATATATATTGTACAATGGGGGAAGATGGAACACTTACGCACATCTTGCCAACTATTTCCA
AAGTCTATATGGCATGTTTTCGTAAAAATGTCTTATAATATGAAATATTATAGGCCTTAC
GCTTACACTGTGATATTCGCACCTAATGATTAACTAGTGTTTGCAAAACATGGGCCGGCA
AATAACACGAGTTTGTTAAACCAAATTATTTTCCTGATAAGTCAATATTTTTACAGACTG
TTCAAAAAATTTGAGTCACTGGACAAACAAAGACTTCGGGAAAATATACAGAACCGAATC
CCAGGCGCAAAATTGCGGGAGTTGCCCGAATTTAAGGTATGCCCTTATTTGTATAGAATA
GTGGGGAAGATGGGACACCTTTTTATTCCATTTTCTTGTCCCATTTGGTAGTAAACAAAG
AACATTCAAAGAATTTTAAAACCGTATCTTCATGACTTTCATAGACTGTTGTTATTTGTT
TAAAACACGATCAGGATATTTGGGTATTATGTGCTAAAGGTGTCCCATTTTTCCCACCCT
ACTACACGATAAAACTGCAAACTCTGAACGTTGCCAAAATATATGACGTTTTTATAAACG
TAAAATTTACACGTTAAACCAAAGGGAAAACGTATTAATACGGACACTGTTTTTTGTAAT
AGTGACACTTCTCTAGTTTATGTGTTACTAATAAGTAATAATATTATTTTATGGTCAGCG
TACCCGGAATTGTAGTTAAAGTTAATAATTAAATCTTCCGCTTGTCGGCGAGCAAACACA
ATGTGATTGTATAGTGAGGTTAACACTCTGTAACTCCCACTTACAAGTTTAACAAGGCAG
TTTAATATTAAACCGAAATTTACATCGTTTTATAGCGTACTTTTCGAATTAAGTTCTAAA
GTTTTCGCCTGTGTGCTTAAATATAACTTATTTATCTTCACATGGCGGGAAACGACAGTT
GTTATAGCACTGGTGATCTGTTTTATACACCCCGTGCCTGCTTATGAGTTACCAAGTATG
TAACTTGTTTACCCTCACATGGCTGGAAAATGACAGTCGTTATAACACGGGTGTTCGATG
TCATATACCTCGTGCTTACGAGTAACCACATATGTAATTTTGTGAATGAATGTTTTTCTG
TATGGCTGACAATTTTGACAACCGATTAGTGACCACTGGGTTGGAGCAATTGCCATTAAG
TGTGTTTTCCAGATACCATACTATATGTTTACTGCAACAGCCAAATTAAACCGTGTGTTA
ACAACTACTGTTTTACTGTCGATACTCTTTGTTCTTTAAAAACATGATCTTCGCTATGGC
ATTTGAAAAGATAGACGAAAACTTATTATGATATTGTAGGGTGGGGAAGACGTGAGAGCT
TTAGCACAAAATCTCAAAATATCCTGTTTTAAACAATTGACAACAGTCTATGGGAGTCGT
GAGGATACGGTTTTATAATTCTTTGAATGTTCTTTGTTTACTACCAAATGGGTCGAGAAA
ATAGAGTGAAAAGGTGTCCCATCTTCCCCCATCCTACTATATATAAAAATTAAAATATAA
AAAAATAATCATTTAAATCGTTTCGCAGCATAACCCGTTCCTGCATCGGCTTTGTGCTGT
GTTTTCAACCTCCGATGACGACGACGCTGAAGACTCGCTTAACTTTGATGATTTCTTAGA
CATGATGAATGCATTGTCAGACCAGGCCCCTTTCTCATTGAAAGCAAAATACGCTTTTCA
GATTTTCGGTATGCCTATTATAATATAGTATATGTATAAGCACGCGGTATAGTTTTGAAC
GAGAAAATTGATATAGCAGGGTGTGGTAAGATGGGAGCCATTTTTATTTTATTTTCTCGT
CTTATTTGTTGGTAAACGAAGAATATTTACAGAATTACCGTATAGTCCCGCGACTCTAGA
AGAGCGTTGTGTGTTAATTAAGTCTACCATATAGTGGGGTGGGGAAAGATGGGACACCTT
TAGCACAAAATATATAAATATCCTGGTCGTGTTTTAAACAATTAACAACGGTCTATGAAA
GTCGCGAGGACAAGGTTTTATAATTCTTTGAATGTTCTTTGCTTACTACCAAAATGTACG
AGAAAATGGAATGAAAAGATGTCCCATCTTCCCCCATCCTACTGTATATTAACCCAAATT
ACAAACAAGCCATCTCTAGTGTGTACAGAAATTGCAACGTTTTTTATTTATTTTAGATTG
CAACCAGAATGGGTACGTAGACAAGGAAGACGTTCTTGAAATTATTAAACATATAACAAA
GAAGAGAGACGGAATGGGAGATGACGGTTTGAATGAAAGTCTTGTACAAGCGGTAATGAT
TATTTAAAAGAATGATTTTTTGTTTTAAAAAAAAACTAATTATTTGTCGGTTATCGTTTT
GAAACGTTTGTGCTGGAATAAGATACCTTAGTATTGTTATTTACGTTTTGGTGAATCTTA
TAAAACGTGCAACCGTTTTTTTGATTAAAAATATTCTATATAACCAATTTTCGTTTTGAA
ACAGTTTTTAGCTTTCTTTTTAGCTCTCGATCCTCACTGGCCATTCACAAATATTTGCGT
CGAAAACCACATTATTAAGAGCGGTTTTTATTTTATTAACGTTTTCGGGCAACTATAGCT
CTTTTTTAGTAAAAATAATCGTTTTAAAGCAATTTTCGTTTTAAACAAAAGTTTAGTAAA
ATTTTGCATGTAAGTCCTTTAACTTCTAAATACCTGTTTCACAAACTCATAACTAATTTA
ATATTCTCCCAAATGTTGTTTGTGTAGGTGATGTTGGAAGCTGACTTGGACCAAGACGAC
ATGTTAGGTCCAGCTGAATTCGAACACGTGTTGTCTAAGTCACCAGACTTCATGAGGTAT
AGGTGTACTAAGCTACTAATTGTTAGTGTAATGGGTAAACCCTGAGGAAATGTCCCAAAT
TTTAAAATGTTTGAGTTTTAATTTTAGTTCAGACATTCACTACTTGATATAGAGTAGCCT
ACATACTGTGGGGTAAGATGGGAAACCGTTAACATCTAACTTACATATTTTCTGATCGTG
TTTAAACAATTAACAACGATCTTTTAGAGTCGTGACTCGTGAGAATATGGTTATATAATC
TTGTAAATATTCTTTGTACCAAACGGGGCGCTTGTAAAAGTGAAAACATGTCCCATTTTC
CCAACATGTCTTATTTTCCAACTATACTGTACTTTGAACACTGCTGTATATGTGATTGCA
TAAGATGCCCAGACAACGCAAGGAATTGTCTTAGACTTATAGCTCTCAAACGCTTGGTGA
AGTGTGTATTACAAAAGCTGTGCAAACATCCAAATACTTCACTTTGGGATAGATCTCATG
TTTTTACAACGACATGAAGTGTATGAAACAAAACTTCCGTGTTATAACCACCGACGTTTT
TCGGCCACGTGAGAATAAATTAGTTACATTCATTTAATCATTCATTCAAATTTGCAGCTC
GTTCAGAATTCGGCTGTAAGAAGCGGAAAGATCGCGGACGTCGACCTACACATATGACAC
TTCAGCGAAAGCTTTACTTCATTACATTACAATCATTACCAACGAGATATAGTAAGATAG
GGGAAAGATGGGACACCTTTAGCACATAATATTCAAACATCCTGATCGTGTTTTAAACAA
TTAACAACGGTCTATGGGAGTCGTTGGGATACGGTTTGATAATACTTTGAATGTTCTTTG
TTTACTACCAAATATGACGAGAAATAGAACAAATAGGTTTCCCATCTTTCCCCACCTTAC
TATAACATAACATTGCAAAAAAATGTATTTTTACGATTGTACTAACTGCAGTATATTATA
ACATGTATGATAGGTCTTCAAGTAACCCTACATCAAACTTACGTCGTAAAATTTGTTAAA
TTTGTTGATTTATAGACTCTTGTCGATATTACATGTTACATATACAATTGTTTTAAAAGC
ACTTTTTAAAATTTTGGGTGTAGCATATTCTGTAAACGTTTTTTAGTCTACATATTTTCG
TATTTCCTAAATGCTTTACACCTACTTACCTTCGCATCTTTAATTTCAATTCATTAACCT
AATTGCACTTGTAAATCCTCGCAATATTCTGTAAATACAAATATATTGTCATCCTTCCAT
TTTGTTACGTGAAAGTTTTATAAAACACCCCAATAATTGTAAAAAAGCGAAAAATCTAAT
GCACGTGCAGACTACACACATAAAGGCAATTTTTACCAAGTTATATTACACGAATTTTGG
TAAAGATCAGGCCCAATTTGTAGTTTCTTATCTTAGGGTATTTTATTTACCACCAGCCGC
GCGCTTTTATTGAAGCGTGACGATCGATGACGTCATAATCCCTATGTAAACAAACCTTTG
AACAGTGTGTTACGTTATTAGTCGTGGTGTTTAGGTAGGTACGTGTTCTAGGATTTTCTG
TAATTTGTACAAGTCCGCATGCTGTCTGGCGAAAGTCCATTTACAAAATGTGGCAGTACT
TGCCGAAGTTATCGTTTTATCCTACATTAGTGTACAACGTTTTGTTGGAAAAAGTGACTT
CTCGAGCGTGGTATACACGAATTGATGGCACTGTATTGGTTGGCGCCTTGCCGTTTCGTT
CCATGACAAAAACTCTCGTAGAAAATGAAGGTGTAAAAGGAGTTGTTACAATGAATGAAG
ATTATGAACTCAAAAGATTTGTAAACACGCCAGAAGAATGGAAAGAGAGTGGTGTCACAC
AACTTAAGCTAACTACAGTAGATCTAATAGCTGCGCCTTCACAAGTTGACCTTAAAAAAG
GTGTTGATTTCATTCTAGAGCATCGGGCGCGTTCTGAGAGCGTATACGTCCACTGTAAAG
CGGGCAGAACACGCAGTGCAACTGTTGCAGTCTGTTATTTAATGACAGCGTATAACTGGA
CACCGACTGAAGCTATTAACAAATTAAAATCGCAACGACCGCACGTTTGGCTAAGAAAAC
CTCAGCTTGATTCTATAGACTGTTTTTATAAAGAAAATTTTGATAAAATTAAGAACATGG
GTGTTGGGTCACAAGTTTAATAGTCACTTATAATTATGTTTGTTTGTTTTTTATGCTCCT
ATTTTCCTGCTAATTTGATTAAATTTTAATGCAAAATTCAGTTTACAAACTTTTCAGTTG
TTTTAAAAAATCCTACCAAATATTAATATATTAAAAACCAAAGAACTTTCCACTAACCTA
ATATGTAATGCACCAGGAGATTCTTCACCAGTGCAAGTTTTTTTACAAGACTCTTGTAAT
GTTATGGTCATCTATATACTTTTAAGTATACTTTATATGTTAAATTGTTTAGTCATAATA
AGTGAAGCCGTATCTGCATTTCATTAATGCAGACAGAACGTGACAAAGTTTGTAAACTTT
TATTTTATAACCTTTTATAACATGAGTGGAAAAATTTTAACACAAGAAATACGAGGGGCA
CATATGTACTCTTTATACTTTGCCTTCGATGGCAACAAATCCATTTACCCAATTAGTTCA
AGCTCGTCCGCCCGTGAAGAAATAGCGATGTGTTTTTTATGTTGATCAAATAGCGTGGTC
TACAGTGGCGCAACCAGAAAAAAATATAAGGGAGGGGGGGGTTAATCGAAAATTTTTCAA
AAATATATATAATATTATATATAATTATATATATATATTTTTTTTTAATTAATTTTTTCT
TTGGTTTATTAGAGGGGGGGTCGCGGCACCCTAAACCCCCCTGGCTGCGCCACTGGTGCT
GTATAACATGTTTAAATGTGCGTTTTGTGCTGGTGGATGTTTAAAGTAAAAACTGCAATG
TGTGCACTTCTACCATGAAGTGGTTTTAAACGCTTCTGACCTAAAACTAAACACTTTGCT
AAGAGTTGCAAGTATTAAATAACTTGTGCATTTTCTCCTTAAGTAGTTAGGGCAATTAGG
CCATTTTCCACCAAAAGTTGTAGAAAAATGAAACCAACAAATTCAGATGACGAACAGAAC
AATAATGTTCTCAAGCAACTGCCAGATGAAAATGATTTTCTGCACGCTTTACATAATGAT
CATACCACAGTACCTCAATGCACAGTAGCCAAATATATTGTAAAAGGTTATGTGCTCCCT
CATATGCCTTGGAGGTAATGTATATATTATATTTATAATAATATATAATAGGGGGGAAGG
TGGGACATTTTTAGCACATAATACCCAAACATCCTGGTCGTGTTTTAAACAATTAACAAT
GGTTAATGAGAGTCGTGAGGCTACGATTTTATAATTTTTTTAATGTTCTTTGTTTACTAC
CAAATGGGACAAGAAAATAAAATGAAAAGGTGTCCCATCTTTGTTAAATTTTATGTTAGA
AAAACTATTTTAGTTAATAAAATTTATGTAGAATTTTATAAAATTTATGTTTAATTTTGT
CTAAAAATTATGTAGAATTTTATTTGGTAAAATTAGTATTTTTCAGTTAGTAAATTTTAT
CTTAAATTTTTTTCAGGTATTACGTGAAGTCGTTATTCTTACCAAGCAATGAACTTCTTA
ACATTTGGACTCATCTGATACCAGGGTTATATTTCATTAAGATGTTGTTCAGATATAACG
AGGTAAACATATAAATGTAACTTATTTTACCTCAAAGATGGTTGCTATAACACGGGTGTT
CTGTTTCATACACCTCAGGCCCGCTTACAAGTTATCACGTATGTAACTTATTTATCCTCG
CATGGCGGGGAAACGATATCGTTATAACACAGGTGTTTTGTTTCATACACCTCACGCCTG
CTTACAAGTTACCATGTATGTAACTTTTAACTTTTTTGTCCTTGTGTATTGGGGCAATGA
CAGCCGTTATAACACAGGTGTTTTGTTTCATACACCTTGTACCTGCTTACAAGTTTGTAA
CTTTATGGGTGATTATTTTACGGTAATGCCTTAGATCTGCCTCAAGTTATATATATATAT
ATATATATACTCCGTATTTTTATAACTATAATATTATTTCAATGATTTCCAGACAATAGA
TTTGGTGGAAAATTGGCCACTGTCCTTGACTATCATCAGTTCTATAACAGTTANNNNNNN
NNNNNNNNNNNNNNNNNNNNNNNNNNNNNNNNNNNNNNNNNNNNNNNNNNNNNNNNNNNN
NNNNNNNNNNNNNNNNNNNNNNNNNNNNNNNNNNNNNNNNNNNNNNNNNNNNNNNNNNGT
TCGCAATGTTGTTGTAACAGCAAAGTTGGACAGAAGAATTCCGACGATCATTTCACGAGA
TTCTTAAGGATTGCTTCAGTGGGTGGAGGGTACATATATGGCCATCTACCTCTTATGCAC
AGGTAAGTGGGAATGAATGTAACTTATTTATTCTCGCATGGCAGGCCAAGGACAGCCGTT
ATAACATAGGTGTTCTGTTTCATTCACCTCGTGCTCACTAATTGCGAATGAATGTAACCT
ACTTTATTCACTCTTGGCGGGGTAACAACAGTCGTTATAACACGGGTGTTCTGTTTCATA
CACCTCGTGCCCGCTTACAAGTTACCGCATATGTAACTTATTTATCCTCACGTGGCGGGC
AACAACAGTCGTTATAGCACAGGTGTTCTGTTTCATACACCTGGTGCTCGCTTACTAGTT
ACCACGTATGTAACTTGTTTATCTTCGTATGGCGGGGCAAAGACAGTCATTATAACACGG
GCGTTCTGTTTCATACACCTCGTGCCCGCTTACAAGTTACCACATATGTAACTTTGTGGA
TGTTTTAAAACAAGGTTACAATCATATGTTTTAGGACTCCAGTTATAGGTCTAAAACAAC
CTAAAGTTTCAAAAAACACCTTTTTAATATGAATCTGTATTTAAAATAAGTTGGTTTATT
TTACTGTCTTACAGATTGTTCACCTCTGGATTGGACGAAGCGATGGTTTACCACATCATA
TCCACAGTGTGTCTTACCATAGCAGTTGTTGTGTATTTATCCGACTTTCCACAAAGGTGG
TTCAGCGGAACTTTTGACATTATAGGTGGGAAATAGAAGTGATAAAAATAGAGAAAAAGT
TAAATCAATGTAACTTACTTTATCCTCGCATGGCGGGCAATGGCAGTCATTATAACACGG
GTGTTCTGTTTCATACACCTCGTGCCAGCTTACGAGTTACCATGTATGTAACTTATTTAT
CCTCGAAAGGTGGGGCAACAACAGTCGTTATAACACGGGTGTTCTGTTTCATACACCTCG
TGCCCGCTTATGAGTTGCTGACAGTGTGTACAGCCCATTAGTAACCATTGGATTGGAGTA
ATTGTTGTCAAGTGTTTTGCCCAAGGAGCAAGGACACATAGTCCCACAATTGTAGCAGCG
ATGAGCCTTGAACCCATAACCTCTGGGTTGTATGAAACAGAACACCCATGTTGTAACGAC
TGTTGTTGCCCGCCATGCAAAGATAAATAAGTTACCTGCGTGGTAATTCGTAAGCAGGCA
CGAGGTGTATGAAACAGAACACTTGTGTTATAATGACTGTCGTTACCCTGCCATGCGAAG
ATAAATAAGTTACATACGTGGTAACTCATAAGCTGGCACGAGGTGTATGAAACAGAACGC
CGGTTTTATAACAACATTCGTTTTCCCGCCATGCAAGGATAAATAAGTTACATACGTGGT
AACTCGTAAACTGGCACGAGGTGTATGAAACAGAACGCCGGTTATAAGTTATATTTATTT
ATTCATTTAATATGACTGTCACAATATGTTCGCAGGTCAATCACATCAGTTGTTCCATGT
TTTGTCTGCACTTTGTTGTTACTTTGATATATTAGCAGTGGAACAAGATATGCGAGCAAG
TGATAGGCATTGGAGTGTCCTCTCCGTGCAGGTATGATGGTATTGTTGGTAAAATAATAT
AAAAAAAGTTTAAAGAATTGTTTCCTAGTTGAAAGAAAACTTAATTACCTAATTATTATA
ACAATCCATTATTTTTATTCAAACAAAGGTGTCTTCATAACTTTAAATATAGTGGGGTGG
GGAAGATGGGACACCTTTTCATTCCGTTTTCTTGTCACGTTTCATTGTAAACAAAGAACA
TTCAAATAATTATAAAACAGTTTTCTCTCGACTCCCATAGACCGTTGTTAATTGTTTAAA
ACACGATCCGGATATCTGGATATTATGTGCTAAAGGTGTCCCATCTCCCCCCACCGTACT
ATATATTTTTACAAATAACAATACATTATCTTAATTTTTTTTACAGCCGGACACGCCATC
TCTGTTGCATGTTTCGACTGCAGCAATATTGTTGATAATATTTTCGTACAAATTTGCTTC
ACGATGTTTACAAAGCCATGGCCAAAGAATAGGAATTTGTCCTTGTCTGTGTTGTAAGCA
AACAGATCCTAAAATGAAATATCAATAAGTCTTATCAGTATAAAATATGTGCATTATTTT
AGGAAGTAATATTCTGTTTTGTTTTGTAAAAATTTACAAATTTTAGAATATTTAATATTG
TGTTATATTTAATATGATTTCTTTTAAAGATGTACGTTAGTTTTAGGAAATATTATTTTG
GTATATATATACTTTACAAACTTTCTTGTAATAATTTACAAATTTTAGAAAGTATTATTC
TGTTATATTTCGTCATACTTTACAAACTTTTTTGTACAAATTTACAAATTTTAGGAATAT
TATCGTCTTTTATCTTATAATGCTGGTTTAAATAATGTTCATTATTTTTAGGAATATTAC
TGTGTTATTTTTTATGAAATTTCTTTAAAAAATGTGCATTATTTTAGGTGGTATTATTCT
GTTATATAAGGCTTTTCAGCTTCTAATATTTTTACATAGCAAATAATATGCTAATCATAA
TAGTAATGCTTTAGCCAACTATTTTTAAGCTACATTTTACAATATTTTATGAGCAAGTCT
CTAAACTCTGTTCTATATGGGTGAGGTCCTACAGTGAGGCATGCCATGGGTCTGGGATTT
GAGCCAGAGTTGGCCCATTATCCCGACATTGCATAAGCACATTCTATTCTATATGGGTGA
GGTCCTACAGTGAGGCATGCCATGGGACCTGGGATTAAGACCAGAGTTGACCCATTACCT
CAACATTGTAAATGCACATTCTATTCTATATAGTTGGCCTATTACCCCAAACAATATAGA
GTTGGCCGATTACAATAATGGTCAAAATGATTTCTAAAACTTTGGTGGTGGTAAACTGAA
AATGTGGGTCCACTTTTAAGTTGCAAACGAGTTATAATGTGTTACACTGTATTACCTATT
CAATTTGCAGTTTAAACTATATAGTGTTCGCTTTTATTTTTATCCTATTTCTCACATCAG
TGTTAAAAAGTTATTACTTTACACTAAAATACTTAAAATAAGACTTTTTTCATACATGCT
TTGTACCAGAGATTAAATAACTTTATGTCATGAGCATTATGTTTCCAAGAGATTATTTTA
AATCTATTTTTGTGTTTTTAGCGGTAGATGTTTCCTTTTAATTACACCTTGCAAAATAAT
CATAACATAATGTTGCTATACACAATGTATATCTAACAAAGTTCTTCTGGAAAATTTATT
TTGCAGAATTTACTAAAGTTTTAGTGTTCAAATTTCTACAAAACTTTTTACCCTGAACAG
AACATACATTTTTGTTACAGAAAAATAATAACCAGGAGAATTTTGCTGGACTTGTAAAAT
AACATGCTTTTTAACAGTGTAACTGTTCACTAGTTTAAATGGTCTAACCACTAATTTGAC
AATCATTTATTAATTTATATTGTTTTTGTTTTTTTTTGCACCAGTGTTAATGCATTATAG
TGAAAATTTTATTCAACTCAAATTTAATCCCGAATTGTTTTTATATATAGTAGGGTGGGG
TAAGACGGGACACCTTTAGCACATAAGATCCAAATACCCTGATCGTGATTTAAACAATTA
ACAACGGTCTTTGGGAGTCGTGGAATACGTTTTTTTTTATTTATTGAATGTTTTTTGTTT
ACTACCAAATGGGATTATAAAAGGGAATAAAAAAAGTGTCCCATCTTCCCCCTTACTATA
GCGCAAAAATCTTGAATAAACAATTAATAAGTGCCTTTAAAATTTCATTTCTACAAAAAA
TACGAAAAGTATCTTTATTTTCCATAACCTGATTTTAATTTGTTGAGTTCCCAATATGCC
TTATGGTTTGCTTCTTTGCACTTAAGTATAATTACCTCTAATTCTAATGTTGGCAATCAG
ATGTTAAACCTCTGCCTGTCATCTTACATCTAAATGTGTAGGATTTAAAATGTGTTATTT
CTGTTATGCAGTATCTATTCAGAAAGATATATTGTTTTATTTTCGCGTTGTGTTTTTGAA
AATAAAACGAATTATTCACAAAGTTTTGAAATTTACAATGTCGTAAATGACCGTGTCAGG
TCTTTTCGTGTCTCTTAAAACAAAAATGTCACAAAAGAAATGACAAAAAAAAGAAAAAAG
AAAAATTAAGAAAAACCCTAAACAAAAATTGGACAAATCATAAAAAAAACACTTTATTAC
GTCACAGACTGCCCGCCATCCTATCCTTGAAGCTGATTGGTCTCACGTGACTGACGCCTC
GCACCAGCTGATTACGCCCGCTTTGATTGCTCCGCGCATAAAACGCCTCTTCTACAAAGC
TACCACGTTTCAGTTTAAATGAAGTTGGTTCCACACCAGGTTACAAGTTGGAAGGTTTTA
AGAAGGTTTCTTGCAGGTCCTGAGTTAAGTACTACTTTATTCTTATGTTATATAATTATA
GCGTACTATACATAGCTGTATACTACTATAATACAGTAATATTATTGTACTACATTATAT
ATAAGAGTATAATGCTAAGTTTTGTGCCTTGCGTTTATTACTTTATACGTTTCAATTGTT
TTTTATTGTATTTTGTTTCAGAAATCGCGACGGTACTCTATTACGTCACTTGACACGTCA
CACACAATATTTTGGTTCTTAATCGCTGCGTTATGTTACGTCACAAACCGACACGTTCGC
TTTCTATCGCTCGCGTTACGTCATTAGGTTCGTTACGTCAAAGCTGAACAACACGCGACT
GTTCTACGCGTGCGTTGCGCGGCGTTTTTTTATCATGGGGCCCCATGCGCGTTTTGCGTC
GACCCAAGGCACATTACTTGTATATTCTAATTATATTTGCGCTATGGGCGCGAAGCAAGA
AGATCAAAGAATTGGTAAAGTATAAATCACAATTGGCATTATTACGTACATAAGCTCTTT
TCTAGAAACATCGATGATGTGACGTCACGAAGTGGTGATGACGCAACAGAAGAACCCACT
TCGTAAGTTCATTGTTTCGTCACAAACTTATGTATTATAACATAGGAAATTTTAACTTTT
ATCACGTGTTCAGAACATGACATATGACGTCACAAAGGATCAAGCGAACCATGGCGTAAA
GCAAGAAAGAAGGTAACTATGACGTTATAATATGTAAGTAATAGTTAATTATATATGTAA
GTAATAGTTAATATATTACAGAAAAGTCAGCGAATAAAGCTGCCGAAGAAAAGCGCAAGG
TATTGTATATTGTCATTGTTTATTTGTAAGAATTATATTATGTTGGTGTAAGATGGTCCA
GTGTTTTCATTTTCTTTTATCCCATTTGGTAGTAAACAAACAATGTTTACAGAATTATAA
AACCGTATCCTCACGACTCTTTTTAAGAGCGTTGTTATTTGTTTAAAACACGATTGTGAA
ATATGGGAATTAGGCGCTAACGGTATCCAACTTACCCCACAGTAATATATTGTATTTGTT
AAATGATAAGCCTGTGACGTAACTATTCGTTTTGTTTTGCAGGTGAAGAACAAAGACGAA
GACGCCAATAAAAGATACACGGTTTGAGGTTTGAGTATTATATAGGAGTTGTGTGTTAAT
TGTATGTGTATCTTGTCTGTGCTGCTGTATTTTCATTCTGCTGGGCCTAATGTTGCCAGC
TATTTTTAGTCAGTCACTACTTTAGTGCATTTTGCATATCTATGAAATATATATGCAATG
AAACTATGGCGAACATCTTGCTGGATCAGAATTTGTTGTTGTACACTCTATTGGGTACTT
CGTCTACAAAGGTCGAATCCTTCAGTGATTCTGTATTGTCCTGATCGCTTGGTGGGAACG
CTATGTTGGTACACAAATACTCGAGTAATATTAACACGCAGTATAATATGCGCATAAATA
AAATTTTCCATTTAGATATATAAAGTGTAATATTTATCTCCCCGATAAAATAATTTAAAT
TATAAAAACGTCATGTAGTGTGATTGGGACGATGGCCACGTCACAATTACGCTACGACGT
CGATACGGTGGGTCAGAGCATTGTCATGACCCTGCGTTCGGTGCGGTTACATCAGTTTTG
ATTGAGTTACTTAACGATCAGGTTGTTGCGTGGACGTCTCCGCCAGTGATGCTACGCTCG
TTTTTAGGTCACTGTTAATGCGGTTCGTAACAACCTGACGCAGTTCCGTAGCGGTCGATA
CGGTGCGTAACATCCGAATGATATTATATTGTGTGAAGATACGACGAGAGTATCGCGGTA
GCAACATGGCGACTTACCTTTCGATTGGGACATGCGGAGCTGTTGTTGGCTTCGACTCCT
TGCGGTCGGACATTCAATATGGTGTACACTGCAGATGATTATCCTTCAGGATTTGAACTG
TATTTTATTTGTAGATATTTCAACGATTATGTCCGCGTTAATTGCTTTTTGATAGTTCTC
CCACTTTTTTGAATGAATGAGCTGTTGTTTATTTTAGTCACATTTTCTTTGTGCACGTCG
TTGTATTATTTTTGTCCTTTTGTCTCTGTGTGTTTGTTGTGCACGGTGTGTGCATTTTTT
GTCTATGGGGTTTCTTTAACCTGCGTGGACAGTAACATCCCGCAAGGGTTTCTCACCAGA
GTAGAAACCCACTACCATTGGCTGGGGGCTTGTCGTGCCGTAGTGGCTTTCCACCAACGC
CAGCCACATAAACTATGAAGGCATTTTAATCCTATTTCTATTTTACAGCAAGCAACTCTT
AAGACCATACTCTTTACATATGCTATTTTGTACATTATTTTGTGCTGCTGTATTTTTTCA
ACTCGCGTTGTTATAAAAATAATAAAACGAAAAACAGTTGCAATATTTATTGTAGTATTC
TACAATCAAGTCAAGAGTTAATAGAGACGTTGTCATTAGTGACCACTGAATTGGAGCAAT
TGCTGTTAAGATGCCTTGCCAGCAAGGACACATACACCCACAATGGTAGCAGCGACGAGC
CCTGAACTCCTTACCACTGGTGCAAGGATAGCAAACCAATGTGCTTATATGGCAGGGTGG
CCGAATTTAATTTTGAAAATAACTAAATAGTAGAGTGAGGGAAGATGGGACGCATTTTAA
TTTTGTAGTCCTATTTGGTAGTAAACAAAGAACATTCAAATAATTATAAAACCAAATCCT
CACGACTCCCATAGACCGTTGTTAATTGTTTGAAACACGATCAGGATACTTGGATATTAA
GTGCTAAAGGTGTCCCATCTTCCCCCAAAGTACTATATCATAGTCAGTAAACAAACATGT
TATATACCGACTCTTTTTTTATATAGTAGGTTGGGGAAAGACGGAACACCTTTAGCACAG
AATGTCCAAATATCCTGATTGTGTTTTAACAAGTAACACCGGTTTTTGAATGTTCTTTGT
TTACTGCCAAACGGTACGAAAAATTCGAGTAAAAAGGTGTCCCATCTTCCCCCACCCTAA
CCTACTATCTGCGTGTATTATGATTAAAAATACAAATCCACCACGGTGAATAAACGCTAA
CAGATGTACTTAAATAAAAAACAATTCGGCAACACAAGCCCAATCACGAGACCAAACCAA
TCGCTGAATAATCGATCAACTCTAAGATGTCTATGTGAAGGAATAATAAAAAGAGAAATG
GTCATTGTGACGTAATAGTTGGAGCAACGATACCCGCAACAGCGCCCATTCACTGAAACA
ACCCATGTAGAAAGTTAAGCAAGTATCAGGCTATTAGAAATGTTTAGTTTTTGTAAAGGG
TTTGCATAGTTTACTTTTCGTGACAAAAATCGGCGTGTATTGAAATCCTGTAGCGCATAA
AAGCGAAGACAGTTATTTAGATTGCATATCCTTTGCGTAAATGTTGTTTGTTTATTATTA
TGTTTTCAGTTTAACGATAAATAAAATTTAAAAATAAAAAAAATCCCCCCTACGTTACCT
GCTAAATAACTACTGACTCTTGACCTATTTTGTTTTATAATGTTTTAAACTGTTGTATTA
ATAAGAAAAACGCGCAAAATATGTCAAATTAATGTGTTTTTGTTTCTGAAAATTGAAATA
TTAAGTCTGCACCTCCTAAAATGAGCCACCAAAGTAAATTTTTCCAAACTGGACCCTAAA
AACTAACTTCTAATGTTTGCCTTTTTGATTTCTCCCTCTTCCAGTCCGCAGAGTATGGCA
GTTCCTGACGAGATCTTGCGCTTGCAATACAGTTATTTTTTTTATGCGCGGTTGCTATCA
TCAAAATGCATTTTTAAGTCCTGTTAGGAATCCCACTTAGTTTGATACGATTTTGGTTCA
TTGTTTAATTAATTGGCGTGCGTGGGACAAATTATGGCGTGCTTAACCAATAGTGTGTAA
ACAAAATCGCTCGTGTACCTGTCATGCTCTGCAGACTGGACCGTCTTTTGAGTCTTTACT
ACAACTTTACACGAGAAGATTTTTCACTTGTACCAAAGTTTTATTGTATTATTCATTATA
GAAGTAACTGTTCAGTAGAAAGTTCCAGTATTTCAATAATTGTAAAGATCAGCTTGATAA
CTAAGTTGGGTTTTTGATACTGATTGTTTTGTGTCATATATATCTGGATTGGAGTACATC
TCATAGTACCAACTGAATAACATAACTGCATAAAAATGTAAGTATATATACATGTAATAA
AGTATTTTGAGAATATTACATTTATATTTTATGTGGCTTTGAGATTGCTGAAACATAGTA
AATAAAAACGGGCCTAAATATGTTAAAGCAGATCTTATGTAACTAATTAATGCAGTAGGG
GTTGTTTTTAAGTGACTTTTAAACCATTAAAGGTAAAGAAACTGTTATAGAATCTTAAAA
AATATCTATATATAGTCAAAAAAACACCAAATTATTAAATTGTTTGCCTAAATAAAGTTT
TAAACAGAAAATAATAAAAATATGTACCTTTTTTTATAAAAAAATATCTTGTTTTATATA
AATTTACGTAATTATTTAGTTTCCTTTACTAGCTTAAATGTTGTTAATATAATATTAATG
TTGGTTTATATACATTGTTGCATGTTTCTCTATGTCTAAAATTCCCAGTATTTTATGCAA
AAGCAGTTTGCCTGTATTTTGAACGCATGTAGTAAGAATGAATATCACTAATTCTAGCGC
ATTGATGGTAAAATACAATTCAGTATTAAATGTAGTTTGCCCATATTTTCAACGCTAAAA
CAAAATGAGTATTTAACTCATTGTAATGTATTGACAGTAAGTTACAGTTTGATTGTGTTT
TGTTACTTCCTTTCATATTATATCCTGTTTTAATCAATATATATTAAATATCCTGTAGCC
AATGCACTAATAGCTCTTTTTCTTATACATCTTTGTCTAAATGTTAAAGCTTCTAGCAGG
TTCTGTTTCCTTTAAAAAAAGTAATCATTCCAGATTTTAGTGTAATGTAACTAAAAAAGA
ATTTAACCAAAAAATCCTTTTAATTTTAGTACAAGTAACTAAAAAAGAATTTAACAAAAA
AAATCATTCTGAATTTTAATGTAATGCAGCTAATACTAAAAAAACTATGTTGTCATTTTG
GATTTTATCTAAAAATAATTTAAAAGGTGAACAAAAATGTATAAAAATAAACTGTCGTTT
TGGGATAAAATTGTTGAACAACCATTTCATTCGGCATGTTGCGTTTATTTCTTCGCTTGC
TTAAATTGCATTACTTTGTTAGATAGCAGCATTACAAGGCTTGCATTTCCACCTAATGTT
TTAGTTATTTTAGTTAATATATAAATGAAATGCAGCCTGTAAAATCAATAAATGTGCTTT
GTTTTACATTTTTCGGATTAAATTGGAAGTATGCAGTTTAAACTAACTGCCATAGACTGC
CAACACCATGTATAGGCTATGGTGAGGTTATGGTCCTATACAGGGTTTTATATCCATTGG
GTGTCAGTACCCGTGCAACCCTTTTCACTGTATTATGACTAATACACATTTCCTCTGGTT
ATATACTGGCAAATAGCTAGAGTAGCCTTCCTAGCTGTAGTGTGTACAAAGAAATCCATT
TTTGATCAATACTTAATATAACGCAGAATTGAAATGTCTGGATACGACGCGGTCCCAAAC
CCAAGGTAATATTAATGTTTTCAACAAATTTTTGTTAATTTTCAGAGTCTGAAAATTTTA
CTTGCCGATTGATGTGCCTTTATTTTGATTTCAAATGATATTCAATTTATTCATTCATGA
TTTATTGCGATCAGAATGCTTAACGCAACTAGAATTTTGATGTGCTTGCACAAAAGTGTA
TGCGTAAAACAGGGTAAAACCAGGCAAACTCTGAAACATAATAACCACCGCAAAAGCTTG
GTTTGAAAGTACTCTAAAAGTACCAGCATTTGCGTTGCTAGATTTTTTGCTGTTACCTTT
TGTGTTAATAGACACAAGAAAATTGCTTTAATAATACAATGTAATGCAGACTACTTTAAA
GTAGTTCAACTGATTAAACCACCAGCCAGTTATTTAATGATAATAATACAAGTGATTCTT
AGATTTTGCCCATTTTTATTTAATAATGTGATTTATTATTATTACAACTAATCTTACAAC
TGCATGCTAAAGCAATATTTTGATTTCTGATTAAGTTTTGATTTCTTTTCGGCACAATGG
ACACAGAATTTCTTATTTTATTATTTTCTCAAATGATTGGGGACCTGTTTCATTTCTTTA
AGTTTTATTTTAAAATTCTTACACATATTTTGACGTATATATTATATGCAAAATTATATA
TAATATAATATATATATATATATTAGGCTCTGGCTATATTATATATATTATATATATTAT
ATATATATATATTTGTAATTAAATTTCTATTTTATATTCTGATTTTGCTATAAATGCATC
AAATTTCCAAAAAAGCCCACTTTATTTAATTAGGGATTTGTACAATAAAGTCCTATACAC
ATATAGTAAAGTTGGAGACGACAAGCTGTTTTTTTCATTCTATTTTTTCGACCCATTTGG
TAGTAAACAAAGAAAATTTAAAGAATTATAAAACCGTATCCTCACAACTCCCATAGACCG
TTGTTAATTGTTTAAAACTTGATCAGGATATTTGGATATTATGTGCTAAAAGCGTCCCAT
CTTCCCCCACCCTAATATATATCTTGTATTTTAGATATTATGTTAACTTAACCAATTTAC
TAATAATGATTAATTGCATTGAATTGCACAGAGAAAGAACATGTGGCACAATGAACTAAT
ATAAATATTCCAATTAGCATATTACTTATTGATTTCATCATAGATTAGACTATTTGTTTG
GCTGTTTTGTTACAGACAACCTGTCCGTATGACATATATATAATAATATAATATATAAAT
ATTGTATTTTAAAATACGCATAGTCACAATAGATCTGGCATAGGATTTTTTATAGCAGTA
CATTAAAGCAAAGTCTAAACAATGTGTTAATATGTTGGCATTTTATGGTGATATCAAGAT
ATTTGGATATTATGTGCTAAAGATGTCCCATCTCCCCCCACCCTACCATATATCTGGCAT
AGGATTTTTTATAGCAGTACAATAAAGTTTTATCTAAATATTTATGCTGCGATGTAGGCA
TTCTATGGTCAATCTAAGGATTTATTTCAGCCCATAAGAATGTTACAACTGTTAACAATC
TAACTCATTAAGCTGTTTTATATTGTACAATCATATAATATAATAATTACTTCAGAAAAA
AAGTTGATATTCAAATGGTCTGATGTTAACTTGGTAAACTTGGCTTTATCAGCCCTACAA
CCCCACCCTATGTGTATTGAGCAAACAAGTATTACTTAAGTATGGTAAAGCAGTTCCACT
TGAGCCAACATTTATGTTGGTTCTGTTACTGATTTTAGTCCAATGGTAAAACATATCGCA
ACACAAAAAAAACATATATCGCAACAAACAGTGTTTCCGTATATGGAAAGTGAAATATGG
AAGTGGTGAGGATACAGTTTTATAATTTGTTGAATGTTTACAAGCTACAACCAAATGGTG
GGCGTAGAAGAAAATAGAATGAAAAGGTGTCCCATTTTCTCCCACCCTACTATATATTCC
AGAATATATATATTATATTCCTTACAATATAACATGGGTAAAGTCTTGCGGGTAGGCAAA
ACATTGGAAATACACTAGGTTTTATACTAGAGGAGCCACTGAAAGATCATTTATACCCCA
TTAAGGTGGCTGTACACAGTATCCGGAATTCGTCTGTCGCATGCAGAACTCGGTAATGGG
TTTGCATACAACTTCGCAAGCGAATTGGCACGCCGGATACTGTGTACAGCCACCTTTACC
TCATCACAGTAGCACTTAAACCCTTATATCCCTGATTTATTTTCAGGGTATATTTGCATA
CCTTGCATACCCATGGTAGGTGCCTATGCTTACACACTTATATATCCCAGGTCTTACGGA
GGTACATCTAACTATGGAGGTCCAGCTGCACCAACTGGAGGTTCATCCCAAGCTTCCAAG
AAACTCCAGCAAACACAAGCACAAGTGGATGATGTAAGTGTTATTGTGCGTATGAGCTGC
AGATAGATTGGTATGTTGTATCACATAGATTTTTAGTGTAAGAATTTTTGTTGTGTTCTT
CGGGTCAAAAATCGGGACTTGGTCGGGACCGGACGCTCGAGTCTAAACATAAATAAAGGA
ATTCACTATCGCAAGCAGTGTCGCAGCCAGGGGGGTGGGTTTTAGCGAGTCGTGACCCAC
CCTTTTTAAACCAAAAAAAAAATATTTAAAAAAAAATAAAATATTTTTGAAAATTTTTTG
ATTAAACCCCTTATTTTTTTTCTGGCTGCGCCACTGATCGCAAGCATGTAACTTTTGGCT
TTTAACATCCACCAGTACGTTTGAAAACACATTGTGGGCAAGGATAAACATAATCCTGTG
AAAAAAATCCAACTTATTGGTTGCAGTTAAATACAATCTTGTGAAAATTATTGGTTGCTA
TGTTTACTGATTAATGCAATGCAGAAAAATCAGGGTTCGCCCGCCCACCCTGCCACCCCA
GGTTTTATGCCCACTGTGGTGACACACTTAATAAATAATTCAATTACAGTTCATTTGTGC
CTTGCCAGCAGTGTGTCTGTTAGTCAGACCTAACTCACACTAACACAACATTAAAAGTTT
CTGTTTTGTGTTTACTTCAATGGGCTGAGTGCTTTATCTAAATTAAGAAAACAACAAACC
GTGACGCAGTATAAACATTCACACAATAATACTTCGCACAATTCTGGTTGCACCCTTTAT
AACAATGTTTGCATGAAATCACGCCACGTAGTTTAATATTTGTATATCTTTATTTTGTAT
GTACAAGGCAATAAAAATACGAAATATACAAGTCAACATATAATTGAGTACCAGTTTCAT
AAACTCGAAAGCCTTTTTATTATTATTTTATATCTTTATTTTGTGTACAAGTCAACATAT
AACTCAGCACCAGTTCCATAAACTTTTAGGTCTATTTCTTGTTACAAATTGATCAATGTC
TTTTGTGTAATAACAGATTTAGCATTTTATGCAATATGACTTTCATATTTACACCATGCA
TGGCCTGCTGTTGGTATTAATTAATGCATAAACTCCATGTGATCGTACATATTATTCTAC
ATTAGTGTATCACTATATATTTTGAGACGGTAATGGGCCAACTTTGGCTAAAATCCCAGG
TCCCATGGTGTGCCTTGATGTAGGACCTCACCCATATAGAATAGAATGTGCATATACAAT
GTTGGGGTAATGGGCCAACTCTGGTCTAAATCCCAGGTCCCATGGTGTGCCTTGATGTAG
GATCTCACCCATATAGAATAGAATGTGCATATACAATGTTGGGGTAATGGGCCAACTCTG
GCCTAAATCCCATGTCCCATGGCGTGCCTCACTGTAGGACCTCACCCATATAGAATAGAA
TGTGCATATACAATGTTGGGGTAATGGGCCAACTCTGGCCTAAATCCCAGGTTCCATGGT
GTGCCTCACTGTAGGACCTTACCCATATAGAATAGAATCACTATAGGCTACTATATAATC
TTGTCAAAGTTTCCCAAATCAAATAAAAACTTTAGCCAAAGCTTGCTTTCCCATTATATA
TATATGATGTTTCAATTACTCATTTAATCTTGGCCTGAATCATAGAAACCATGGTGTGCC
TCACTGTAGGTCGTAGGACCTCACCTAGATAGAACAGAATCACTATAGTATATCTTTTGC
AAGTTCTGCTAATCAAAATAAATCCTAAATTAAATAAAACTAAGCACTTAGTTAAAAGTT
TGCTACTTATGTTATAATTAAAATATTTTCTTCCATAGGTTGTGGACATCATGAGGACAA
ATGTGGACAAAGTGCTCGAGAGGGATCAGAAGTTATCTGAGCTAGATGACAGGGCAGATG
CATTACAGCAAGGCGCGTCCCAGTTTGAGACTCAAGCTGCAAAACTGAAGAGAAAGTACT
GGTGGAAGAATTGCAAGGTAAGCGACCTAAATTATTCATGAGTTTAATTGTGATTATTGG
CTACTTCATTGTAAAAACTGAGACTGAGGGAAATGGTGGACGCTTATAGAGCATAAGCTA
AAATGTAATAGTTTCACCTTCAATATCATTATAGGCATAATGAATGAATAAGTTAATTGT
CCTTGCGTGGCAGGGCAACGATAGTCTTTATAACACGGGTGTTCTGTTTCATACACCTCG
TGCCAACTTACAAGTTACCACGTATGTAACTTATTTATCCTCACATGCCGAGGCAAGGAT
AGTTGTTATAACACAGGTGTTCTGTTTCATACACCTCGTACACTTTACAAGTTACCACGT
ATGCAACTTATTTATTCTCACATGGCGGGCCAACGATAGTCGTTATAACATGGGTGTTTT
GTTTCATACACCATTTTCCTGATAACAAATTACCACGTACGTCACTTTGTGGGCAAAATA
ATTAAGAATATTTTAAGATTAGAACTCTTCGGGTGCACATACCCCTAGTTTCCTATTGTT
ATTAAGTTTCCATTTATTGGCAGATGATAATCATGCTATCAGTAGTTATACTGGTCATAG
TTGCAGTTATTATTAGTAAGTAAAAATCCCAAGCCACCCCGATGTTAAATGTTGTGAAAT
ATTGTTGGGGTTTCAATGTTAAATGTTTTCATTGGTTTCCATCTGTTTGTACGGTGTAAC
ATACATGTTATTTATCTTTATCTAATAGTGTTTTATAAAGAAATCCAAAAAGAAATTACC
CGGCTTAAGTTTTGCTCTTTTTACTAAGTGTACAAAAGTAGTAAATGCCAATTAAGGAAA
AGTTTTAAATAACGGTATATATATATATATATAAATTTTTTTATGTTGTTTTTCAAAGTT
ATAACATGTAAGATTACAAAACAGCTCTATAAGTCATTAATATTTCAATTCCCAGTTATA
TTATATTACCAATTGTAACTTTAAGTCATTTAATCCACTTTTTAGAAATTTACCATTTTT
TAAAAATACAAATCACTTTTTTTGTCGTTCACTGACTTTCTCAAGCAACAGGGAAATATA
GCCACTGCTTAGTTTATGAATGCAGTGAAAAGATTGCATGTAAAGTGTCTTTATGTTGTA
ATGTGGGTCGATGTTTTGTTTACAGATGTGGGCGATCCTCATCATCGTTATACTTGTTAT
TATCATTATTATAGTTGGTAAGTGAAACTACTTTAGTTAGATAAATCACTCAAGTTATCA
CAAAAGGCAATACAAAGTGTATACACCCAAAATTAAAAATGCAACGTTATATGTTCTAAA
GGGTGAGGCCTTGTTCTGAAGGGTAAAAAGAAAACAAAAAAATCAAATGTTAAAACACTA
AAACAAGCGTGTTGTTGTTAATAAAAAACCTAATGTTTTTAAAAACATATTGCAATCTTT
TCCTTTTAAGTTCAAAAATATTTTTTAATTCTTTGATAAAGTTTGCAGTTGATTATATTT
GTAGTGTATACAGATTGGTGAAACATGATTCAGGGTCAACTAATCTGTAGTGAACTTATT
AACCCCATATAACACGCAGTGCATGAAACTTTAATTTTATCAAGTGGTTCAATCATTTGC
TTGGAAAAATTGATCTTTTTTCTAATAATACAGTAGTTATAGGTTATAGGGTAGTGGCAT
CCAAGCTATGATAGGCATACCACTTTGTGGTACATATACTCTTTTTGCATGGTCACTTTT
ATGCGCGTAAGTACTCGCAAAAACAAAGGTAACCTGCATAACGTCATAAGCGTGTCATCT
GCTGTAGAAGGTTGGTTGTTACTCGCATTATGCGAGTAAAGAAAAGTATATTGAAAGTAA
AATAACGCGGTAAGCGAGTTATCATATGACCAGTTGCAAAAAGGGTATTAATGTATTCCA
CGTGGTACTACTTTAAAATTACATTACTAAAATATAACTGAAAAAAAATAAGTAATTTTT
GTTAAACAAGTGGTCAAAAAAATTAAAAAGATAGATTTAAAAATCACTGGCAACAATGCT
TTTAAAAATAAAATGCTTTAAACATTTGATATATAGTAGGGTGGGGAAAATGGGACACCT
TTTTCACATATGATCCAAATATTCTGATCGCATTTTAAACAATTAACAACAGTCTATGGG
AATCGTGATGACACGGTTTTATAATTCTTTGAATTTTTTTTGTTTACTACCAAGTGAGAT
ATAAAAACAGAATGAAAAGATGTCCCATCTTCCCCCACCCTACTGGATATTAGTTTGAAT
GTGATGGTAAATAGATCCTAGTTCATTTAGAGTTCAACAGTGCTTCACTTTATATTATGA
AAGTGGTCACTTATGTATTGAGTACAAGCACAACAAATGCTCTTATAATCTTACATGGTC
TTATTCACGGCTGGTCAAGCAGTGAGGTTAATTAGGCCAATGTAGTCCGTTCTCCAGAGA
CATATGCGTACCACATGCTTGTTTCTACTGCCCTTCTAATTGCAATCAATGCGTCGCCTC
TTGAGGATTGCGTAATACCGTACGACGTCGGCGACAGCTTGGTCTCGGGTCGCGCATCGG
GCCATCGTTGCTATCCGCTCTCGTAAAATCGATAACTTGTATCCGTCGCCAATCGTTTAA
TAGTTCTTCTACTCCTAGTATTGCAGGCTCTTGGTAAGAAAAGTTACTTTTTGAATGAAT
GTAACTTATTTATCCTGGCGGTCTGGCGGAGCAACGACATGCGTTATTAACGTATAACAC
AGGTGTTATGTTTCATACACCTTTTGCACGCTTACCAGTTACCACGTATGTAACTTATTT
ATCCTCGTGTGGTGAGGCAAGGACATAAACTTGTCTTTTAACACGGTGCTCTGTTTTAGC
GCCATGTGTCCGCTTATAAGTTACCACGTATGTAAATTGTATTAAACGATTAATTACAGT
CTTTAATACGACGATCAAACGCTGCGTAATTTTTTTCAATTTATGCCCAATTTTTTTTTA
TTTTCATTAACCAAACGCTGTGTGGGTTGTATTTACTTTTTTTTTTCTCGCTACCACCAT
TGCACGTATCAATGCAAAACGTCGTACGTAAACGCGCGCGTTGAAACGCACGTTAGTGTA
TGAGCGCGCGTTTATGCGCATTTAAATGAGACCGCATTAGGGCCAGTATGTTGCGCTACG
TTGATCAGCTTCGGTGGTTTATTGATTAATAGGAATTGTGATTAGAAACGCACTGGCCTT
TACTATATAATACAATAGCCCATTGCTGAGTTAATTTACCAAACTAACATCTATAGCATG
CAGCATGTTTGTCTTGTTATTTCCACTTGCATTTGCATGTCCTTATGTCTTGTCCCTTTG
ACACTTCTGTATTTCTATTTTTATTTAACAAATACTTCTTGTGTTATTTTACCTTACCCG
CTTGCTAACCAACCTTTTTCTTCACTTTAGTTTACTTCTCCACGAAATAATCCCCAGGTA
TCGCTTCTGTTTGATTCCTATGCTTTATAATTACAACTGTAGTCACTATTGCACATAAAA
GCTTACTGCGTTTGTAGTTTTACTTGCTTTTAATTTGATTTGATAATTTATGTTACAATT
ACATATTTGTTGATTTGTTATATAGAAATTAATATTCCTCCAAACAAGGGCTATAAGCAT
GAGGTATATAAATTATAAAAAGGTGCCAAAAATTCCACTAATGGTTCTTAACAAAAGTAA
AGTTTTAGTAATGTGTTTTTTACAAAGTGGTCCCTTAGCTTTAAAAATGTTACATGGGTT
CTGCTCTAAAAGACTAATTAGCCCTGCACAAAAAATGTGTTAAAATACTTAGAGTTGTAA
TTTTATTTTAGCATCAACCATACACTAAAATGTTTCATATTTTCCCAGTATCCGTTGTCA
CCCAAACACAGAAGAAAACTTAAGCATAAACATGGACACAATACTGATGACTGTTGCTGG
CTCACTACCGAGAATCATTCAACTATCACCAGCAACATTATTATCTTTAACCTAAGTGTA
TTTTCCACTCAACATTCAATTGTAAAGTACAAGTGTATGGTTTAGTTAGTGTCGTTTCCT
TGTGCTTGCAGTGTATGCCCAAGATTGTATCTTTCATACTTTTACCCAAAAGTATCTATA
TAAACATGTTAATATTATTGTACTGACCATTCGTGCAATTTCGTTACGTTGCTAGGTATC
TATGCTTACATTTGCACACAATTTCAACCAAGTCGAAAAGCTTTAAAATCACTTAATGCA
AATTCTATTTATAGATGAGAAAAAATCAATATTTTCCATTCGAGAGCACATACGCTTTGT
GCTTTTATCAAGCAGGTAGAATAATCGTTGTGTTCAGTATAATTGTTACTCTGATAACAT
ATGTAGTTAAAAACTTCTGTTTAAGTCAAGCTCCGCATAGCGTAACAGTATTACTCGCAA
AACATGTAGTGAACACTCATTGTAGTTATTATGCAGACGATTTTGTCGCTGGAGGTTCCA
TACCGGTTTCAAGCTGTTATTTCGAATCGGTAGTAACTTCTTACTGACGTTAATTAGTTA
CGGTACACGGCAAGGCATGTTATTTTGCTTGTACATATGAAGTTTACTTTGAGCAATCGT
ACTAAAACTAAACCTACAATTGTCTTGCAAATGTAGTTGTGTGGCTAAATGTTCAGACTG
TAATCTGTTACTTGAGTATTTTCGCTTCACTTACACTTACGTCAAATTACCAAACGCAAC
TTGGATAATTTTTTAGGGCTTGTTAAGTCCTAGTCTTTAGACAGAACTGCATTTTATGGG
ACAGCTAGTCATGTAAGCACTAGTCGGTGTGGTTTTGTCTGTATACGGTTATTGGTATAT
AGCTATAGTAGGGTAGGGAAGATGGGACACCTTTTTTTGAAGTTTCTCGTTCGATTTGTC
ACTAAACAAAAGACATTCAAAGAATTAAAAAACTGTATCACTACGATTACATATACCTGT
CAATTGTTTAAAACACGATATATAATAGTTGGATATTATATATGAAGGTGTCCCACGTTA
CCCCACATTACTTTATAAAGCACTAGTCAGTCCCGTTTTGTTTGTATGCGGCTAATGTCT
TGTCCAAAAATGCGAACGTCCACAATGGTAGAAGTTTAGAGCAGTTACAGTGCGAGTAAG
ATGCCTGTCTCAACATTATGGGGGTTGCATTCTAGCCATAGTAGTGTATGACTTGCTCTG
CTCTAAGTGTTTTATGGCTGAATATATACGGGCATGTTTCACTATGTTGTATCCGGAAAG
TTTTAATTAAAGGCCTAGAACAGCCAAATTGAACCACTGGCTTTTTCGTGGTGAAAGAGA
CCATGTACAACTAAACGCGTATCACAAAGTGCAACGTAACGTGTATATAAGGCACGAATC
AAAACATAAACTTTATAAATATGCAGGTATGTGGTGCAGGAACAGCAATAAAAATGTTAA
TTATGGGCGATGTAAATTACTCTGTGCTTCTCAACAAGTTCGATGTCTCGTTCAAGCTGT
TTCATCTCCGCTTCCATTCGCTCCTTTCGGTTCTTTTTCGGGGCCGTGTCAGTAACTACA
GAGAGGCCTTGGTACTGGTGATGTAGTTCTTCCCAGTTCTTCTTTAAGCCGTTAATGATG
TCGTCCCTCTCAGCGTCGCTAAGTTGCTGCATTGCCCCCTGTTTCATGCGGTCGCGGATG
TATTGGTCATATTCTTCTTGGGCTCGCTTTACCTCCGCGTTTCTCTTCTTTAAGTATTCT
GGCATTTGACCGTAGTCCGGTTTATTGGTGTACTTCGGGACGAGCCCGGACGGTTCCAAA
AGATTGTTGTCACCGCATCGTGTATCGACGTACTTTGGCAACGGTTTCTTTGTCACGGAC
ATGATGTTTTCGACGGCGTTTGTATTAATAAAGTTTTTATTGGTGCGGATTCCCAGCAGA
GGTTTATCATCATGCCTTGGGACAGGCGGTCGCCTGCTTACTTCCCCAGAATACTCGAAC
ACCGTCTTTTCCGGCAGAACTGGCTCCTTTGATCGCTTCTTCAGAAAGCTAGTGGGCGTA
GGAACCGCTACTTTAGCTGGGCCCATGGTTTTGTTGGGCGATCGGTTATGTTTCAACTCA
TCTTTCACTGTTGACTTAAACTTGGAGTTGTAGCGCGGTGGGTTGGGTGGTTTTTCAACT
TCTCGAGGTATCAGGTTATAAATACTTTCCACTGGACCATTCATATTGTACAATATTTCC
TGAAACGAACGTAAAACTGAGCTCTAATGCTGAACGAGTAAGCTTGATCAAATATCAAGA
AAACACAAACCTAAAATGAAAGTTTGCCTTGTTGCTATGGAACTTTAGTCTCGGCGCAGT
CATTTCCAATTACAAATGCAAAACTATCCCCTACGATCGTTTAAAAAGGTGTTTTTAAAT
AGTTAAACAATTAAATAAATATACAAAATAATTACGAAATTATGCTTACTGTTTTAAAAG
GTATGCCTTTTTAATAAAATTTTCACAAAGAGGCGACTTTGCCATAGCAACTACAAACCG
GGGAAGCCCCTGTTAAATTTGTTGCTGAGTCTAAAATTATAGAATAACGTTAAAGATTAT
ATAATGGCTCCAGGAAGACCGAAATACTTCACGCCAAACGAAGTGAGCCTGCACAACACT
ATCAAGGACGTTTGGGTTTCTTATTTGGGCAAAGTATATGACTTGACTCCGCTTTGTGAT
GAATATGCAGGTATATTTCACATAATTTCAGTATGCATGGTGTTAAACGTAACAACCAAA
CACTAGCCCCCAATTACTAAGCCATAACTAATAACAACTAAACCCAAATAACCAATAAGC
CTCTATAACTCCTAACTACCAACCTCTCAACACTTCCCACCAGCCTAATCTGTAACATAT
AGGAGGATTCTTCACTAGTGTTGTATGTATATGCATATACGATCATCAATTTCATATTAA
TATATTTGTTTCTGCAGGCAATATTCTTCTCAAGCCAATAATAGCAAGCGCTGGTAAAGA
CATCTCCCACTGGTTTGATTCCAATACAGGAGATGTAAAATACTTTGTATACCTTACTAC
ATCAATTTTAACAACTTTTATTTTATATAGAAACGGTGTGAAAACCACCCATATTTCTAA
GCCATTCGGAAATTCTACTTAATTTAGTATTTTGGTTCATTGTTTAATTAATTGGCGTGC
GTGGGACAAATTATGGCGTGCTTAACCAGAAGTGTGTAAACAAAATCTCTGGTTTACCTG
TCATACTCTGCAGACTGGTACAGACACATATGATACAGGACTAGGAACACATATGTAAAA
TACTTCCATATTTTTAAATATATTTATACTTTATGTGACCTTACTGCAATATCAGTCATT
TCTTAAAACTTTTAATTCAAAAGAAATTTAAGAATAAATGAATAATATCATCATTTAATT
TATGAACTACAACACCATTTTTTTCAACAACTTTTATATAACACAGATCCGAACACATAT
AGACCCGTCCACTGGCATAAGGAAGTACTACGCCCCCCATGGAAGGTTCGTTCATATCCC
ACCACCATGTCCAGCGTCTGATTGGTCAAATGATTTCGGTCGTCCGTGGTGGAAAGACAA
TAAATATGAAGTTGGGGTTTTGAGCGACAAGACACGACTTATCAGGATAATAAATACCCT
CACGTCCCAAGAACAAACCATTGAGGTATCAATTTTATAATAATATACAATTAATTTTCA
TTCATTCAGTACATTTATAACTTTTGTCTCTTTGATTCCGCTAGCAAAGTTTAAGCATTT
AAACTGAAAATAAAGGCTATAACACAACAACAGTTGTTTAAAACTCGCTTACAATTAAAA
AAGTATTTACGTTTAATTGGATAAAAGGTCGCCACACCTAGTTTTTAGGTCTGTGTTTCA
TGAATTGGCAGAAATAAACTGAATCAAGTTTAGATAGCTAAGTTAAAAAACTGTAATAGA
GCCTTTCTGACATTTAGTTTATTAGCAATATTTAGCAAATTCATAGCAGTAAACAAAACA
TTTTGACAAAATCAGCCAGGAAGTTACTTACTTTGTAACTTGGCCAGCGCGAGGTGTATA
TTGGTAATCATTTATTTACTAAAACAGTAAGGCATTCTTTGTAATCCATAATTGCCTATA
GTTTTTTTTTTAAATTTAAATAATTTTAAAACCTTCACCATCACAGGTTTGTTGTGAAGA
AAATATGAACGAGATTCTGCAGCGATATCTTAAGTATAACGGCCATGCTGCCAGTTACAC
ATGGAAATACGATGGTATACCATTGTCCATGAATAAAACCTTGAAAGATAATGGGATTGA
GGACGAAGATACAGAGTTTTATGAACTTGGGATGGACTATGAGCTGTGGACGCCAGCGAT
ACATCTCTATTTTAACGATGATCTAACTGAAGCATGAATCTGTTTTTCTTGTGCTGTTTT
CTTTGTAAATAACATGCATATTTTTAGTCTTGTTTTATATAAACAGTTTGTCTTGAGTTT
TAATGGCCTTGGAAGTTTAAAACAGTGCAGGTGACTAAGATACAAAACTGCAGTGTAGTT
TCGGTCACAAATTTGAACATTTCGAATGTATAAAAGTGTTTTACTTCTGCGAAATTTGAA
AAGTTGGGAATTGAAACTTGGAATTACAGACAATGAAGCACGGAATTGTAATTCGAGTAA
CAAATTTTTAACGGCAATGATTTTAATTTGTAGAAATAGAAAAAACTATCTTCCCCTTCT
CATTCTAGGTGGGGTTCGATGCCCCCTTTGAGTCCAGCCCCGCCCTCTGCGATTAGGGGC
GTCGCCGAACCCGAATCGTTTACCCCTACCACGCCCCCTTCCCCGAGGGGCGTCATGGAA
ATTATATTGATTGTCCAACCTTCGTTCGAAACCCTGTCCTATATGCTGTTGTGGTTCCAT
TGCATGTTGGGGCATCTGTTCAAAGTTATTTCGTTCCTGTTCCACTTTAAACTCATTCCC
CTCTTCAAACCCTTGTATCGGTTTATTGAACGAATTATTCTGCATATCACCAACAAAGAA
CTCCTGTTGTTGATTATATCCGGCAAAATCATCATGGACGACAATATTGTCGTACTCCAT
TACACCATGAGGTCTATGGTTCTGCTGGTTGTTCATATTCCCTCTGTTGTGTGGCATACC
ACGGAAGTTACCCTGTGGAGGGCGGGGGTGGCCAAAGTTTTCCGACTGAAAGTTTTCATC
TATCGGTCTACGTTCGATGTGCTTTAGTAACGCAGGGTCTCCGAAATCACCCATCGCTTG
CATGTCATAGTTTAACTCAGGGTCTCTGTACATCTGCTCAGTTTGCTCATTTTCTTCTAA
AGATCGCTGGAAATTTTGCTCGGGAGGAATTCCTTGCGGAGGAAAATCTCCCAACATCTC
TTGCTCGCCCCTGTTCTGAAACTCCATGCGAGGATGAAACTCCATCCCCCTCTCATCTGG
AGGCATGTCCGGAGGACCCCTGTCATCCCTGGGACGATGGAACCTCCTCTCAGGATAATA
ATTCTGATCCTTGAACCTTGGAGGGGAGGGAGATCGGTGACGAGCGACTTCTTTGTTCGA
ATCCCACGCGGCAGCGAATAATCGGGGTACGGGACGCGAGTACGGGATCTTTTTTCGGTG
GTCATGAATTAGGTTCTGTAATAAATATGAATATAAAGCAAAACATTGGATATACTCTAT
ATGTGCGACCTAGGAAAGGCAAGCTATGGAACCAGGGATTTGAATTAGGTGATGTGTTCT
GTAGGAAATGAGAAGTACAAAACTATTAGCTAAAGGGGGAAAAAATATATATTCTGTGAT
CTGTAGATTGTATATATATATATATATGTGTGGGGCTGTGCAAGTCATTTGGATGAGAGT
TGCCCATAACTCTATCTTCTGTACATGCTTCATACAGGTTGCTGTGCTAACGAATGCTAA
ACACGGTGCTGAATTTTTCCAGGCAATTTTAAACAAGATAACAATGGGCCAACTTAACCC
ATGACCCCCAAGGACCTCACTCATATAGATCAAAGAACAAACCTTGCGATCAAATTCGTT
CTTTTCTTCGAACGACCAATCAAGACCGGGTATCCCGACTTTCTGTTGGGCTTCCTCGTC
ACGTTTTGCGACGTCAGCAACGACAGCATCGACCTCACCCATGCCTGGTGTATTGACAAA
GGGGTTATAATGTTTAATTTTATAGGGGTTACTACAAAGATATCGTTTGAAATTTAGTTT
ACCTGGTATAACAGATGTTGTGATCCTAATGTTGCCGCCATCATTCTTATTAGTTGTTCT
ATCAATAGGTGCGGGGTCTTCATTGTGGGGGAACAAGTTATAACGATCTCGCATTTGGTC
TCCCGGTCGATTGCGGGTCCAGAATTTTCTAGAGTTTGTTTTTATAGGTTTTAGAAAAAA
TGTTTTTAAACGAACATTACCAGAATTTCCTGGAATGGTTTTGTGAGATTTTAGAGCGAC
GGTTTTAAACAAAGACACAGCTTTAACTTAAAACCCATTTAATTTAGATATATTTTGTGA
GCTTTTAGAAAAGATGTCTCTTAAACTAAAGTCACACTATGGGTGTTAAGTGCAACCCCT
TATAAATTTATCTAACTGTAATGGCCAAAACTCGAGTTATAGCGCATGAATACAGGTTCG
CATTATGCTCAGTACCGCATGTTTGAAGATTCGAAATTACTAAAAAAATAAAATCTAAAA
AATTGTTTTTATCGAAAATGCTTTTTATTTATTTTTTTAAAAAAAGGGGAGGTCTTGACA
TCTGCAACCCCACTAGTTGCGCCACTAAACACACTTATACTCTACTTACGTGCTATGATC
ATTTGAACCTGACACGAGTATGTGACCAAGTGGGTGCCACGCAAGACTCCATATTAAACT
ATCATGGGCGCCTTCTAATGATCCAATCTCCTTGTCCTCACTGGGAAGTAAGGGGTTTTG
GTGTTATTGCAACTTATTTATCCTTGGTAGAGGGGTAACCACTGTCATTCTAGCACGAGT
TTTCTGTTTCTTACACCTCGTGCCCGATTACTAGTTACCATGTATTGCAACTAATTTATC
CTTGGTGATGGGGTAACGACAGTCATTCTAACACAAGTGTTCTGTTTTATACACCTTGTG
CCCGCTTACGAGTTACCATGCATGTAACTTGTTTATTCTCGCATTGCGGAAAACGACAGT
TGTTATAACACAGGTGTTCTGTTTCATACACCTCGTGCCCGCTTACTAGTTACCACGTAT
GTAACTTATTTATCCTCGCATGGCAGGGTAACAACATTCGTTATAACACAGGTGTTCTGT
TTCATACATCTCGTGCTATTGTCAGCAGCACATTACATAACATCATTTTTACTTTCACTT
GGAAAACGATAGCCAAGATCATGTTACTTAAAGAACGAAGAAAATTAAATCAACAGCAAA
ACAATAGTTGTTGCGTGGATAAAAATATAGATAATGTTTAAAAAAACTTTCGCTAGTATT
ATACAGCAATATATAGTTGAGTTTTACTGAAAAATGAAAAATTTGTCCCGTATTACTACT
TACCCAACTTGCCAATACATGATGCTTCCTTCAGATCCACCACTGGCAAACATCTCCTCA
TGTATTGGGTGCCACGCAACAGAAAAAGCTTCTTTTTTGTGACCGCGAAAATACTAAAAA
TGTAAAATTATAAAAAATTGAATTTTAATATCTGTGAAAAATACAATGTTTAAAAGTAAA
ACAGTCTAAAGGAACAACCCAAACAATTATAATTGTTGCTATTGTTCTATAATCTATTCT
ATATGGATGAGGTCCTACAGTGAGGCATGCCATGGGACCTGGGATTAAGGCCAGAGTTGG
CCCATTACCCCAACAATGTATATGCACATTCTATTCTATATGGGTGCGGTCCTACAGTGA
GGCATGTCATGGGACCTGGGATTAAGGACAGAGTTGGCCCATTACCCCAACAATGTATAT
GCACATTCTATTCTATATGGGTGCGGTCCTACAGTGAGGCATGTCATGGGACCTGGGATT
TAGGCCAGAGTTGTCCATTACCCCAACACTATATGTTGCTAAGTACCTGAACTTCTTCTT
TCAAGTTTCTGATGTCGTATAATTTAACCAAATGATCACGAGAAGCCGTCAAAAACCAGT
TGCCATTTCTGTTCCATTTGATGTCCATTACTGTTCCCTTATGTGCGTGGCTGAAACACA
TAACTTAAGTAAACCCTTTGTGACAAAATTTGGATGAAATATCAGTCTAATTTACAGTAT
AACTAATAGACCTAGACATGTAAAAATACAGATAAAAATCTAAAAAACAACCGTCATTAT
TTTTTTAAAATAAAAAACAGCAAATTTACCAGCGACAAAATTATCCAAATAAGGAAGAAG
TCACCTCTTTGGAATAAATGCACTAAACACCATTCAAACTTACACTGTTGCCAAACTTTG
TCCTGACTTAGGATCCCATAGTTTAACAGGGGTGTGAAGGTCTTTACTTGCTGAAGCCAA
CAAACCCTTTTGTGGATGCCAGTCAACCTATGGGGAAAATACTTTATATATTTTCGCTTC
AGCGTCCAATTATCAGCCATACAGAAAAACACACATACAAAGTTACCTACGTGGTAAAAC
TAACTTATAGATAGCTTTTTTACATTTTTTAAGTAAAAAGTTTCCATATAGTAGGGTGGG
GGAAGACGGAACGCCTTTAGCACATAATATCCAAATTTCCTGATCGTGTTTTAAACAATT
AACAACGGTCTATTGGAGTAACAAGGATACGGTTTTATAATTCTTTGACTGTCCTTTGTT
TACTTCTAAATAAGACAAGAAAATGGAATGAAATCCCATTTTTCCCCAACCTGCTATAAA
TACACACTACTTTATCTTTTAGTGTATATAGGCCTATGCCCTATATATATATATATATAT
AAATTGCATTCCCCCTCTTACTTGTTTAACATCAGCGCCATGCCCTTTTAGTATATGTTC
CTCTTGGCAGCGTAAGAAATCCCAGATTCTTACCGTCCCATCATCGCTTGCTGTTGCGAA
CTTGGCATCAGTTGGCCCAAAGCTACAAATAGCATCAGAAAGTTAGCAATTATTCGCTAT
TACAGTTATCCGCTTGATATGACCACATCTTCTGGAGCTAAGCTTTTTTATTTCTTGTCA
GCCATACTAAAATACAATTACCCATGAGCCATGACTGGTAACTTGTGAGCGGGCATGGGG
TGTATGAAACAGAACACCCGTGTTAGAACGTGTCATTGCCTCGCTATGCGAAGATAAAGC
AAGTTACATATGTGGTAACTTGTAAGCGGGCACGAGGTGTATGAAACTGAACACCCGCGT
TAGAACGTGTCATTGCCTCGCTATGCGAAGATAAAGCAAGTTACATATGTGGTAACTTGT
AAGCGGGCACGAGGTGTATGAAACTGAACACCCATGTTATAACGTGTCATTGCCTCGCTA
TGCGAAGATAAAGCAAGTTACATATGTGGTAACTTGTAAGCGGGCACGAGGTGTATGAAA
CTGAACACCCGCGTTACAACGTGTCATTGCCTCGCTATGCGAAGATAAAGCAAGTTACAT
ATGTGGTAACTTGTAAGCGGGCACGAGGTGTATGAAACTGAACACCCGCGTTAGAACGTG
TCATTGCCTCGCTATGCGAAGATAAAGCAAGTTACATACGTGGTAACTTGTAAGCGGGCA
CGAGGTGTATGAAACTGAACACCCATGTTATAAAATGTCATTGCCTCGCTATGCCAAGAT
AAAGCAAGTTACATATGTGGTAACTTGTAAGCGGGCACGAGGTGTATGAAACTGAACACC
CGCTTTACAACGACTGTCGTTGCCCAGTGCCTCGCTATGCGAAGATAAAGCAAGTTACAT
ATGTGGTAACTTGTAAGCGGGCACGAGGTGTATGAAACAGAACACCCATGTTAGAACATG
TCATTGCCTCGCTATGCGAAGATAAAGCAAGTTACATACGTGGTAACTCGTAAGTGGGCA
CAAGGTGTATGAAACAGAACACCTGTTTTACAACGACTGTCGTTTTCCAGACACACAAGG
ATAAACAAAAAGTAACAACTCACCACACAGAGCGACAAGCTTGATCTTTATGTGCTTGGT
ACATCTTCACATTATTCATGTTTAATTGCCAGTACTTTATATAACCTTGGTTGTCCCCTG
TTATCAACCATGCGTCATTCTTGGACCAAGACATTGCTCGAACTGGACTGTCGTGTGCCT
GTGCAAAGTATAAGATATATTTATATAAACAAGGTGTTCGGAAAGTCACTGTGTACTGTT
ATAATAACTTTTTAAACTCAGTTTATTTCACAGGAGCAACTGATTAAGGTGTTTAGAAAC
AAAATAAGAAGTCCAGTAACTGTTATTGCTTAAAACTAACCTGTAGAATTGTTTCAAAGT
TGAAAGCCGTTCCGTTCCATAAAGTAAATTCCCCGCTAGCTGAACCAGTGACCAATCTTC
TGCCATCTGGTGTCCAAACAACCTTATATAAAAATATGTTGAACATAATTAATACTAAGG
CGGTAATTTTAGTATGACATGCACACTCTATTAAAACAGGGGTCCCATAATAAGTGGGGG
GTAATGGGCCAATCCTGGCCTTAACATTAAGTGCATTCTGTAAGACCTCAGACATATAGG
CGAGCCATTCTGTAAGACCTCGAACATATAAAACCGAATGTGCATATACAATTTTGGGGT
AATGAGCCAACTCTGGCATAAATCCCAGGTTCCATGGCGTGCCTCACTGTAGGACCTCAC
CCATAGATATAGAATAGAATGAGCATGTAATATACAAAAGAAGACAATATGTCTTATTAA
CACACCAGTTTTACAGCTGAGATATTTTATTTTAACATACCATTTACATAAATGTCTAAA
TGATACTTTTTATGTTAAGAATTTAGACAAAGCACTAAAGAAATACTTATAGAACGTTGT
ATCCCCCACCTTATAGACAGGGCACTTCATTTTGTTTGTTGCACTCCTCACAAACTTGGT
TGCAACACTTGAACAGGAACTATCTTTATACGCCATCGTTGATTGCATTTCTATCGAGAA
CGAAGCGTCGGGGAGTAAAGATGGGACGTCTTCTGATTCCCGTTGCCATCGGCGACGCTG
AAGTAAATTTTATTATATAGTAGGGTGGGGTAAGTTGGGACATTTTTAGCACATAATATC
CAAAAATCCCGATCGTGTTTTAAACAAATACCAATGATCTTTGGGAGTCGTGACGACACG
GTTTTCATTTTTTGAAATGTTTTTTTTTTTAATTTTTTAAATGTTTTTGTTTACATCAAT
GAGATGAAAAAATGGAATAAAAAGTTAGCCCATCCTCCCACCCTACTATTTATTATTTAA
TATTATGTTGCCAGTTTAAAATAAAATTTACACCGTTATAAAACAAATATTGTAACAGAT
TTATGTAAACATTACAATCTATAAAGTGAATATGTTTCACAGGATTGTGTCTAACTATCC
CTGCCTCCCGAGTTTGGTTAGGTATTAAATGCAGCCACGCCAAACCAAACACCTTTAGTA
TTTTGTGCATACAATAATGCATTGCAATAATATTAAGGAAGATACAAAAATATAGGGAAT
GACATCAAAATTACATTTCATGAAACAGGTATTGTGCAGTGGTGGTATCTGGCTATTGCA
TACATAATACAAATTTGCAAAATATTTCTATTTTTGACAGAAATCTGTGTATAATATTAT
TATTAAGTTATATATAAATATGTATATAGTAGGGTGGGGGAAGATGAGACACCTTTAGCA
CATAATATCTAAATATCCTGATCGTGTTTTAAACAATTACTAACGGTCAATTGGAGTCAT
GCTGGGCATATAGTTTCATAATTTCTTGAAAGTTCTTTGTTTACTACTAAACGGGGCGAG
AAAATAGAGGTAAAAGGTGTCCCATCTTCACCCACCCTACTGTATATATATATATATATA
GAATAGATCATTGCTATTTTATATTTTTGACTTTTTCATTAAACCTGCTTAACAGTTAAG
ACCCTAATGTAAATAAAAACTGACTTTGTAGTTACAAGTAAAACAAAAATATACTATTTC
ATAAATTTCAAGTTCAAAATAAAAAAAAATTACAAAATATATTATACCTCAAGATAAATA
GTACAAGATGACGTCCAATCTATAACTTTTCTGCCAGATTTTTTCCGGTTCGCCTCATCC
AAAAGATTGGCAGCGGACATTTGGTTTCCCCCACTTATTCTCCCCTGCATTAATGCTCTC
ATGGAGGCCTGGTTGGTGGCGTCGAGCTGGCCGAGGTGAGTAGCTTTCTCAAGCTCCCGT
TGTCGCATTTGTTGCTTCAGAAAGTTTGGTTGGAAGACATAAGGCTGGTACTGTCGACTG
GAAAGCAAAGATTTTTTTATAAACCAGATTAAAAACTAGCAAAGCATATTAATCATATTT
AAAAGCAAATCAACATTTTTTTTATAAATCATAAAAAGAACTATTTTGTTACTTCTGCTA
CCAAGCATGATATACATAATATTTTAGCGGCTCATATGGTATTTATAGAACGTAGTAGGA
CTTATGCCAGAGTTGGGCCATTACCCTAACACTGTATATACTTGTTCTATTCTATATGGG
TGAGGTCCTACAGTGAGGCATGTCATGGGACCTGGAATTTAGGCTAGAGTTGGCCCATTA
CCCTAACATTGTATATGCACATTCTATTCTATATGGGTGAGATCCTACAATGAAACACAT
CATGGGACCTGGGATAAGCCTATTACCCCAACACCTAGGGTTTTTATCAGGATACAAATT
TGTTAATACCTGTATCTTTGATTTTGCTGATTGGGTTCATTTCTTTGGTCAGGCGGCTGC
ATGAGGTTTTGGTTTGGAAATATGGCAGCCATTTTGTCGCTTGTTGTTTTGTTTAGTTTA
GAATCTGATTCTCAGTTTTCTTTTGCATCAACACAGCTTGGAGTAATTGCACAACATTAT
ATTATATGCCTATTATATGATATCACTTGATAACAATGACTGTTAAAATAATACATATTA
CAGTAAGATACCAATAAAATATATATATAGTTAGATACTTTGTCCCCTTATGTATATATA
TTTATTAACAATCTAAACTATTTCTTTTTTAACCAACAGCAACAGGCCACAAGTTGATAT
ACAAAATTTGGTGCTAGTGAAGAATCTCCCCCACCTTATTTGCAAACCACTAACCCCTAA
CTTCTAAGTTAGGGGGTTAGGTGTTGATGGTTAAGGGGTAATTGGTTATAGGAGTTAATG
GTTAGGGGTTAGTGGTTAGCAAATACGGTGGGGGGAGACTCTTTACTAGCACCCAGAATT
TAAACATTAATCTAATTGAGTCTTTAGGCGTTTTAAACGGTTATGAAAACACATATAGGT
CTTACAAACTATGCAAAAAAATCGTGCTTAAAATCCCATTACTTGACTTATGTAGACTAC
CAGGCTGTATACACCTCGTGTCCGCTTGTGGAACTTTAGTGTACATACATTTGCGACGTA
AATTGGTGCTTAGTCTAAAAGTGCTGTGCAAAATATAGGCCACACGTTCACTCCTGTTTC
GGATAAATTATAACCCTGATAACCTAAACACATACATAAATATACCGTGTGTTTGACTAA
CGAACCTGTGTTTTTACTATTAATTGCTCAAAGCGCCCATTGTTGTTAGAGGGCCAAAGC
GCACATTCGCGCACTGTGCAGTCTGCGCCCTATGGGCACAGATGAGAGAGAGGCCACTCG
TTCCTCTCTTATCTGTGCTATGGGCCTATAGGTGTCAACTGCAATACCATAGAATATTAT
GAATGTAACTTGCTTTATCCTCGCGTGGCTGGAAAACGACAGTCCGCAGTCGTAACAACA
CAAGTTTTTTTCTTTTTACAAAGTAATATACATAGTTATAACGACTGTGATTGCCCCGCC
ATGCGAAGATAAAGCAAGTTACACTCGTGATAACTTGTCAGCGGGCACGAGGTGTATGAA
ACAGCTTGAACACCCGTGTTATAACGACTGTCGTTTTCTGGCCTCGTGGAGATAAGTTAC
ATTCACATTCACATTCTATTAGTAATCACTGCTCTAAATAACTAATATTCTGTAGTTATA
CTGCGTATAACATGCAAATAATAGTACTTATAGGCAGCGACATGTGTTTTCGGTTCGTAT
GGTCTAGATTTTGCACTAAAAGGGCAACTAATTTCAAAATAAACTTTATGAAACAGTTTG
TTTTTTAAAACTGTATGACTAAATCCTGGTGGCGTGCCACGCTGTAAAATATTTCGACAC
AAATGGTGTCTAGAAATTTTGTGGAAAACCAGTTTGTAAATGTGGCCTATATGCGTAATC
AGATGTCGCAACATATTTTATTTTACAGCGCAACTGTAAAAAATAACATAGCCCTACAAA
AGATCTATTTGGCTTCTTGTAAACGCTATGGCAAGAGTAAAGAGCAAAGCTTATTAGAAA
TAAGGATCAAACCATTGCTCCGACTTGACTAATGGTTCACAACTCCGACTTCGCGTAATG
GTTCACAACTCCGACTTCGCCTAATGGTTCACAACTCCGACTTCGCCTAATGGTTCACAA
CTCCGACTTCGCCTAATGGTTCACAACCAGGGCCGTAACTACCGCCGGTGCAGCCGGTGC
ACTGCACCGGGGCCCCCGAGGAAGGGGGCCCCGCACAATTTTGTGAATATTTTTTGTGAA
TTACTCCAGTATTCAAGAGTAAATTAAAAACTAAAGTGGAGTACAGGAGTAGTTAAAATG
TGATTTACTCCCCAAACGATTTTGTGAATATTTTTCTTCATTTCGTTTGTAGCTTTGTAT
GATGACGAAATAATGCTATGTTTCTAAGAATGCTTGTTTTCTCTTCGTTATTTCTTGAAT
GATATTCAGCATTTGTAGGCCTACCGTTAGTTACATTTTGCTGGTTAGCAGCAGCTGTTC
TTTACAACTCGTTGTCTAAATTGTTGTCTAAATTTTTTAGGTTTTGAGTAACAATATCAT
AAAACTCTAGTTAACAACAATTTAGTAGGCTATGAAAAGAACTTATCAAAGCGGAGCACA
AAAGAGACAAGCTAAAAGGAGAAAAATAGCTGAGGCAGCCAGTAACTCTCAGCGCTTGAG
CTCGTGGCTAATTCAACCAGAAACATCCGAGTATAGAGATAGTTTAGCAACAGCCGAGCA
AGTAACTTTGGTGAGTTTTGTTAGTGACGATGAAAATTGTATTACGCAAAATCTGGATCA
TTCTGTTCAAGAAAGTTGCAGTAATGCCGGTGAAACTTTAGTGGGTCTTAATAATGAAGA
GGATAAGGAAGACGTCAGCAGTCGTGAGACTGAATCTACTCCCCTACTTGTTGACGTTAA
CAGTTTCAATACTGATACCAGTAAAGAAAATTTCGATGGATTAGATGCAAGCACAAATGA
TGACTTTCCTGCCATTATCTCAAACCCAGAGATCAAGAAAACAATTATTGCAGCAGGTCC
CAAACAACCTAAAGGACCTTTCCCTAAAGATCCTCTCCAAAACGGTCGTTCGTTTTCAAC
AAAATATTACTATTATGTAACACAATCAGGCCTAAACTTACGAAGATATTGGTTATGTTA
TTCACCGAACATGGACCGCGTTTACTGCCAACCCTGCTGGTTATTTTCACATGAAACTGC
CTCCCCAGGGTGTTCTTTCTCACTTCAAAACCCATGGGGCACAGCAGGTTTAAACGACTG
GAGGCATTTATCGCAGCGAATTCGAAGTCATGAAAGCTCCGCACAGCATGCGGAAGCGTG
TGTCGTATATGACCAATGGAGAAACAGTAAGACAATAGAAGAAGCGTTGCACGGATCTTT
ACAAGAGAAAACAAACTTTTGGCAAAAGGTTTTGGAAAGACTATTAAATATTACGCTGAT
GTTGGCGATGTGTAACTTACCGTTTCGCGGATCAAGTGAAGATTTTTCGAAGGATAGAAA
GGGCAATTTTCTCTCAATCATTCAGCTTCTTGCCAAATATGACACTGTTTTAGACAAACT
TTTACAACTACCTAAAGGTTCTCCAAAATATCTTAGTCCTTCGATACAAAATGAACTAAT
ATCATTACTGGCTGAAGAAGTTCTCCGTGATATAAAAAGTGAACTCCAAAGCGCTCCTTT
TTTTGCCATTATACTTGATACGACCCAAGATGTCAGCAAAAAAGACCAGTTAAGTGAGGT
ATTTCGTTATGTCAAAATCGTTTACCATGATGATTTTCCAGATGGAAAAACTTTGACTTT
GTGTTTATGCTCGTTGTTCAGTGCAAGGTTTTGCAGATCGTCAACATTCCTTCGAAAGCT
ATGCAGTGTAAAACAATTGACTTAATTTCTGCCCATAAACTTTTGCAAACTGCTGCTCAT
GACATCGCTCAGCTCAGAAGGAGTTTTGACGCAGTAATAAAAGAAGCTTCCAGTATTGCT
TCTCAATGGGGTTTGCCAAGACAGTTTTTAAACAAGAGGGCAAAGAAAACAAAAACCTAC
TTTGATGAAGTTTCCGAAGGAATAACGTTAAGCGATCCTAAGAAGCGATTTCGGGTAACT
GTGTTTCATCCAATGATGGACAAACTTTCTTGCCAACTTATTAATCGCTTTGAAGGAATG
AAATCAGTGGTGACGACATATCAAGTTTTGGAACCAAGTTTTCTTTCAAGTGCTTCTCAT
TTGGATATTGAGGTTGAGGCAAAAAAATTTGCTGACAAATTTGCTGATGACGTCTCTCCT
TTGTTTCCAAGCCAAATTCTTTCCATCAAAACGTCGTTTAAAGAAAAGATTGAACATTTA
AAATCTGCCAAAGAAATGGCTTCTTTTTTGATTGTAGAAAATGCATCACTTGCAACATCT
TATCCTGACGTTTGCACGGCATACATGATGTATCTGACAGTACCTGTTACAGTTGCTACG
GCAGAGAGGTCTTTTTCTAAACTTAAACTGATCAAAAACTTTCTTCGAAGCTCCATGTCC
CAAGAGAGACTTAGCGGTTTGTCTCTGCTATCGATAGAAAATGAACGAGCTAAAAATTTA
GATTTTAGAAAAGTCATCCAGCAATTTGCTAGTGTAAAAGCAAGACGGAAAAACTTCTAG
TCTCCAACCACGCGCCAGTCAATTACTAAATTTGCAGTCCGTATCGTGTTTTGTTAATTT
ATATTTCGTATTGTATTTGTTTGATACTTGCTTCATATGCTATTGGCAAGGATGGCAGTA
CAGTACGGTTAATAAAAGACTCAATTGAAATGTTTTTCTGTAAGTTAAAAGTTAAAGTTT
CTGTTTTATTTGCCAAGTTACCTCAGTGGTGTAATTATTATAAGTGAAAGTGGGTATTGT
GCGCCTTGCCCTTCACATGAAAATAACGTTTTATGTCTTTTGAGGTGATCATAATTGCCA
TGGCACTTTGATTCTTTTTGAACTAAAAAATATGCACTGCAAATCTCCCTTTTGCTGAAA
ACCATTGTTTTATGCTCACAAAACAGCTTGTCTCAGACTCCCAGTAAATTGCACATAGGC
TACTCGTCATACTTTTCTTGTGCTGACAGAACAGTTGAAATCTATAAACAGAAAAAATTG
GGGGGCCCCACAATGGACGCTTGCACCGGGGCCCCGACGGACGAAGTGACGGCACTGTTC
ACAACTCCGACTTCGCCTAATGGTTCACAACTCCGACTTCGCCTAATGGTTCACAACTCC
GACTTCGCCTAATGGTTCACAACTCCGACTTCGCGTAATGGTTCACAACTCCGACTTCGC
GTAATGGTGTTATAACGACTGTCGTTTCCCGACCACGCGAGAATAAAGTTACATTCATTC
GTGCGTAACAAACAGCAATAAGTACATTTAATAGCTGCGTGAAAAAAACGATTCTAAGTA
CAAACAAAAGTGCACGGTCGGTAAGCACGTCATAAAAATAATACAAAAGTTTAGGTAACA
TATATTCGAGTGTATGTTTTGTGTTTCACTTCTTTCAAATTAGTTATAACGAGCGAATTC
AATCCGTCGACGTCTATTCTTTGCCGAGCTTTACCAAGTCTTTCCATCCTTCCTACGTAC
GGCGGATTCCCACTGTCTCTCCCGTGACGAATCATCGTAAATCTGAAAAAAAAGAATAAA
TGATAGAACTAAAAATTAAAACAAGTGCGAAAAGTCGCCCAAAAAACAACAACCACAACT
GTTTAATGGAGAGAACCTATACGACCACTTACGTGCTCAATAAATATATACGAAGTTGGG
CACTAGTGAAGAATCCTCTAGTACGTTACAGATTAGGCTGGTGGAAAGTGTTAGAGGTTG
GTAGTTACGTTAGCGGTAAGATAACACAAGAGGGGGATTCTTCACTAGCACCAAAAGTCG
GGTCATACTTACATCATATAGCAGGGTTGGGAAAATGGGACACCTTTTTATCCTATTTTC
TCGTCCCACTTGATAGTAGACAAAGAACATTCAAAAAAATATAAAACCGCACCCTCACGA
CTCCCATAGACCGTTGTTAATTGTTTAAAACACGATCAGGATATTTGGATATTATGTGCT
AAAGGTGTCCCATCTTTCCTCACCCTACTATAACTGTAGCCTCGCGATTCCTAAATAGCG
TTGTCATAGTTTTAGTTTTTCTGACCTGTAAAATGGCTCAGGAGAACGATAGATACCGAA
TCCTTTCTCGTTGATACGAATGTTGATGTCATCGTCTTCGCCACCCCACCCCTATACATA
TGTGTTTTAATAATGTATCTTATAATATAAAGTAGGGTGGGGGAAATGAAACATTTTTCA
TTTTCATTTCTCGTCCCATTTGGTAGTAAACAAAGAACATTTAAATAGTTATTAAACTGT
TTCCTTACGACTCCCACAGACCGTTGTTAATTGTTTAAAACACGATCAGAATATTGGAAT
ATTATGTGCTAAAGGTGTCCCATCTTACCCCACCGTACTGTATGTATTTAACACATTACA
TTTACATATTTCAGTAATACAGTATAGTGAGGTAAGATGGGATACCTTTAGCACGTAAAT
CCCATATTCGTGTTTTAAACAGTTAACAACGCTGTTTTAGATCACCGGGTCAATGTTATA
TCATTCTCTTAAATATTTCCATTTTACTATAACCATCTTACCCCACCCTATGCTATAACA
ATTAATAACTTTAAATGTGTAGCACCAAAATTTCATATTTTTACTTTCACATGCATTTTT
AACTACATCAGTTATCAAAGCAAACTTACGTAATATTCGTTGGGAAATCCGTTTGTTTTC
TCAAACTGCTCTTTGGTATAACCTATGCCGCCTCCCGCGTAGCCATGATACACCAGATTG
TAGTTAAACTTGCTTAGAAGGAATGTGTAGTGTACGACCTGGCGATCTGAAAGATATGCT
GAATGAATAAATGAATAAATGTAACTTGCTTTACCTTCGCATGGCTGGAAAACGACAGTT
GTTATAACACGGGTGTTCAAGCTGTTTCATACACCTCGTGCCCGCTGACAAGTTACCACG
AGTGTAACTTGCTTTATCTTCGCATGGCCGGAAAACGACAGTCGTTATAACAGGGGTTTT
CTGTTTCATACACCTCGTGCCAGCTTACAAGTTACTACGTGTATAATTTTGTGGGTGTTT
TTACGTATGGACGACAATTCAGACAACCCATTAGTGACTACTGGGTTGGAGCAATTGTCG
TTAAGTGTCTTGCCCAAGAACACATACGCCCACAATGGTAGGAGCGACGAGCTTTGATTC
CATTACCTAATGGTTACAGGCTCACCTCTGCAGGTATACATGATGCGATCGTCTTCTGCT
ATCATGTCCACATCGTGTATGATGTAACAATCAAAGTTGCTCAGATTTGATGCGTATTTG
AACCCAACGTTGCTCAGCCTTCCTGGAATTAAGTGACGCGATTTTTAAAGTCGATATTTT
ACTCTGCAGGGTAAGGACAAATGTAGCGTCCAATTATCAGCCATACAGAAAAACACACAT
ACAAAGTTACCTACGTGGTAAAAATAACTTTTAGATAGTTATTTCACATTTTTTAAGTAA
AATTGTCATCTTTTTTTAGTTTATAGTAGGGTGGGGGAAGACGGAACACCTTACGCACAT
AATATCCAAATATCCTGATGTTTACACCAAATGGGACGATAGATAAGAATGAAAATATGT
CCCATCTTACCCCAACCCAATATATAACCAAATATTTTAATTAATAGGACGTATACCTCT
GTTAAAGGGTTTGTCATCATTCTGATCAACCACGAATATGACGTAACAGAGCTGTTGACG
ATGTAACAATCGATGCAGGTAATACAGGAAATAACTGCAATAGTAGAATATAGAGCACAG
CTGTAATAATTACCACGAAAGACAATACGTGTACATATATAGTACTGCTGTATAGATGTT
ACCACAGCATAATTCCATATATATAGTAGGGTGGGGGAAGATGGGACACCTTTAGCACAT
AATATCCAAATATCCTGATCGTGTTTTAAACAATTAACAACGGTCTATAGGAGTCGTGAG
GATATGGTTTTATAATTTTTAAATGTTCTTTGTTTACTGTCAAATGGGAAGAAAAAATGA
AATGAAAATGTGTCCAATCTTCCCCCACCCTACTGTATATAAAACTAGCTTTCAGGTAAG
ATGAAATGTCGTTGGTTTTTTTAATTATACTCTAACAAAGACAGTGATATGATAAGGTTG
GGGAAAGATGGGACACCTTTTTAATTATTTTTTTCGACCCACTTGATAGTAAACAAAGAA
CATTCAAAAAATTATAAAACCGTATCCTCACGACTGCCATAGACCGTTGTTAATTGTATA
AAACACGATCAGGATATTTGGATATTATTTGCTAAAGGTGTAAATGGCATGTTTGTTATT
TTAAGCAAACGAAATCTACTGCAAACGAAATTCTTAGATTATGTTTATCCTTGCAAACCT
TAAATGTTGTTCTCTGTCCCGAAAAGGCACAATTATTGCTGTTTTATTCCGACATTTGCA
GTCGCTTGGTCCTTCGTAAACTCCGCCGTCTTTTAGATCGGGAAACAGAGTGAACAACTT
CTCTTCTGATGGCGGCCAACTTTCATCGCCATCTTTATCTTTAAACGGAATACGATACAA
ACTTTTGCTTTGGTATATCCGGGTTTAATATAGTAGGGTGGGAAAGATGGGACCCCTTTT
TTATTCTATTTTTCTCGTCCTATTTGGTAGTAAACAAAGAACATTTAAAGAATTATAAAA
CCGTATCCTCACGACTCTTATAGACCGTTGTTAATTGTTTAAAACACGATCAGGTTATTT
GGATATAATGTGCTAGCAATAACCCGTCTTCCCCCACAATCCTATATAACGGCACGCTCA
ACCAATAAAGGCTCATTTTCTTTGTACTTTCTGTTTCATGTACGATATAATGTGGTAAAG
GTGTCCCATCTCACCCACAGTACTATAAGTAATTGTCAAACCTGATAAATTTATTGTAAT
GGTGCCTTTCAGTAGCGGCGAGGTTTTCGGACAAAGTTCTAAAGCGGGCGTTGTTGTTGT
TGTTGTTGTTGTTGTTGTTGTTGTTGTTGTTGTTGTTGTTGTTGTTGTCGATCTCGGTAT
TTTTCCTGGTTTTGATAAAAATGACAATTTAAACTAAGGTTCTATTTAAATAAGCGATTG
AAGATGCCATTTATTAGCGTAATATATATTTTATATAACAATTAGTTGGCTTTGATTTTT
GTATGTTACGTTTTCGAAGCGCTAGATCATTACTGTATTTCTTTACACAAGAATAATCGC
TTAAGTTTATGAGCACCAGATAAGGGTCAGATATATTTATTACAGTTTCATTCATTAGAT
TATATTTTACAATGGATAAAGCAGATTACATACAGTAGGGTGGAGGGAGATGGAAGACCT
TTAGCACGTAATGTCCAAATATCCTGATTGCGTCTTAAACAATTAACAACTGTCCATGGG
AGTCGTATGGATACAGTTTTATAATTTTTTGAATGTTCTTTGTTTACTACAAAATAGGAC
AAGAAAATAGAATGAAAAGGTGTCCCATCTCCCCCCACCCTACTATATATCAAAGTTTGA
AAACTAGTTATAATGATAAAGTAACCTAAATATAAACTTACTTCTTGCAGCGTATTTGAC
AAAGCTTCTATAGGTCAGAGTTTTATAGATGATTGGAAACATGATAAGACAAGAAATTGA
AGTCAAAAGAAAAAATATTTTAGTTATTCCTAATTTCATGCTTGATCATTGACTTTGAAA
TATCCAAGAAATCCGAGCTATTTCAATCTACAGCAAGTTCGATAAGAAGTTGGGTATTTC
TATTAAAGCAGTACCGTCTATAAAATCTATAGTTATATATAGTAAGGTGAGGTAAGATGG
GATACCTTTGGCACATAATATCCAAATATCTTCATCGTGTTTTAAACAATTAACAACAGA
TTATGGGAATCGTGCGGATACGTTTTTTAATTATTTGAATGTTCTTTGTTTGCTTCCAAA
TGAGATGAGAAAATAGAATGATAAGCTGTCCCATGTTTTAAAGAATTATAAAACCGTATC
CTCACGACTTCCATAGACCGTTGTTGATTGTTTAAAACACGAAGCGGATTTTTGGACGTT
ATGTGCTAAAGGTGCCCCATCTTTCCCCGCTCAACTATATGTTCATTATACTCCACGCTA
ATGTAACTACCCTGCTGCATACAACTAACCTAAAACGACCGTTGCTACTCAGTTTAGAAA
GTCTATGCGCAAAAGGTAAAGTGCTATATGGGAGTAGCCTAATGACGCCTATTTCTCTCA
GCAAATACAAATATAATGATCAAGCAAGGTCTATACATAACTATGTGACTGCAAAATGTA
GTGACATAAATAGAACGCAGATTTTCGCAAGCGGATGTTGTGCCGTTAACATAATGAACA
ACAAGGACAACGACAGTAGTCACGATATATATATACAGTAGGGTGGGGGGAGATGGGACA
CCTTTCCTTTCTTTTTTCTCGTCCCATTTAGTGGTAAACAAAGAGCATTCAAAGAATTAT
TAAACCGTATTCTCACGACTTCCATAGACCGTTGTTAATTGTTTAAAACACGATCAAGAT
ATTTGAATGTTATGTGCTAAAGATGTCCCATCTTTCCCCACCCTACTATATGTATAGGTA
CGCGACGTGAACATCTGTGATATACACCAACATGATACCAGGGCATAAGGTTTAATAAGC
CATCGGCATCGAAACAATAAGAAATTTATAACTGTCTGCTATAGGTGTAGCGACCACGCT
TATTTTCTTCCAACTAAATATGATTTTAACTGTAAGCGTGTTTTAACACTTGTTGTTTTG
CCGCTACATTCTGTCTTTTCAATATATATTTCTAAACTCTGCTACAATAATCGAAAAGCG
AAATCAAGTTTTTACTATAATGGGCGAACATACGTAACATGCATTGAGTCGCAACTAAGG
ATGAATTTTTAAAATGACTGCGATTCTCAGATTAATCTACGGTTGCCATCATACTCCTTG
CCGACTGAAATGGTTTGAGATGCGATTTGAGTAATGACAGCAAGTAGTAGAATAGACAAG
AGGTCTTCATTTAATACAAGACATGTTAAACAAAGAAGTAATATGCCGCCCTGTCAATTC
GCAAACAATTTGATTTATCTTGGTGATTTCAATTAATGCAATGCAGTTTTGTTTTTCAAA
GGAGTGCTGCCAAAACTATACGACTAACTGCAACTCAATGCGGTTTTAAATACACAGAAC
AATAGCGGGAAGACGACGTCAATCGTTTATAGTTTTCTGTTCACCATGCTCGTAACGACA
ATGTTTGCTTGCAACGTTAGTTAAGTCAAGCAAAATGCTAAATTTTTGTTACGAAACCGA
GGGTTTTATAACAGTTAATAAATTTAATGCAAAGTTTTAATTGTTGCGGTCGGCCTTATT
ATATAGTAGGATGGGGGTAGACTGGCGCCGCTGGTACTTAAAGTCAAGCCAAGGATCCCA
CCAAATTTCGTTACGCGTCAGGCACTGGGTAGTACAGAAGGGTATTGTTTGGATTAAATG
TAGTAAGATGGAGTAAAATGAGTCACCTTTTGCATATAATATTTGAATATTCTGATCGTG
TTTTAAACAAATAACGCCGGTCTATTATGTGAGTCGTGAGGATACGGTTTTATCATAGTA
CTGAAGTGACTTCAGTATATTATGGTTTTATATTTCTCTGGATGTTTTTTGTTTACTACC
AAACGAAAAAAAGACGAAAAAATAGAATGAAAAAGTGTCCTATCTTCCCCACTTTATCAT
AGCATCACATATTACTTTGGACAGTTGTATTTTGATCCTGTAGCTCGTGTTGTTGATTGA
CGGCGCATTCATTCACATATAAACAAAACGGGGATGACAGCGGCATTTCGTGCATGGAAT
TTATTTCACGGAAGACTATTCTAAACTGACAGTCCTTTGATTTTAAATACGATGCCCCCT
GTTGCGTATACAAGAAATTTAAAAGTAAACCAACATTGAATGCGACATTTTTTGTAAAAT
GTTATCATTTCAGAACAATCCGAACTCTGGCTTCAATATATATATACGTGGAGTGATGTC
TCACTTTACGGTCATTCAGTTACGTGATAATTAGGAAAATATTGGTTCTGCTACTGCTTG
CATTTGTTTTCGCTGCAAAAGATGCAATCATTCATTCACTTATTCGTATTCTCGAAACAG
GTTCCATTCAAGCTTCTATAATACAATAAACGCAACTAATTTTAATGACTTTATAGGAAT
ATGTCTAAGTAGTTACTCTTTACGCGTGCCTGGCAATACCTCGTCTAAAAGTAACGATAG
ACTTTGATTTTTTAATGACATCACAAGGACAAAGTGACAATATGGCGTATAAGGCGAAAA
CCCGAATACATAAAACACAAGCATTACAAAACACACATAGACGTGGCAAGACACATACAC
AAGAAAGAAGGCAATTAACGTAGTGAAACACAATTCAAATGATTAATCTGCGATGATGGA
GACAGGTATTTCCTTGCTGTGCAAACACGGCAGGAAATTATAACAATGCTAAGACATTAA
CGTAATGATAAACCATATACCATATTAATATAACTGTACCAGCATGTAACATATATAGTA
GGGTGGGGGAAGATGGGACACCGTGATCTCATAACATCCAAATACCCTGATCGTGTTTTA
AACACTTAACAACAGTCTATGGGAGTCGTAAAGAAGGCGGTTTTATAATTCTTTCACGTT
CCTTTTTTGTTTACTATTAAATTTGACGAGAAAATAAAATGAAAAGGTGTCCCATCTTCC
CCTATACCCTACTATATTATTCAATCTATAAACTTCTTAAATGCTAAAGTTTAATCTATA
CACACACACACGTCTACCACTACACAAGTATCATTGATTCATTTATTCGCCTCCTCGAAG
CAGCAGCTCGATTCCGTATACAGTGGCGACGTGTCCATCTGCCGTCTTATGGTGCAGGGG
GGCCCTCTGTCGGCCAAATGGTAGAGTCCCATTAGCATATACATATATACAGATATTATT
ATTATATATTTTTTGGGGCATTTAACCTTTCGGTTTTTCACACCGCAATCATGACAGTAA
ATTTTACAAAAACTAGGCAGTACCGGAATAAAATGAGAATATGGTCTCCTCACTTGATCT
CCTGGAATCGTGATGGCCAATTTTATTCTTGTGCATTTTATTTGCGTCGTTGAGTATGGG
ATACATGATTAAGAGATTCAATGGCTGCGGGGTAATGGGTTCAAAGCTCGTCGCTGCCAC
CATTGTGGGCGTATGCGTATTCAGGCAACGTAGTAGGGCGGGGTCATGTGGCTTTCCACC
AACGCCAGCCACATAAGCTATAAAGGTATTTTGATCCTGTTTTTAATTTGCGGAAGCTTC
AATTAAAGTCACCACGTTTAGTTGTTTTACTTTATTTTGCAACAATCCAACTTTACCTTG
TACTCTTGCAAAATAAAATATCAGTTAAATTTCTGCTTTATGACGTGGTAGTGATATATG
ACGTCGGACTGGATACGTCATGGAAGAGTGACGTCAGACTTTCAAACGTCACTATGTGTC
GTTAGACTTGTTGTGCAAAAGAACTAGGTGTACAGATATATGTATAGTAGAGTAGGGTTA
GGCAAGACGGGACACCTTTAACATATAATATCAAAATATCTTGATCGTGTTTTAAACATT
AAACAACGGTCTATGGTAGTCGTGAGGATATGGTTTTATAATTGTTTGAATTTTCTTTGT
TTACTATCAAATGGGACAAAAAAAGAGAGCGAAAAGGTGTTCCATCTTCCCCAACCTACT
ATACATATCTTACAAACCGGGAGCTTTTGTGGCCGTGTTCAATATCTTTTACGAAAGTCG
CCAACAAAAATATAGCCACTTTTAAAACTGAAACGTGCTCATTCATTAGAGCTCGGCTCT
TTTGTTTAACTGTCAATCATACCAAATATTTGACTCGGCTGGATCTACATTTCGTAAAAA
TTATAAGTTTTAGGTATTTTTTAGTATTTTCTATAAATTGTCTTGACGCATTTTAAGTTT
TAGTTTCAAAACTTCTATGTGTTGTTTGGAGTAGATGGCGCGTAACGAACATGGCGTGTC
TTTTCAGTCGTTCGGTTTGTTATTATTGTACTGAGAATCTATGTGAAAGTACAGAGCGTT
AATGCAGTTTTTAAAATATACCGTTAAAATCTGTAGTTAGCATGAAAAATCTTCGGTCTC
CATGTTTTCTGTTCATTTTTCTTCTATTTTCAATGTTATGTGCATTAGTTACTTCATCGC
AACGAGATTATTACACAATTCTCGGGGTCGGTCGAACTGCTACAACGAAAGAAATCAAAT
CTGCGTTCCGTAAGCTTGCGTTAAAATATCACCCGGATAAAAATAAAGAGCCAGACGCGG
AAGCAAAATTTAGAGACATTGCAGAAGGTATATAACTTGTTTTTAAAGTATTATTTGGTG
CCAGTAAAGAAATGAAAGAATCCTATCCTTACGTTAATCCTAACCACTAAGCCCATAACC
ACTGACCCCCTATAACCAACCTCTAACACTTTCCACCAGCCTAATCTGTACCACACCATT
CTTCACTATTGCCAGAAGTATCCCTTTTGTAGACAATGTATATGTATTACATTTTGACAT
TTCCTGCATGCAGCTTATAATCAATCCTTCCCAATGTTATCTGCTAACCTCTAACCCCTA
ATACTAACCCATAAAACTTTTCACAGCGTAATCTATAAAGCACTGGAAGATTCTTCACTA
GTGCTAATACTGCTGTAGACTCCTACTGTGTGGGATAAAAAACATTCGTCCTGTTATTCC
TTAAAAACTCTTGCCTGAAATAATACTGTGCAGGCCAAAACATTGTTTTGATATAATATT
ACATCTTAATACAGCTTATCAGGTATTATCTGACAAGCAAAAGCGTCAACGCTATGACCA
GTATGGAGATGATGGTTTGAACGACAATATGGGGGGAAGTAGCGATGGGGGAAACTTTCA
TGACCATTTCCGCTCCCATTTTAACATGCACGACTTTTTCAAAGATTTCGACGATATGTT
TCATGAGCATAAAAAACACCACAAGCGGTAAATTTTTTTTGCCTGGGAATTTTTTCTATG
CTTTTCACAGTGATTATCAAATTCTAAGAAGTTTCTTTAATTTTATAGGTAAAGATACTA
ATTCTTTTCCCTTAATTTTTTAGATTTTTAGCTAGTAGTTTTACAAGTTATCTTCTGTAG
ATGGTTTCAATAAAAAAATCTTGTTTTTCCCAGGGCTTCTGAAGGTTTTAATGATTTCTT
TGACATGCCAAACATGTTTACCGACTTCCAAAGTGACGACTCAGCTTCTTTCTTCCCAGA
GTGAGTTATAACTTCTGTCTATTGTATAGACTCTAAATCATGGCTTCCCAAATTTTTGCC
TGCCACCTTTTTTTCTAACATCTTCACAACACTTCATGGTCAATACTTAATAGTATAATA
AATATGAATGAATGAATGTAATTTACTTTATCCTCACGTGGCTGGAAAATGACAGTCGTT
ATCACACGGGTTTAACACTTCGTGCCAGCTTACGAGTTACCATGTATGTTACTATTGGGT
GATTATTTTTGAGATTTTTTTATGTATGGCTGATAATTTGGACAACCTATTAGTGACCAC
TGGGTTGGAGCAATTGCCGTTAAATGTCTTGCTCAAGGACACATATGCCCACAATGGTAG
CAGCGTCAAGCCTTGAACTCATTACCTCTGGGTTACAGGCAGGCGCCCCAACCAACCACT
ATGCCATGGTCCCAGATATATGCAGTATTTTGTGTAAAATTTGTAAACTCTCGGAAATTA
GTGAACTCCTTAAGTTCATACCCTTCCAGTTTAGGTTAAAGATATGATTTGGTAAACAGC
AGCTGCACAGCTGGTTTCAATGTGGTTGATCTACATACCAGTATAAGTATACCACAGTAA
TCACACAGTGTTTGAGGGTAACAATTTCGTTTGTGGCAAATCAATTACGATCCTAATGTT
TATTTAGTTCTAATGTAATAAATAAATGAATGTAACTTATTATCCTCATGTGACCCGATA
ACAGTTTAAGTTATTTATATTTCAAGTTAGTTATTGTCGAACATGAATGGTCAAACTAGT
ATGTCTTATTGGATGTTAGTATGTTACTTGAGTTATAATTATTAGCACAGTTTAATCCAG
ATTTACAAAATTGCGCCAAGAAAGCCCCTTAATTTTACCTTTAATATAACTTTAATGTAT
TCACAGTATTGATAGTTTTCATTTTCAAAACATGGAAGGTTCCCATTCACATCAAACTTT
TACTTCAAGTAAAGTCAGAGGTGAGAATTTATTGTGTTCTTGATATTTATCAACGTTTTG
TGTTTTTTTTATGTTTTGACCAATAGCGGTAACAAGCTTTCACATTTGGCGACGTCCATA
TGGTAGAACCCTAAGTGTGGGGGGTAAAGTGTGCCAACTCTGTCCTAAATCCCAGGTCCC
ATGGCATGCCTCACTGTAGGGCCTCACCCATATAGAATAGAATGTGCATATACAATGTTG
TGGTAATGGGTCAACTCTGGCTTAAATCCCAGGTCCCATGGTGTGCCTCACTGTAGGGCC
TCACCCATATAGAATAGAATGTGCATATACAATGTTGTGGTAATGGGTCAACTCTGGCTT
AAATCCCAGGTCCCATGGCATGCCTCACTGTAGGACCTCACCCATATAGAATAAAATGTG
CTTATACAATGTTGGGGTAATGAGCCAACTCTGTCCTAAATCCCAGGTCCCATGGCATGC
CTCACTGTAGGACCTCACCCATATAGAATAAAATGTGCTTATACAATGTTGGGGTAATGA
GCCAACTCTGTCTTAAATCCCAGGTCCCATGGCATGCCTCACTGTAGGGCCTCACCCATA
TAGAATAGAATGTGCATATACAATGTTGGGGTAATGGGTCAACTCTGGTCTAAATCCCAG
GTCCCATGGCATGCCTCACTGTAGGGCCTCACCCATATAGAATAGAATGTGCATATACAA
TGTTGTGGTAATGGGTCAACTCTGGCTTAAATCCCAGGTCCCATGGCATGCCTCACTGTA
GGACCTCACCCATATAGAATGTGCGAAAAGCAATTCCTTATACAACTCTTTTCTATTTAG
GTTCCCGTCAAAACTGTAAAACTGTTACGAAAACTGTAAATGGCGTTACAACCACGTACA
CAACATGTACAAACGATGAACTATAGTGAAATGCAAGACATTTTCTAATAGGAAGTTTAT
ATTAAAAAAATTTTATTGTAAAATGCCTAAAAAAATGTATATTAATGACTATGATATTTT
TAAGTACACATTTTCATCAAAGCTTTAAATTTTTGGTTCAGTGTTTTACTCGTTGGCTGC
AATATGGGTGTTCTGTGTAACTTTATTATACGTACTCACTATGTTTATTTATGGTTGTAA
TTAACGCTGTTGGAGGATTATATGAAGATACATATGCAAGCTTTAGGGATTTAGTTAAAA
TTAATTTTAAATTTGAATTTAATTATTTTTTTTTTACTTTTTAAGCCATCTTTTATTAAT
TACAATTTGATACAACAGTGGTTTTTGCTTTTCTGATGTGAATTTTAAAAGTTATCACAC
CAAAACTGACAAATAAATGCATCTTTATTTCTGTAAAATAGTTTTTTTTTAAATACCCCT
ATGAAATGTTATTACTGTTATATCAAATATGCTGTTTTACTTTTTATCGGATATACTTTC
TCCGTCCATATTTAATGTAAAGTAAAAATCTTTATAAAGTATTAGCTTATAAATATTGCC
GGGTACATTTTTTTTCATGACATTCCGTAATTTTTTCGACATTTCCTTGGAAATTTTTTT
TTGTTATAAATTTTGTTTTAGGTGTAACGGATAGAAATGGCAGTTAAAGATTTGTTCTCT
TTCAATGTAACTTTATAAGTCACTAATTTTGGTGTTTTTTCGTCTTTTTGGGTGCGGAAT
TTTCTATATATATTTTGTAGAATCTGGTTTTATCATTAAATATGTTTTAGATCGTTAGGT
GGTTCGTAAAAGTTTGTAAATTCTTGGTGGAAATACTTTTGTGATTTTTTTGCATGGGAG
AAACAACATGAACATTCGAAACTCAACGGTAAGTTAGTTCATGTACAATGGTACCTGCAT
CTAACCCATAGGTTATCGGTTCAAGGCTTACTGCTGCTACTGTCAAGGTGTATGAAAAAG
AACACCCATGTTTTAACAGCCGACTTTGCGCAGTTGGTATAACTAAAAGATAGAAAATTA
AAATTTTTAGTGTAAAATGACATAAGTTAAACCATGCACAATGGTAAGCTGCTACCGTTG
TGGGCGTATGTATCATTGTGCAAAACACTTAACAGCAATTGCTCCAACTGCTACCGACGA
GGTATATGAAAAAGAACATGTAACAACTGATGTTGGAACTTGTTGCGTAGTTTGGTATAT
CTAAAATGCTAGGAAGCTTAAATTTTTTAGTTTAAAATTAAAAAAGAAATAGAAAATTTT
GTGTAAAAAGACATTTTTTGTAAAAAAACATAAAATAGGTTTGTTTGTGTAAAAAGACTT
AAAAAAGTTTCTTGCATAAAATATATAACTTTGTTGTTTTTTCCACAGCCAGCTGATTTG
ATGAACATGCAGCATTGCAACTTACTTTGCTTGCCCGAAAACTACCAGATGAAATATTAC
TTTTACCATGGTTTATCATGGCCACAACTATCATATGTTGCTGAAGACGCAAAGGGGAAT
ATTGTGGGCTATGTCCTCGCTAAGATGGAAGAAGACCCGGATGAAGCAACCCATGGACAT
ATTACTTCACTGGTAAGCATTTGTATGAAATTGCCTTATTCTCGCATGGTGGGCAACGAC
AGTCGTTATAACATGGGTGTTCTGTTTCATACACCTCATGCCTGCTTACCAGTTACCACG
TGTCCACGTATGTAAATTAGTTGGTGTTTTTTGGGGGAACTTTTATTGCTTTTTACAGTA
TATGAGTATTTTCCTGTTGCACAAAGCTATTGATCTGGTTTACACAATTACTTGCCCACA
TAAGCCCACAATGGTAGCAGCAAAGATATAACTTGTACTTCATTTAAGCTGTGGTTTTTA
CATGGTTAATACACTACTTTAATTAGGCTGTAAAGAGATCCCACCGCAGACTTGGTTTAG
CACGCAAATTGATGGACCATGCATCACGTGCCATGGTGGAATCGTTTAAAGCTAAGTAGG
TTCTTACTTGATTCTATATCTGTATATGTATTCACCAATCTATTATGGGGGGTCAAACTC
TATTTTGAAATGGTATTTTTAGTTTTTACATTTCTTACGAGACTGGCCAACAGTTATGGT
GGAATTGTTTAAGTAGGTTTTATTGGAAGAAAAATGTGCGTAACGATGCAACCGATGCAA
TGGAGAGTCCGCTTTAAAGAGGATTGATCCAAAGATTAATTATCTTAGTAATTATAAGCT
TTGTATTATTAACAGATACGTCTCACTCCATGTGCGAGTTAGCAACAGAGCAGCATTGAG
ACTTTACGCACACACGCTCAAGTTTGAACAGAGCGAAGTAGAAGCAAAGTATTACGCGGA
TGGTGAAGATGCCTACGCCATGAAACGGGATCTAACTAAACTACTCGATGAGGTTGGTGG
CTGTAAGCTGTTTGATTGTTTAAAGTTTAAACTAATCTTTGTATATTTGTTTTTCTATAT
GGGTGAGGTCCTTGTCGAGGACGTGGGATGTGAGCCAGAATTAGCCAATTACCCCAACAT
TTTGTTTGCACATTATACTCTATATGGGTGAGGTCCTACAGTGAGGCATGCCATGGAACC
TGGGATTTAGACCAGAGTTGGCTCATTACCCCAACATTGTATATGCACATTCTATTCTAT
ATGAGTGAGGCACGCCGTGGGACCTGGGATTTAGGCCAGAGTTGGCCCATTACCCCAACA
TTGTATATGCACATTCTATTCTATATGGGTAAGGGAAGGTCCTACAGTGAGGCACGCCAT
GGGACCTGGGATTTAGGCCAGAGTTGGCTCATTACCTCAACAACCAGTCAGCATATTTAA
TATTTTAAGTCTTTTATGCGACCAATGCAACTCTCCATTGTCCATATATATTTAAGTCGA
TAACTGTGTGTCTGAATATTTTCATATTGTTGACAATTCAGACAAACCATTAGTTATAAC
TGGTTTCCACATACATCTATCACACCCACATTCTCCCATATATAGTTCAGTGAACCAAAG
AAACTTTTTCTTCCTTTTCGTGAAAAACAACCAGCCCAAGTTACCCCGCAAGTTGCTGTG
ATAGAAGACACCACAGAAGACTTTGTGGACAACGAGAACTCGCAATCTGGACTCAGTGTG
TTAGCAGAAGACAACCTTATTAAAGAATTTAAAGACTCTGCCTCCATGACTTAGTTTAAA
TCCTGCTTGTGTTGATTCTAACAGAATGCATGTTGAGTGAATGTGAATGCATGTCATTGT
ATTTCACAATTTCGCGGTTCATAGTTTTATAAACACACAGAGATTGGTGCTTTCTTAAAA
AAAACATCGTTCTGATCAAAATGCGTTGGAAAAAAATGTGAAGTTTTTCATCAATCGTTG
CTATGAGAGTAAATTTTTTATTACAAATTTAAAAAACGATGGAGGTATTAAATGAAACTA
TGTATCTTTTCTTGTGGACAACTTAATACATTATACCTAAGTTGTATAATATTATAACAA
CCTTGTCACAATTAAAGCTTTTATTTACGGCAATCTAGGCTGCGGTTTACAACGTACCAC
GCGATAGCGTGTCCAAAATATAATGACCGAGAAAAACTAAGGTTATCAAGATTCCAGACT
CTGCAGAAACCTGATGTCAATGCGCACATAGACCCAAGAAAGAATAAGTTACAATATTAT
AGACCAGTAGTGCCCAGCCTTTTGCAAACAATTTAATACAAATCAAATATACATACATGT
ATTAGGAGAAAATTTTGGAAAACAAGTTTGTTTGTCATGTATGGTTTGGCTTCGTAGCAC
AGTTGGTTAGCGCACCTGCAACTAACCCAACGGTAATAGGTTCAAGGCTTGTCGCTGCTA
CCATTGTGGGCATATGTGTTCTTGGCGCAATTACTCCAAGTGCAAAATCAGGAGGTTTCA
GATTCAAATTTAAACCACTATATGGATTTGATTCTTGAACTTTCACTTGAATAAACGAAC
GTAACTTTTTTTATCTTTGTGTGGCAGGGCAACAACAGTCGTTATAACAGGTGTTTTGTT
TCACACACCTCGTGCCTGCTTATGAGTTACCTTGCATGTAACTTATTTATCCTCACATGA
CGGGGCAACGACAGTGGTTATAACATAGGTGTTTTGTTTCACACACCTCGTGCCTGCTTA
TGAGTTACCTTGTATGTAACTTATTTACCCTCATATGGCGGGGCAATGACAGTGGTTATA
ACACGGGTGTTCTGTTTCATACACCTCCTAGCCGTTTGTGAGTTCCCACGTATGTAACTT
AGTAGGTGTTTTTTAGGGATTTTACTTGCCATTGCTTTCTACAGTATTTGAGTATTCTCC
TTTTGTACAAAGCAACTGGCCTGATTAACACATTACAGAATTTCTTTTGGGTACCCCAAA
AAATTCAGATAATCATAAAAGAAAATGATGAAAATAGTTTTAACAAAATAAGAACTTGAT
TAAAAACAATACAATCTGAATTCATATGATATTTAAATATGATAAACTTTTCGTGAATCC
ACGTTCCCATATTTAACATATTTTCCATCAGTGGGCCAAGTCTTTTCATTATTATCATAT
CCATAATTTGCGCGGTGACCGTTATGAGGTTTTTTTTTGACTTGATAAAATGAAGTGTTT
TTGCTTCTTGCAGCATCGCATGCAGGTAAGGGGTGCGAGGTGCATGGTGACAAACATAAC
CTCAACTTGTCCATTAAATGGCCCGGCCAGAATGCATTCGGAATTGGCCTTTCCCTTCTT
ATGGTTGGCTCTAATGTACTGGAAATGAAATATTTTTTATTCGCACAATTTTAGGTATAA
ATAATTTACATAGAAAATTAATCTATGTATTTTTGTTTTTTTTATAGTTTTTATTGGAAT
TTAGCTTCCAAAAACAGACAAAATGCAAGGTTTTATAAGAATTTAAATTTTTAATTAAGG
CAAATATTCCTTTGCACAGTTTACAGGCATATTAACTATGGGAGACGTGAGGATACGGTT
TTATAATTCTTTGAATGTTCTTTTTCCAAATTGTACAAGAAAATAGAATGAAAAGGTGTA
ACCTTGTTAAACGTTCATATTCTTCAAATGTCAACCAGCAATCCACTTTCCTACCAACTA
ATGCTCGCCCAGTGGACAGATTCACATGGTGCCTGTTGCAAAGTTGGTGAAACACCAGAG
TGAAAACCAAATGAAAATAACATTTTTTCAATATGACAGCATGACACATAACTGTATATT
TTTTAATTAAACCAATGAATGTAACTTGTTTGTTCTCGCTTGGTGGGAAATAACAGTCAT
TATAACATGTGTGTTCTGTTTCATAAGGCTCATGCCTGCTTACCACAAATGTAACTTGCT
TTATCCTCGCTTGGTGGGGTAATGACAGTTGTTATAACACGGGTGTTCTGTTTCATACAC
CTCGTGTCACTTACGAGTTACCACGCATGTAACTTTGTGGCCCTTGTGGGTGATTGTTTT
GATGCATGTCTGACAATTTAGACAACCCATTAGTGGCCATTGGGTTGAAGCAATTGCCGT
TAAATGTCCCAGGGACACACACGCCCATTACTGGCTTAAGGACACATATGCTCACAACAG
CAGCTATAAAAAAGGTTATACCTTTCTGGTGTTACATCTCGTAGCTTGGGAAATGTGATT
AAGTTTGTTGTCGCCTTCTTCCTCACAGCACTTTCTGTTGTTGTGGTGTCAGCTGATGAT
ATCTTGCTTTTCTAAACAATAAAATGTTATATTACTTATAGTTACCTGTAAGCAAGAACG
AGGAAAGACTCTTAAGGACAATTGCTCCAACCCAGTGGTCGCTAATGGGTTGTTTAAATT
GTCAGTTATACACAAAAACATTCTGCTACCAAGTTACATACATGGTAACTCGTAAGTGTG
CACGAGGTGTATGAAACAGAACACCCGTGTTATAACGACTGTTGTTACCCCGCCATGCGA
GGATAAATAAGTTACATACGTGGTAACTCGTAAGCGGGCACGAGGTGTATGAAACAGAAC
ACCCGTGTTATAACGGCCTTCGTTGCCCCGCCATGCGAGGATAAATAAGTTACATACGTG
GTAACTCGTAAGCAGGCACGAGGTGTATGAAACAGAACACCCGTGTTATAACGGACTTCG
TTGCCCCGCCATGCGAGGATAAATAAGTTACATACGTGGTAACTCGTAAGCAGGCACGAG
GTGTATGAAACAGAACACCCGTGTTATAACGACTGTTGTTGCCCCGCCATGCGAGGATAA
ATAAGTTACATACGTGGTAACTCGTAAGCGAGCACGAGGTGTATGAAGAAGAACACCTGT
GTTATAACGACTGTCATTGCCCCGCCATGCGAGAGTAAATAAGTTTATTTATTCATATAG
TAGGACTAAGAGTATAACAGTGTTATATTTTCTAGCCATGCGAGGATAAATTAGTTACAT
TCATATCTGGTTTTGAACCTAACAGGGCTAAGCTTGTTGTAACTGCATTGTGTATTCTTA
CTCACCTCTTGCTTTAAAGTGGTTCCAAACTGGTTATTTACTTGTGTCTGCACTCGTGAT
AAACCACTGACATTCAAACTATGAAGTGACACAACTCTATCTACTAATTCTGTCATTGAT
AATTTTGACTTCACTTTCCCAGGTTTTCCAAGCATTGAAAAATACATGTTATTAGACGAT
GCACTCATCATGCTCGACAATGTGTTATTAGACAGGATCCCTGAGCTCTGCTGTAATGAA
CAACTAAGATCTGAAGATATCTGTGTTGAATCCTCACTGTCAGTATTAGTAGATGTTTCT
GTGCTGAATGAATCTTCGCTAATGCATTCATTTGGTGTGACATTGTTGAACACTCTGTCT
CTTGAGGTGTTTTTACTTTGCAAAGTACTGTTTGATGCTTCAGAACCAGACATGCTAACT
ACTGACATATTTGATGGGAGCCTTGAGCTTTGTAACTGCCATGAAATCTAGAAATGCGAA
TACAGGAGCCAGCAACTGACTATACCTTACTATAACGTTTAAGTATATTCTAACATGTAG
TCTGCTACTTCTGCTACCAGGCATAATGTAGATAATATTTTCGCGGCTCATCTGGTATAA
AAATTGAGTGTATTTGCCCATTCCCTAAAGTCTTGCGGTACGGCATAGGAAATAAACCTA
TATTGGTGAGGTTCCATGGCATGGCTCGCCATTTGAGCCAGAGTTGGCCCATTACCCCAA
CATTGTATATGCACATTCTATTCTATATGGGTGAGGTCCTACAGTGAGGCATGCCATGGG
ACCTGAGATTTAAGCCAGAGTTGGCCTATTAACCCAACATTGTATATGCACATTCTATTC
TATATGGGTGAGGTCCTACAGTGAGGCATGCCATGGGACCTGGGATTTAGACCAGAGTTG
GCCCATTACCCCAACATGTATATGCACATTCTATTCTATATGGGTGAAGTCCTACAGTGA
GGCACCATGGGCCCTGGGATTTAGACCAGAGTTAACCAGTTACCCCAGTTCTGGCATAAA
CCCCACTGCCTGTGGCCACACTGTAAAGCCTGAAATTTTAGCAAAATTCGACTCAATACC
CCTAGTTACGGCATAAATCACAAGTGATGACCACAGCTACCTTTCTTCTTCTTTTCTTCT
CATCGCTTATTTTCCAGAAGTCTTTGGATAGGGAGGATCCAGGTGGAGGCAGCTGCATCA
CATCTCGGATAGTTCCATCATCTCCTGGATGCAGGAGGACTTTCCTCAACAAGGTTTCCG
ATAGCACTACGTCATTTTCTTTGCAAATCCTCACGGCATCTTCAAATTCCTTTAGTCTGA
AAAAATAAGAAAAAAATACTTTGAATAATCATCCAGCACTGTGGTTTGATTATTCTTTTT
GGCATCCTCAGATACCCTCTTTGTATATTGAGGGGAAATAAGTGAATACTTTTGATTACC
ATTGTATAATGAAGAAAAAGATGCTAGTATGTAACTTACATTATCCTCGCATGGCGGAAA
AACGACAGTCATTATAACACAACTGTTGTATTTCATGGACCACGTGCTAGCTTTCTTATG
CACGAGGTGTTTAAATATTACACATTCCCTATTTGATGTCTGTACCTTATGTCTCTCTTC
TTTTCTGTTTCACTGAGTTCAATTGGATTTGATTCCTATAAATTAAAAAAACAGGTTTGC
AACTTAGCGTTTATTTCTTTAACATTTTTTATGTTTAAGATTTGATTGGAAGATGGTCGC
TACATCAAGCAGACAAACAACGAGCCATTTATGTTTAATTATGTGCCACAGTGTAGCTAA
TCACCCCATTTCCCATGCGATATGCACAGACGGTGTTGGGGTAATGAAAAACTCTGGCCT
AAATCCCAGGTCCCATGGCGTGCCTCACTGTAGGACCTCACCCATATAGAATAGAATGTG
CATATACAATGTTGGGGTAATGGAACAAACTCTGGCCTAAATCCCAGGTCCCATGGCGTG
CCTCGCTGTAGGACCTCACCCATATAGAATAGAATGTGCATATACAATGTTGGGGTAATG
GGCCAACTCTGGTCTAAATCCCAGGTCCCATGGCATGCCTCACTGTAGAACCTCACCCGT
ATAGAATAGAATGTGCATATACAATGTTGGGGTAATGGGCCAACTCTGGCCTAAATCCCA
GGTCCCATGGCATGCCTCACTGTAGGGCCTCACCCATATAGAATAGAATGTGCATACACA
TTGTTGGGGTAATGGGCCAACTCTGGCCTAAATCCCAGGACACATGGCGTGCCTCACTGT
AGGACCTCACCCATATACAATTAATAGAATTGCTTTATTTTTGTTATAAATAAGAAACTG
AAACCTCGTCATCAATTGAAGATAGTGTCCAACTTGATTCAATGCTTTGTAATGGTTGAC
CAACACTGCAATAAAACATGTATTAAATAACATTAGTTTTTCAAAACATAAATTTCCCAT
TATATATGCAATTTTAGAAGGGGGTGCAAGAATGGTTTTAGCAAGCAAAAAGATTAAAAG
TGAAGAAGCTAAGAATGGTCATATTGTATTTTTAAAACTGTTTATGAGGAAAGCTGGACA
CCGTTTATATATTAACTGGCACGCTTTAGGCATCGCGATAAGCAGATGACATGACTCTAG
AACGAGCTGGTTGTGCCACAGTTAAGAACCACTGCCAGGGGCGAATACAAGGGTGGGGTC
ACGGGCCCTTGAATAATATTTAGAAAAACAATTCAAATAGAAAAAAAAAAATTTTCAGTC
AAGGTATGTTTTTATCGAGCACGTTGCGTTTTATACGCGGCCATTTTCTAAGCAAAAACT
TGCCCCCCCCCCCCTTTTTAAACTCCTGGATACAACCCTGACCACTGCTATAGGGCATGC
CACAGAATCTGAGATTTAAATATCTAGTTAACCAGTTTATTTCACCTTGATTCCATGTTC
TTCAGTGCAGTTGATAAAACTTTCCAGAGTGACACTTCACTATTTTCATAAAAATATCTC
AAAATCTCCTTAATGTCAAATGCGGATATCGGCAAAACTTTCTGCAACTATAAATGCATT
TGATGTCAATATTGATATATTGAAACTTGACCGGCGCCGTGGCATAGTGGTTAGCGCGCC
TGCCTGTAGCGCAGAGGTAATGGGTTCAAAGCTCGTCGCTGCTACCATTGTGGGCGTATG
TGTTCTTGGGCAAGACACTTAACGGCAATTGCTCCAACCCAGTAGTNNNNNNNNNNNNNN
NNNNNNNNNNNNNNNNNNNNNNNNNNNNNNNNNNNNNNNNNNNNNNNNNNNNNNNNNNNN
NNNNNNNNNNNNNNNNNNNNNNNNNNNNNNNNNNNNNNNNNNNNNNNNNNNNNNNNNNNN
NNNNNNNNNNNNNNNNNNNNNNNNNNNNNNNNNNNNNNNNNNNNNNNNNNNNNNNNNNNN
NNNNNNNNNNNNNNNNNNNNNNNNNNNNNNNNNNNNNNNNNNNNNNNNNNNNNNNNNNNN
NNNNNNNNNNNNNNNNNNNNNNNNNNNNNNNNNNNNNNNNNNNNNNNNNNNNNNNNNNNN
NNNNNNNNNNNNNNNNNNNNNNNNNNNNNNNNNNNNNNNNNNNNNNNNNNNNNNNNNNNN
NNNNNNNNNNNNNNNNNNNNNNNNNNNNNNNNNNNNNNNNNNNNNNNNNNNNNNNNNNNN
NNNNNNNNNNNNNNNNNNNNNNNNNNNNNNNNNNNNNNNNNNNNNNNNNNNNNNNNNNNN
NNNNNNTGTTCNCAATGGTGTTTCTATAAATACATCATATGTGGCTACGTAGGTTTTATA
TTACAGTAAACTTACGAATAAATATTTATAGCCACATGAAACATAAACTAACAGCAAGTA
ATTAAGCACTTTATCATTTAAAATGTTAACACCTAAAATAAAAAAAATATTTGTATTTTC
TCAGTATAACATCCCTCAACCCAAACACTCCACACACACTGAGGGCAAGAGTATCTCAAT
TAAATGGTGTGACATCATTCACAGCAACACAGAGTCCATTTGGTGCACAAAATTCTGTCA
GCACAGGTACATGGACATTATTGAAAGTTGGAAACTATAACAATAATAGTTGTTTTTCTG
CAGACAAAATTTCAGCTTTTGGTCGAGTTGTACTTTTGTCAAAAAACTTCACATCCAACC
TTGAAACAGACCAAGTGTTTATAAACCAAACCAATGCTGAACTACTGGCAGCATACAAGG
CAATATCCTCAAATGTGGAAGATGTTTTGAAGGTAGAAGTTGAAAACAACAGTGGGAATG
TTCTTTACCATCATGAGATTGTTTTATCTGATCGAAATGCATCGGCTGCTTCAGTTAATC
CTAATATTACTCAACTTACACTGAATAATGGAACATTGTATTCTGGATTCTTAGCAGCCT
ATGATTGTAAGTATGATCCGTTAGCCTATATTGGTACGTTTTTCTGTTGAAAATTTTAAA
TCGTAGGCATTTGTATTTAATTATTATTTAGTGCAAGTAATGATAGGTCATACGTCTTAA
TGTATTAATAAATATGGACTATATGTCATACTCTGTAAATTTATGCCACACCAAAAAAAT
AACATAATTCAAGTAACGTTACCCAGTAAAGATTATTGAAAAATATGCCCACTGATTTTA
AAGCATAAACAACTATTCCAAGTCTAAGTGGAGAGTTGTTGCTTTTTAAGCCCCACAATT
AGCCTTACTTCTTGTCTCCAATAAATTGTTTTTGAAATAAGATGCTTGTATTTGTAGAAT
AACTTCAATGGCCATCAAATTAGCCAAAATGACAAGTATAAAAACAATATTAAAATAACA
TTAAAAATTACGGAAGATTTATTATTAAAAGGGTAATTTGTTTTATTGTTTCAGTGGCAA
GAAGTCCTGGATATTTATACAGAATTCATCCCCACACATCCACACAAAGAATATTAGTAT
ACCGAAATAATGGCTTGTGCTCTCCTGTTGGTTTAGCGGACGATACAAGAAATTGGGTTC
TGTATTCAAAGGCTTCTGGATCTGCACTCACTGCAACAATTATAACTGGCTCTGATAGGC
TACCTGGAACAGCAACCGACATTGCATTAACAAATGGTGAGATACACTTTTTCTAAACCA
CCAAAACAGTGTTACACTACTTTTAATTAACTATTCTACATGGTTGAATGTAACTTGCTT
TATCTTCACGCAGTCGGCAACCGGGTGTTTTGATTCAAAAACCTCGTGCTGACTTACGTG
TTTCCATCGTTTTTAACTGTGGGTTTGTTTTTCTGCGTGGCTGACAGTTTAGCAAACCTA
TTAGTGCCCACTAGGTTGGAGCAATTGCTGTTAAGTATCTTGACAAGTTTTAAAAACGCC
AGCAGCAAAGAACCGTGAACCCATAACATTGCTACAGCACAGGGCACGCTGCTATCCTGC
TAACAGTGTAGTACGCTATGGACCCTGAGATTCAAGTTAGCCCCCTATTATTTAACTTTT
TATAATCTATTCCACATTGAAGTATTTTGCACCTAAATAAAGGTAAAATATATATTAGCC
ATGCAATGTTTATTAGTAAAACATACATCCATGATTTAAATAGGATATTTTATAACAGAC
ATAGATCATCAGGCATTTTATCATAGGTGGAGTCACTTCCACTGATGGAACAACCAACTA
TTTCAACTTTTCAAGCAACACCATATATGGTATAAAACATAGATACACGATAAAGTTGTG
TTCATCCAACAATACTACAGCTCCTGTATATGATCGAGTGTATGAAGCCGCTTTCCAAAT
TGCAACTTCTGTGCCTTCCGACAGATACACAATCTTCTACACAACAGGTTAGTCTGTAAT
CAAATGTCAGTCTTGAAACCAAATGTCAGTCTTGAAACCAAATATGCCACCAACCATACC
AATAAAACGTCATTTTTGACATAACAAGTTACTTTCTAGTCTGCCGTATTTGACTTTATC
CTTTCTCTGTTAGATCACACATGTTTGCATTAAATATTGTCTTCAAAAACAAGCAATTTC
ACAGAAATTTTTACCAACAATGATAAACTTCAGAAATTGATTTTTACACTGTGTGTTTTG
ATAATCAACTCATCAAGGCAATTCAGGTTACTAAAAATGAACATAAATTATCATGCAATA
TTCACAGCACCAGTTATATCGACGTCAACAATCAGCAGCACACCCGGTGATGATGGAACC
AGTGTTACAATCAACATTCCTCAAACTTCAATACCCAGAGCTATTGGCTTAACAGCGACC
TTCAATACTTCTAATACAGTCACACTAGATGAGGCGGACCTAGATGGATCATCGGTGTAC
CAGGTTTTTAATCTACAGACTTACTTTTGTATAACATTATTGGAGTAACTGAATGAATCA
GTTAGCAAAATCTTGATGTTAAAGCAAATAAGCAATAGCTCACCTTGCTTGGTTATTAAG
ATTTCATTTCTTAGAATAGATGGCTGTTTATTTTTTATGATTCTGTTTACCTAAATGCTA
GTCTTCTGGAGAAGTAGCCATAAAACACAAGTTGTATTGTAGTTGTAGGGTACAAAGCTG
ATTTCACTAAATATTTAGACATTGATCATCGGACTAGTTGATCCGACTAACTAGAGTTTT
TCCATAAGGTTTATTCAGATACAAAATACAAAAAATTAATTTGCTGTAGTGGTACAAGGA
TAATTGGTTACACTCACGAATGCAAAAAGTCAAAATCTTTGTACAACTTTTAGAATAAAT
TTTGTGCAGATAGTAATGAGCAACTTACCAGTGAACAGCACACTCACAACCAATCTTAAT
GCTACTGTTCGTCAACATACTCAAACTGCATCATCTGCTACAACTACAATTGATATCACA
ACAGGTGATAACAAATTATTTCAAGCCATGGCTTAGCAATAAACCATACAGAATTTCAGA
CAAAAAACAACCACCATAAAAAATATAAGAGTTAAATAATACAAATAAAGTGTTTTACAT
AATTAGTTTAATTTAATAAAGTTTTAAAATCTATGCCCTTTAAAATATATTAAATGAAAT
ATGGACTGTATTAATTACCAAGTTATATTTGTTAAAGTATGCTAAATCAATACTCTGTTT
GTTGTCTGACTTAATCAGTTTCTCAAATACAATCAACTAAATATTGGCAACTATACATAT
ACTAACATCTAAATTTTAACATAGATACTAACGAATGTGCATTGGGTACACACAACTGTC
ATGCAAATGCTACTTGTACCAACACAAATGGAAGTTTTACATGTACTTGCAACATTGGGT
TTTCTGGTGATGGTGTAAACTGCACAGATATTGATGAATGCACATTGGGTACACACAACT
GTCATGCAAATGCTACTTGTACCAACACAACCGGAAGTTTTACATGTATTTGCAACACTG
GGTTTTCTGGTGATGGTGTATCATGCACAGATATTGATGAATGCACATTTGGGTACACAT
AACTGCTACACAAATGCTACNNNNNNNNNNNNNNNNNNNNNNNNNNNNNNNNNNNNNNNN
NNNNNNNNNNGCAAATGCTAATTGTACCAACACAAATGGCAGTTTTACATGTGCTTGCAA
TACTGGGTTTACTGGTGATGGTGTATCATGTACAGATATTAGTGTCTGCAAAACTGGGTT
TACTGGCGATGGTGTATCATGCACAGATATTAATGAATGCACATTAAATACTGACAATTG
CGACACAAATGCCACTTGTACCAACACAAATGGAAGTTTTACTTGTACTTGCAATACTGG
GTTTACTGGTGATGGTGTAAACTGCACAGATATTAATGAATGCACATTGGGTACACACAA
CTGTCATGCAAATGCTAATTGTACCAACACAACTGGGAGTTTTACATGTACTTGCAATAC
TGGGTTTACTGGTGATGGCGTATCATGCACAGATATTGATGAATGCACATTGGGTACACA
CAACTGTCATGCAAATGCTAATTGTACCGACACAGTTGGAAGTTTTACATGTGCTTGCAA
AACTGGTTTTTTTGGTGATGGTGTATCATGTGCAGATATTGATGAATGTACATTGGGTAC
ACACAATTGCGACACAAATGCCACTTGTACCAACACAAATGGAAGTTTTACTTGTACTTG
CAATACTGGGTTTACTGGTGATGGTGTAAACTGCACAGATATTAATGAATGCACATTGGG
TACACACAACTGTCATGCAAATGCTAATTGTACCAACACAACTGGGAGTTTTACATGTAC
TTGCAATACTGGGTTTACTGGTGATGGCGTATCATGCACAGATATTGATGAATGCACATT
GGGTACACACAACTGTCATGCAAATGCTAATTGTACCGACACAGTTGGAAGTTTTACATG
TGCTTGCAAAACTGGTTTTTTTGGTGATGGTGTATCATGTACAGATATTGATGAATGTAC
ATTGGGTACACACAACTGCCATGCAAATGCTAATTGTTCCAACACAAATGGAAGTTTTAC
ATGTGCCTGCAAGACTGGGTTTACTGGTGATGGTGTAACATGCACAGATATTGATGAATG
TACATTGGTACACACAACTGTCATGCAAATGCAAACTGTACCAACACAGTTGGAAGTTTT
ACATGTGCTTGCAAAACTGGTTTTTTTGGTGATGGTGTATCATGCACAGATATTGATGAA
TGTACATTGGGTACACACAACTGTCATGCAAATGCAACATGTTCCAACACAACTGGAAGT
TTTACATGTGCTTGCAACACTGGGTTTACTGGTGATGGTGTATCATGCACAGATATTGAT
GAATGTACATTGGTACACACAACTGTCATGCAAATGCAAACTGTACCAACACAAATGGAA
GTTTTACATGTGCCTGCAAGACTGGGTTTACTGGTGATGGTGTATCATGCACAGATATTG
ATGAATGCACATTAGGTACACACAACTGTCATGCAAATGCTACTTGTACCAACACAACCG
GAAGTTTTACATGTATTTGCAACACTGGGTTTTCTGGTGATGGTGTATCATGTACAGATA
TTGATGAAGATGCATTGGGTACACACAACTGTCACACAAATGCTACTTGTATCAACACAA
CTGGAAGTTTTACATGTACTTGCAATAGTGGGTTTACTGGTGATGGTGTGTCATGTACAG
ATATTGATGAATGCACATTAGGTACACACAACTGTCATACAAATGCTACTTGTACCAACA
CAACCGGAAGTTTTACATGTATTTGCAACACTGGGTTTTCTGGCGATGGTGTATCATGTA
CAGATATTGATGAATGTGCATTGGGTACACACAGCTGTCATGCCAATGCTACTTGTACCA
ACACAACTGGAAGTTTTACATGTACTTGCAATACTGGGTTTACTGGTGATGGTGTATTAT
GCACAGATATTGATGAATGCAAAGTGGGTACACACAACTGCCATGTAAATGCTACTTGTA
CCAACACAACTGGAAGTTTTACATGNNNNNNNNNNNNNNNNNNNNNNNNNNNNNNNNNNN
NNNNNNNNNNNNNNNTACTGGTGATGGTGTATCATGCACAGATATTGATGAATGTACATT
GGGTACACACAACTGCAACACAAATGCTACATGTTCCAACACAATTGGAAGTTTTACATG
TGCTTGCAAAACTGGGTTTACTGGTGATGGTGTATCATGCACAGATATTGATGAATGTGC
ATTGGGTACACACAACTGCCATGCAAATGCAACTTGTTCCAACACAATTGGAAGTTTTAC
ATGTGCTTGCAATACTGGGTTTACTGGTGATGGTGTATCATGCACAGATATTGATGAATG
TGCATTGGGTACACACAACTGTCATGCAAATGCTAATTGTGCCAACACAATTGGAAGTTT
TACATGTGCTTGCAAAACTGGGTTTACTGGTGATGGTGTATCATGCACAGATATTGATGA
ATGTACATTGGGTACACACAACTGCCATGCAAATGCTAATTGTACCAACACAATTGGAAG
TTTTACATGTGCTTGCAAAACTGGGTTTACTGGTGATGGTGTATCATGCACAGATATTGA
TGAATGTGCATTGGGTACACACAACTGTCATGCAAATGCAACATGTTCCAACACAATTGG
AAGTTTTACATGTGCTTGCAAAACTGGGTTTACTGGTGATGGTGTATCATGCACAGATAT
TGATGAATGTGCATTGGGTACACACAACTGCCATGCAAATGCAACATGTTCCAACACAAT
ATGGAAGTTTTACATGTGTCCTGCAAGACTGGGTTTACTGGTGATGGTGTATCATGCACA
GATATTGATGAATGTGCATTGGGTACACACAACTGTCATGCAAATGCTAATTGTGCCAAC
ACAATTGGAAGTTTTACATGTGCTTGCAAAACTGGGTTTACTGGTGATGGTGTATCATGC
ACAGATATTGATGAATGTGCATTGGGTACACACAACTGCCATGCAAATGCAAACTGTACC
AACACAATTGGAAGTTTTACATGTGCTTGCAAAACTGGGTTTACTGGTGATGGTGTATCA
TGCACAGATATTGATGAATGTGCATTGGGTACACACAACTGCCATGCAAATGCTAACTGT
ACCAACACAAATGGAAGTTTTACATGTGCCTGCAAAACTGGGTTTACTGGTGATGGTGTA
TCATGCACAGATATTGATGAATGTGCATTGGGTACACACAACTGCCATGCAAATGCAAAC
TGTATGAACACAAATGGAAGTTTTACATGTGCCTGCAAAACTGGGTTTACTGGTGATGGT
GTAAACTGCACAGATATTGATGAATGTGCATTGGGTACACACAACTGCCATGCAAATGCA
AAATGTTCCAACACAGTTGGAAGTTTTACATGTGCTTGCAAAACTGGGTTTACTGGTGAT
GGTGTAACATGCACAGATATTGATGAATGTGCATTGGGTACACACAACTGCCATGCAAAT
GCAAATGTTCAACACAAATGGAAGTTTTACATGTGCCTGCAAGACTGGTTTTACTGGTGA
TGGTGTAAAATGCACAGATATTGATGAATGTGCATTGGGTACACACAACTGCCATGCAAA
TGCAAACTGTATGAACACAATTGGAAGTTTTACATGTTCTTGCAAAACTGGGTTTACTGG
TGATGGTGTAACATGCACAGATATTGATGAATGTGCATTGGGTACACACAACTGCCATGC
AAATGCAAACTGTATGAACACAATTGGAAGTTTTACATGTTCTTGCAAAACTGGGTTTAC
TGGTGATGGTGTAAATAACTGTACAGATATTGATGAATGTGCATTGGGTACACACAACTG
CCATGCAAATGCAGCATGTACCAACACAATTGGAAGTTTTACATGTGCTTGCAAAACTGG
GTTTACTGGTGATGGTGTAACATGCACAGATATTGATGAATGTGCATTGGGTACACACAA
CTGCCATGCAAATGCAACTGTATCAACACAATTGGAAGTTTTACATGTTCTTGCAAAACT
GGGTTTACTGGTGATGGTGTAACATGCACAGATATTGATGAATGTGCATTGGGTACACAC
AACTGCCATGCAAATGCAACTGTACCAACACAATTGGAAGTTTTACATGTTCTTGCAAGA
CTGGGTTTACTGGTGATGGTGTATCATGCACAGATATTGATGAATGTACATTGGGTACAC
ACAACTGCCATGCAAATGCTAATTGTACCAACACAATTGGAAGTTTTACATGTGCCTGCA
AAACTGGGTTTACTGGTGATGGTGTATCATGCACAGATATTGATGAATGTGCATTGGGTA
CACACAACTGCCATGCAAATGCAAACTGTATCAACACAATTGGAAGTTTTACATGTGCCT
GCAAAACTGGGTTTACTGGTGATGGTGTACATGCACAGATATTGATGAATGTGCATTGGG
TACACACAACTGCCATGCAAATGCTAATTGTACCAACACAAATGGGAAGTTTTACATGTG
CCTGCAAGACTGGGTTTACTGGTGATGGTGTATCATGCACAGATATTGATGAATGTGCAT
TGGGTACACACAACTGCCATGCAAATGCTAACTGTATCAACACAAATGGAAGTTTTACAT
GTGCCTGCAAAACTGGGTTTACTGGTGATGGTGTAACATGCACAGATATTGATGAATGTG
CATTGGGTACACACAACTGCCATGCAAATGCAACATGTTCAACACAATTGGAAGTTTTAC
ATGTGTTTGCAAAACTGGGTTTACTGGTGATGGTGTATCATGCACAGATATTGATGAATG
TGCATTGGGTACACACAACTGCCATGCAAATGCAACATGTATCCAACACAATTGGAAGTT
TTACATGTTGCTGCAATACTGGGTTTACTGGTGATGGTGTATCATGCACAGATATTGATG
AATGTGCATTGGGTACACACAACTGCCATGCAAATGCAGCATGTTCCAACACAATTGGAA
GTTTTACATGTGCTTGCAATACTGGGTTTACTGGTGATGGTGTATCATGCACAGATATTG
ATGAATGTGCATTGGGTACACACAACTGCCATGCAAATGCACATGTTCCAACACAATTGG
AAGTTTTACATGTGCCTGCAAAACTGGGTTTACTGGTGATGGTGTATCATGCACAGATAT
TGATGAATGTGCATTGGGTACACACAACTGCCATGCAAATGCAACATGTTCCAACACAAT
TGGAAGTTTTACATGTTCTGCAATACTGGGTTTACTGGTGATGGTGTATCATGCACAGAT
ATTGATGAATGTGCATTGGGTACACACAACTGTCATGCAAATGCTAATGTTCCAACACAA
TTGGAAGTTTTACATGTTTCTGCAAAACTGGGTTTACTGGTGATGGTGTATCATGCGCAG
ATATTGATGAATGTACATTGGGTACACACAACTGTCATGCAAATGCAAATTGTACCAACA
CAATTGGAAGTTTTACATGTTTTGCAATACTGGGTTTACTGGTGATGGTGTATCATGCAC
AGATATTGATGAATGTACATTGGGTACACACAACTGCCATGCAAATGCTAATGTTGAACA
CAATTGGAAGTTTTACATGTTCTTGCAAAACTGGGTTTACTGGTGATGGTGTATCATGCA
CAGATATTGATGAATGTGCATTGGGTACACACAACTGCCATGCAAATGCTAATTGTACCA
ACACAATTGGAAGTTTTACATGTTTCTGCAAAACTGGGTTTACTGGTGATGGTGTATCAT
GCACAGATATTGATGAATGTGCATTGGGTACACACAACTGCCATGCAAATGCTAATTGTG
CCAACACAATTGGAAGTTTTACATGTGCCTGCAAAACTGGGTTTACTGGTGATGGTGTAT
CATGCACAGATATTGATGAATGTGCATTGGGTACACACAACTGCCATGCAAATGCAAATT
GTACCAACACAATTGGAAGTTTTACATGTGTTGCAATACTGGGTTTACTGGTGATGGTGT
ATAACTGCACAGATATTGATGAATGTGCATTGGGTACACACAACTGCCATGCAAATGCAG
CATGTATCCAACACAATTGGAAGTTTTACATGTTCTTGCAAAACTGGGTTTACTGGTGAT
GGTGTAAAAACTGCACAGATATTGATGAATGTGCATTGGGTACACACAACTGCCATGCAA
ATGCAATTGTACCAACACAATTGGAAGTTTTACATGTGTTTGCAAAACTGGGTTTACTGG
TGATGGTGTATATGCACAGATATTGATGAATGTGCATTGGGTACACACAACTGTCATGCA
AATGCTAATTGTACCAACACAATTGGAAGTTTTACATGTGTTTGCAAAACTGGGTTTACT
GGTGATGGTGTATCATGCGCAGATATTGATGAATGTGCATTGGGTACACACAACTGCCAT
GCAAATGCAAATTGTACGAACACAATTGGAAGTTTTACATGTGCTTGCAAAACTGGGTTT
ACTGGTGATGGTGTATCATGCACAGATATTGATGAATGTACATTGGGTACACACAACTGC
CATGCAAATGCTGCTTGTACCAACACGGACGGAAATTTTGAATGTTCCTGTTTTAATGGA
TTTTCAGGCAATGGTTTAACTTGTTCCCCTTTACTTAACTGTACACTGGACCCTTCTAGT
TGTGTCAGTAAGTCAACTATTTGTAGCATTTATGTTTTATTGTTTAGTGCTGTCAAAAAG
TTAAAAGCGCGCCTGCCTGTAACCCCGGGGTAATTGGTTCAAGGCTCGTCACTGCTTTCA
TTGTGGACGTATGTGTCCTTGGGCAAGACATTTAACAGCAATTGCTTCAACCCAGTGGTC
ATTAATGGGTTGTTAAACTAACAGCTATATACACAAAAAAATATGAAAAAATCCCCAAAA
ATTAATTACCCACAAAGTAACATACATGGTAACTCGTAAGCTGGCTTGAGATATATGAAC
GTGTTATAACGACTTTCGTTTTTCCGGCTACGCGAGGATAAAGTAAGATAAATTTATTCA
TTTATGTTTAAACGATCTCTGTTTAGAGTTTTGTCCCGAACTTCTCCTTAATTCTACTGC
GGATATCCTGAGCTTCCCGAGGACTCCAATTGGTTTGGTGGCTTACTCATTGACGACATG
CAATGATGGTATTTAAAAAAAAAATTAAATAAAATTACATTAATATTTTTTAAACAGTAG
GGATTATTGTCCTGTTTTACTATATATAGTAGGGGGGGTGGGACATCCTTTGATTTATTT
TTCTTGTCACATTTGATGGTAAACAAAGAACATTAAAAGAATTATAAATTGTTCAATCAT
TAAATGTTGGTTTTTAATACAGTATTTTTTTAATTTTTTAACATTATTCAGGGTTCTCAA
TTCCCTATAATAATTTTAGGCTGTTCTATTCCTACAAAAATTGTCAGACATACATAAAAA
TAATTACCCACAAAGTTAAATACGTGGTAACTCGTAAGCAGGCACGAGGTGTATAAACAG
AACACCCGTGTTATAATGACTGTCGTGGACTGGCCATGCAAGGATAATTAAGTTACATTC
GTGGTAACTTGTAAGCAGGCACAAGGTGTATGAAACAGAAAATCCGTGTTACAATGACTG
TCGTGGCCCCGCCATGCAAGGATAAATAAGTTACATATGTGGTAACTTGTAAGCGGGCCA
AAGTGTATAAAACAGAACCCCTGTGTTATAACAACTGTCGTTGCCCCGCCATGAGAGGAT
GTGGGGATAAATCGCCATGTGGGGATAAAAAGGTTACATCCGTTCACTTCTATTTTTTAT
CACCAGGAAAACCAATTGCATCCATACATTGCCCAGATTCCATGATATTTGATATTGAAA
CTTTAGTGAAGGTTCCGTGCAATCTTACTCTTACCAACTTTACTTCTGAAATTTCATCCA
AAAATATTACGTCGGAAAACTTGCCGCAAATAACTGGAGTCCTGCAGGTCCTCACATCAA
CTGCTATCACTTATAACGAAAGTCTTTCAGCTGTGGAAGTTCTCGAAGCAATCAGTAACA
CTACAAATGATGTGAAGGTAAATTGGATTGGACTTTTTAATATTACTGTACATTTTTCCG
TGATTTAAAAAATTTAGTTGACTTTTAGTGCTCGCAGCTAATATAGCAATGAATGAATGT
AAACGAAGCAACAGAGGCTGTTATATGTATATTGCATTTACCTACGCTGTTGCAAAGTGG
TTAGCGCGCATGCATGTAACCCAGAGGTAATGGGTTCAAGGCTTTCCACTGCTACTATTG
TGGGCATATGTGTTCTTGGACAGATACTTAACGGCAATTGCTCCATCCCAGTGGTCACTA
ATGGGTTGCCAAATTGTCAGCCATAATAAATGTATGTAACTTGCTTTATCCTTGCGTGGC
GGGGCAACAGCAGTTGTTACAAAGCGGGTGTTCTGTGTCATACACCTCGTGTCCACTTAC
AAGTTACCACGTATGTCACTAATATTTCATTTTTTGTTTTTTTCTGAAGATAAAGATTGT
TGATTCTTACAATTTGTTTTATTGAGTGTTTTCTTTCTTTAAATTAAAATATGTTTTCCC
AGGTTAATCAGCTTACGTTTGAGCAAATTTTATCAAGTACAAGTAACATAGCAGAAGGAT
GGGGTCAGTTGGATTTAAAAACAACACCACGGTAAGTTTCTTCATTCGCTGTTGAGCTAA
TAAGTCTGTTAGTGTGCCTGTCTCTAATCTAAAGGTTATATGTTCAAGTCTCGTCGCTGC
TACTTGTGGTATTTTGACTTGTTCAAGACACTTAACAGCAATTGCTCTAACCCAGTGGTC
ACTAATGGGTTGTCTAAATTAAGCCAAGTCCCACACTGTGGCTGGTGCGCCTGCGTCGTA
ACATAGAGGTTTAAGGCTCGTCACTGCTACCCATATTGAGTGTATGTGTCTTTTGCTCTA
ACCCAGTGGTCAGTAATGGGTTGTCTAAATTGTCAGCCATATGGAAAAAAATTACTTACA
AAGTTACATAGATGTTAACTCGTATGCGGGCATGAGGTGTATGAAACAGAGCACCCCTGT
TATAACGACTGACGTTGCCCCGCTATGCGAGAATAAATAAGTTACATACGTGGTAACTTG
TAAGCGGGCAAGAGATGTATGAAACAGAACACTCATGTTATAGGTGTATGAAACAGAACA
CCCGTGTTATAATGATACGGTTGTCCCGCCATGAGAGGATAAATAAGTTACATACATGGT
AACTCGTAAGCTGGCATGAGGTGTATGAAACAGAACACCCGTGTTATAACGACTGACGTT
GCCCCGCTATGCGAGGATAAATAAGTTACATACGTGGTAACTTGTAAGCGGGCAAGAGAT
GTATGAAACAGAACACTCATGTTATAGGTGTATGAAACAGAACACCCGTGTTATAATGTA
CGGTGTCCCGCTGATAATAAGAAACAGAACTCGTAGCGGCATGGGTGTAGAAACAGAACA
CCCGTGTTATAACGACTGACGTTGCCCCGCTATGCGAGGATAAATAAGTTACATACGTGG
TAACTTGTAAGCAGGCAAGAGATGTATGAAACAGAACACTCATGTTATAGGTGTATGAAA
CAGAACACCCGTGTTATAGGTGTATGAAACAGAACACCCGTGTTATAACGACTGACGTTG
CCCCGCTATGCGAGAATAAATAAGTTACATACGTGGTAACTTGTAAGCAGGCAAGAGATG
TATGAAACAGAACACTCATGTTATAGGTGTATGAAACAGAACACTCATGTTATAGGTGTA
TGAAACAGAACACTCATGTCATAATGATTGCTGTTGCCACACCATGTGAGGATAAATAAG
TTACAGCATGGTCGCTCGTAAGTGAGCACGAAGTGTTTGAATCAGAACACCCATATTGTA
ACTACTGTCTTTGCCCTGCCAGCATGCAAGGATAAATCAAGTTAAATTCATTTCTTTTTC
TTCAGACTTGTACAGAACAAAGTTTCCATGGAAAAAACCTTAAACAAACTTCTGGATCGA
GTGGTGGTTTGTGAAAATTGTTCCACTGTTAATTTCACTTCACCAAATATCAATATTCAG
GTACAAATTTTGCCAAATTCAAACAGAATTTGTTATATCTTATTTAAAACATAACAAACT
GTTCTGATTGTAATGTAACCAATTAAACTGTTTTCCATTTTTTTAATGTACAGACATTGT
TAAATTGAACCGGAAATATTCATTTAATCTTCCCCGATCAAAAAAAGAAAAAATTCCCCC
AACATTATTTACCCACAAAGTAACATATATACTTGGTAACGAAGCTGGCACGAGGTGTAT
GAAACAGAACACCCATGTTATAACGACTGTCGTTGCCCACCATGCAAGGATAAATAAGTC
ACATACTTGGTAACTTGTAAGCGGGCAATACAAGGTGTATGAAACAGAACACCCGTGTTA
TAACGACTGTCGTTGCCCGTCATGCGAGGATAAATAAGTTACATACGTGGTAACTTGTAA
GCGGGCATGAGGTGTATGAAACAGAACACCCGTGTTATAACGACTGTCGTTGCCCGTCAT
GCGAGGATAAATAAGTTACATACGTGGTAACTTGTAAGCGGGCATGAGGTGTATGAAACA
GAACACCCGTGTTATAACGACTGTCCTCGCCCGCCATGGGAGGATAAATAAGTTACATAC
GTGGTAACTTGTAAGCGGGCATGAGGTGTATGAAACAGAACACCCGTGTTATAACGACTG
TCGTTGCCCGTCATGCGAGGATAAATAAGTTACATACGTGGTAACTTGTAAGCGGGCATG
AGGTGTATGAAACAGAACACGCGTGTTATAACGACTGTCATTGCCCGTCATGCGAGGATC
TTCAGCAAAGCTTTCACGGGCTCCCAAGTAATCATCAACTTTGGTTCCGATCTTCTCCCC
GGCAACTTTCTTAGCTTTAACACTTTGCATGATACACACCGCTTCTATCACCATTCGTAC
ACCTGCAGGGGGTCGCATCATCGCTCGAACCTGGGGGTGGGAAGGTTGATTAATGGTAAA
TATAATATGATGTTTTAGTGCTTTCATTACTGATGTTTTAGTGCTTTAATTATATTACCC
CAACACCCAGGGTGCTACTGCCCAGACCCCACTGANNNNNNNNNNNNNNNNNNNNNNNNN
NNNNNNNNNNNNNNNNNNNNNNNNNTGGGCAAGACACTTAACGGCAATTGCTCCAACCCA
GTGGTCACTAATGGGTTGTCCAAATTATCAGCCATACATAAAGAAATAAAAAAAATTCCC
CATAAAATAATCACCCACAAATTAACATACATGTTAACTCGTAAGCTGGCACGAGGTGTT
AAACCCGTGTGATAACGACTGTCGTTTTCCGGCCACGCGAGGATAAAGTAAGTTACATTC
ATTCATTCATTCATTCATTCATTCAAGCGGGCATGAGGTGTATGAAACAGAACACCCGTG
TTATAACGACTGTCGTTGTCCCGCCATGCGAGGATAAATAAGTTACATACGTGGTAACTC
GTAAGCGGACACAAGGTGTGTGAAACAGAACACCAGTGTCATAAACGTTTCATTCATTCA
AAGTTCAACACCCATTGCAAAATTATAGATTCAAATCTATGAACCACTGAAGGGAATCAG
CAGGAGAACGGGTGAACGAGATTTTGTTTTCTCTCCTTTAATTTACCAGTCAAACACCAG
CAACAGCTCCACCCAATGGACACAATCCAACCCCATCAATGTTGTTGTTGGCGAGAAGAT
TCTCGACCAAATCATTACTAATTCAAGTCTTCGTTTGGATTTTTTATATTATTCAAATTA
TCCTCTCTTTCCTTCCGATGACAATATTACAAAGGTTTGCTTTTAAATACTATTTGTTTT
TACCATTGTGGGCGTATGTGTCCTTGGGCAAGGCACTTAATGTAATTGCTCCAACCCAGT
GGTCACTAAAGGGTTGTCTAAATTATCAGCCATACATAAATAAAAAAATTACCAAAAAAA
TAATCAAAATAATCAAAAATGCCAATAAGCAAAGTTACATACGTGGTAACTTGTAGGTTG
GCACCTGGTGTATGAAACAGAACACCCGTGTTATAATAACTGTCGTGGCCCGCCGCCACA
CGAGGATAAATAGATTTTAAATAAGTTTATTGATTGAAATCTATAATGGCAGGTGGTGAC
AGTGAAACACACAGGAAACAAAAGTACAAATTTAAATTTTCCGATTATCACTGAACATAC
TGATTTTAAACATTTTGAAGAAAACGAGAAGATAGAGGGCACCCTAAAAGTAATTTGTTT
TGTTTTGACTTTTAATAAATTATGAAAGAAATAATGTTGAATGCTTTATGAGAAAAATAT
GATCTCAGCCACATCTATGATGCTCTTAAATGCTGTAGGAAAAAAAATACTCAGAAACTT
ACATCCGTGGTAACTCAGAAATGTGTGTGAAATATAACATCTGTGTTTTAACAACTTTCA
TTGCCTCACTTTGCAAGGATAACTTATATACTCCTCATTTTAAAACAAAATCTAATTTTA
ATCCAGGATGAGCGTCGGCAACTTACTTGTGTAACTTGGGACAACGAAAAGTGGGTTTGG
TCAAAACCTGGATGTCAGCTACGTTATATAAACAACGTCCCAACCTGTTACTGCCATCGG
TTCGCTGACTTTGGGCTTTTATTCGTAAGTTTACTAAACTATTTTGGGATTGTCATTCAT
GATCTGTGCAGCAGTGGTTAGGATGCCCCTAACCCAGGGGTAATGGGATCCGGGCTCGCC
GCTGCTACCATTGTTGGCGTATGTGACCTTGTGCAAGACACTTAACGGCAATTGCTCCAG
TGGTCACTAATGGATGTCTAAATTGTCAGCCATACAAAAAATAACAATTCTGCCCTCCTA
ATAATTACCCGCAAAGTTACATACGTGGTAATTTGTAAGCTGGCATTAGGTGTATGAAAC
TGAACACCCATGTTATAATAATTGTCTGGCCATGCGAGGATAAATAAGATTCATTCATTC
CTAACAAACCACGATTTTCTTTTCTTGTGCTTTACAGAGTAGCAAGGTAGTTCCATCTCA
AGTCTATTTATCGATATTCAGCAAAATTGGATGTGCTGTGTCTATAATAGGCTGTGTTGG
GACAATCATGATTTATACTGCTGTGAAGTGAGTCATTTTTATAAAAAATCAGGTCCAACC
AATTGTATAATGAATGAGAGATATATATTCCGCCTAAATGGCATCTTTAGACTCTTTTTT
AATTAGTAGCATTTCAATTTTATGTTTGCATATGACTTTTTACCTGTTCGAATGTGAAAA
TCCTAAGTAATTAAAACAATTAAGAATAAAAGTGACATACGTGGTAACTTGTAAGCAGGC
ACAAGGTGTATGAAACAGAACACCTGTGTTATAACGACTGTCATTGCCCTGCCATGCGAG
GATAAATAAGTTGCATACGTGGTAACTCGTAAGCGGGCACGAGATGTATGAAACATATCG
CTCGAGTTATACAACTGTCATTGCCCTGCCATACGAGGATAAATAAGTTGCATACGTGGT
AACTCGTAAGCGGGCACGAGATGTATGAAACCAAACACCCGTGTTATAACGACTGCTGTT
GCCCCGCCATGCGAGGATAAATAAGTTGCATACATGGTAACTCGTAAGCGGGCACGAGAT
GTATGAAACATATCGCTCGAGTTATAACGACTGTCATTGCCCTGCCATGCGAGGATAAAT
AAGTTACATATGTGGTAACCCGTAAGCGGGCACGAGGTGTATGAAACAGAACAATTGTGT
TATAACAACGATAGTTACCTTTATTTACTTTTAACAATTTTTAGGCAATTGCGAAATAAG
AAGCCAACGCCTTACCTTGTTAATCTTTGTATTTCTCTGCTTGTCGGATACACTGTGTTT
CTGTTTGGCATCCCCATGACAGACAATCGTTCCGTTTGTCATTTTATCACAGCACTTATG
CAGGTATAATAAAGTTAAAGTAAAAGAGAATTTAAACAACATACATTGAAAATTATCATT
TGTTAGTTTGCTAGATGTAGCGACCACGCTAATTTCTTAACTAAATGTAAATATGTTTTA
ACTGTAAGGGTGTTTTAACAACTGTTGTTTAGTTGCTATATCCTGTCTTGTCGTTTAAAA
TATTTCTAAATCTTCGCTACCGTAATCGAAGAGACAAATATAGTTATTATTATTACGACA
ATAGTTGCATTTTACTTTTTCATAAAAGTTGTAAATTTTAGTTTTATTGTTTCAATGCAC
AGGTTTTTTTGTTCGTTTATTTATTAAACGTTCACACAGTTACATTCATTCACTTTTTCA
CATAACATACAATGACAAGGGTTTTTTTTTTCAATAACTGATTAAACTTCCCACAGTTTG
CTTTCCTGTCCTCATGGGGCTGGATGACGTTATATTCAATAGTTGTGTTCAAAGCAATCG
GAAGGGTGAGTCTGTTATATTTAATTTAGTTACAAATTCCCCGAATCTGACCCTGATGTG
ATGCTCATAGAGTTAAAGGACTCGTTACGTTTTTGTTGCACCAGATGTAATTCTTAACAA
AAGGATCAAGAATCGTTCAACTATATAAGCAGCAGACTCAATCCTCATATGAAACATTCG
TTTTATTAAAATCAACCTAAATTTTTTCGCCATAATACCAGTTCCCCAAAAAATTTCTTA
TATGTGGTTACCAATAGTAGCAGAACAATTTTCATTAAATCTATTTCATTTACTGTATTT
TCAGTGGAACTATTGTGATCATTTACTTTTGTTTTATCACCAGGCATTTGGGAAGGTTTT
GGAAGCGAATGTGAAAACCACTGTGGCCGTGTACTCTCTAGCTCTCCTAGTGGTCATTGT
GAACGCATGCAGTACCTTATTAGGAGTGGACGCCAAACTTGATCAGGATGGTTAGATCTT
GTTATTAATGATATACTTTTTTTGGAAAAATAAAACATAAATAAAACAGACTGTTATTAT
AATTTGCGTATTTGGATATTATGTGCTAAAGATGTCCCGCCTTCCCTCACAGTACTATAT
ATCTGCAATATTTTTATATATATAGTAGGGTGGGGGAAGATGGGACACCTTTTAATCTAT
TATCTAAATAAGTAAATTNNNNNNNNNNNNNNNNNNNNNNNNNNNNNNNNNNNNNNNNNN
NNNNNNNNGGGACACCTTTTTAATCTATTTTCTCCTCCAATTTCGTAATAAACAAACATT
CAACGATTTTTTGTAAAACTTTATCCTCACGGCTCCCATAGACCGTTGTTAATTGTTTAA
AACACGATCAGAATATTTGGTTATTATGTGTTAAAGGTGTCCCATCTTACCCCACCCTAC
TATACTGTATTTCTAAAAATAATAAAAACATTTTTTATATATATTTCCAAAATTAATAAA
GAGTATTTTAAAGATATTTCTTTTGAATCTTCATATCGACTTGGAAATATGTGTTGGCTC
CGGAATTATTCACTTTATTTTGGTTTCCTTGTTCCTGTTGGGATAATGCTGATTATAAAC
ATGTTTTGCTTTATTGCTGTCGTACGAGTTCTCACGTGCAAATCTAAGCAGGTACTTATG
GTCATTGAATATAAAAATCCGATACTGTAACGTGTAGGCCGTCATTTGTACTTGCATATT
CTTACCCATTATATCATTGAATGTAACTTATTATATTTTTCCAAAAAATTTGTTTTGAAC
TTTACCGGTCTCCTAAGCTAAATAGGTTGAAAGCTACTATTCTAAATATACCACCAGTAT
GGTTACATTCAGTTGCTTTAAAACATTCCAAACTTCAAGAGTTATCATTATAATGGCTCG
CATTTATCCCATAATGTCAGTACATACGTAAAAAATTTTGCTTGTCTGGGTAGGAAAACA
AAAGTTTTGTAAATATTTTCGAACGTGCCTGCGAATAAAGTTTGTTTTGCATGGTTGCGA
AATATGTATATATTTTCATGTATCTCTCCAAAATATCTTTATACTTTTTAAGTATTCTCC
AAACTTCCAGATTCGTTCAACAGCGAAACAGATGGACGTTGCCGATCTTTTCTTCAGAGC
TGTCACCATGGCAACAACAATGGGGTTAACATGGACGTTCGGTTACTTGATGTTGATTGC
TGATAATGTCGCATACCAAGAAATTATTGCTTGGATTTTCACCATCTTTAACTCAACGCA
GGTTAAGTGCATATTATTTATCCATGGCATGTTTTAACAAATGTTGTTCTCATTCTATTC
TGTGTGGGTGAGGTCCTTGTCGATGGCCTGGGATTTAGACCAGAGTTGCCCATTACCCCA
ATATTGTATATGCACATTCTATTCTATATGGGTGAGGTCCTACAGTGAGACACGCCATGG
GATCTGGGATTTATACCAGAGTTGCCCATTACCCCAATATTGTATATGCACATTCTATTC
TATATGGGTGAGGTCCTACAGTGAGGCATGCCATGGGACTGGGATTTAGACCAGAGTTGC
CCATTACCCCAATATTGTATATGCACATTCTATTCTATATGGGTGAGGTCCTACAGAGAG
GCACGCTATGGGACCTGGGATTTAGGTCAGAGTTGGCCCATTACCCCGACATTGTATATG
CACATTCTATTCCATTCTGTGTGGCTACAGTGAGGCATGCCATGGGATCTGGGATTTATA
CCAGAGTTGCCCATTACCCCAATATTGTATATGCACATTCTATTCTATATGGGTGAGGTC
CTACAGTGAGGCATGCCATGGGACTGGGATTTAGACCAGAGTTGCCCATTACCCCAATAT
TGTATATGCACATTCTATTCTATATGGGTGAGGTCCTACAGAGAGGCACGCTATGGGACC
TGGGATTTAGGTCAGAGTTGGCCCATTACCCCGACATTGTATATGCACATTCTATTCCAT
TCTGTGTGGGTGAGGTCCTTGTCGAGGACCTGGGATTTAGACCAGAGTTGGGCCATTACC
CCAACATTGTATATGCTCATTCTATTCTATAAGGGTGAGGTCCTACAGTGATGCATGCCA
TGGGACCTGGGATTTAGACCAGAGTTGGCTCATTACCCCAACAATGCCGTTTAGTAAAAT
AAATAAAAAAATGTTATTTTTTGGAAATATATATTGATTTTTTTCAGGGCCTTGGAATAT
TTCTGGTGAACTGCCTGCGAATAAAATCTGTTCGTGATCTTTGGGTGAAACCGATTCTAG
AGCGAACGAAGCCATCAACCTCAGCTTTTTATTCTGTTTCTACAGCATCTGCAAACATGA
ATATGGACTCAAGTAGAATATAATGTTGGTTTCTATGCAACATTGTTACAGTGCTCCGGT
GTTGCAAGTTTTTTGCCTTTTCTCCTGCCATACTTGCTAGCTTTGGAACATTCACAAGAT
TACATACGTGGTAACTCGTAAGCAGGCACGAGGTGTATGAAACAACATCCGTGTTATAAC
AACTGTCGTTTCCCCGTGATGCGAGGATAAATATGTTACATATGTGGTAACTTGTAAGCA
AGCACGAGGTGTATGAAACAGAACACCCGTGTTATAACGACTGTCAATGCCCCGCCATGC
GAGGATAAATATGTTACATTCATTCAATGTGAGCAAGGCTGTGTAAAAGTGCATGACCAC
CTACAGTATCGGATCAATTGATAATCAGAATATAATCTGATGATAACACTTACTGGCATC
CTTGCAATGGATTGTGTGTGTGTATGATGTCAGCCATATTGGCATAAAGTCAAAAGGAAC
AACATGCTAGGAAGTAACATACATGGTAACTTGTAGCTGGCTTGTGTATGCAATATAATG
CCAATTTTATATTTTTCTTTGTAGTAATTTTAGTTCATTAACTGTTTATTAATATCATGT
ACAGTAGGGTGGGGGAATCTTTAACACATAATATCCAAATAACCTGATCGTGTTTTAAAC
AATTAACAACGGTCTATGGGAGTCGTGAGGACGAGAAAATAGAATGTAAAGGTGTCCCAT
CTTCCCCCACCCTACTATGTATTTTGTAAACCCAAAACCTATCTCAAAAATAATTTAACA
TGTATTACCTTTTTCTTTTGTTCTTTTATATCCTCACACTCAGTGCTACAGTATTTATTG
TAAATTTGGTCGTATTTTTTTATCGCCCGTTTTTGCTGTGCAAACGCGCTTTTATCAGCG
CAGACACACTTTTTGTTCGCCATGGGTTCATATTTTTTTTTGAAAATTTAAATGGAATAT
TGTAGTTTCCTTTATACCCGAATATTTATCTTAATACCCCATATGTTGGTGTGTCAGGAA
AAGTGGAAGTTATTATAACAGGATTTGTTCGCCATACATTCTAAACTATGTTTTTTTGAA
TATTTAAATGGAATATTGTACTTTGTTATGCGATAAATGGAAAGAATTTTGTTGGTGGTG
GTAAAGATCTGGTAGGTTACATTTCTATATGTCTTAATATTGTAATTATAGTTAAATGTC
CTTAGTACTATGGTATACATTTATACATATAGTAAGGCGGGGAAAGATAGGACACCTTTA
GCACATAACATCCTGATTGTGTTTGGTTTTTGGTGAGGATACGGTTTTATATTTCTTTGA
ATATTTTGTGTTTACTATCAAATGGGACGAGAAAATAGATTGAAAAGGTGTCCCATCTTC
CCCCACCCTACTATATATATATATATATATATATATATATATATATATATATATATATAT
GTACATGTCGCCAAGTTCAGAAACGCTAACCGCAAGGTGGCAGCACAGATCACTATATAA
ACGGCAGTGGCAACTGCAATGCTCACAAAAACAACAACAGTCCGCACGAGAGTCCGTATA
TAAACATGTTTATATACGGACTCTGGTCCGCACGAGGACGCGGATTAATATAGCTTTGTA
TAGCTTCAGGTGTTTAAATTAGAGGCAAACTAACGTTATTCTAATACAGTGTTTATGAAA
TTATGTTGTTTTCTGACCGAAACAGGACACACTTTTTCTGTAGAGCTAAAACAAATTAGC
AAAATCATGAACCCACTGTTAGCACAGATGATACCCCAAACGTTACCGCCATTAACTACG
AGCCAACGTGCAGCTTTGGAGCGGGTAACTTGTTTTTATTATTGTTTTACTGCAAAAAGT
AATAAAGTAAAAGTAATAAAATGTGATTGCAGGCTAAAAAGTACGCAATGGAACAAAGTA
TTCAGGATGTTTTATTAAAACAAACAATTCAGCACCAACAACAACAGATGACAAGCATGC
AGGTATTTATAGATATTTTACTTTAATGTAATTTATTTATCCTCGCATGGTGGAGTAACA
GCAGTCGTTTTAACATGGGTGTTCTGTTTCATACACCTCGTGCCTGCTGCCTGCATACGA
GTTACCACGTATGTTACTTTGTGGGCGATTGTGTTTACATATGGGTGACAAATTGGAAGC
CCATTAGTGACCACTGAGTTGGAGCAATTGCAATATACACCCAAAATAGTAGCAGCATCA
GGCCTTGAACCCGGTCCCTGTGTGGTAGATCCAGCCATGCTAACCACTAGAGATGTGCCA
AGCCCGAACTCAAAAGCTCATGCCCGAGCATCTCCTTTTTTGACGCTCGGTGCTTGGCTG
AAACGCTGGGCGCCCCGTTTGTGAAACGCTTGGCGCTCGGCTGGCGAACCCAAGCTTTTA
CGACCTCACCACATCCCTACTAACCACTCTAACGCCCTTGTAAAGTCATAACGAAAGATT
GCACTGCAAAACTTGAAGGTGGTAATAAAAATACGATTTGCCAAAACTATTTTTAAATTT
CTAGTGGTCAAAGATAGCAATGCAAAAGCTAAATGATAAACCTAAAAGTAGTGAAAACAA
TTGGTTTTACTGTTACTAGTTTCAAATTTCTTCACGTCAGATATCTGTATTAGTGTATCT
AATGCCAAAAAAAGTGTACTTGTAAGCACACGGGTTTAAATAGTGATGCGAAAATACACG
TCTGATTGTGGTGTGGTGGCACGGCACCAGTCGCACGCAGGACTTAAATGTGCTTTCTGG
GTGTTGGGGTAATCAGTCCGATCTGGCCTAAATCCCAGGTCCCTGACAATGACCTCACCC
ATACAGAATATAATAATAAAAAACTCCAATGCCAAAAGCACTAGATGACTAGAAACATAA
AGCTCCTATGTCATGCAACTTCTATGTTCCATAACGTGCCACAGTGTAAAACCTCTTTCC
ATATTTTTGAAATAAAGACCTTTAGAAAAATCCTCCCTTTCCAGTATTACAAGGCTTATG
TCACGAGGCCTTTAATTTTACCCTAATGTCATTTCAGCCAATCAATACATTGAACCAAAA
TACGATTACAATTTGTTCCCAATTAGATTAAAAGTCACTTTCAATTTAGACACCCTCTAT
TCTGTTGCGGCACTTTACAAAGCCATTACACAAGTGCTGTGCAAATGTTAGGCCTGCCTT
GTTGTAGGACCTCACTCATATTATAGTACAGAACAAAATAGAATAAAATCAAATATTTTG
TATTATTTTTTTAAATAATTAAAACCGCTGTTGCAATGAATAAATTTTCCCACGGCATTA
ATATATTTCCCTGTGTTATTAAAAACTATGGCAGAGACTTTCTGCATTACTTACTGATTG
ACACGTATCTAAGTTATTAAGCGAATGTATATTGAATGCTCTTGGGAACAGTTTTGCATT
AAAATTAGGCACGCAACAAATTGCAGAGGTAGATTGAGCCCCCAAAGCAATATTTTCTGC
AGTGATGCGTAGTAAATTTCATGGAATTCTGCTGCGCAACACTGGCTAGTGTTTAGGAGT
TTCTAAATTTATCTCACTTTGGGCCTTTGGAAATTGAATCGGTTTTTAACTCCCAGGGGG
CAGCGCAAAAGCAAAGAGCATTAGCCATTATGTGCAGAGTGTATGTTGGTTCTATATATT
ATGATATTGCACAAAGTATGGTTCAAGAAGCATTCACACCTTTTGGACCAATTAAAAGCA
TGGATATGTCATTTGATCCAATTACTGGAAAACACAAGGTGATTTGCTTGTCTATGTGTC
TACAATCTACATCACTGCATGCACAATTACTGGTGGATTTTGTCTCTGCATATCTAATTC
TAAGTGATTTTGTTTAAGTTTCCCATTTTATTTTGACATTATAACTTAATGCCAATTGAT
AAGGAATAAGTTTTACAAATTCAGACAAAGTAAATTACTTGTCTATATTGGTTTAAACTA
ACTTTCCCATTTATTGATAAATGAATGTAACTTACCGTATCTTCACGTGGCCGGAAAACA
ACAGTCGTGTAACACATTGAATAACATTTACAAAATAAGGTTTCCTAGGAAACCGTATTC
TACCTCACCAATGTAACTTTAAAGAAATAACATCTAAAATGTACTTTGGAAATAACATCA
AAAATGTATACCATGTGAATATGTGATTACTTTTGACATGGTATTTCTTTTCTTTAAGGG
GTATTGTTTCATTGATTACGAAATACCTGAAGCCGCACATTTGGCTGCTGAGCAAATGAT
GATCGCCCAGCTTGGTGGTGAGTGGATAATAAATATGTTTTTCATGTTTAGTACATACGG
CGTTATGTTTCCTTTTTATGAGCAAATCCGTACAAATCGCAATGTTAGAAACAGTTTTGC
TTTAATTTGAAATATAGTAGGGTGGAGGAAGATGGGACACCTTCAGCACATAATATTCAA
ATATCCTGATCGTGTTTTAAACAACTAACAACGGTCTATGGGAGTCGTGAGGATATAGTT
TTATAATTATTTGAATGTTCTTTGTTTACTACTAAATGGGACGAGAAAATAGAGATAAAA
GATGTCCCATCTTTCTCCACCCTACTGTATACAGTCCATTGTTTATATTTTAGTTATATA
TATATATATTTTAATTTTCAAGTGAAAACCAGTAAAAATCTCAATTGTTTTGCTTTAATT
TAAAAATGTTGTACATTTTGTACTGAAAGATAAACTAAAACAGTTTTATTTAAGTTTTCT
TTGATGATTTCGGTTTCTTAAATTGTTGCGTTGTATTTCCTCATTAAGTCTAAAGATGAA
ACGTCGGAAATTCACTACGTTTTCACACCAGATGATCCGTTAAAAGATTGTTTATATTTT
CTTAACACAGGTCGAACAATAAAAGTTGGCAGGCCAAGCAATATTGGGCAAGCTCAGCCC
ATAATTGATCAACTTGCAAGTGAATCAAATAATTATAACAGGTCAGATGTTTTTCTCATG
ATTTTTGTCGTTCTATTCTATTCTGTATGGGTGAGGTCAATGAGGACCTGGGATTTAGGC
CAGACTTGGCCCATTACCCCAACACCCTTGAATGATTTTTATCATATTCCATTGATGGTG
TTTAAAAGCAAAATATATAAAATATACCACAACACAAATACAGAGCTGTTATGACTACAG
TTATTAGTGGAATATAGTTATACAGGGTGTTCGGAAAGTCACTGTTCGGTGTTTAGAAAA
ATAAAAAGGGTCCAAGTCTGTATTAATGCTAACGGAGGTCACTTTCAACATCATTTATAA
TTGTCATTCATATTTACCCCCTGGATTCTATACTGAAACATGTCTGTTAATAAAAACAGT
GTAAGTTCACAACACCCTGTATACGTTAAGTCCAATGCCATGGCTCATTGGTAAGGTGCT
TGCATGGTAAGCTAAAGGTACCGGGTTCAGTGCTCGATGCTGATACCGATGCGAGCTAGG
GCAAGACACCCAGCAAAATTATAATTTTAATGTTTAATTCCCAGAATATATGTTGCATCG
ATTCTTGGTGCAAATACCAATATGCAGTGGTGCATCAGAAAATATAGGCAGGGGCCAGAG
GGGGGGGGGGGTTCAATTTACAAATTGTTTTATTTTCTATCTTTAAAGGGGCCCCACAAC
GCCCCTTTTCTGCGCTTGCCAACTTGCCAATGCGTCTTAGGACAAGACACTTAACAGAAA
TTATCCCAATCTATTCTTAATGTTTTATTCCCCAGAATATATGTCGCATCTATTCATCCT
GACTTAGAAGAAAGTGATTTACGTTCGGTGTTCCAAGCGTTTGGGAAAATCCTTTCGTGC
CAGATGGACAGGGATTTCGTGACTAGGAGACACAGGGGATATGCTTTTATTGGTAAATAG
TTTGAGCTAATAGGCACCTAACATGGGTATGCAAGGTATGCTTATACACCCCAAAAATAA
AACAAAAGCACTCGCAATTTCCCAGTATAAATGCATAATCAATTAATATGTTACAAGTTT
TTTATTTTGTCATTAATGTTTTTTCCAATCTCTATGTACAATGTTATGCTTGAGTGATTT
TGTGTTCCTATATAAGCTAAGTTTGTGTGCCAAAGTTTCATTCTAATATTACATGCGTTG
GATCAACAAGTGTTGTTAAATGATGTGACTTGAAATGATTTTTAGTCGATTTTCACTTTC
CAAAATTTGCGCGCTATGTTTGAGCTATAGCGTTAACTATGACTATAATTATGTCTTCTA
AGTCCAACGTTGCTACCATTGTGGGCTAATGTTGTGTTGGTCAAGACACTTAATGGCAAT
TCGTCCGGCGCCGTGGTATAGTGGTTAGCGCGCCTGCATGTAACCCAGAGGTAATGGGTT
CAAGGCTCGACGCTGCTACATTNNNNNNNNNNNNNNNNNNNNNNNNNNNNNNNNNNNNNN
NNNNNNNNNNNNCGCTAGCGAATATATATAAGTAACATTATTCACTTAACAACAGACATA
AGGTGTCTGGGATTTGCGAAATGAGTATTTATATTTTATCAGTATATGTAGTTTTTGTTC
GCCTATGTTGTGCTATTGAAATGCTACTGAATTTTCGCCCTTAAATTTAAATTTTATGTT
ACTCTCTCTAAAATATTTGGCTTGTCACATTTACATCTACAAATTTGAATAAAAACAAAA
ATTTCCTTTAAATTTTCACATTATTTCTCATTCCCTTTGAGTTTTTGAACCTCTTTATTT
ACTTCTTCATACACCTCGGGCCAGCTTACGAGTTACCACGTATGTTACTTTGTGGGTGAT
TATTTTTTATGTGTGGCTGACAATTCAGACAACCCATTAGTGACCACTGGGTTGAAGCAA
TTGCCGTTAAGTGTCTTGCCCAAGGACACATACGCCCACAATGGTAGCAGCGTCAAGCTT
TGAACTCAAACTCCTAATATTTTTCCTTTCAATTTGACAGAGTATGAGTTGAAACAGTCG
TGCCAAGATGCGGTTGCAAGCATGAATATGTTTGATCTAGGAGGACAATACCTTAGAGTT
GGGCAAGCCATCACTCCTCCAAATACACACTTTGACTTGGTGGGTTCGCTTAAACATATG
TTGTACAAAAATGGTTTGTGGAAAAAGTTTCATGCGTAAAATGTGCTTTGATTGTTCTAA
TAGTTATGCTATAGGGCAGTCTGTTTTATATTTGAATTGAATAATATTATGTGATTATTT
TAATACATAGTAAGGTTCTCGTCCCATTTCGTAGAAAACAAAAAAAAATTAAAAACTCCA
CAACTCCCATAGACCATTGTTAATTGTTTAAAACACGATCAAGATATTTGGATATTATGT
GGTAAAGGTGTCTCATATTCCCCCACCCTACTATATGTAATTGTAACACATGTGCGGATA
ATATGTAATAGGCTACAATGCTACATGTATATACAAGATCAATACTAAAGGGGCATACCA
ACGAAAATTCAAAGTTTGTGTGTTGATAAAAATGCTCAAATGGGATCTAAAAAGTTGAAA
AACATTGTTTAAAACTTTTGTGATACCGGTAGATCAGATTTGATTATTTCTCTCTATATA
CAATTTTTGTTGATATTAGGTAAGCCTTTTAGTATTTCACACAATCAGCATTCAGGCCGT
TTTGTATGCTGGTCTGGTCAGTCTGTTTAAATTTGAAGTTGAATAATAAAAATATGTATA
GTAGGGTGGGGGAAGATGGGACACCTTTGACACTTAATAGCAAAATATTCTGATCATGTT
TTAAACAATTAACAACAATCTTTAGGAGTCGTAAGGATATGGTTTTATAACTCTTTGAAA
GTTTTTGATTACTACCAAATTGGACCGGATAATAGAACTACTATAATATTAAACCTGTAA
AGATAACATGTAATACAAATATTTGTAATGCAAGATGCGTACTTAGTATTTCACAACCAC
CATTCAGTGGTTCATTTCCATGCCTACTGTATCGAATTGTCCATAAATTATTCACACAAA
GAATTGAATTATTTGCAATTCAGCTTTCAGCACCCGGGGCAGGAAATTCCACTTTACCAC
CAGCGGCTGCATTAGCTGCTGCTGCAGCCACTTCTAAGATAATGGCTCAAGAAGCTGCAA
ACCCGCTACTTGCAGCAAGGAAAGCAGCCGCGGGTTTAGTTCCAGGTAAAAATGTCGAAA
TGTGTTTACTTAACGTGGGCTCGATTAGGAAGTTTTACTTCTCCTTGATTTTTTGCCCGA
ACTTTATTTTTTAAACTTTTTAAATTGTTTTATTTTTTTGGAGGCCAATTTCGTTCTAGT
TATAAACGTGTTTACTTTACATGGGCTCGGTTAGGAAGTTATTTTGGGCAGGTTTTATTT
TTGAAAAAACTTTTTTTTAATTATTATATATATTTTTTTAAAATATTTTTTTGATCCGAT
TTTTTGTCAGAAAGAGCTGTGTTTACATTTCATGGACAATCCTTAAGAATTAATGGTTAG
CGCACCTGCCTCTAACCCAGAGGTAACGGGTTCAATGCTTGTTGCTGCTACCATTGTGGC
TGTGGGCGTATGTTTTCTTGACTTAATAACAAATTTTAAAACTGTAACAAACTTTATGAA
CAACCTGTATAACTTTATTAACAGCTATTTTTAAAGTAATATTTTATTTAAACACTAAAC
AAAAAATATTTTATAGAAACGTTAAAAAAAGTAATATTTTATAGAAAAATTAAAAAAGGT
AATTTTTTTTAAGTAAATTTATATAAATGTTAAAAATTAACCATGAAATTGTAACAGGAC
CCTATTACCACCCTATATAAACCAAGTAATGTTTAATATACATAATATATGTTTACCCCA
GGCATCCAAGGACCAGCGTTACTTAAACAACCAACTGCTGTATTTGCTGCCAATCAACCA
GGAGTGGTAACAGGTGGTTATTCCGTTATTTCAATGTTTGAATAATGTGACTTACTTTAT
CTTCGCGTGGGCGGGGCAACGACAGTCGTTATAACATGGGTGTTCTGTTTCATACACCTC
TTGTTTGCATTATACAAGTTATCACGTATGTAACTTATTTATCCTCACATGGCGGGGCAA
CGACAGTCGTTATAACACGGGTGTTCTGTTTCATACACCTTGTGTCCGCTTACGGGTTGC
CATGTATGTAACTTTGTGTATAATATAACTTAAGTTCCTAATTTATTTGTATGTTAGGAC
ACCTAGTACCAACTTAACCAACATTTCCTGCATTCGGTATAAACATGTATGATGGTAACT
CGTGTTTATATACAAGCTCTGTTATGATGGTATGCATGGTATCCCAACATCTGGTCTTAT
TTTAAATGCTTTTAAACCCACATTTTAGTACTAGTGAGTCAGTAAATGTTTAAACAAGTA
AAACTTACAAAAAAATATGAAAATAAAATGTCATTCTAACTAGTTTTGTTACATATATAT
GTACAGTATGATATGTTACTTTATGCAGAGTAGTGTTTTGTAATTTAAACTTAATTTATC
GTATTATATCTAACCATTTTATCCCATTTTGTTTTCAATTGTTTCTCCACCCACCCCTCC
CAAATTATTCTCACCTTACTAAAGACGCAACTTCACTACAAACCACTTTAAGCAACTTTC
TTGCTCTCTTTATTCCTACCCATACACTCCTGGTTCTACTTCTCTCTTTATCCCTTATCT
ACATACCTTTACAGCCCTTGGTATAAATCACACAGTCACACCAAATCACTATTTACTCTT
GAAAGTCTAAAACTGAACCCAAATTAAATTATCATTTTATGAAATAATGATTTTACACAA
TTTTTGACTCTTATTCACCACTTTAGAACCCTTGACCCAAAACCACCCTAACCAGTGACC
TTTAACCCCAAATCCACCCTACCAATGACCCTTGACCCCAAACCATTTACCAAATGACCC
TTAACCCCTAAACACCCCACCCGACCCAATGACCTTTCACCCCAAACCACCCCTGACCAA
GTGACATTTCACCTCAAACTACCCCTACCAAATTTGACCCCAGCCAATGACCCTTGACCC
AAACATCCTGACCCCAATGTTTTGTTTTAACCACTCCCCTCACAGGAGTTACCCCAGCGG
GGGGCGCCAGCTACTTTTTCCAACAACAACAAAACAACATGAATCGACTGAACTCACAGG
TTAAATGTTTTATTCGTTTAACAATAAATTATATATCTAGTAAGCTGGGGCAAGATGGGA
CATAATTCCATTCCCCTTTTCTGAGTGCTGTTGATCAAAGCCAAACCTATGTAACAATAT
AAAACACACTTATAGGTGGGGGTAAGTTGAGACGTACAAAATATATTACACTTATAGCAG
GTTGGGCTAAGATAGGACATGTTTTTATTCTCTTTTTATCGTCATTTTGTAGTAAACAAA
GAATATTTCTAGAATTATATAACCGTTTCCTCACGACTTTAAAAGAGGGTTGTTGGTTGT
CATAAACCTGATCAGGAAATATGGCATATATGCTAACGGTATCCCATCTTACCCAAATTA
TTTGTACTTACGTGTTTTAACTCAACAATGTTACATATAGTCAAACCCAAATATGACCAC
ATAATCACCCTGTCCACTATAAAAAACATGTAGCATGCACCTGCTATTTTTGGCTTATTT
TTTCTCTAATCTCAGGTTAATGGAAAAGATCTTCTACCAACTGGTGCGCAGACACTTAGT
CAGCAAGAAGCAGGCTTGAATATTTCAGGAAGTTCTCAACGTCACCTCGTCATGCAGAAG
TTAATGAGGAAGGAAGAGGTTGGTGCTTACTATTTGTAGCTTATTTTCTATGTGGGTGAG
GTTCTACAGTGAGGCACGCCATGGAACCTTGGATTTAGACCAGAGTTGGCCCATTACCCC
AACATTGTATATGCACATTCTATTCTATATGGGTGAGGTCCTACAGTGAGGCACGTTATG
GGACCTGGGATTTAGACCAGAGTTGGCCCATTACCCCAACATTGTATATGTACATTCTAT
TCTATATGGGTGAGGTCCTACAGTGAGGCACGCCATGGGACCAGGGATTTAGGCCAGAGT
TGGCCCATTACCCCAACATTGTATATGCACAATCTATTCTATTTGGGCGAGGTTCTACAC
TTGTAAGCAGGCACGAGGTGTATGAAACCGAACACCAGTGTTATAACGACTGTCGTTGCC
CAGCCATGTGAGGATAAATAAGTTACATACGTGGTAACTTGTTAGCGGACAGAAGGTGTA
TGAAACAGAACACCTGTGTTATAACGACTATAGTTGCCCTGCCGTGCGACGACAAACCAA
GTTACAATCATTCTAAACATGTTGATTGACACAGAGTCAGGTGATGGTGATGCGGAACAT
GGTGACGGTGGAAGACCTCGATGAAGATTTGGAAGCGGAAGTAACAGAGGAATGTGGGAA
GTTCGGAAGCGTGGAACGGGTCGTGATTTATCAAGAAAAACAGGTGTGGGACTCAGAGGT
TTATAATTACATCAAGTTGTGGGTTTATTTATGGGTTCGAGACTCTTAGGCGCTGCACTT
TCATAATTGGAGGGGAGGCAGTGATAGACATAATTTTGTAAAACAACGTTGACTGATTTC
TGCCCTGCTTAAATATTGCTAAACTTGATTAATTCCCACAAAGTTACATACGTGGTAACT
CATAAGCGGGCATGAGGTGTATGAAACCGAACACCTGTTATAACGACTGTCGTTTCCCCA
CCACGCGAGGATAAACAAGTTACGTACGTGGTAACTTGTAGCGGCCACGGGGTGCATGAA
ACAGAACACCCGTGTTGTAATGACTGTCATTGCCCCGCCACGAGAGGTTACATTCATTCA
TTTTGTTTCAAACTTTACTCCCATAGGGCGAAGAAGAAAACGCAGAAGTTATCGTTAAAA
TATTTGTCGAGTTTTCCAACCTTGCTGAATGTGAGAAAGCTGTTATGGCTCTTAACAACC
GATGGTTTGGTGGCAATAAAGTGACTGCCACACATTATTCCTACCAACGATATTCTGCTA
ATGATCTAACTGGCTGAAGGAGGAATGTGATGTGATATTATTCACTATGTTGCAAATGCA
TTGAGTTGGTGGCCAAGAGGTGTATGTAAAATCATTCTAACAAACTTCACACAAGTATTA
TGTTGGTACCAGTAACATTAAGCACCAGATACTGAACAGCTGCATTCATATCTCCCCCCC
CCCCATTACTTTTGCTTTGGTTACATCTAATGTATAATTCTGCCTGCTTTTGTTAATTTT
GGTTGCGCAGTACTTTTTCTTTGCATTTAATGCATAACCTTTTTCATTCTGGCTGCTCTT
TGGAAAAATTAGAACCAATACAACAAAAATAAAGTGAAAATAAAATAAGTCCGTTTTTAC
TAAAACTGAAGTTGAAAAAGCGATCAATTTTATAACAGCATAAGCACAAAGATATTAACG
TGTATTGAACAGCAATAGATACCGATATAATAACATTACATGGGGTTGGAGCTTCTCCAG
AATACAACAATTTTATTTGATTATTTATGAAGCATTAGTTAACAGTCTAGAAAATTTGCC
GCCATCAGCAACTCCAGGGCAATCTCAGGGGTGATGCAAAACTCTGGAATCTCAGTTGAG
CTGTTAGTGTATCTGACTTTGTAGATGAAATACTGGCACACCTTAGCAAGCACATGGGAC
CTTTGGGAAAAGTAATGTGACAGATATTTGAGACAATAAGTAAATCAATGTTATCAATAA
AAAGTTATAAATGTATATGATAATAGGTTAATCACTTTTATTTGTAGTTTCAATTACATT
AGCGAAGATTTAAAAATATTTAAAAGAAAGGACAGAATATGGCGACAAAACAACAGTGGC
TAAAACCAGTCATTGTTAAAAACATATTTAGTTCGAAAAAGCGTGGTCGCTGAAACTATT
TTATTGCATGGTATTGGTAATAATTGGTAACTCCTAATCGGGCACGAGGTGTATGAAACA
AAACACTCGTGTTATAAAGACCGCTGCTTATGGCCACGCAAGAATAAAGCAAGTTACATT
CATCAAAAGACTAATTTTGTCTTTTATCACTAATCAAATTCCTACTCACGGTATTTCTCT
AAAAGTCACTTCGTTTGTTTCATTTTCTGCAAACTGTCCTGGGCCGCTCAACATTGATTT
GATAGTTCCAGAGGTCAGTGCATAATCTCGCTTTACAATAAACTTGTGGCCGTCAGATGA
AACAAGACGAACGTACATCGAGTCTGCTCCTTCACATCCACCATAATCTTCTTCTAAAGG
TTAAATCAAGAAAAGATTAGAAATGTAACGTATTTATCCTCGCATGGAGGGGCATTGACA
GTAGTTATAACATGGGTGTTCTGTTTACACTTCGTGCTTGCTAATTTACCACGTATGTAA
CTTATTTATCCTCGCATGACGGGGCAAAGATAGTCCTTATAACACAGGTGTTCTGTTTCA
TACGCCTCATGCCTGCTTGCGAGTTACTACGTATGTAACCTATTTATCCTCGCATGGCAA
CGACAGTCATTATAACACGGGTGTTCTGTTCCATACACCTTCTGTCCGCTTACAAGTTAC
CAAGTATGTAACTTTATTCGCATATGTTTTATGTTTGGATGGAAATTTGGACAACAATAA
GTGAACATTTGGACAGAACAGATGCTAAGTGTCTGGGCCCAATATGGTAGCAGAGACAAG
CCTTGAACCTGTAACCTTAAGTTTTATGGTATATTAAAGCATTGTGCAGCTGACTTGTTT
ATCCATGAGTCAACGGATAAATAGGTTCAACCACCTTCTATTAAAGGTGTGATTGGTGCA
TCCCACAAAAAGCACTAGTGAAGAATCTTCCAGTACGTTTTACAGGCTATTAGGCTAATG
GAAAGTGTTAGAGGTTGGTAGTAAGGTATTAGTAGTTATAGGAGTTAGTGGTTAGGGGTT
GGTGGTGCTAGTGAAGAAACTTCCCCCCCACCTTTGCTAACCACTAACCCCTAGGTTAGG
GGGTTAGGTGTTAATGGTTAGGGGTTATAGGGGTTAGTGGTTAGCAAATACGGTGAGGGG
GAAGACTCTTCACTAGCACCGAAACTTATGTTATTTATTTACAATAATATAAACTTTACC
TTGTTTGTCTTCTGCCATTTAAAAATGCCGACGATTTATTGAAGTAGGAAAGACAGAACA
AGTAAAATAAAATTGACAAACTGCGTCACTATGCTGTTATCAAAACACTAACGCCGCCTT
GTGAGAATATAAAAAATCGGTCGTTACCCTGCTTTGTAACCTGTGGTCTCTTTGAATTAA
AACTATTTTCGTTTCGAAAGCTTTCTTAACGTCATGATAAATGTACGACAAAAATAATAT
AATGTAAATTGTTTAATAATCTAATCCCAGTTTGTAATATTTATTATATTTGTTTTAAAA
TTTAGATTGCGCGCAATTTATAATCCAACTAACGTGCCTACTTATATTTAGAAACACTTT
GGCGTCATTCTGACAATGGGAGTTCGGAGTAGTTGAGTTATTGAAGATAAAATGTGAAAA
ATCGGTTATTAATATATGTTTATTAGTTATTATACAGTGCAGATTAAGCATATACATTGC
ATAAACATAAAAAAGTTGTAATGCAAAAACTGAAGGCTTTTTATTTTTTTAATCGTCTAT
TTCGTTTTCCCCTAAATTGCATCACATGTAGTATATATAGAGAAATGTAAAATATCCCAT
TTAATTTGGTTGGATATTTTATTTTTTACAAAGCATTTTGGCTGTTACTATATAAAGTTC
TATCATTTTATACTCTCATAAAATTGGGCAAAAATTTGGTCGAGAAAGTTTTGCTAAACT
TTCTTATTTAATATTTCGGTCGCTACAATAATCAATAATAAAGTCAAAAAACATTGGCTT
GACTATTTAGTCATATTTTCTTTAAAACAAATGTAGCATATTTATATTTTTTAACCTAAA
CTTTCATATTGTTTCATTTCCTAATTTACTCCGTCATTACTTTGATTTTGAATGACTTTC
GTTACCTATCTGACCTCTTTTCGCTCTTGTAAACTTTTTGGTCTTTAGGCCTTAGAGATA
AAATTTTATTTAAAGAAATCTGTATAATGTTTATCTTGCCAGAAAAATAAACGAATTAAA
AAATAATGTAGCATATAGGCCTATCGCCTATATATTCATATTTTCAACTTAATGTGTTTT
TACTAATAACGTTTTTACTTTATTTTTCTTTAAATTTTATTGTTCCTGTTTGTCTGTTTC
TGATGATAAAGGAGTCTCCATATAATGTTTTCACCTATCTTGCCAGGACCCATAAGCCTT
ATAGATTTAAGGCAACCCCCACACAATGCAATATACGCATGCTGATAAATAACCATGGTT
TCAACAAGAAGTGGAAGTTCCGTCAAAAAGTCGCCCAAGTCTCCGACCCTCGAGCCCCGT
CATTCCACACGGAGACACAAACTAATAGAAGACGACTCAAATGATGACGAATCAGACTTT
CTTTCCTTAAAATCATCAAAAAAAGAGGTGAATATTTTGTACCAAAAGTCAAATATCATA
TTTTGTGTAGCATTTAGGTGCATAAACAGGTTTTTTTATTTTAACTTTCAAATTCACTGA
AAATCGTTTCAGTTTTTAAACCATAATTTAATAGTTACAGTACAAATTTCATAGTTACAT
TACAGTATGTTTCAAGAAATTTACTTTTTTGTTAATTTTCCTTCTAAAACTATATTTAGT
AAGCACTGGGAAGTAACCTCAAGCAACATATTGATATCTTTTTCAGTTTCTCTCTGTTGA
GTTTTCACACGATACACCCAAGTCTCTCTACAATGACAGTCCTGTGCTTAAACGACCATC
TCGACGCAGAGAACCATCAAGGTAGTAACATTTCTATATTTACAACATAAACAGAAGGTA
CAGGAATCTAACACTTGCTGGAAAAATTATAACTAACGGTCATAAACCCTAAACAAGGGT
GGGAAAAAGTTAGCAGGGTGGGACGACATTTCCAATAATTTTCGACACTGCATTAATCAG
TACACAATGAAACCAAATTTGGCGCGTATACTACTGGTATTGGTTTCTACATTTATAGCT
TTAAAACAGTAGCCATACACCAGCCAAAAGCCCTGAACAAACAGATAGACCTACTGGTAA
TCCGTTACCTTTTTTATCAAAACATTCCAGAAAGTGCCTGCAAAATGGGACTGTATTATT
TTTTTTTTTTTTTTGGTTTTTAGGCTTTTTTTATTAAAATTCGCCTCGTTAATTTCACAT
CTTTGACAAGTAAGCCTATAACTTGTTTCAGTTTGTTTTGCAGCAATTTTTCAAAAAATA
ATTTCATTCTATATTTTACAATTGAATTGTTTGTTTTTTAATTTAAGGAGTTTCTGTGTT
TTTTATGCATTTTTTTGCCTTAATTATAGTAGGGTGGGGAAGGCGGGACACCTTTAACAC
AAAATATCCAAATATCCTGATCGTGTTTTAAACAAATACTAACGGTCTATGGCAGTCGTG
AGGATAGGATTATAATTCTTTGAAAGTTCTTTATTTACCAACAAATGGGATGAGAAAATA
GACTGAAAAGGCGTCCCATTTTCCCCACATTACTATATATTTGTATCTCCACAGACACCT
GAATGATGAAGAGGAGTATTTATCCAAAGTTGAAAGACAGAAAAGGAATCACACCAGGTA
TTCCATAACTCAGTGGTTCTTAGACTTTGTACATTTTAACTTTGTCCCACTTATTAAGAG
TAAATACAGTCAACCCCATTAATCGGGCAAGTTCCGATGTGGTCCGATTAAACTGGATTG
GCTTTAAAATGCGACTTCGCAAGGCTCAAAATTGATTATTTTACATCAATTACATTTGGT
TTGTTTCATTGGTGATAATTTCTTAACCCAGTTGTTCATAAACTTTTCTTCAAGTGTACC
ATGTTATATTTAAACAGTGTCCCACTTATTTAAAAAACAACAATGCAACTGTACACAATA
CCCACTTATTTAGAAATTTATTTAAAACATTATTTATTCAGAGCATACATCACATTTTCT
TCAAGCAATAACACATTTTTTTAAGTAATAACAAATTTTCTTCAAGTAATAACAAATTTT
TTAAAGTAATAAAACTAATAACACATTTTCTTCAAGTAATAACAGATTTTTTCAAGTAAT
AGCAATTTATTTTAAAGTAATAAAACTAATAGCACATTTTCTTTAAGTAATAACAGATTT
TTTCAAGTAAAACACAATATCTGTTTTTGACCACTTTTCTCTCCTCCCAGGTCTTTGTTC
TCCCTCGGTCTTGAAGATGAAGGAAGCTCTTGTGAGGAAGATGGGATTGGGTCTCTCGCT
GCATCATCAAGAGCACGAACATCTTCCAGGGGTAAGATGGGTTTGCAACATTTTATTACT
TGGTCTTATTCGTGCACTCAACTTTCATCTGCATGTAGTTTAAGCCAACAACATCGTACA
GCGATTGGTTCCTCCTTTCCCTTACAGCTTGAGTTCCATTAAAAATTGCTACATGAAAGG
CTTACTTTTCGCAATGTATTCTCTCATATACTTTAAGTTTATCCTCTGTATTTAAGTCCT
AACACACATGAGCAGTTGTTTTAAAATAATATTTCTTTGGTTGCTTTAATGTTATCTGTC
CTTGTGAGTTGTGGTTTAGGGAAAGTACCATTTAGGGAGTCCCCATTTAATACAGATATT
ATAGAAAGTGCATTTAATGAACTATGTGTCTGCCTGACAAAATGCATTGAAGTTTTACAC
TTAAATTTAAGTTATCCTTTAACAACGTATGGAAATTATTATTGCAATTTTCTCATAGTT
AATTTAATAACATAAATAAACTAATATATATAGGCCATTTTATGTCCTGGTAAATGGTAA
TTAAAAAATAACTTTTGCAACTTTTAAATTTTTTTTCCCAACCATTTAAGATTTTTTATA
TTAATTTTTTGATTTTTCATAAACAAATTTTATTTCAGATAAAAATTTCCCGAACATGTT
GCTACGACGAGGAATTAACGGCGAAAATCAAGTTGATAGAAACGAGATAAAGTAAGATTA
TTATGGGTTAAATATTGGTATTCGATATGGATCACATGACATATTACTAAGTTTGTTTAA
AATTTTCACCAAAAAATGTCTTTATTGGTGAGTGACTTCTTCAGCTTGCCAATAGAAGCC
TGTCTCATTACGCTCACATCGCATTTAAATAGCTTTATGGTTTAATGTAATATTATGTAT
AGTTGTTTTTGAACTTTATAGAGATATTCAATAATTAGTAACGTTAAAATATTATATAGT
TAAACCCATATTTGACAAGCGTTAACCGCGTTCTTGGGTATTTAATTGGGTAAACCCCCT
GTGATTCCCCTTAATGTCTACCAAAGTTGCCTATATGAGCTCAATTGAGTAGCTCTAAGT
ATTCACTTAAACACAGGTTCATATTTAGCAGTGTTAAAGGGAATATAGTTATAATGCACA
GTTGTTAAACATTAGAAACCTTATTTAATGGGACAACTGTCTCTGGTTGCCCCTTAAGCT
CCTGTTTACCATAAAATAACATTGTGGCGACTGAAACTTAGTCGGTCACATTCGGTTATT
GCGTAATTACTGTCACGTATTATTTGCCTTCGTCATTGCGTAATTACCGACACTACCTTC
TTCTGTTACCGAACTCTCTCAATTGCCTTTTTCTCACTGTTGTCGTTTTCGCACACAAAA
GTGTGAAGTCTAACCGTTCTAATAATAACTATCTTGGACTCAACATCGCTACAATCACTA
GCGATTGTGACCGACTAAGTTTCAGTCGCCACAACATGAATGTTCACCACTGTCCACTAT
GGCTGTAAGCTTTACTATCTTGTCCTATGTGTTCAAATTATTAAAAAAAACACAGTTCAA
TAATCAGCAATGTTAAAATTTTTAAGTTGAACCCACAGTTGTCAAACATTAACTGCATTT
ATTAGTTGTTTACATGGGGTTGCATATAAATGTATGCTACTATGCCGTTAAGGTACTTTC
ATTATCTTTCCCAATGTGTATACACAGTTTAATAATAAGTAGAGTTAAATATTATAAACC
ATTTGTTTCCTAGATATCGTGAACGTGCACGCAGCCAAAGTAAGGAACACGTTAACCCTG
AATTGCGGAGTTTATTAAAAGCACAAGGAAAAGACCCGGCAAGTGCTTTGGTACGTAACC
ATGTTATAATATATATATATATATTACTATTTAAGTTAAGGTAAAATTTAACCTAAATAT
AAATATAGTAAAATTGTAAACTTGCCATATTATATTATTAGGCTGATTGATTTAGGTTGG
GTTTGCCAAATTTTCAAAGTTGATTTGTTGCATTTTGTATACCATGTTATAATATTACAA
ATACTACTGGTAAGTATGTGTTTATATATGAATAAATAGAATTTTTTTTATTAATTTTGT
AAAAAAAATAAAAAACGCTGAAAAGATAGAATGTCAAAAACTTCCCTTTCTTCCAGAATT
CGAGCCAACCCGATATTTACAGTTCGATAAAATCTCGCCATCGTCTACGTCGGCCCCGTG
TTTTTTACGGAGATTACGAGTTTGCTACTTCTTCCTCCCAGTCGAGGTTGGAGGATGATC
CAAATACCTCCACGGAGGTTGGGGATCTGGGAAGTGATCCCAAAGAGCAAGACCTTCATC
AAAGTAAGGAAAAAAAATTTTAAAAAGTGAAAAAAAAGTTGCATAAAAATTTTGTGTGGG
AAATTTTTTTCTAAATAGAGTATTATACAGAATACTCTAATTTATGCGAAATGCCAAATA
CAAGGTTAAGTTTTTTAGTATTTGTTTAGGTAATGTATAATCTCTATTTAATTTCACCTA
AATAGAGTTTTTATAATTTATACAAAATGCAAAAGTTTGGAAATATGCCAAAGTTCAGGA
TTTTTGTCAAAGTAAAAAAAACAAATTACTTTTTTTTACAATAATTTTAATATTAAAACC
TCGATTTCACCTAAAAAGTGTGTAGCTTCTAAAGACTGAAAAGGCCTGATTAAAAAAAAC
AATGTTACCTAAAATTTTATTTGAGGATTTTTTCTTAAATAGAGTATTATACAGTACTCT
AATTTATGCGAAATGCCAAAGAGAAGTTTTTTTTTATAATAATGTAACTTGAATTTCACC
TAAAAAGTGTGTAGCTTTTAAAGGCTGAAAAGGCCTGCATATTCTGCCACCCTATTTTTA
GTGCTTATAATCTACCGCCAAATGGGACGAGAAAAAGGATGAAAATACATCCCATCTTAC
CCCACCCTACCATATGTTACATATCCCATCTTACCCCACCCTGCCATGGGTTACATGTCC
CATCTTACCCCACTTTGTAATCTTTTCATCCTCCGTTCCCACCAGATGATGTTGTTGAAG
ACGAAGACGACTTGGACGACGACAACGAAGTCCCGTATCGAAGATATTCCTTGAGAACAA
AGAGAGCACAACCTCACAGGCTTAATTACGGTAAAAAATTGTAACTAAAAATTTAAACTT
ATTTTTTAGCACACCTTATGGTATGAACTGTTTTATTAAATATATTAGTTTGGCAAGTTT
GCCTTATCAATCTAAATGCTACTGTTTAAATACTCTAACCTAACACAGCCTCAAATCTGG
TTTTCAAACCATTTTTTATCCATAATTCAGACTGTATTCTTAATGTTATGTCACTGTTTG
AATACTCTGCCAACACAGGCTCAATTACGGTAAACAAATTGTTATTTTAACTGAAAGACG
GGACATCTTTATCACATAATACCCAAATATCGTGTTTTAAACAATCAACAAGGGTCTATG
GAAGTCGTGAGGATAAAGTTTAATAATTCTTTGATTGTTCTTTGTTTACCACCAAATTAG
ACGGGAAATTAGAATAAAAAGGTCTCACGTCTTATATAAGAAGATGTCGGTGGCAGTGCC
ACGGACTTAAATTCTTATAGCTGTATTCATTGTTGCCATTTGCCACCGTAAATTTCGAGG
TCCAATCATGGCTCCAAATTTACAATAATTATGTTACAGAATTGATCCGACAGCCTCGGA
GAAACCAACGTACAATGTTCGACCAACTTCCAAGGTCTCCAGTGAGGAGGAAGAGAGTTT
TCAACCAAGATCAACATAATCCAACATCACCGTATCAGAGCAGACACAGGAGGACTAATT
CTCAGGTTTTGATAAATTTTCATTCATTTATCCTTGTGTTGCATGGTAACAAGTTACCAC
GTATGTAACTTATTTATCCTCGCATGGCGGGGCAATGACAGTCGTTATAACACGGGTGTT
CTGTTTCATACACCTCGTGCCAGCTTACAAGTTACCATGAATGTAACTTATTTATCCTCG
CATGGCGGGACAACGACAGTCGTTATAACACGGGTGTTCTGTTTCATACACCTTGTGCCC
GCTTACTAGTTACCACGTATGCAACTTATTTATCCTCGCATGGCGGGACAACGACAGTCG
TTATAGCACGGGTGTTCTGTTTCATACACCTCATGCCCCTTTACTAGTTACCACATATGT
AACTTATTTATTTTCGTATGGCGGGGCAACAACAGTCGTTATAACGCGGGTGTTCTGTTT
CATAAACCTCGTGCCCGCTAATCTTGTCAGAAATTTGACACAAATCACTGTGCATACTGT
TAACTGTTAAGGATCGCAGAAAATTTTTAAAGATTAAAAAAGGCTGAAAGCAAAAAGTTT
GCGAAGCCTTGATGCTGGTTATTATGAGTCAGTTATCTTAAAAAAGTTGTCAGCCAGCAG
TTACCAAAAAAGCAAAACAAATAAAACATGAAACAAATGATTTGCCTTTTTCTAAACTTC
CATATTAATTCAGGTGAAAATTTTAAAGGTAAAAATTTTGGAAGCTTTTACGCTTGTTAT
TATGAGTCAGTTTTTTTTTAAATGTCATGATATATTTTTTCTTCTGTAGCAAAAATATGA
TTTGTCTTCTTCTAATCTTTCATATTAATCCCAGGGAGCATCAAGCAGCGGTTCAACTTC
GGCTTCCGATGACGAGAAGAAGTTTGAACGAAGAAAGAAAAGGAGCATGGCCAAAGCTAG
GAACAAGTAAGTTCATATTATTATTTAACTACGTAAAAAAAATGCTAGTAAAGAATTCTT
TTACACATTATCTGCCAAACACTAACCTCAATGTAATAATGGACACTAAAATATATTATA
CAATTCTTATGTAAAAATATATATAGTAGGGTGGGGAAGATGGGACACCTTTTCCATAAT
ATCCAAATATACGGATCGTGTTTTAATGCCGGTCCATGGGAGTCGTGAGGATATAGTTTT
ATAATTCTTGGAATGTTCTTTGTTTACTACTAAATGGTACGAGAAAGTAGACTCAAAAAG
TGTCCCATCTTCCCACACCCTACTGTATTATACAATTCCTATGTAAAATATATATTAATA
TTATACAATTGTTATGTAAACTATACAATTCCCAAATTACCCCCAGGTGCCTTCCCATGA
ACTTTTCCTCCAGTGAGCTTGCTACGCATGGGTTTGCGAGGGAACGAGAAAAAATCGGAT
CCTCGCTCGCTGATGTGGATCCAATGTCTCTCGATAAATCAGTGAGGAAACATAAACTTG
TATTTTTAGCTTGGTTATGTCGTTATTTTTACATTAATTGTGTCGATATTTTTTCTTTCA
AATAACTAGTAAGCAAACATAGATAATTCAGTGAAAAAAACATTTGTTTTTTAGATTTAA
ATTATGTTGCCAGTTTTACATTAGGTAATATTGTTTTTACCTTAATTTTGTTTTGTTTTT
TACAATAGGTATTAATGAGTAAACTTTTAACTTTAATTACTACCAATAAAAAAACAAAAC
GTTTTTTTTACTTTATTTAAGTTTTTTTTATTATTAATTAATAATTTTTAAACAACTCAA
CTTTAATTACAGTTATACTATTATTTAACTTGTTTTTGTTGAAAATTCCTTGAATTAATT
TACTTTTTTTTTGTTAGAAAAGTGGGATCAGATCGCTATCATTAAAATTATTTTTATCCT
CTTTCTTGCACCTTACCCTACTACTGCATAACCTATTAAATCATTAAAATTAGAATTTTC
TGCCGTATTTCATTAGAAAAATGAGGTTAAAGTATTTTAATTATTTAAAATAAATGTATT
TTTTCCATCCAGGTTAAGTTCTCGTCGATTGGCGGCCATAAACATCATATAAGGTCGCTG
AAAGAGATGATCGTCTTCCCGTTAATTTATCCGGAAGTGTTCACCAAGTTCAGCATTGCC
CCACCAAGGTAATGTTTTGTTTTAAAATAAAAAGGAACAATCTTTTTAGGCAACTAACTT
ATACAACACTACATTGGTAAAACTATACGTTAGTTAGTATGAAAGAAAATGCTTAAAATG
ATACTACCTGAAAGGTTCAGTATTTCGCTCTAAAATAAGAAGGTCGTTGCTTTTGTAGGT
AACAACTTATGTAGCACAAACTTTTATAAAACATAGATTATTAGTTGCTGTTGTTGAAAC
TAGTGAAGAATCTTCCAGTGCTTTATAGATTACGCTGTGGAAAGTTTTATGGGTTAGTAT
TAGGGGTTAGTGGTTAACAGATAACATTGGGAAGGATTAAGTATGAGCTGCATGCAGGAA
ATGTATACAATACCAACAAAACTGATATTTTGGTACAATGTGAAGATTAGGCTAGTGGAA
AGTGTTACAGGTTGGTAATTAGGTGTTAGTAGTTAGTAATGTTTAGTTCTTGCTATAAGT
CGCGACATTGATATAACCTGTCTGATAAAACTTAATAAGCTTCATAAAATGTAAAATAAC
ATCAACAAAATGATATTTCTGGCACTAATGGAGAATCCTCTAGTACGGTACAGATTAGGC
TGGTGGAAAGTGTTAGAAGTTGGTAGTTAGGGATAAGCAGATAAAGTAGTGAAAGGATTC
TTCACTTACTCTAACATGTATTAAAAAAACTATAAGTCTCTTTGTAGGGGTTGCATCATG
TTGTATTTTAGACTGTATTTAGCAGATACCGGTATGAAAAAGGCACTCGTGTTCCCCAAA
GCGCGACGGGCTTGACGGGCTGCTACAAATTAGTACAAAACAAATTTATCAATGAGCAAT
ACATTCTGACAGTTTCTTTCCGTAGTTTACGAGAATCTTCCAACTTCATAAGCACTAGAT
CAGGGTTAGATTCGCGTTATTTATCCATGTTATTTCCCCACAGAGGTTGTTTATTCTATG
GACCACCGGGCACAGGGAAGACACTGATGGCACGAGCGCTTGCAAATGAATGCTCAACTG
ATGACAAGAAAGTTGCTTTCTTTATGAGAAAGGGTGCGGACTGCTTGAGTAAATGGGTGG
GCGAGTCAGAACGACAACTAAGGCTGTTGTTTGACCAAGTGAGTTGTATTATATTGTTTC
CTAGAGATTAGAAGTAAGGTGTTGTGTTCTATTTTATATGGTTGAGGTCCTACAGTGAGG
CACGCCATGGGACTTGGAATTTATGCCAGAGTTGGCTTATTGCCCCAACATTGTATATGT
ACATTCTATTCTATATGGGTGAGGTCCTACAGTGTAGCACACCATGGGACCTTGGGATTT
AGGCCAGGGTCGGTCCATTACCCCAACATTGTATATGCACATTCTATTCTGTATGGGTGA
GGTCTTATAGTGAGGCACGTCATGGGACTTGGAATTTATGCCAGAGTTGGCCTATTACCC
CAACATTGTATATGCACATTCTATTCTATATAGGTGATGTCTTATGGTGAGGCATGCAAT
GAAAGTTAGTCGTCTTGGGCTAGTGGTAAAAAAAAAGTTGTTTTTTTATTTTTATGTGAA
AACAATACTTCAAAATATTGTATTATACTTCACTCTGCCATACAAATGTTTTGTCTTCAT
TCGGCAAGACTTTATTGGAACATATACCCGTAGGCGCCAAACCTGGGGTGGCAGGGTGGG
CAGGCCTACCCCAGAATTTTCTACACTGCATTAATCAGTAAACATTGCAACCAATAAGTT
AGATTTGTTTCACAGGATTGTGTGTCTAACTATCCCTGCCTCCCCTGTGTTTTGAAATTA
GCGCATATAACCCCAACACCCCAATGTTTATTTACCAACATTTACATTACAGGCCTACCA
GATGAGACCTTCCATCATTTTCTTTGATGAGATAGATGGTTTGGCCCCGGTAAGATCATC
GAGACAAGATCAAATCCATTCCTCCATCGTGTCCACTCTACTTGCCCTCATGGATGGTTT
GGATAGTCGCGGTGAAATTGTTGTTATCGGTAAGTTATATAGTAGAGAGGGAAAAGATGG
AACACTCGCACATAATATCAAAAAAATATCCTGATCGTGTTTTAAACATTAACAATGGTC
TATGGAAGTCGTGAAGATACGGTTTTATAATTCTTCGAATGTTCTTTGTTAACTACTAAA
TTGGGCTAGAAAATAGCGTTAAAAGGTGTCCCATCTTTCCCCAACCTACTATAAGTATTT
CAGTTTGAATGAATGAATGGGTGTAAGAGTGTGGTTAACCATGCAAGTGTATTAAGTTCT
AGTTGAATTAGGAGACTGACGATGCCATTTTGACAAAATATAAATCTTTTTTTTATTATA
CAATTGGTTGGACTTGATTTTTGTCTGATACGTGTTCGTAGCATCTAAAATGTGAAGGTC
CAAGGGTGGAGTGGAGGAAGCATAACAAAATAAGGGGGTTGTGAAAGTTTTCTGAATAAT
TTTAAACCTTAACCTTCTTTCACTGCAAACGCCCCCTTTTTTACACATTGGAGTACTTAT
GTATAAAAAGAAATACCCCAGTGGGTATTAGATAGCTCCCAAGTGGTAATGGGCAACTGT
GTGTATAATAATAAACGACTAAACTCTTCTGAAACTCCGTTACTTTCCAAACAGGCGCTA
CAAACCGAATCGATTCCATCGACCCTGCATTGCGACGACCGGGAAGATTTGATCGTGAAT
TTCTTTTTCCCCTCCCGGATAAAAAGTCCCGCCACGATATATTGAAGATACACACGAGTA
AATGGGATCCTCCTTTGTCTTCCAACTTTATTGAGACAATCGCTGAGAAAACTGTTGGTT
ATTGTGGAGCTGACCTCAAAGTAAGAGTAATTGCTACCACCAGCCATGATGTCATTTTGT
AACTGCTTTTGCAGTGAATGTTTTAGTCTGTGGTTGGTAAGGCAATGACAGTCGTTATAA
CACGGGTGTTCTGTTTCATACCCCTTGTGCCCGCTTACAAGTTACCACGTATGTAACTTA
TTTATCCTCTCGTGGCGGGGCAATGACAGTCGTTATAACACGGGTGTTCTGTTTCATACC
CCTTGTGCCCGCTTACAAGTTACCACGTATGTAACTTATTTATCCTCTCGTGGCGGGGCA
ACGGCAGTCGTTATAACACGGGTGTTCTGTTTTATACACCTCAGGCCCGCTTATGAGTTA
CCACGTATGTAACTTTCTATCCTCGCGTGGTGGGGCAATGACAGTCGTTATAACACGGGT
GTTCTGTTTTATACACCTCAGGCCCGCTTATGAGTTACCACGTATGTAACTTTCTATCCT
CGCGTGGTGGGGCAATGACAGTCGTTATAACACGGGTGTTCTGTTTCATACACCTCCTGC
CTGCTAACAAGTTACCACGTACGTAACTTATTTATCCTCACATGGCGGGGCAAAGACAGT
CGTTATAACACGGGTGTTCTGTTTCACACCTTGGCCCGCTTATGAGTTACCATGAAATAA
CGTTACAAATTTAACCACGGCCTCTCATTTATACAGCCTAAGTATACGGTTGGATAATTG
TGTGAATGTTCTTTGTTTACTACGAAATGGGAGGATAAAAAGAATGAAAGCATGTCCCAT
CTTTCCCCACCCTACTATATTTACATGTCCTATCTCACCCCACCCTACTAATCTTATTTA
TCATTCACCTTCACCACACCACAGGCATTATGCACCGAAGCCACATTAAATGCATTACGC
AAGTCCTTCCCACAAATATACGCAACTAACGATAAACTCAAGTTCGATGTCGATAAAATT
AAGATCGGACCGAATAATTTCTACAGAGCTATGAAGGTACGCAAGTTTTACATTTTTATT
TTTATTTTATTACCATTTTCTCTCTTTTTTACCAAGTTTTGTATATAAAAAGAAGTTGAT
GTGATGGGAAACTATGGTCTAAATCTCAGGTCCCGTGGCGTGCCTCAATGTAGGACCTCA
CCCATATAAAATAGAATGTGCATATACAATGTTGGGGTAATGGGCCAACTTTGGCCTAAA
TCCCAGGTCCCATGGCGTGCCTCACTGTAGGACCTCACCCATATAAAATAGAATGTGCAT
ATACAATGTTGGGGTAATGGGCCAACTCTGGTCTAAACCCCAGGTCCCATGGCGTGCCTC
ACTGTAGGACCTCACCCATATAAAGTAGAATGTGCATATACAATGTTGGGGTAATGGGCC
AACTTTGGCCTAAATCCCAGGTCCCATGGCGTGCCTCACTGTAGGACCTCACCCATATAA
AATAGAATGTGCATATACAATGTTGGGGTAATGGGCCAACTCTGGTCTAAACCCCAGGTC
CCATGGCGTGCCTCACTGTAGGACCTCACCCATATAGAGTAGAATGTGCATATACAATGT
TGGGGTAATGGGCCAACTCTGGCCTAAATCCCAGGTCCCATGGCGTGCTTCACTGTAGGA
CCTCACCCATATAGAATAGAATGTGCATATACAATGTTGGGGTAATGGGCCAACTTTGGT
CTAAATCCCAGGTCCCATAGCGTGCCTCACTGTAGGACCTCACCCATATAGAATAGAATG
TGTATATACAATGTTGGGGTAACGGGCCAACTCTTTCCTAAATCCTATTTTCCATGCCAT
AGAATCTCAACTTTATAGATATTTGTAAATTATTGTAAAGTAATTAGGTTACTGTTACAT
CTATTCAAACTGTAACGGCATTTACCCCATACTAACTATATTACCTACGTCCTATGATAT
TCCCATAGTATTGTCACAACAGCACAGTATTNNNNNNNNNNNNNNNNNNNNNNNNNNNNN
NNNNNNNNNNNNNNNNNNNNNNNNNNNNNNNNNNNNNNNNNNNNNNNNNNNNNNNNNNNN
NNNNNNNNNNNNNNNNNNNNNNNNNNNNNNNNNNNNNNNNNNNNNNNNNNNNNNNNNNNN
NNNNNNNNNNNNNNNNNNNNNNNNNNNNNNNNNNNNNNNNNNNNNNNNNNNNNNNNNNNN
NNNNNNNNNNNNNNNNNNNNNNNNNNNNNNNNNNNNNNNNNNNNNNNNNNNNNNNNNNNN
NNNNNNNNNNNNNNNNNNNNNNNNNNNNNNNNNNNNNNNNNNNNNNNNNNNNNNNNNNNN
NNNNNNNNNNNNNNNNNNNNNNNNNNNNNNNNNNNNNNNNNNNNNNNNNNNNNNNNNNNN
NNNNNNNNNNNNNNNNNNNNNNNNNNNNNNNNNNNNNNNNNNNNNNNNNNNNNNNNNNNN
NNNNNNNNNNNNNNNNNNNNNNNNNNNNNNNNNNNNNNNNNNNNNNNNNNNGAACTTGAG
TCACAAAATTTGAGAGTCACAAAATTTCAGAGTCACAAAATTTTAAAGTCACAAAATGTT
AAAGTCACAAAATTTTAAAGTCACAAAATTTTAGAGTCACAAAACTTGAGTCACAAAATT
TTAGAGTCACAAAATTTTAAAGTCACAAAATTTTAGAGTCACAAAATTTTAAAGTCACAA
AAGTTAAGGTCACAAGTAGTTTCACAGCCAGAAAAAATTAGGATGTCGGTTTTCAGTTGA
AAAAAAACAGCTGGGCAAAAAGAATATCAAAAGTTATAATAAATAATTCTCAAAACCCCA
GGTGTTTTTGAAACCAGTCGATTTGGAAGAAGTTCCGGACTATGCGGATGTCATCGAAAA
CCCAATGGATATTTCTACAATGATGAATAAAATAGACCAACATAGATATCAAAACGTGGC
GTTATTCTTGCATGACATTGGTCTAGTGTGCAGCAATGCGTTGGAATATAACCCAGACTT
GTGCGCAGAAGGTAACGATAGAATTTATACAAAAAATTTCATAATTTTCACTAATTTATG
TGGCTTAAATATAATTTCGCTGGAATTTGTACTAACAATTTTGTAAATTTTTAGAAAAAT
TTATATCATTTAAATAACTTTAATACAATTACGTTACGTTGTCATTTATACTAAAAACAA
TTTCTATTATCCAAATCCAACACATGTTAAGCTTTTATGGCAAGGCCACCAAATTTTTAG
AAAAAATATTCTATAAAATAAAGAAAAATATTTTATTTTAAAAATACAACAAATTTTCTT
TAAAAAAACACGGAATATTTATTTCATAAAAATGTTTAAGAAAGCCTATATATATTTTTT
TTTAAATAAGAAAACGATTTCATTTAAACAATTTTTCTTAAAAAACAGAATGTTTATTCC
ATAAAAAAATTTAAAAAATCTGTTAAATTTTTTTAATACTTCAGATAAATCAATTCGGCA
CCGTGCGTGTCTGCTGCGCGATATGGCGCACGCCATCGTAGAGGAAGACCTCGATCCCAA
CTTTGAGAGGAAATGTAACGAAGTTATTGAGGCACAAAAACGAAGGAAAGCAAACCCGAA
CAAGTTCGCTCCTTCGTATTATAATGTATTGCCCAAGCAGAAGAGGATGGAAAATAATGA
AGGTGATTGTTAATGATGTGTGTTGAACATTGGGGACGACAGTCGTTATAACACGGGTGT
TCGGTTTCATACACCTGGTGTCTGCTTACGAGTTACCACGTATGTAACTTATTTATCCTC
GCATGGCGGGGTAATAACAGTCATTATAACGCGGGTGTTCTGTTTCATACACCTCGGTGT
TCTGTTTCATACACCTCGTGTCTGCTTATGAGTTGACACGTTTGTAACTTAGTGGGAAAT
TGTTTGTTATGTATGGTCAACAATTTGGACAACCCATTAGTGACCACTGGGTTGGAACAA
TTTCCGTTAAGTGTCTTGCCCAAGGAGACACATACGCCTACAATAGTAGCAGCGGCAAGC
TTCGAACCTGGTATCTTTTGTTTATAAAGTGAGCGCCCAACCACTGCACTACGACCTTGT
TCAATATTATTGTCACAATCATGTATTTTCAATGTCATCCTAACCAGATACCACGTACAA
GAAGTCAGGGGTGTTTATTCTCTTTAACAATAAGTTACAGTGTTTATGAATTGTGATGTT
GAGTTCATGAGTTAAGATTTGACATTCATCAATTTTGTTCCACAGCCACAATCCTCCAGG
AAGCCACCGTCGTGTTAGAAGATCACATGAAAGCGACTCCCACTAAATCTTCGGCTGTTA
AAAAGAGGACGAGACGTAGAAATAAGTGGGCGTGCGGGATGCTGAGTAAAAAGAAAAGAC
CAAAGGTGAAATATACATTGTGTGTTGGGGGACAATGCTGGCTTTAATATCAGACCTCAC
CCATATAGAGTAGAATGTGCATGTACAATGTTGGGGTAATGGGCAACTCTGGTCTAAATC
CTAGGTCCCATGGCATGCCTCACTGTAGGACCTCACCCATATAGAATAGAATGTGCATAT
ACAATGTTGGGGTATTTGGCCAACTCTGTCCTAAACCCCAGGCCCCATGGCGTGTCTCAC
TGTAGGACCTCACCCATATAAAATAGAATGTGCATATACAATGTTGGGGTAATGGGCCAA
CTCTGGTCTAAATCCCAGGTCCCATGGCGTGCCTCACTGTAGGACCTTACCCATATAGAA
TAACATGTGCATATACAATGTTTCGGGTAATTTCTTTATTCATTTAAAATATACATTTAT
AATCAAAAGTTATTCCAAAGTTTGACATGCATGTGATATTAAAAAGCAACGGAAATTGTA
AAATGTTAAAAAATTACTCAAAAGCAACATTATTTCTACTTAGTTACACATGCATGTGTA
TCTGAAAAATAAAACGTGGGAAATACATTGTGTTTTATGCGACATAAAGATTTTATGTTT
GTGCAATATCCCACGTACATTTATAATACAAAAGTTATTCCATAGCTCGACATGCATGTG
AGGGACGACCCGGAAACGAACGGGGTCATCAGCACGGAAGACGAGGAAAGCAACGATGTG
TCCTCCTCCAAGAGCAGCACAAAGATGGAGGTGCAGAATGGGATAAAGAGTCGTAGTCTC
TCCCCTGGGGAGGAGAAGAATGCGGGATCAGAATCTTCCCCAAAGATCATCTCGTCGGAT
GAGAATCCTGCAAACACTGAGGATGAAAATCTTCCGAGCGCTAATCAGGACGATGGTTGG
TTTTCGAGATCGAAAAAGTTGGCATATGAAAAGGATGCGGGGTCAGAATCCTCCACAAAG
ATGATCTTCCCCGACCTCCCAACCGCCGAGGATGATCTGATTGTTTGTAAGATCAACGAC
GAGCATCCTCCGGACTCCGCGTTCCACCAGATGATGGGGGAAGATGAAATGATGGAGAAC
GAGGTTTCTTCCGATGCCAACATCGATCTTTGTGAGGAGGATGAGGATAAATCAGGTGGA
TGTTAAATTTATTTTCTTATTAATTTATTTATGAATTTTTTTATGTGAATTTTTTTCTAA
CTAATATTTTTTCAGGTAGATTATTATTTCTTTTAATCTATTTTTAAAGTTATATTTCAT
GGGATTTTTTGGTTTCTTCATGAAAATTATTTTTTATGTAAATTTTTTTAAATGTTTGAA
ATTTTACATAGAAATTATTTTTATACTATTTAAGTTCCATAAAAAATAATTTTGTTAAAC
CGTCATTTATTTAATCTACTATATATCTGTCATCAGACACTGAAGAAGTTTCCAACAAAA
TGGAAAAGGTTGACGATCCGGATGAAACCAGTCGTACACGAACACCGTCATTATGCGACG
TCCCAACAAATGAAACCTCAAGTCAACCATTAATTGTCGATACTTTGAGACTTAATCAAC
TGCTAGAATACACTGTGAAGGTTCGTAGTTGTGTTTAAATGGAGTTTTACATCTTGGTTT
AAGAGTTAATTTGTTATTTAATATTTTGTCCGGTGCCGTGGCGTAGTGGTTAGCGCGCCT
GCCTGTAACCCAGAGGTAATGGGTTCAAGGCTCGACGCTGCTACCATTGTGGTCGTTTGT
GTCCTTGGGCAAGACACTTAAAGCCAATTGCTCCAACNNNNNNNNNNNNNNNNNNNNNNN
NNNNNNNNNNNNNNNNNNNNNNNNNNNNNNNNNNNNNNNNNNNNNNNNNNNNNNNNNNNN
NNNNNNNNNNNNNNNNNNNNNNNNNNNNNNNNNNNNNNNNNNNNNNNNNNNNNNNNNNNN
NNNNNNNNNNNNNNNNNNNNNNNNNNNNNNNNNNNNNNNNAAGTTTACATTGGGATTTAG
GTTTACATTGTAGGTGCGTGGTTTGACTTGTTTTGTGTTTAAATGGTGTTTTACATTTTG
ATTTAAGATTGTTATTTAATACATAAATACATGCATAAAAATTAAATACATAGGCACATA
CATAGTTCATACATACATATATACATATATGTACGTATTTAAAACATAGATTGAAGATTT
AATCGTGGTATTGGTTGCTCTAACTTGGTAAAATGTTGATATGTCGAAAAAAAGAAAAAT
AAAAATATTTTTTTCTGAAACAAAAATTTGATTTTTCAGAAACAAAACAAAAAAGTTTTT
TTTCCTGCAGGTCACATCAAAGTTAGACATAGCTGATCTAGAACGTTTGTATTCGATCCT
TACAAGGAGTATCTACAAACACAGACATCAATACGATAAGACTCAACTGGTACAAGTAAG
TAAATACAAAATACTCTACAATAGAAAATATAAATAAAATTTTTTTTGTCATATTTTGTC
CAGTTTTTCTATACGTTCATGTTTTTTTAATTTTTTTTGTCCAGTTCTTTTTTATTTTAT
TAATAAACTTTGTCCACCATATTAATTTGCACTTTTAAACCCTTTTTTTCCTAGGATTTA
CAAAACGAAGTTATTCAGTTCATGTCATCAGTGCCTGGTGACGCCTCAATCATTTCATAG
AATGCAGAAACCGTTATTGTGTAGAAACATTAGTTCCTGTTCTAAAGCTGCCATCTCCAT
AGCTTTATAATTGAAAGTACAATGCCTATGTTTGCTGTTGTAGTAGGAGGGGTAAGATGG
GACACCTTATCATTCTGTTTCTCGTGTCATTTGTATAGTAAACAAAAAAATTTAAATAAA
AAACTGTATCTTCAGGACTCCCATTGGCCGTTGTTATTTGTTTAAAACACGATCAGGGTA
TTTGGATATTAAGAGCTAAAGGTGTCCCATCTTTCCCTACCCTACTATATAGTTTGTTCT
GTTGACGCTGCTTCGAAGTAGCAACAGTTGTTTTGAGGTTGTTTTCATTGAAGGTAATAA
ACCTGTTACTCTATACCTGGCGTTTTCATTGAAAGACACTGAAACCATAGTTTCACATCG
ATGGAATTTCCTTGGTCGATTTTTATCAGAAATAAACCACTGACGAATTTCGGACATTTC
ATAGAACACGCAAAAGATGGCCTGCGTTTTCGGCAACACCTACATGTGCGAGCAATTATT
CTCAAAAATGAAACTTAATAAGAACAAAATGCGAACACAAATCACTGATTCGCATTTAGA
CGGAATACTTCATCTTGCTTCTTCTTTGAAACCAGACATGGAAAAGCTTTCGAAAGTCAA
GCAACATCGCACTAATCAACCAAACTTACCGCGGTTTAAAGCGTTTGTGTTCTTATTCTC
GTTTTTAATAAATTGTTATTAAAATACGCGAGTTTTCCATGTGCGGCGCGCGCGACAAAT
TTTAAACTGCGATTTGGGCTGTGCAATGAAAAAAGTTGCTGACTCTGCAACGTATAAGCT
GCCAGGACTTCTCTGGGAATTGCGGGCCATTCGGCGCCTTACAATAATCCGCCGATTTTG
ATGATTCGCCATTTTGAGATATATTTATTCGACCATAACAGTGAATAGAAACAACTGTTC
GACTAAAATGAACCTATATGGCCACTTACTTGCCAAATAGGACGCCTGTATTTGATTATT
CATTGTATAGTAGAGTAGGGGAAGATGGGACACCTTGGCACATTATATCTATTCATCCTG
ATCGTGTTTTAAACAATTAATAACGTTTTATGGGTGTCGTGAGTATACAGTTTCATAATT
CTTTTAATGTTCTTTGTTTACTACCAAATGTGACGAGAGAATAGAATGAAAAGATGTCCC
ATCTTCCCCCACCCTACTATATACAAGCACATATATGCATTGAATCCTATGCTACATTGA
GAATGATATATTTAGTTAATACGTCACAAAAGTTATAAATTCTCTTGGAAATTCTGCTTC
ACAGTAAAGCGGGCGTTCTAGTCAAGCGTAGATATCTATGTAGGGTGGGGAGAGATGGGA
CACCTTTAGCACATAATATCCAGAAATTCTGATCGTGTTTTAAATAATTAACAAGGGTCC
ATGCTGGGAGTTGTAATGGTTGCGGTTTTATAATTGTTTGAATATTCTTTGTTTACTACC
AAATGGGACAAAAAAAGATTAGAAACTTTTTATCCCATCTTACCCCACCCTGCTATATAG
CCAATACGTGGCACCAAAAACCTGGGTAATTCCCTGGTATTTGAAAAAAATGAGGAAGTA
GCCTACGTTCTGTGTCACCATACACCTGAGACGTGGGTAGTTCCTCTGTCGCTGATGTAG
CTGGTCTAACTGTTAAGTGGGGTAGCCCAACTTGCTATATAGTTTAGCTTTTACTGTGTA
TCAAAGCTATTATGTTATTTCTGTTATACCAGGCAGAAGGTAAATGATCGGATAGTCGGA
AACAGACTAGATTTTTGAAGCAGATTTAGCCTTAAAACATATTTATATTAAACGGCATGT
TTTTAAAATAATGAATAAAAATTGTGGCAAAACAGCAAACAGTTCAAAGTTGTTAAATAT
GTATTGTTGTATTTATGTCGTTTTTAAGGCGGCGACCGCACGTTTTATTTCTTGTATTTA
TTTGATCAAAATGTTCAGTTTTAAAGGTTTTTGTTTCGATTCTTGTCTCATGTTTTGGAT
ATGGTTCAATTTTCAATATGGTTCAAGTCATTTTAGAAATGCAAATAATCGTTATGTTAT
GTTAAGGTATCTATAGGAAGATATATGTTAACTGCCTTGGCCATTGTTTGTGTTTCTAAA
AGTTAATAAGTAACTTAATGTTGCAAGTTGTATTTGAAGAAGTTTTCTGGCTGCAGTGAG
CATTTAAGTTAAAAGTATTCATCTGCGGATTAATATATATAGTAGGGTGGGGGAAGATGG
GACACCTTTTATTCTATTTTCTGGTCCCATTTTGTACTAAACAAAGAACATTCAAAGAAT
TATAAAACCGTATCCTCACGACTCCCATATGCCGTTGTTAATTGTTTAAAACATGATCAG
AATATTTGGATATTATGCGCTAAAGTGTCCTACTCTTCAGTATACTACATGTATTTCACC
AACGTAGAAAATAGATTCAGGGGGTATAGGGCCAACATAAGGAAACTTATATGCAAATGT
ATTATTGTCTTTGCGCGATTCATCATACAACTTACGTCATAAGCGCCAACTCTTTTTTAT
TGTTCGTCACAGTCACGCTATATTGGTCTCCATTGTTATTCGGGAACCGTATCCAACTGT
AGAAGCGAGTACTGTATAGTTGTACAATACAAAATTGCGACACAAAGGCGTAAGACTCTA
TTGTTGCATCGTGTTACACGTTCACAACCAACTAAAGATTGTAACTTGGAAACCAAAATA
CTATATAGTAGTGTGGGGGAAGCTTGGACACCTTTAGCACATAATATCCAAATATTCTGA
TTGTGTTTTAAACAATTAACAACGGTCTATGGGAGTCGCGAGGATATGACACCGGCGCCG
TGGCGTAGTGGTTGGCGCGCCTGCCTGTAGCGCGGAGNNNNNNNNNNNNNNNNNNNNNNN
NNNNNNNNNNNNNNNNNNNNNNNNNNNNNNNNNNNNNNNNNNNNNNNNNNNNNNNNNNNN
NNNNNNNNNNNNNNNNNNNNNNNNNNNNNNNNNNNNNNNNNNNNNNNNNNNNNNNNNNNN
NNNNNNNNNNNNNNNNNNNNNNNNNNNNNNNNNNNNNNNNNNNNNNNNNNNNNNNNNNNN
NNNNNNNNNNNNNNNNNNNNNNNNNNNNNNNNNNNNNNNNNNNNNNNNNNNNNNNNNNNN
NNNNNNNNNNNNNNNNNNNNNNNNNNNNNNNNNNNNNNNNNNNNNNNNNNNNNNNNNNNN
NNNNNNNNNNNNNNNNNNNNNNNNNNNNNNNNNNNNNNNNNNNNNNNNNNNNNNNNNNNN
NNNNNNNNNNNNNNNNNNNNNNNNNNNNNNNNNNNNNNNNNNNNNNNNNNNNNNNNNNNN
NNNNNNNNNNNNNNNNNNNNNNNNNNNNNNNNNNNNNNNNNNNNNNNNNNNNNNNNNNNN
NNNNNNNNNNNNNNNNNNNNNNNNNNNNNNNNNNNNNNNNNNNNNNNNNNNNNNNNNNNN
NNNNNNNNNNNNNNNNNNNNNNNNNNNNNNNNNNNNNNNNNNNNNNNNNNNNNNNNNNNN
NNNNNNNNNNNNNNNNNNNNNNNNNNNNNNNNNNNNNNNNNNNNNNNNNNNNNNNNNNNN
NNNNNNNNNNNNNNNNNNNNNNNNNNNNNNNNNNNNNNNNNNNNNNNNNNNNNNNNNNNN
NNNNNNNNNNNNNNNNNNNNNNNNNNNNNNNNNNNNNNNNNNNNNNNNNNNNNNNNNNNN
NNNNNNNTGTATGTGCTTATATGTATGCGTGTTCCTATATGGCTTTCAATTGAAATTAAA
CCTGTTTAGTTTTATGGATTCCTTATTAAATATTTTCAAGATTTTTACCTTACTTTCAGG
TATAATTTAAGTCATTTTTATTTAATAATTACAAGGTTTTAACTGACTTCCATATATTAG
CTGTTACACAGGCGTTTAACTTTAAACAAAATCGAATCTTGTAATAATTTAAACAAAAAT
TAACTAAGTTATAATTTAATCAAAATTTAACCATGTATAACTTTTGCGCAGGCATTTAAC
TTTTTTGCGCAGGCATTTATCTCAAAACCTGAAACATGGCAGACAGAACTGTGGCTATTT
CTTCGGCCGATAGTGGTGTTGGTGACGTGGCAGCAGTGGCTACGTCACAAATTAGAATTA
ACCTTAAAGTTTCTCGTGGGGATTCCAGATTGGAAGTGAATGAACGGGGAAACTTTGTAG
CACACATTGAAGGCAACGTGTACACGATTACGACTGCAATTTTCCGGCAGTTTACTGTTC
AACGTTTGTTGATCGTAGGTGGTTCGGTAACGGCGATCGCTTATGGCTTGCACAGGCTTG
GATACAACGCTGGCCCATTTTTCCCTGGCAGCATTGCATTTGTGATTTCAACTGAACCTG
ACAAAGAACGCGCTCTTCGCCGCAGATTGGAGAATGGAATGTTCTTGCAAGAGCTTAAGG
ATGAAGTCAGTGATATAATACAACAGCATTCTGACATACTGGGCGATCTGAAGCAGTTCA
ATATAATTTCGTGCAAAGGTAAATACTACTTGTTCGGTCAAATGTGTTACATATGTCAAT
TTATTGATTCGGCCGTGGAAGAATAGGGGTCTCGCCTCCTCTTGACCAAACGGGTTCGAG
GCTTGTCGCTGCTACCATTGTGTTCGTATGTGTGTTTTTACCCAGTGACCCGTTATGGAT
TGTTTAAATTGTCAGTCAAACAGAAATATTTTATAATCACCCACAAAGTTACATACGTGG
TAACTTGTAAGCGGACACGAGGTGTATGAAACAGAACACCCGTGTTATAACGACTGTCGT
TGCCCCACCATGCGAGGATAAAAAGGTTATAACACGGATATCTATAAAAGAAAACAATTA
TTTGATGTGTATGGGGTACGTTTGCAGACACAAAACTAAAATATTTTTATTTACAGAAAT
CCAGGAAACACAAAAAGAAGGGGGGTCAGTAAACGTCAAAGATGTTAAAATGAAAGATTC
TGCTTTTATGGCTTATGATGTTGAAATTAGCAAGGGAGCAGGCGGTAAGAAAATACGTTC
TGGGAGTTTTTCTATTCTGTGTGGGCGTGTCATGCACTTAAATATATTTTAAGGTGATGA
CGTGAGCTATAGCTTTTAAAATGATATAGATTAAACAGTCTTTGGTTGAAATGAAAACTA
AATTTTATAAATTTATTAGGAATTATGTTATGGTATAGACTATAGAGTGGGGTAAGATTG
TAATATTCACTTTTTGCGTCCCATTTGGTAAACAAAGAATATTTACAGAAATATATGAAA
AAATGTTCGAAACAGGTTCATAGGAAATGGAATTTAGATGCTAACAGAATCCATCTTACC
CCACAGTAATATTTACCCACAGTTTGATAAAAAGCCGGGTTTGTTTAATGCGACCTACAG
TTTAGTGGTCTTTTGTGTTTAGATTGAATAGATTATTTTGATTCTTTTTATGCAACAGGT
GCGAGTCAAGCAAGCGGATCAGAGGGGAAAAGCAGTACACCCGGTAATTGCTTTCTAATG
TTTAATTTGTGTATATCTGCATATGTACAATGTATAGTATATAACACGCTATATAGTAGG
GTGGGGGAAGATCAGAAACATTTTCATTTTATTTTCTCCCTCTATTTGGTAGTAAACAAA
GAACATTTAAAGATTTAAAAAAAACGCATCCTAACGACTCCCATAGACCGTTGTTATTTG
TTTAAAACATGATCAGGATATTTGGATATTATGTGCTAAAGGTGTCCCATCTTACTCCAC
AGTACTATATATGGTTTTCTTGTAAAAGTAGGCGTATAATCTTTATATTACTTGCAGGTC
ATATATACGACATGTCTTCAAATTAAATATAATGCCTGTTATCAATACCAGCGGTATATG
TTTTCGAACTTTGCTAAATTTTAATGAATGCACCTTAAGCCTTGCTGTTATAAGTAAACT
CTGAATTTAAAGGAGGTATAAAAGAAACGAACTTCATAAGAAACAACATATAGTGGGGTG
GGGGAAGATGGGACACCTTTAGCACATAATATAAAATATAGTAGGGTGGGGAAAGATGGG
ACACCTTTAACACAAAATATCCAAATATATCATGATCGTGTTNNNNNNNNNNNNNNNNNN
NNNNNNNNNNNNNNNNNNNNNNNNNNNNNNNNGACTACTTCGAATGTCCTTGTACTCTTA
CTAAATGGAACGAGAAAATATATAATGAAAAGATGTCCCATCTTTCCCCACCCTACTATA
TTTGGGTTACTTTTCGCGGCCTCTTTATACATTTAGTTTAACCACTGTTTTACAGAGATG
GCGAAAAAGGTCCATGTGGAAAACTTGGATATGGATAGTTCTGCTTTTATGTCCTCCGGC
GTACGCATCGTTAAGCAAGACAAGTAGTGGGATTGTTCGACTCTAAACATTTATACGGAC
TCTGGTTCGACTTTCTGTATAATTATGTAGTATATGTATGTGTATTTTGACTATTAATTG
TTTAGTTAGCCTATAGTCTACCAGATAAAACGTATTATAGTAGGGTGGGGAAAGATGGTC
CATCTTTTCATTATACTCTTTTCTCATCCCATTTGATAGTGAACAAAGAACATTTACATA
GTTATAAAACCGTAGCCCCACGACTCTAAAAGAGTGTTGTTAATTGTTTAAAACACGATT
AGAAAATATGGGATTTAGTTGCTAAAGGTGTCCCGTCTTACCCCACATTACTATACCATA
CTTTAGCATTGTATAAATGACAATTCATTATTTAGCCTATTTACCTGGTAAAACATCTTA
TAGACTAACTAATTGTTTCGTAAAAAAAATGTTGTTTTTATATTTTCACATGTGTTGTTC
CTTGCTATGTTACTATTTCGATGATTGTAAACCTGGTTCTGTTATCGCATTCCTACGTTC
TTAATGCATTAATTATCTCACGGCGAAACTTTTTTACTTCAGCGGTTGGAATAGCGGTTT
TAAACGCATTTTTTCAAAATCTGTTTTGATTTTGAAACTTTGATGGTACCTTTAGATCAC
ATTTGGACATTTCTATCCAAAAACAATTTTTGATTTTTCGTTGGTATGCCCCTTTAAGTT
TTCAACCTAATTATTACTTGCGCGTTTTCGGCGCCGTGTGTGATTACACTTGCCTGTAGT
GTGTTTTCTGTTTTGTCACTCGTTTGCTGTAGTGTAGCAACAGTTAGTAGTGTAGTTTTC
AACTAGTGCGTTTATGTAGCCTATATGCTAAGTGTGTGTGTTTTGAGGTTTTGTTCAATC
TGGTTAATGATTCGTGTTTCTATTTTAATAAGCTAGTTTAAATAAGGTAAATGGTTAATA
AAGATTGTTACTTTATCTTATGGAATCTATAATTCTGAAGTCATTTAATTGATTTACAAA
TAGTCTTAAAAAGATTGAAAACTTTGTAATACGGTACTCGTTGCCTTATAATAAAGTTTG
AATCATAATTCTTGATTCCATTTAATTAAGGCGAGTTGTTTGAATTGGGTAAATGATGAT
TAATTTGTTGCATTAAAATACCGGGTGATTTAATAGATTTACAAATAGTCATAAAACGTA
TAATAGGAAGTTAGAAATACTTTTGTGTTGGTTAATTTTAAATTCTAAGTATTCGTCTGT
AACAAATCTATGATGGGAGTCGTTTCAAGACATCGCCACAAACTTGTCAGCAGAGGATTG
AATACGAAGCAAGCATAGCATCAGGTGAGGTAAGCAGGCATATCTTTAAAGATAATATAT
TAGCCTAGTAAGCGCCATATATGTAAAACAATTTTTAAATAAAAAATAAAAACTTTAAAC
TACGTTCTTCGCTATCGTATTCGAAGAGACAAACAAAATATAGTAGGGTGGGGAAGACGG
GACACATTTAGTACATAATATCCAAATATCCTGATCGTGTTTTAAACAATTAACAACGGT
CTATGGGAGTTGTGAGGATACGGTTTTATAATTCTTTGAATGTTCTTTGTTTGTACTACC
AAATGGGACAAGAAATTAGAATGAAAAGGTGTCCCATCTTCCCCCACTCTACTATATTTA
TAGGGATCTTTGTCGCGCTGGCAACACCGTACGTAAGGTCCATGCTAACCTTTAAGTTTG
TCTGCTACTGTCTAACTCTAAATGAAAACAAAACGTTGGAATGATACAGTTTTAAATGCA
ATCTAACAGGCGAAAAAATAACAACAATAAAAATAAAAAGGCAAATAATAAAACAGCAAC
TTTGTGTGATATACTAACGTAGATATCGGTACAGTGGTGCAAACATAGAGTTCATATTTT
TAGGGGAGTTAAAAAATTTCAAATGGTCGAATATATTTTACAATACGAATGTGAGTTTAG
AGTGTGTGAGATACAGTTGAAATGAATGTAACTTATTTATCCTCGCATGGCGGGGAAACG
ACAGTCGTTATAACACGGGTGTTCTGTTTCATACACCTCGTTCCTGCTTACAAGTTACCA
CGTATGTAACTTATTTATCCTCGCAAGGCGGGTGACGACAGTCGTTATAACACAGGTGTT
CTGTTTCATACACCTCGTGCCGGCGTACGAGTTACCACGTACGTATGTAATTTTGAGGGT
GATTATTTCAGAGGAATTGTTTAACATTTCTGTGAAGTATGGCTGACAATTTAGACACTC
ATAAATGTCCAATGACACACACGCCCACAATGGTAGCAGCGTCGAACCCCGAACACATTA
ACACTGCATGCTGAACACCACGGCGCTTGGTGCTTCACAACGCATTGCTACTTATACTAC
TCGTGTTTTCTTTTCCCATCGAGTTTTCGGGTTTGCTTCCATTTCTTCCAGCCCTGGAGT
TTGTGTCGAATGAAACGCCACCGGCAACTCGTCTGTGGACGCCCATGGCACCGTCCCCGG
TGTAGCGTTTGTCATTTTTATGTGAAGGTGAGCCTTTGAATGCGCACGCCCGGCAAAACA
CCTTTTTCATGGCGGTTCGCATTTCTGGAAAGCGCCAGAAGTAGATCCAGGGGTTTACTA
AAGAGTTCAATAAAGATGTCGTCAGAAGAACTTTCGCGGTACCGACGTACCGCTTATCTT
GCTCGGTGTATGAGACCACGAATAGCAGGCCAAGAGGGACTGTACTGACCAAGAAAAGAA
CCAGAATAATCACAAGTGTTCTAAGCAAACGCATGTCTCGGTATCGGCGTCTTCTTGCTG
CAGATTTTGCTTTCGAGGCGGAACTTATTTTACGCTTCTCCTGAGGCACCTCTTCCTTTA
TATCGTTGCTGTTTTTCGTGAATATTCGAGTCACCATCGCCTTTCTTCTCCATGAGCCTT
CGCGAATTCGGTTCCACCCCTTCAAGCCTATGCGGTTGTTGGAAGGCGGCCGCACGCCGT
CTCCTTGCCAGCTGTCATCGGTTTTGCGGCAACTCACATTTCCGTTGGCCTCATACTGAA
TTATGCTTTGGCTTATTTTGGGTCTCACTAAAAGATGGTTGCACGTTTCTGTTTTGTGAA
TGGGAAGAATCTGAAAATCTAAGATACAAACAAAATTAGAGCGTAAAACTATATACCTAT
GTATTGTATTAAAACAAAAATTAATGTAATAATACGATTTTCGCTTAGATATAAAAAAAT
AGTTTAAATGAATGCGGGCAACTGATTTATTTCTTCGCGTGGCCGAAAAATGGCAGTTGT
TATAACGAAGATGCTCTGTTTCGTACACTTGTCCCAACTTACAAATTACGTCGCACTCAT
ACATTATATCCGTATCCTCACGACTCTAAAATAGCGTTGGTAATTGTTCAAAACACTATC
AGGAAATATGGGATTGTGTGTTTCATCTTACCCCACAGTAAATAACAGATATTATGGGCT
AACCCCTAACGGTATTCCATCTTACCCCACAGTACTAAATAACAGTTATTATATAATAAC
GGTGTCCATCTTACCCCACAGTACTACATGGCCTCACCTGTCACGCTTGCTTCACTTTGT
CCCACCCTGCTGTTGTCTTCCGTCCCCCCGTTATTCGCTACCAGTGGTGGGGTGTATACT
GGCTTCAGTTTTTCGCTGGATCGCCTCACGAAACAATATATCTTGGCGTACAACACACAA
GGTATAATAGGCATGAGGAGCAGAGTGAGACCCATGAATAAGACAGAGCTTTTCGCAAAT
GGCGGGTTCACCTAAAAGTTTTTCGTGATCAAATTTTTTGATTTATTTTATTAGGACCAA
AAGTGTTTACGGTCAAAAATTTTTTTTTATGATTTATTTGATGAACAATTTTTCGTTAAG
ACAAAACGGATTGCTTCGTAAACGACATTTTGTCAATTTTTCGTATTCGCACCCGACAGT
TGCTTAGAAGTTGTTATATAGTAGGGTGGGGAAGATGGGACAACTTTCATTATATTTTCT
CTCCCCTCTTAATAGCAAACAAAGAACATTTAAAGAATTATTGAAATAACTATAAAACCG
TATCCCCACGACTCCCATAGACTGTTGTTAAATGTTTAAACACGGTTAGGATATTTGGAT
ATTATGTGCTTAAGGTGTCCCATCTTACCCCAAACTTTTNNNNNNNNNNNNNNNNNNNNN
NNNNNNNNNNNNNNNNNNNNNNNNNNNNNCTAAATAGCGTTGGTAATTGTTCAAAACACT
ATCAGGAAATATGGGATTGTGTGTTTCATCGTACCCCACAGTAAATAACAGATATTATGG
GCTAACCCCTAACGGTATTCCATCTTACCCCACAGTACTACATTGCCTCACCTGTCACGC
TTGCTTCACTTTGTCCCACCCTGCTGTTGTCTTCCGTCCCCCCGTTATTCGCTACCAGTG
GTGGGGTGTATACTGGCTTCAGTTTTTCGCTGGATCGCCTCACGAAACAATATATCTTGG
CGTACAACACACAAGGTATAATAGGCATGGTGAGCAGAGTGAGACCCATGAATAAGACAG
AGCTTTTCGCAAATGGCGGGTTCACCTAAAAGTTTTTCGTGATCAAATTTTTTGATTTAT
TTTATTAGGACCAAAAGTGTTTACGGTCAAAAATATTTTTTTATGATTTATTTGATGAAC
AATTTTTCGTTAAGACAAAACGGATTGCTTCGTAAACGACATTTTGTCAATTTTTCGTAT
TCGCACCCGACAGTTGCTTAGAAGTTGTTATATAGTAGGGTGGGGAAGATGGGACAACTT
TCATTATATTTTCTCTCCCCTCTTAATAGTAAACAAAGAACATTTAAAGAATTATAAAAC
CGTATCATCACGACTTCCATAGACCGTTGTTAATTGTTAAAACACGATCAGGACATTTAG
ATATTAAGTGCTCAAGGTGTCCCATCTTACCCCAAACTTTTATAAGTATTAGGAAAACTA
AGTGTTCAGGGATACTTTGTCATGCATGGATTTACGATTTGCATTTTGTACGACGAACTT
ACCTGCGAGCATGTTTGTACCGGTTCACACACCATGTAAAACACATCTGACGTGCTGTTT
GAAGGTATCACACAAAAACAGGAGTCAACGCAGTTCCATGCGGTTGCCACGGGAAGTGCA
TACGTCACTATAGGGACGAGCCATGTCAGTCCTATCCCGGCTTTAATTAACCTGTGGTAT
AATGTAAATGTTATATTAAATGAATGAATGTAACTTGCTTTATCCTCGTGTGTTCTGAAA
ATGACACGTATGTAACTTATTCATCCTCGCATGGCGGGACAACGACAGTCGTTATAACAT
GGGTGTTCTGTTTCATACACCTCATGCCCGCTTACAGGCTACCATGTATGTAACTTTGTG
GATGATTACGTTATAGAGGCCATTTTTTTATTTTTTTAAGTAAAGGTCGATAATTCGGAC
AAGCCATTATTGACTGGGTTGGAGCAACTGTCGTTAAGTGTCTTGCCCAATACACAAACG
CCCCCAGTGGTAGCACTGCAACACGTTATATTCGGCTTTACATAAGATCGGCTTTCGACC
AGGGACCACATTTGACTCATTTTATTTAATGGCGTCCCCGTTGCGAGATGGAAAACGTTT
TCGCAATGAACAAATGTGAATCATCACACACAAATAAGCCGCAAAAGCCAGACTGAGGCA
CCGCAATGCTCCACGGGGACAAGATAAAGTGCGTGAAATAAAAATCACTTTGCCCCTCCG
AATATCAAATATAGTAGAGTGGGGGAAGACGGGACACCTTTAGCACATAATATAAATATC
CTAATCGTTTTTTTTAACAGTTAACAACGGTCTATGGGAGTCGTGAGGATACGGTTTAAT
AATTATTTGAATGTTCTTTGTTCACTACAAAATGGGACGAGAAAATGGAATGAAAAGATG
TCCCATCTTACCTTACCACATTATATTTTTGGAGTGAAAAGGCATTTAAACAGTTTATCA
CTTTAAAAATCCGCTTTGCCCCCCGAGTATTAAATATTTTTGAGTAAAAATGAATTTAAT
TGTTCAGTTTACCGTTTTCTCTTTCGGTTTCCCCAAATGTCACTTTTTCTTGTACTTCTT
GATATCCCACCGTCGCCAGGGGAACCTTTTGTGACGTAACAGTACCTGTCTATTGCGATG
ACAAGTTGACTTAACATGGATGACCACACGGTCATCGTCCAAATGCTTTTCTGTACCAAC
TCAGACTGGGGAGTCCGAAACGGCAGCAAAATCTATTGAAGTAAAATGCATATTACTAGC
CTACCGAGAAAAACATCTTATTGAGTAACTATTTTAAAAAAGAAAAATGCTATGGTTAAT
ACATTTCGGATTCATATAGTGGGGTGGGGGAAGATGGGACACCTTTTTATCCTATTTGCT
TGTCTCATTTGGTAGTAAACAAAGAACATTTAAAGAATTATAAAACCGCATTCTCACGAC
TCTTATGGACCGTTGTTAATTGTTTAAAACGCGATCAGGATATTTGGATATTATGTGCTG
AGGGTGTCCCATCTCTTTGATTTGTTTCGTGCTCTATGTTATTTTTAAGATAAATTCTGG
ACCTGATATCGCATTCCTTAGTTCTCAAGTTCTCTGCCTAATTATTTCTTTTGCGTTTTG
GGGCCGTGTGTGATTATGTATGTCTTGTAGTTTACTAGTTTTGTTTTTAAACATCTATTA
CAGCAAGCGACGTATTACTTCCGCTGTTGCAAGCTGGATATTGACATATGTTGCAATCAT
GCGTGCGCAGGGAAAAGCAGTATACTCACTCATGGGCAGCAAACATGTTTACGATGAGTA
TGGTATGCATGGAAGTACCAGATAAACACCCACGGTGAAAAATCATGTTCTAAATAATAC
GGCGGCGTATCCAGTCAACGTGTTAAAATTCCAGTGAAAATTATACACCGCAAATAACTG
TTTTTGGAACAAACAATAAACAATAAACAATATATACAGCCGTGTTTTCGTGTAGAATGG
GCTGGGGTATGGTGGGACACGTTTTATTGTCTCCTATTGCCCCGTTTGGAATTAAACAAA
TAATGTTTACAGCATTAAAAATCCGGAGGCCATTTTTTAGCATCTATAAAACCCAGAGTT
CCTGATCGTTTTTTAAACAATTAAAACGGTCTATGGGAGTCGTTGAAATGCGGTTTCGTA
GTCATGTAAATATTCTTTTTTACCGCCAAATATAACGGTAAAATAGAATAAACATGTTCC
ATCTTACCCCACTTTACTATATTATGGTAAATCATCTCGAAAAGTGTAAAAAAGTCTCAC
TTACTTTTTGTAAACCGAATATCCATAACAGCAAGAAGCCAGCCAACATATCAGCAACGG
CTAAGTTGCAAATGCAGAAAAATGTTGCTTTGTGAAGTTTTCGGCCACCCCATAATATAG
CAGCTATTACAACGATATTAGTAATGCCAATCCCAGCGCCAGCAACTGTCGCAACCACCT
CGAAAGAACCGGCACCAGCTTTGTCCTGCTGACACGGTGTTATGATGTAATTCGACAGGA
TAGAGTCTTGAATTACTGAATTGTTGGTGCCCTGGGAACTCCCGTACCCTGTAACACAGT
ATATGGTGAAATAACATGGTATTTTTTATTACAGTAGGGTGGGGTAGGATGGGACACCTT
TAGCACATAATGTCCAAATGTCCTGGTCATTTTTAAACAATTAACAACAGTCTATGGGGG
GTCGTGAAGATACGGTTTTATAATTCTTTGAAAAACAAAGTGTTGTGGGGCAAGATAGGA
CACCTTTAGCACATAATATCCAAATATCCTGATCGTGTTTTAAACATGCAATTAACAACA
GTCTATGGGGGGTCGTGAAGATAGGGTTTTATAATTCTTTGAAAAACAAAGTGTTGTGGG
GCAAGATAGGACACCTTTAGCACATAATATCCAAATATCCTGATCGTGTTTTAAACAAAT
AACAACGGTCTATGGGAGGATACGATTTTATAATTCTTTAAAACAAATTGTTTTATACCG
AATGGGACGAGAAAATAGAATGAAAACAACATGTCCCATCTTACCCCACCCTACTATATT
TAGTAACTGCGGGAAAATAAAATAAAACAGTTTCTAATCTACCTCACTCTACTAAATGTT
CAAATCAATCCAAACAAGTTAGAAACGCACTGGAAAAGTTCGCGGTAAAAGATTTTAAAC
AAAATCGATTCTTACCGATGGCATCAGACCCTTCAGTGAAAATCCGACCTCCAAGTGCGT
TGCTCATTTTCTTATATGTGGATAGCTGTGTATATACTAACGCCTATAGACCTACATATA
CAATGGCCTGTTACTGTACTGCTATAGCGACGTAAACAAGTAGCATCTTTACAGTGGGGT
ACAGGTAACGGAAACGGCCCACGTTTTAGATATAACTGTGCTATGATATAACGAGCCATG
CTTCCATAGCAAGCTGTATGACAAAGCTAAGCATTCGGCGCTCATTGTAACCACTGTGGG
CAACAACAGTGAGCAGGCAAGCGGAAATACGGCACAGAAGGCGCGGGCGTTTTTAAAATA
CCGCAACGCATGTACAAAAATAACCGAATCGGATGCAAAACATTTGATAAACAAAATACC
AACCTGCATATTGCTGACCGCATTTATTTAAATATTAATAATGGGTTATCTAAATTGTCA
GCAATACAAAACAATCAACCACAAAGTTACATACGTGGTAACTTGTAAGCGGGCACGAGG
TGTATGAAACAGAACACCAGTGTTATAACGATTGTCGTTGCCCCGCCATGCGAGGATAAA
GCAAGTTGCATTCGCTTATTCAAGCACTACCCATATTTTCGTAACATAACTCACGTTGAA
TTATATATTATATATATAATTTTACTGCCGCTTGTACAACTACCATGTTGAAATATATCT
AGTTAAGTTTTACAAGTAAAACAACATCTAAGCAAGCCACTAATTTAAACTGTTTGCAAC
TGTTTGTCTACCTATTTCGACACTGGCATTATTCAAATATATTTAGCATGTAATTCCGCG
GTTCGTTGTAAATACGTGGGAAACGAAAAGCCCGATAAACAATTCCCGCACACGCTGATG
ATGATGCCATTATAGTGGTAAACATGCCTTGCGTAATATTAATTGCAACCCACTGCCATC
AAGATACGCTATGTTACTTGTAGCAAGAAATTCTTCATCAAACTTATATGGGTACAATAC
GTCACAATACTGCTGCGGAAGTCCCATTATTGCGTTACAATGTATCCTATGACGAAATAA
CTGCCTTGATGAGCTGTATGACGTAATAGGACCACTTCCACTGTCAAAGTAAATGACCCG
ACCGGATCAATCTGCGCAGAATATATGAGACTTGACTTTTTTTACATAATTCTCGCTGTC
TATAACTCATGTGTCGAACTAGCATGTGATCACACTTGCTATCACGTGGATATGCAGTCA
CATTCTCAAAGCGCTAAGTTGCTAACACTTTTAGAAATTGCCGCATTTGCCAAAATCTCT
TAGGATTTGATAGATCAATTGTAACGACTGCTGTTAAAACGCGACTCCACCGAACGCGCG
GCGACCTGCTTTCAAATGTTCTCACGCTGCGTTCGAGGTTTGAAGCGCCACTGTCAAATC
CGGTCGTGAAACTCACACAAGTTACTTTGCATCGATTTCAGTATATAGTAGGGTGGGAAA
GATGGGACACCTTTTTAATCCATTTTTCCATCCCATTTGGTAGCGAACAAAGAACATTAG
AAGAATTATAAAACCGTATCCTCACGACTCCCATAGACCGTTGGTAATTGCTTAAAAGAC
GATCAGGATATTTGGATATTATGTGCTAAAGGTGTCTCATCTTACCCCACATTACTATAG
TTTTAGGCGACTAGTTTATTACGCAGGCGCAGCTAGACTATTCTCATTTCAGCCGGCGTG
TCGAACTTATAAGTCACATAAGATTCAATATTTGTTCCCCGCCGGGATTAGAGACGTTCT
ATCCCAAAGCAAAGGGTAACTCTATCTTTCATTGCCTATGATGTGGCACTGGCTCTGTGT
TGCTATGGTGACCACAGACAGGTCAAACGCGCTGTCATGGTTCATAGTGGCGACGACAGA
CGGCTTGTGGCGGCCGTACTAACTAGCAAAACCCTAAAATAGGATCTTAAGTTTATATTA
GGCACTGACTATATAGTAGGGTGGGGTAAGATTGAACATGTTTCGAACACAATACCCAAA
TATCCTGATCGTGTTTTAAACAATTAACAACGGTCTATGGGAGTCGTGAGGATACGGTTT
TATAATTCTTTGAATGTTCTTTATTTTCTACCAAATGGGAAAAAAATAGCATAAAAAGTT
GTCCCATCTTCCTCCACCCTTCTATATGCTGTATAACTAAAGCCTGCTGCGTAAGCTATG
AGATAGGAACGGCAGTAAATGGGCTGTGATGGCCAGGACAAGAGCTCATGTATCGAAGCT
AAAACACGCAATAGCTTTCTCACACAGCCCTAACTTACTGTCTCTTTCATTCACGCCATA
ATTATGAAGTTTTCCCTTTCGCTCATTCTAACTTAACGAAGAAATAGCATTTGGACGCAA
GTATTATTCAAACCGGTTTGCGTACGAAAAAGTCGTAACGTTATACACACTTGAAAATAG
GGTTAATATTCTGACAATTAAGCACGTAAACTGTAAACAAATACTACTTAAAGTTAAAGC
AGTGCTTGTTTACACTGTTCTAATATAGACAACAAATAAGCAGTATAAGAGAAACCAAAT
CAAATATAATTTGTTTGCTTTTTGCTCAAAGCAAAACAACGTCTCTTTTATTGAAACTAC
GACGTTTTATGCAAAAAGGGCCTTTGTTATTAAGAATGTTTTCGAAGACACAAAATAAGA
AGACAATGGACGGAGTTTTGTTTCAAATATGATTGTAAGCTTTCCTGTGACCTTTTTCTA
ACTTGCAACGCGCGTTTGATTTAGGCAACTTATTTGTTTACTGTAATTCAGCAGCAAAAG
ATAATGAAAAGGGATGTTTAAAGCTTTGTACGGTTTAACGTGAAGTGACCTAAAACTGTT
AAATAAACCGTTAGATAAGGTTTAGAACTTATGGTTTCTGACGAAATCCCGTTTTATAAA
ATACTATCACATTTTAGCGTTTCAACATTAAGAACTTCGGAGTTTAAAACAAAAATTTAT
TCACTAAGATAAGATTTTAGATCAATTATGAAATGATTCAAGGTTACACCAAGCTCGTAC
CGCCATTACAAACATATAGGTCAAGTTTAACTGAGGCGTTGAATTTCATGTACAGTAGGG
TGGGGTAAGATGGGACACCTTTTGCCCATATTATCTAAATATTCTTCTCTTGTTTTTTAA
CAATCAAAAACGGTCCATGGGAGTCGTGAGGGTTCGGTTTTATAATTCTTTAAATGTTCT
TTGTTTACTACCAAATAGGACGGGACAATAGAATAAAAAACTGTCCAATCTTCCCCCATC
CTACTATATATTGATCAAGTTTAACGTACGCGGTAAAATCTCGGACATAAAGTAAAAAAC
GTGCTAAATACCTTGTAAGTGGTAAATATTAACCATTACACAGTAAATCCAATATTAAAT
AAACCATGTAGAATAAGCATACGCCGAATATTCAATGATTAATGAGAAGCCCGTTGCGCC
ACCGGTTGCTGCTATTAATGAATTACGTAAGACGATACACAAACTGTATAAGCAGTTTTG
TGGCTACGCTATAAGCCTATCTGTTAAAACCGCTATATTTTAGTCCTAATATTAAGCGTC
TGCAGATGACAGATATTCGAGACCTATTTGCGGTTAACGAGCAAATTATTTTTGATCAAA
GTTTTTAAGGTTCAGAACCAAATGCAAACATAAGTTTCTTATCCTAATATTTGTTCTGTG
TTGCTCGTTTCTAACCTGGTTCCATCACTGCTAGGTGCAAGGCTTATCACAGCAGAGAAG
GATAACTTGCAGTATATAGACAGAACCTTATAACAGGACAATGGGCGTTGGTGGGATTTT
CGCAATATTCTTGCTATTTGCAACTTTTGTCGACGCTGAATTTACCTTCACTAACTCACT
GCGAACGCTCGGTAAGTCTATATAGTACTGTGGGGTAAGACGGGACACCTTTAGCACATA
ATATCCAAATATCCTGACCCTGTTTTAAACATTTAACAACGGTCTATGGGAGCCGTGACG
ATACAGTTTTATAATTCTTTGAATATTCTTTGTTTACTACTATAAATGTGACAAGAAAAT
AGATAGAAAACGTGTCCCATCTTACACGCCCTATACATGCAGCTTTTCCTTTGCGTGAGC
TTTTCCTGGTTCTTCTTTAGTTTATACTATATACTATATTCTATGTCATATAACTATATA
CCAGTACAAGCTAAACACAGCAGATATTCAACTTTCGTAGTTGCTGCCACGCTCCATATA
CTTTTAATGTTCATATATCGTTTCTTAACCATATACTGCACTGACCAGTCTACCCTTTAC
TCGGAATTCAGATTTAGTTAGCATGAAAGGAAGTTAGATTAGATAACATGTCAAACACAT
CGAATGATGGAGAGCTTATATATCGTTTCCCATTCGAAGAGTTAGATCTTAGAAATTTTA
CGACTCACTGCAAAAACCTATGTTTTGTAAACAAAGCGACCGGTATGCGGCATAGAAACA
TTTTATACACGCATTGTTTCAGTATCTCGCATTATAGTGCGATCTAATGGTTCACACCGC
TAAAGGCTATGAATGAAAACCGATGTTTCCGTTTTGTTTATGCTTTCTTGTGCAGAAATT
TTCCTGGACCGCAGATTGGTTCTAAGGCACACGAGGGATCTTCCAGCAGTGGAAGTGGGC
AACGGCATCGCTAAGTGAGTAATTCACTTGTGGCATGTACAGTCATACGCCTAAAGCCAC
ACATTATGTATGTTATAACTACAATAGAAAATGCACCCTGAGTGTTATTGGTCTACGCAA
CACCTTAAGTCCAAAGGGTTTTTATGGTAACTTATATACATATTATAGTAGAGTGGGGAA
AATAGGACATCATTTTATTCTATTTTCTCGTCCCATTTGGTAGTAAACAATGAACATTCA
AAGAATTATAAAACCGTATCCTCACGACTCCCATAGACCGTTGTTAATTGTTTAAAACAC
GATCAGGATATTTGGATATTACGTGCTAAAGGTGTCCCATCTTCCCCCCACCCTTCTATA
CACTGTCACAGTAACTATAAAACAAAATACTTAACTTTAATCCTCTTCAGGTACAAAGAA
AAATTCGGAGACTTCGACATAAGCGATCATATATCTGAACGAATCTCTTTAACTGACTAC
CGAGTGAATGACGATCTTGGCGATAACGTCTTGGAAATCACATTTGCAGATCACAGTAAC
AGCATTCAGGTTCGTGTAATATATTGCTTTAACTTATACTGTGCTGGTATTTGTATGTGT
TGTTTATAGTGCTGGTCACTAATGGGTTGTCTAAATTGTCAGCCATACAAAACAATATCT
AAAAAGTTACATACGTGGTAACTCGTAAGCGGGCACGAGGTGTATGTAACAGAACACCCG
TGTTATAACGACTGTGGTTGCCCCGACATGCGAGGATAAATAAGGTACATACATAGTAAC
TCGTAAGCGGGCACGAGGTGTATGAAGCAGAATACCTGTGTTATAACGACTTTTGTTGCC
CCGCCATGCGAGGAATAAAAACGTGTCCCACTTTCCCCACCCTGCTATATATGAAGTCTT
GAAGATAACAATGGAGGTATTGCAATAGGTAACTCTACAATTCTCGTCTGCCAGTACTGG
ACAAAACACGATTCGAATCACCAATGTACATGGGACATTGAATCGACTGTGGTTAAAAAT
AACTGCCGATGCAGACGAGCATGTATATGGAGGTATACGTGTATTACTGTGTGTGTGTAT
GTATATATAAGTAGATTACTGTGGGGTAAGATGGTATTCACACAAATGAGTTTGTATTAT
ACTCAAACTAATATAGGATTTAACAACCAATAGTGCTGTGGGGTAAGATGGGATAGCGTA
AGCATCTAAAACCGATATTTCCTGTGTTTTTTAACAAATAATAACACTCTTTTAGAGTCG
TGAAAATACGGTTATATAAAATAATAAAATATTCTTGGTTTACTACCAAATAGGGCAAGA
AAAGAGAATAAAAACCCTATTATACATTAAAATAATTGTTAAAATAAAAAGATCCCATCT
TACCGCACCCTATCACATGCTAGATTAAAATACATCTCCGTTTATTTTGTGTTAAGCAGG
AGGGGAACAGTTCAGTCATTTCAATATGCGTGGTTACCGATATCCAATTTGGACAAGGGA
GCAAGGCGTCGGTAGAAACAAGAGCACGATCATTACTAAGTTAGCGGGTAAGTTGACATT
ATATTTCAAGGCAGTATGTTGCGTTTCATAAAGGCATGGAAGGCATACTAATTAAAATGA
TAATTTGTATATGGGTAGAAATGGTTTTATAATTCTTTGAATGTTCTTTGTATACTACCA
AATTGGACGAGAAAATACAATGAAAAGGTGTCCCATCTTTCCCTACCCCGCCTACTATAA
TGTTACCTGTTCTTGCAGATTTAATTCGCAATGCTGGAGGCGACTACCATACCACATACT
GGCCGCAAGCGACTTTTGTATCAGACAAACTTTATTACGCTCACTTGGAGTATTCAGCTT
ACTGCGTGTTGGACTTTAGGTAGATATTATATTTATTAGCACTGAACAGAGAGGCATTTA
CTGGCTGCTACAGTATGGGGAAAGATGGGAAACCTTTAGCGCATAATATCCAAAAATCCT
TTGAACAGTTAAAGGGGCATACCAACGAAAAATGGAAATTTGTGTATGGATAGATATGCT
CAAATGTAACCTAAAGAATTTGCGGTTTTAAAATTATTTTTTTTCAAAAGCTGTTTTGTG
TTTTAAAATTTGCTATCAATACACAAGTTTTGTATTTTTTTTTGTTGGTATGCCCCTTTA
ACAACGGTCTATGTGAGTTGTGGGGGTTCGGTTAGAAACTAAAATGGAAAAAATGTCCCA
CCTTCTCCATCCCTGCTGTATAACTATTTCTACAAGGCATTCACTTTCTGGCTTTTATAC
CTATCTTCTACACTCTACAGCTATAATTTGCGTTTTTGCAGCAATTGCTTTGTACTATAT
ACGTATGCATTTGCATGTAATTGAAAATGAATGACAGCAGTTCAATGTCATTTCCGTTTT
CCGAGATAAAAATCTGCGCAAACGCCTGTGTTTATGTTGATGTATCCGCGATATACATTT
GCCGACCAATACAGCCATATAAAATATAATGTGTATTACCGCATAGGAAATTTCCTTTGA
GCCGGGACGTGCGTCACAATATTTGCGGTCGGGACGCTTTCCGCTTCGCCTTTAATACTG
TGGGTAAGATGGGACACTGTTAGCACCAAAACCCATATTTCCTGATCGTGTTTTAACAAA
AAACAGTAACGGTAATTTAGAGTCGTGGTGATACGGTTATAATTCTGTAAATGTTTTTCT
TAGAAAAGAGATTGAAAGCACTTACCCTTTTACCCCACCCTACTTTTGAGGATTATGGAA
GTCGTGAGGATATAGTTTTATAATTCTTTGAATGTTCTTTGTTCAATACCAAATGGAACG
AGAAAACCGAATGAAAATTTTTACCATCTTACCCCACCCTACTATAATAATCTATTACCT
AAGATTGTACTTTATAGGTATATTTATTTTAGGTGAGCATATCGTGTAACTAATACAACA
ATTAATACCACTCAGTGCTTCTGGATATCATGAGTTAGAACTTTGGGAAAATGTCTCCCA
AATGGTCATACACATGGGCACTGCATCTACATGGGAGGATTTAGTTGGGAAACTTACGTC
ATTCTTTGGTCGACAACCTGCTCCACCGAAGTGGTTGAACAACGGGGCGGTGATTGGACT
TCAAGGGGGATCAGACCGGGTAAAAATAAACCGTATTTATACGCCTTAGAATATTTTTGA
TCAGTACAATCATATCTCTTTATTGTGATTGTAAGCGGGCACGAGGTGTATGATAATTAA
ATCCGCGTTGTAACTACTGTCGTTTCCCCGCCATGCCAGCAGGATAAATAAGTTACATAC
GTGGTAACTTGTAAGCGGGCACAAGGTGCATGAAACAGAACACCCGTGTTATAACGACTG
TCGTTGCCCCGCCATGCGAAGATTAATAAGTTACATACGTGGTAACTCGTAAGCGGGCAC
AAGGTGTATGAAACAGAACACCTGTGTTATGGCCATGCGAGGATAAATAAGTGACATACG
TGGTAACTCGTAAGCGGGCACGAGGTGTAGGAAACAGAACACTCGTGTTATAACGACTGG
CGTTGCCCCGCCATGCGAGGATAAACAAGTTACATATGTGGTAACTTGTAAACAGGCACG
AGGTGTATAAACAGAACACCCGTGCTATAACAACTGTAGTTCCCAGTTATACGAGGATAA
ATAAGTTACATTCATTCAACCCTACTACAACAATTACTTTCTAACAGGTTATTTCAATAC
ACAACTCGTTAAGGAAACAAGGCGTTGACATCAGCGCTGTTTGGATCCAGGACTGGTCGG
GAAAATTAATGACGTCATTAGGGAAACGCGTTTACTGGAACTGGAGATGGAATCCTGAGT
TTTATCCGGATCTTAAACGTCATATTAAGGTAGGGTTGATGTAGGTAAATATATTATCGA
TAGTAAAATGCTCGATTATTATTAATTGGTTGATGTTGTACTGTGGGGTATGAATGAATG
TAACTTACTTTATCCTCGCGTGGCAGGAAAACGACTGTCGTTATTACACGGGTTAAACAC
CTCGTGCCAGCTTACGAGTTACCGTGTATTTTACTTTGTGGGTAATTATTTTTTTTAGAT
TTTTTTTCTGTATGGCTGATAATTTAGACAACCCATTAGTGACCACTAGGTTGGAGCAAT
TGCCGTTAAGTGCCCAAGAACACATACACCCACAATGGTAGCAGCGTCGAGCCTTGAACC
CAAAAATATAAGACGGAACATCTTTAGCACATAATATCCCGTATTTTATGTTTGGGTTTT
CGGGATTGGAAACGTTTTCTACAGTCGTAAGGATACGGTTATATAACTATACATTTTGTT
TATAATCAAATTATGCGAAAAATTAGAATGAAAACATGGTTTTAATTCGACAAACTTTTA
GACCCACTCGAGCGTGAAATATGGGATTTTTGTGATAACGGTATTCCATCGTATCTCGCA
GTACTATGTGTTAAAAACCTTAATGTTCTTCTACAATGGGTTTTAATGCTGTAGCAACGT
AAACGTAAAGTCGCAAATAGAAAGCATCACATATACGGTACAAGACGTTTGCGTTTATTC
TGTACAATAAATGTGTCATATGAGGGTGGGTGGGGCAAGATGGGACACATTTAGCACATA
ATATCCAAATATCTTGATCGTGTTTTAAACAAGTAACAACAGTCTATGGGAGTCGTGGGG
ATGCGGTTTCATAAATCTTTCACGTTCCTTTTTTGTTTACTATTAAATTTGACGAGAAAA
TAAAATGAAAAGGTATCCCATCTTCCCCCTCTGAACTTTATTGTAGTATTTCTTGGAAGA
GTTTATTCTTGGAAAAGAATACGTCAGCAACTAACATATATTTTCCCCAAAGACATTGTA
TATGAAATTTAAATCATAAATATTGCTGATTTAAATTGAATTTTTGACACCAGCTTGGAC
ACCGTCGTGTGATATCTGTCAATATATACAGATATCTTAATAATAATAATACCTATGAGA
AATATAACTGGCACTTATTGGACGTTTTGGCATAAGCTTCAACCAATATACATCCAAAGC
GTGCCCGCACTGATTCGTGTCAAATTTTTGACGAATATCTTTCATTTTAATTGAGATATT
TGTGTGTGGTGGGAGAAGATGGGACGCATGTTTTCATTCTCTTTTCTCATTCCATTTGTT
GGTAAAAAAGAAAAAGAATTTATAAAACCGTATCCTAACGACTCCCATAGACCGTTGTTA
ATTGTTTAAAACACGATCAGGATATTTGGATATTATTTGCTAAAAGTGACCTATCTTCCC
CCACCCAACTATATTATGTGCTCAAGGTGTCCCATCTTTCCCCACCCTACTTTATCCTGT
ATCTGACTTACACCAATATATCTGACTTATACAGAAATTTCGTGACGAATACAACGTTCG
GTTTCTTTCCTATATCAACCCTCACGTGATCAACGGTAGCGAAATGTTTCAAGAAGCTGA
CAACAACGGTTATTTTATCAAAAGCAAATCGACAGGTAAATGTTTTAAACGGAGTAAAAA
CATATAGCGATTCGTGGATAGACATACATTGTATTTATTTCAAAATCTTATCAAAAGCAA
ATCGACAGGTGATTAATTCGAAGTCTTTAAACATAACACCGATTTGTAATGGTTAAGTAG
GAAATGTAATGAATGGATGAATGTAACTTGTTTATCCTCGCATGGCGGGGCAATGACAGT
CGTTATAACACGGGTGTTCTGTTTCATACACCTCGTGCCCGCTTACGAGTTACCACGTAT
GTAACTTATTTATCCTCGCATGGTGGGAAACGACAGTCGTTATAACACAGGTGTTCTGTT
TCATACACCTTTCGTGACCGCTTATGAGTTACCATGTATGTAACTAAAATGAATATTTTC
TGACATTTTAATTTTTCAATATAAACATTTTTCAGTATAAACCTCCCCCCCCCCCTTGCC
CGCTTATAAGTTACCACGTATGCGACTTGATTACCAAATATTTTCTGACATTTTATTTTA
GTAAAAACGTAACACACGATATAAAATCTAGGCAAAACGCAGCTCGTAGACTTCGGCGAG
ATGTTTTGCGGAACAATTGATTTGACCAACCCAAATGCTTTTGAATGGTACAAGCAAGTT
GTCAAGGTAATGGTTTGATTTCAACATGATTTAATACTACATTTAAGAATTGCTATAAAA
GCTTGTATATAGTAGTGTGGGGTAAGATGGGACACCTTATCATTCTACTTTCTCGTCACA
ATTGGTAGCGAACAAAGAACATTCAAAGAATTATAAAACTGTATCCTCTAGACTTCCATA
GACCGTTGTTTATTGTTTAAACACGATCAGGATATTTGGGTATTATGTGCTAAAGGTGTC
CCATCTTATCCCACTCTACTATATAGCATACCAAAGGTATTCGTTTAAAGTAACTTATGT
AGCGGTTGTTAGATCACTGTTTTGCAAAATCGGCTGTTAAATATATGCAATTGTTCATAA
TTTGGATTGTTTTAGCACTAAATTAATAAAAAAAAATGATTTTTTACCGATTATATTGTA
AACTTCTTAAACACGTTTAATTTGCTTCATAAAAAACGTATCTATGTCAGTAAATGCCCA
CACGGTTAAGCAAACCTATATACCTATATGTAAAAATATCTGGCCAATACCAATATAGTA
GGATAGGGAAAGATGGGACAACTTTAGCACATAATATCCAAAAATCCTGATCGTGTTTTA
AACAAATAGCAACGGTCTATGGGAGTTGTCAGGATATGGTTTTATAATTCTTTGAATGTT
CTTTGTTTAATACCAAAAGGGACAAAAAATAGAATGAAAAGGTGTCCCATCTCTCCCACC
TTACTATATGTGAACTGTAAGTTTTGAAGGCAGCCATTTAACTATAGTCCCTTAGCTATA
ATGTTTGCCCGTTCCAATTTCGTATGACGTATATAGGCCAACCTAGAGTCGACACTAATT
TGTGGATTGTATTATTTTAACTTGGCCACGAGAATTTATTTTGCATTTTCTTCACAAGGA
TATGTTGTAGTTTGCTGGGTGGTCGACTTTATTTATTTATTTATTTATTTATATTTAGTA
GTGTGGGGGAAGATGGGGCCCGTCTATGAAATCCAAATACCCTGAACATGTTTAAAACAA
TGGCCTATATAGTAGTCATGAGGATACGATTTAAAAATCCTTTGAATGTGTTTTGTTTAC
TACAAAATGGGACGAGAAAATAGAATAAAAAGGTGTCCCATCTTCCCCCATCCTACTATA
TACTAACTCTGCTGGGAACTATTATAAATTGCAAACTTTGACAATAAAAGTAAATTTGTA
TTTTCTTTATAAGGATATGTTATCGTTCGGGTTCGCTGGATGGATGGCTGATTTTGGCGG
CGAATATTTACCCGTGGATGACACGATGTACTTTGACGGCACGCATGCTGTGGAGATGCA
TAACTTATACTCAGAGATGTGGGCAAGGTTGAATAAGGAGGCTGTGGAGGAGGAAGGAAA
GATGAATGATACGTTTGTTTTCATGCGGTCAGGTGGGTGGGATATTGAGTGAATGTAGCT
TGGTTATCGTTGCATGGCGAGGCAATGACAGTCGTTATAACACGGGTGTTCTGTTTCATA
CACTTTTTGCCCGCTTACAAGTTACCAGTATGTAACTTATTTATCCTCACATGGCTGGTA
ATGACATATGTTACAACACGGGTGTTTTGTTTCATACACCTCGTGTCAGCTTACAAGTTA
CCACGTATGTAACTTATTTATCCTCGCATGGCGGGGCAACGACAGTCGTTATAACACGGA
TGTTCTGTTTCATACACCTCGTGTCAGCTTACAAGTTACCATGTATGTAACTTGTTTATC
CTCGCATGGCGGGGCAACGACAATCGTTATAACACGGATGTTCTGTTTCATACACCTCGT
GTCAGCTTACAAGTTACCACGTATGTAACTTATTTATCCTCACATGGCGGGGCAACGACA
ATCGTTATAACACGGATGTTCTGTTTCATACACCTCGTGTCAGCTTACAAGTTACCACGT
ATGTAACTTTATGGCTGCCAATACATAACAACTAAACCACGCAACGCTAAAAACACAATT
TTGACCATTAATATTTTTAACATCAGCTTAGTGTAGTTTTTAAACCAGAAATATCAGGCA
ATTTCTTGTGCATAACATAACATAAGAAGCAGTGACAATTTAGAAGAAATTAAACGTCGT
TTACTTTAATGGGTTAGGGTATAAGATGGGACATGTTTTCATTTTACTCTCTTTTCTTGT
CCCATTTTGTAGTTAACAAAAGTATTTAAAGAATTATTAAACCTCATTCTCACGACTTTA
AAAGTGCGTTGTTAATTGTTTAAAACACGATCAGGATATTCGGATATTATTTGCTAAAGG
TGTCCCGTGTTTCCCCACCCTACAACAAACTATTATGGCTGCGTTGTAAAACAAACCGTC
ACGACTCTAAAAGAGATTGTTAATTGTTAAAACACGATTAGGAAACCTGGGATGTTATGT
GGTAATGGTGTCCATCTTTTTATTAAAATATCACAAAACTAAAAACTTTAATGAAATATT
TATTAAAATTATACCAAATAAGCAAAAAAAAACTTTAATAAAATATTTATTAAATTGTTC
CAGGCTTTGGCAGGTCACCCGGTCATACAATGACGTCATGGGCAGGTGATCAAAACGTCG
ACTTTTCTTACGCTGACGGTTTGGCGTCCGTTATACCAGCAGCGCTGTCACTTGGGATGT
CCGGTAAGTCTCTTTCATGGCTTTCCCTGTGCGGTTCGTTTGATCCAGAGTTCAAACTTA
AATCCGGGTGGTCGGGAATGTATATTAAACTTTTCGTTCCAATTTTATGGTTTCTCGTTT
TTGCTGATCCAGATATATGGTAGGATGGGAGAAGATGGGACACCTTTAGCACATAATATA
CAAATATCCTGATCGTGTTTTAAAAAATTAACAACGGTCTATTGGTATCGTGAGGCGGTG
AGAATACGGTTTTATAATTCTTTAAATAGAATGAAAAGGTGTCCCACTTTCCCTCACCCT
ACTATATATAGGGTGGGGGGTATATATAGTATAGTACCATCTTACCCCTCCCTAATATAT
TATTCACCAGGCATGGGGATTCACCACTCTGATATCGGCGGATACGTCTCGCTTATTTGC
ATGGTACGCACAGAGGAACTTGTATTAAGATGGGCGGAAATGAACGTGTTTACGCCAATC
ATGCGAACACATGAAGGCAACAGACCATACAGGAACTGGCAAGTAAGCAGAATGAATAAT
GTAATTTATTTAACGGGTGTTCTGTTGATACACCTCGTGCCCGCTTACGAGCTACCACCT
ATGTAACTTATTTATCCTCGCATGGCGGGGCAACGACAATCGTTATAACGCAGGCGTTAT
GTTTCATACACCTCGTGCCCGCTTACAAGTTACCACGTATGTAACTTATTTATCCTCGCA
TGGCAGGGCAACGACAGTCGTTATAACACGGGAGTTCTGTTTCATACACCTCGTGCCCGC
TTACAGCGAGTTACCACGTATATGTAACTTATTTATCCTCGCATGGCGGGGCAACGACAG
TCGTTATAACGCATGCGTTCTGTTTCATACACCTCGTGCCCGCTTACAAGTTACCACGTA
TGTAACTTATTTATCCTCGCATGGCGGGGCAACGACAGTCGTTATAACGCAGGCGTTCTG
TTTCATACATATCCTGCCCGCTTACAAGTTACCACTTTACTACGAATTACCGCTTATAAG
TTGAGATGATCATGGGATTTTTTCGGGGAGTTTTTTATGTTTTTAATGTATGGCTGACAA
AAACCCAGAAGTGTGCACTGGTTTGGAACAATTGCGCCCACAATGGGATCAGCGTCAAGC
CTCGAACCCGCATACATTACTGGGCTTTAGGTAAACACGCTGACCACTGTGAAAAAGCGC
TGATCGAAATGCTGCTCGTAATGACAAACACTGTACAGTAGGATGAGGAAAGATGGGACA
CTTTTTAACTCTATTTTCTCGTCGCATTCGGTAGTAAACAAAGAACTTTTAAAGAAATAT
GAAACCGTATCCTCACGACTCCCATAGACCGTTGTTAATTGTTTAAAACACGATCAGGAT
ATCTGGATATCATGTGCTAAAGGTGTCCCTTCTTCCCACACCCTACTATATATGCAGCGT
GGTATTGCTGATGTGTGCTTACTTCCGGGTTATGTTGTTTGCAATTTGAATACTGGCTAC
TAACTCATTAGCTGTATAGCTAAGTCACCAGAGTTCTTTCCGTTGTTTTGAACCTGAATG
AATGAATGAAACTTACTTTATCCTCGCGTGGCCGGAAAACGACAGTCGTTATAACACGGG
TGTGCACAAGTATGTTANNNNNNNNNNNNNNNNNNNNNNNNNNNNNNNNNNNNNNNNNNN
NNNNNNNTATGGCTGATAATGTGGACAACCCATTAGTGACCATTGGGTTGGAGCTATGGC
CGTTAAGTGTCTTGCCCAAGTAACATACGCCAACAATGGTAGCAGCGTCAAGCCTTGAAC
CCATTACCTCTGGGTTACAGGCAGGCGCGCTAACCACTACGCCACGGCGCCGGACGTTAC
GGATGTAACTTCTATTGTGGAACCTTACGGATGTAACTTCTATTGTGGCATACTGCCTAC
AAATATAACATACAGTAGAGTGGGGAAAGATGGGACACCTTTTCGTTCTTTTTCTTGTCC
CATTTAGTAGCAAATAAGGATACCTCGAAGAAATATAAAACCGTATCCTCACGACTCCAA
TAGACCGTTGTTAATTGTTTAAAACACGATTAGGATATTTGGTTAATAATTGCTAAAGGT
GTCCCGTCTTTCCCCATCCTACTATAATATATTTTAATGCGGCTGCGTTGTAAAACAAAC
CGTTTTAATTACTTGCCTGAATTTTATGCAGAGGACCTAATGTACGTTAATTAGCACACG
TACTTAAATAATTATACGTAAATTTCACTCTATACGTGGATGAGGTCGTACAATGAGACA
TGCCACGGGACCTGGGATTAAGGCCAAAGAGTTAACCCATTACCCTATATTGCATAAAAA
TTATACTAATACAAACTATATCACTTTATTACAGATATACACCATGGACACGACGACAGA
ATCATTTGCTCGTCTCACGTCATTATACCACCGCCTATCCCCTTACCATTCGTTTGTAGC
AGAGGAAACGGCATCCAAAGGAATTCCAGCTCAAAGACCGCTGTTTCTGCATTACTCTGA
TGACCCTACTACATACGATATACAATACCAATACATGTATGGGCCAGGTTTGTGTTATAC
CGTTACTACTTGTCTTTTTGTCTTGTAAACTTTACCGTATTCAAATTGGATACATTGAAG
TAGAAGTTGCGGCGTAGATTTTTTGTGCACTATGTTATACACAAATTTTCTCTACGAACA
ATTAAGTTACTAAGAAGAGATTCGCATGATGACACCATCTATGAAGGAAGGACTTTTTAC
ACAGTAGCTTGGAAGCTGTCATGAGGTCTATGAAACTACCATCGTTGCCCTGCCATGAGG
ATAAATAAGTTGCATACGTGGTAACTTGCAAGCTGGCACGAGGTGTATGAAACAGAACAT
CCGTGTTATAATGACTGCTGTTGCCCCAGCATGCGAGGATAAATAAGTTACATACGTGGT
AACTTGTAAGCGGGCACGAGGTGTATGATACCGAACATCCATGTTATAACGACTGTTGTT
GCCCCGCCATGCGAGGATGAATCAGTTACATTCATTTTACTGTTAATACAACTTTATTTC
AGATATTTTGGTGGCGCCTGTTTTGTTCGAAGACAAACATGATTGGTCGGTTTACCTTCC
TCCCGACCAATGGGTGTATTTATGGAATGGAACAGAGGTTGTTGTACCGAGGTCACGGGA
CGGTACAGGGATGAGTGTGACTGTAAACGCGGAGATGGGTAACCCGCCGGTGTTTTACCG
CAAGGGGTCTCCCTGGAGCAAATTGTTCCAAACTTTTGCGAAAGGTAAAAATATTTTAAT
AGCTTGGGTAAAATAGTTGATGCTTTATTCTCTTTTTAAGTCCCATTTGGTAGTAAACAT
AAGAGTAATTGGCGTAATGGGCCAATCCCGGCCTATATATCAGGTCCCATGGCGTGACGC
ACTGCAAGACCTCACCTACGTAAAATAAAATAGAAAATTAAGCAAAGAACATTCAAAGAA
TTATGAAAAAACGTATTCTCAAAACTCCCATTAATCTTTGTTAATTGTTAAAAACGATTA
GGAGTTTAAAATATTATTTGCTAACGATATCCCATCTTACCCCACGGTACCATATATTCT
ATACCTCACAAACGTACAATAGTATTCATCATTACATAACTACAGATGAGGTGAAACCTG
GCAGAACACCAGAAGGACTAAGTTTAAAGTTATTGCTAAAAGAACCAAATATATTTTTAT
TTTTACTGCTTCGTAAAATGTTTTGGTATGTTTTCTTCAACGTTTAAGTCATGAATAAAA
CTATATGCAAGGGTTTAGTTTGGGATTATATATGAAAGGTTGTGGAAACAGTATATGTAT
ACGTACGGCGCCGTGTGGCAAAGCGGTTAGCGCGACTGACTTTATCACAGAGGTAATGAG
TTCAAGCCTCGTCTTTGCTACCGCTGTGGGCGTATGTGTCGTCTTTGGGCCAGTCACTTC
TCAGGAACCGCTCTAGCCCAGTGGTCCTTTATTGGAAGAACACTTGTGTTATAACGACTG
TCCTTCGTTTATTTATTTGAATTTATTTTGCCGTTGTCCTTTCACAGTGTCAAGGGTGTA
GTAATCAGTCCAGTATATAACAACAGTGTTAATTCTTAAAGTTTTTGATCTACAGTAGTA
ATTGCATTTTAATGTATCAGCCATTCTTGTGTTGAGAGACTATAGTAGTGTGTACGTGGC
GCAAACGATGGTTTGTGAACGTGTCCCTCAAGTTTAAATCTAAATAACAGTAGTGTGAGC
ACAGTTTAGAGTAATTTAAAATTTTGTATTCAATAGAATTTACCTTAGCATTAACGGGAA
ATCATTTTTTCTACCGAAACTGGAAAATTTCCCCGCGATATTTTGTTTCACTGACGTCAT
GTTTTGTAAAACACAAAACGCAAGTCACGTTACGATTTCTGACTCGGCGTTTCTCAGCGA
ATCAGAAAACCACACGAACATCAACCGGTAAAAGTAAACAGGGACGAGCATTTTACACAG
CTGGTTATGTTACTGCTCGTTTCTTCGTGTACTATTGTACATTTTGCTTGAATGGCAAAG
TTGGATATGTGTGTTTTTCATAATTTTCAGAGTTGTTTTTTAGAAAGTACATATAGGCAG
TTAATGAAGAAATATTAAATTAATTAAAACGTTGTTTTTATCAGTTTTCGTTAAAATTAG
TATTAAATATTTTGTATCTTAATTTCAAATATTTATCTTTTTTTTTCTTGTTTTAGGTCA
AGATTATAATTCTAGATAATCGATAGTTAGGTAATTCACTATGAAAAGTTACTTAAAAAA
ATATTCTCGTCGAATTCTGTCCCAAGTTCCAATTATTTTGGTTCTACTCGATTTACATTA
TGAAGGTATGTGTGCTTTCATACAGTTGAATTTAGTTTTTTGCTCAATTTGGTTGACTTT
TTGGTGCTAGTGAAAAATCCTCCCCTTACGTTATCTGACCACTAAACCAATATAACCATT
GACTCTAACACTTTGCCCAGATGAGCCCAAAATAGCATATTTTACTCTAAAGTTACATTC
GTAGTAACTAGTAAGTAGGCACGAGGTGTATGAAACAGAACACCCGTGTTATAACGACTG
TCGTGGCCCCGCCATGCGAGGATAAATAAGTTACATACGTGGTAACTAGTAAGTGGGCAC
GAGGTGTATGAAACAGAACACCCCATGTTATAATAACTGTCGTGGCCCCGCCTCACAAGG
ATAAATAAGTTACCTACATTTACATTGTGCCTGGTAGTATAAGTTAACATAAAATTTTAT
TACTTATTGTTCTGACTTCCAGGTGTGGATGGTTTAGACAAAGCTGAATCTCAGAAACAT
TTGAGTCGTGGGAATCAACTTTTAAATGCGGGTCAACTGGCAGATGCTTTAACTCAGTAT
CATGCAGCCATTGGTAATGTGTTTGTATATAAAGTTGTGTTTAAGGTCCTACAGCGTAAC
ATACTGGGACCATTGTAGGCATGTGCGTCCTTGGGCAAGACACTTAACGGCAATTGCTTT
AACCCAGTGGCCACTAATGGGTTGTCCAAATTGTCAGTCATACAGAAAGACTAATTACCC
AAAAAGTTACGTCTGTGGTAACTCGTAAGCGGGCATGAGGTGTATGAAACAGAACATCTG
CGTTATAACGACTGTCATTGTCCTGCCGTATGAGAGTAAATAAGTTGCATACGTTTATTT
TGAGGTAGGGATGCACATTACAGAATTTCGAACCCGTGAGATTCGAATACTTTTGTATTC
GAATCTAATAGCGGGATTCGGTATTCTGTTTAATGACGTCATCTTTTTTTCCTATAAATA
TAAAAAGATTCGAAATTCTAGATTCGAAATAAAGTATTCTAGGATATCCTAGAATACCTA
ATTATTCTGTAATGTGTATCCCTATTTTGAGGTATCATTAGCACTGAACTCTCTACAATT
GCAATTAAATTTACTGTTTCTTATTTCTACCATTAGAGTTTAAATTGTTCTTTAAAAGTT
AAATATATTTTCCAGACAATGACGATAGAAACTACCAAGCTTATTACATGAGAGCCACAG
TATATCTTGCCATGGGGAAAGCTAGACTTGCGATGCCAGATTTAAACCAAGTGGTCCAAC
TTCAACCTAACTTTGTACAAGCTCGCATGCAGAGGGGAAACCTGTTCCTTAAGATGGGTC
GGTTTAATGAAGCTCATTCAGATTATGAAGCAGTGGTATGTTTAATAACATTCATTTTTT
AATATGTTTTATTAATGTAAACAAATTTACAGTGTTCTTAAAAAAAGTATTTGGAACTGT
GCTACAAAATACGTAAGAGACAAAAATCAAATCCAACCAATTGTATATTATAAAAGATAA
ATATTTTGCCTAAATGGCATCGTCAGTCTCTTATTTAAATAGAATAAGTGTTTGTGTTTT
ATTTTAGCACAACAAATTTAAACCATGGCCATTTAATATTATACACAAATAAGATGTACT
AAAAAATCTAGAAAAAAAAAATCTGCAGGACCTAACCCATACCCAATAGAATATCCCATA
ATATGTAAGATTTATATCTTATATATCTAAACCTCTTTAATTTATAAACAATATTTACCC
AGCTTGCCCACGAAGACAACGCACAAGCCACAGCAAAAGTTGACGAGTTACGTCCGTTAC
GAAGGAACGTCATCAAAGCTCATCAACTTTTAGATGGGAATGAAAACGCACAAGCTATCA
CGCTGCTTAATGAAGTTATTGAGGTAAAACTAATTATTGAGATAACTTTGATGTACAGTG
CGGTTCTGTTCATTTGCCCTACTTTGGTGAACACTGTATTTGCCCTTTCACTTCTTAATC
TAAATGTTTGAGGTTTTAATATTGCTGGCTTTAGTATATGATAACTAAACTTTAAATTGT
TTGTTTTTAAACACACACACATATATATATATATATATATATATGTAAAATAATTTTCAT
ATATATATATATAATATATTATAGGTCTATAACTCTATATATAATAAATAGCGCACAAGA
AATTTAAAAAAAATCAATAGAATTCGTTGCAAATACTACGCTAGTCTCTAGGGCCCTAAC
ACTTATAAATATGATGCAGGGTTACCCCTTATCCCCAAAACCATAATACTGTTGACTTAA
ACAAATTCTTGCCCCATTATAGTTGTTGACTTTAATCGGCACGTCGCTAAAGAGAAAAAA
GATAATTTTTTTGCCAATCTGACACAATAAAAATGGTAGAAAACTTTGGGAACCGCTGCT
CTAAACTCTTTCTATATGTTGAAATCGTTAGATTTGTTGCAATCCGTGCCCTAATCCTTT
ATCATTACAATACAGTCTTGTCCCTGGAACGCCGATTATCGGGAGATGCGATCTACGGCT
TACGAGAAACTTGGAGATTTGCGTCGAGCGATCAGCGATTTAAAACCAACCACCATGTTA
AGACTGGATAACACGAGGGCTTTTCTTAAAATGAGTTTTCTATGGTACAACCTTGGAGAG
GTGGAGCAGTCGCTTGCGTGAGTGTTTAAGTATTTATAAAATAATCACTTGCTAAACTAT
ACACAACACTTTTAGATTTAAGTAATTGTTCTTAAAGGTATGTGTTGGTGTTGTCAAGGT
TTTTAGGGGTTGCGACCCAAAAGTTTTTTATATAAAAATAACTTTCTGATAATTTTTTTT
TTAAATGCTAAAAGAAATTATTTTAAAATTTGTTGGATAAAAAACAAGGTTCTGATATAT
AATAAATTCTATGTTTTAGATAGTTTAACTTTATAATCAATCACCTACAAAGGTTAAACT
TAGTGGACATTAGGTGTATGAAGCAAAACACTTGTGTTATAACGACTGTAGGCGCGCAAG
AGTAAATTATTTTCATAAGTTCGTTTAAATAAAATAATCCAAACATTTCAAGGGAAATCT
ATGAATGTTTAAATTTGTTTAAAAATATAATCCAAATATTTCCAGGGAAATCCGTGAATG
TCTGAAACTCGACCCCGACCACCAGGAATGTTACGCTCATTACAAGAATGTCAAGAAGTT
ATTTAAAACATTAGAAGCAGCAAAGAAGGTCATGCAACAAAATGAGTGAGTAATCTAAAC
TGGTGTTATCTTTAATCAGTCATGTTTTGTATTTTATATTATTTATATTTAGGGATGCAC
ATTACAGAATAATTAGGTATTCTAGGATATCCTAGAATACTTTATTTCGAATCTAGAATT
TCGAATCTTTTTATATTTATAGGAAAAATGAATTTTTCCAACAAAAGTCAGTTTATTGAC
TCTTTCATAGAAGCCTTGTTGGATCATAAGCTGTAAAATGATCAAAAATTGTACTATTGG
GTAGTTTTTGCGTCATGAAACGTATAGCAGGCTATGAAAAGTCGTTACGAAACGTTTACT
CTCGAAAGTCCCACAAACACAAAATTTTTTTTTTCAAAATTAATAAGTTTCAAAATTTGT
TAATACAGTATATGAGGTGACGTGTGTTGACGTCATTAAACAGAATACCGAATCCCGTAA
TTAGATTCGAATACAAAAGGATTCGAATCTCATGGATTCGAAATTCTGTAATGTGCATCC
CTATTTATATTCTACATTCATGTTTCTTAATCATAATATATTCTATATATATATCGGCCT
ATGGCCTAATCGTTCATATTATATATTTTTTGTTTAATCATTGGTATTCCAAATGGCATC
CATATGAAATATTCTATATTTGTTATAAAAGCTAAGAATCTAAAGAGTGGTTCAAATTTT
TAGTTAACTTCTAAAAAAAAAAAAAAAATTTAAATTTTTAGTTAACTAAAATAAAAAAAA
AGAAAATGTAAAAAAATGGTTTAAAATAAAATTTTCTAATTAAGTTAACTAAAAATTTTA
GTTTAAAGTTAATTTGATTAGAAAATTTTATTTTAAACCATTTTTTTACATTCCCAGTTG
GCCAGAAGCGATCAATAAATTCCGCAAAGCATTGAAGCAGGAGTCGAGGGTCGGCGCATT
AAACGTGGAAATCCAGCTCAAGATTTGTGAATGTTACGTTAAGGTGAGATTGCTTGGGTT
ATAAGTAGGCAAAGATGTACAGTTAAAGGAAGGATGGGTTTTAGTTTATTATGGTTTTAG
GTTTCAGAATCAGTTTTTCCGGCTATTTTTTTGAAAGACAGAAAGTTGTCAAGACTTATA
CATCACCTTAGGACGTCTCTTATAGAATAGATGGATGTTTTGAATTATCTTATTATAGGC
AAAGATAAAAGAATGTATTTTTTATGTATTCTGTTACTTTTTGCTACCAGGCATAATGTA
AATTTCAGAGGCTCATCTGGTATAAAAACAGTGTGTATTTCCAACTTTTTGTCTGCCATC
AGCAAAGACTTCACCGTGGAATGTTTTTACAATTTCCCCCTTTTTTAAACTGATTGTTTT
CCATCAGTGGAATAAAGATATACCGGGTGCGTTGGACGCTTGCATTAACGCACTGCGTGC
TATGCCTGCCAAAGATTTAAGGACTGTCATGGTATATGTATACCTTGCGCACTTGCATAT
AGAGTTAGGAAAATACCAGTCAGGTATGGCAACTGTTATAGTAGGAAGCTGGTATAATGG
TACGCTACTAACTGAAACTAGATTGTATATAGCATTGTTTGACTGTTTAAATTCAAACAA
GACAATTGCGCAATAGTAACTACAGTTAAGAGCTCTAAGACCACCAGGCACACACAAGTA
ACTATCTTATGCTCTTATGTAAACTCGTTACTCAATTAAGGGCCGCAATTAGATTATAAA
TTAATGGCATTGTTTAGGAGGTAAATCAAAATGAACACACAGTCGTATTTTTAATTGCTA
TACTTCACTATAGATTACACTGGCCTAAATCCCAGGTCCCATGGCGTGCCTCAGTGTAGG
ATCTCACTCATATAGAATAGGTTACCTTTGGACACTTCTAAATTTTTTACCACGCACTCC
TAAATTCCTGGAAATCTTCCTAAGTCCCGTTTAGTTTGTACTAACATAGCCACTGCTCTT
TAGGATAATAATCCAAAGGAGGCACTGATAGAGTGTAACAAAGTGATTGAAATAGACGAT
CGGAATATTCCATCACTTCTGCTTATGTCTGAGGCTCATACTCAACAAGCTGACTATGAG
CAAGGTACTACTAACCATTAGATAGTACTGTGGGGTGAGATGGGATACCGTTAGCACATA
AATCCCATATTTCCCCATCATGTTTTTTTGCGATTAACACCGCCCTTTTAATGAGTGTTG
GGGATAGAGTTTCATAATTCTGTAAATAGCCCATTCCTTGTTTACTACCGAATTGGACGA
GAAAATAGAATGAAAACACGTCCCATCTTACCCCACCTTACTATATATAGATTGTTACTT
ACTTAGACTACTAACTTACAATGCTTAAATATGTAGGCTAAATAGTGGGGTGGTAATGTA
ACAATAGACTTATTAGTTTTTTGTAATTTTTTTGTAAGCAATATTTTACTCTTGTTTTGT
TTTGGTAATTTTTGTTCTACTGCATTTATTTTTATCCACTTAAGTTTTTATCAACATTTA
ATTCGTTTTCTAGTTTTGTTTTTTCGTTCTGAAATATGAACGATAGTCAGATACATTAAC
GTATAACAAATTATCTCTGGATTTAACAATATTTTAACCTTCTCGCATTTATGATTTACA
TATTAATTTATTATTGTAGACTGTATGTTAAATTAACTTCCCCACAGCTGTGGAAGATTT
ACAAAAAGCTGCGTCGATAGATGAGAATTATCCAGGTCTCGGGGAAAAACTGAAAAAAGC
TCAGAAAATGTTGAAGCAATCTCAGAAACGAGATTATTATAAAATATTAGGTGTTCCAAG
GTATGTGGTTTTAGATTAGTTACATACGTGGTAACTTGTAAGCGGGTACAAGGTGTATGA
AACAGAACACCCGTGTTATAACCACTGTCATTGCCCCGCCATGTGTGGATAAATAAGTTA
CATACGTGGTAACTTCTAAGCAGGCATGAGGTGTATGAAATAAAAACCCGTGTTATAACG
ACTGTCATTGCCCCGCCATTTGTGGATAAATAAGTTACATACGTGGTAACTCACAAGCAA
GCACGAGGTGTATGAAGTATAAAACCCGTGTTATAATGACTGTTGTTGCCTCGCCATGTG
TGGATAAATAAGTTACATACGTGGTAACTCGCAAGCACGAGGTGTATGAAGTATAAAACC
CGTGTTATAACGACTGTCATTACCCTGCACGCAAGGATAAAGTTACATTTAATAATTTTT
GTTCTTGTTTCTTCAGGAACGCCGACAAGCGCACAGTGATCAAGGCGTACCGCACACTTG
CGAGGGAATGGCACCCTGATAATTTCCAGGGAGAAGAAGAAAAAAAAGTCGCCGAGAAGA
AATTTATTGAAATTGCTGCTGCGAAAGAAGTTTTAACAGATCCAGGTATTAATTTTGTTA
TTATTTTTTTGGTAAACATAAGTACATTTAAATTTTATTTTGTTATTATTTATTTTTTTA
AGTATTAGTAAAGATAAGTACATATAAATTTTATTTTGTTTTATTTTTTATATTTTTTTG
GCAAAAAAGTTTGTTTTTTTTTAAATATTTTTTTAAGTTTAATTTTAGTTTTTCATAATT
TTTTTTGCAAAACAAGTTTGGTTTGTAATACTTTTTATTTTATGGATTTAATATTATTTT
GCGGTTTGAAAATATTGCAATTAGTTAGATTGTAAAATACTCAGTATTCTGCAGTCAGTC
ATTAGAACCATAGAAATCAACTATATTTACAAAATATTAGTTGTCAGGAAATGTGGTCAG
TGTGTAGAAATATTGTAGCAAGGTGTTGTTTCACTTTGTAGTTTCACTAATATTGGTGTC
TTTTCTTTGGTTCTTTTTTTTAACCATTTAATACGTATACTAGTTCATTTGGGGAATGTA
TCTGATTTTACACAAAAAAAAAATCGTTTTTCAAATCGGGGTATTTTACAAAAATTTGTA
GTGTCTTTTCTCTGGTGTCTTTTCTCTGGTTCACTTTTTTTTAATTCTGCTTAAACTGTT
AGGTACAATTTTACATGAACTACTACTAGCATCTCAATTTAAACTAGTATGTAACTGAAT
TTTTACACAAAAAAAATTGTTTTTCAAATACGGGTATATTACAAAATTTTTAATGTAGTT
TCGCTACTAGTGGTGTCTTTTCTCTCGTTCAAAATGTTAGATACATTTTCATTTATACTT
GTACAAGCATCTTAATTTAAACTGGTAATTAATTTTACAAAAACCAAACTAAAACCTTGT
CATTTATTTACAATTCGTCGTAAACCATTGATTTACATTGCTTGCCTGATGTACTGTAAA
TCAATTTAACAAAAACTAACCTATGTTTTTACTGACAACAAACAAATGCATAGCAACACA
ATGCACATTCCCGTGCTGGTATTTTGAGTTTCGTGCAAGAATTTTGCTGACTGGCTGAAA
TTTGGACGTCCTATTTAGGTCGTCTTTATCATCAGGGTGAAATGTCATTTATTGAGTGAG
TAATAATGTCAAAACATTGGTTAGCAAAATTCTTGCCAAAATAACCAAAATACAAGTGTA
ACATGGCTGACAGCAACAGTATATGCACACTAACACTAACAAAGCCATAGTTCCAGTAGT
TCTGTTTTAATCTCAGCTACGTCACCAGCAATAGAACGCAATATTTGTCCACAAACCGAG
GTAATATGTCATCTATTTTTGGTTAAAATCCTAAATAATCGTGATTTTCTCGTCCCCTTG
AAAGATAAAACCCGCATCTTCCACGATGGATTTGATCCCTTGGAGCAAGATGATGTTGTC
GAGTGGGAGAAAGAAAAGATGTCCGGAAGCGGCGAGAATATGTTCCGATTCTTTTTCAAA
CATGGAGATGAAAGTTCCGGTCGCTCGGAACGTAACAAACCATTCGAAGATTGGTTTTCA
AGGTTTTCAAAACCGAAACGGGAACCTGAAGATGACGCAGACGCATGGCCACGACATCAA
CAACAAAAACCAATATTTCAACAACAACAAAAACAACAACAATATCAACATCAAAATCAA
CAACAACCGAACTTTCAACAACAAAAACAACAAGAAAAGTATCAACAGCAACAAAGGAGT
GGATTCAACGCGGCTCGTGAAGAACAAGATGAGGACATTAGTGATCGCCGCCGACAAAGT
CATAAAAAAACAATAACTCCGGAAGATACAGTGAGATCTAACAAGCAAAAGACAAGAACA
AGTGGTCATGTGAATCAGGAAAGAGGTTCTGTTCCTGGGAAAGAAGGTTTCAAAGAAGAC
AAGAAACAAAGTAAGACGACGAAAAAGTCGGCAAAGAAAGGATTTAAAAAGAAAACTAGT
TCAAAGGAGCAGCAGGATTTCGCTCGGCAGTACACACAAGGTACCGATGGGAAGTGGTAT
CATAAAACTAAGGATGGGCGATGGGTGGTGTCGGATGGACCTGCGAAAAAAGAAGGCAAG
AAGAAAGAAAAGGAGCCGAGGGATAAGAAGGCGGGATCTGATTCGACATCCGAGAGTTAT
GTTGATGAGAATGGGAATGTTATTGTGAAGGGAAGCGACGGGAATTGGTATATGAGAGTG
AAGCCACCCGCAAGTGGGGGTAAGAAGGCTGGAGCTAAAGTTGAAGAGAAAGTGAAGAAA
GAAGAAAATATTCGGAAAGAGAAATCGGATTCCCCAAGGTCATCTTCGATGCATAGATTA
CCACAAGGTTTGTTCCGTAACGATAGAGGACAAATACATGATCGTATGGGGAATGTATAC
GAGAGGCAGAGTAGTGGAAGGTATATGATGGTGATGTCCGCTGCTGATGCTAAAGCTAAA
CTAAAGCAGCAGCTTAGGAACAACAAGCAAGAGGATATGATGCGACAACGAAGAGAGCAG
ACGACGACACAGACCAACCCATTGTATAGGGATGGGAACGGGAATGTCTTTGTGAAAGAC
GCGCATGGAAATCTGATTAAAGTTCGACAAGACCAGGGCGAGGGGCAGAGCAAGGAGACG
CAGCATCAGCAGCGGGGTGATCAACACCAGAGGCAGCAACGAGGTGATCACCGTTGGAAG
CAACACGCAGAAGAAGACGTCGAAGATGAAGAAGAGAGAGCTTTACGACAGCGTTGGCAG
CGTCGACAACAACAACAACGACAATCACGAACTCCTGCCCATGAGGAACTGTAAAGTGTA
AAAACTCGAAATCATACTGTGGGGTAAGATGGTTGCTACCAAGTGGGACAAAAAACATCC
TATCTTACCCCACCCTACTATACTCATTCTGACCTAGTTTCGAAATTTGTGCAACTTTTG
TGCAGGCGGTACAATTGTGGCGATACTTCCCGCCATATTTTCATTGTTGTTGTAGATTTT
AGCATTGAGTTTATTAGACGTGAATTTTATAGCAAAGTTGTTTTTTATCATTAAGTTATG
AGGTTAGACAGAAAGCAGGGACCAAGGGTAAGAACATCCGCATGATCTCATTTTACAGTA
AGTCTTAATTTTACATTTTTTTATTTGTAATCCAGTTTTTTGTTGTTTTTTTCTTGGTTT
ATTTTTTGTTGAAATTTTGACAAAATATTTTTTTTAATTTTTAAGGAAAAAAATAATTGC
TAGTGCTTTAAAAACATTTAAAAACACTCCTGTTAAATCCAGAAATGCGCAAGAAATTCG
ACGCTGGAGCCGACCCTCTCGATCCGGAGGAGCAGCAAAACTCTGGGCATCACCACCAAG
GTTTTAACCCCTTTGGGGGAGGAGGGGGGTTCACCTTCCATTTTGGGGGTGGGGGCGGTG
GATTCCATGACGAGTTTTAAAACTTCCGCCAGCCTTGCCGGCCACTGTGAAGTAGGTAGG
TGAGGTTGTGTTATGGCATGCTATGAGTTCTACTATTTCGGCCAGAGTTGGCACATTACT
CCCTGGTTATAGTAGGGTGGCATGGATATATTGTCTATTCTCTTTTCGCATGTGGTAAAA
AATTTTTTTTTTATAATGCAGTGCAAAAAATTCAAGGTAAGGCCTACCCACCCTGCCACC
CCAGGTTTGGCGCCTACGAACGTATCATTCCCATGGCATTAACTAAATAACAGGATTAAC
ACTGTTGACTCTTTACCCCAAGTCCCAAAATTGTATATGCGAGTTCTATTGTATATGGGT
GAGACACCATGGGTCCTTGGATTTAGTCTCGGATTGTCCCATTACCCCAAATATGGCCTC
AGCCCCATGTCCTGAAAAACCTCACCCATATAGAATATATTGCTCTCACTTCAGCTAGCA
TTAACTAATTGTTCTCTAGGCAACAAGAACATCATAAAATATGGTAGACTTGAATTTGTC
TGTTACGTTTTCGTAGCACCGTAACCTTAATTCGTAAACTGTCATTGTTTTATTTTCCAG
GCAACAAGAACTGGCTGCACTTTGCACTTACCTAGACCCCCAGCCGTCATTTCAAGTTTT
TGGTGTTTTCGTGCCTTCCTGGATTCCAAGCTGTCGGGAAATATTTATTCCGTGCTGCCC
TGTACCGTGTTACCCCGTACCGTGTTGCCCCGTACGCGCACGGGTTGCTTTTATTTCTTT
TCGTTTTGACCATTTCCGCGCGGTTTCTTTCAGGACAAACGTCAAATACATTTCGAAGTA
TAAAGGGCTTGATCTTACGTCTGTGGGGTTAAAAATGAGAAAATTTTAGAGATACGTCAT
TTTTTAAAAATGAAATCTGTAAAGGTGGCTGTACACAGTATCCGGAATTCGTCTGTTTTG
TCTGTTTTTGTCCGGATTTCGCTGCCGCATGCGGAACTCGGTAATGGGTTTGCATACGAC
TTCGCAAGCGAATTCGCACGCCGAATACTGTGTACAGCCACCTTTAGACATTGAAAACGT
GTCTTGAAAATGGTTACTTTTGGGCATGGTTGGGCTTTTATCCTTTTTGTGGCGGAAAAC
GTGGGTGTTTTCCTGTATGTCCGATAATTTAGAATATTGGTTAGTGGCCATCGTGCAGTG
TTGGAGTGGTTTTTACCCCGCAGGATTAATAGTTTGGTTGATGAACAATTACGCACGAAG
TTACATACATGGAAACTCGTAAGCGGGCACGAGGTGTATGAAACAGAACACCTGTGTTAT
AACTACTGTCGTTGCCCCGCCATGCGAGGACAGAAAGTTACATCCATTGAATGACATAAT
GGTTTAACTCCTTCAATTTCAATTGTGGTTGTTTTTAATAGGCTTCTCCCATCCCAAGTC
AATCCTATTAGATAACTATAATAATCCAGGTGATTGAGGTTCGTCGACTCCCTGAGGTCG
GTCCAAAAGTCTGTGGTGTAAGGTTTAACTTGTTTACTTCGACGATTGTGGTTGCTGACA
GCTATATGTCGGCGACGTGACGGAGTCTGTCTTCTTGACGCGGGAGGATCGGTTAGTCCG
TATTTAGTGTTATAGTAGGGTGGGGGAAGACGGGACACCTTTGACACATAATAACCAAAT
ATTCAGATCGTGTTTTAAACAATTAACAACGGTATATGGGAGTCGTGAGGATACGGTTTC
ATAATTATTCGAGTTTTCTTTGTTTGCTACCAAATGTGACGGGAAAATAGAATGAAAAGG
TTTCCCATCTTCCCCCACCCTACTATACAGAAGATAGTGTACAAAATGAATTTTGTGCTT
GAACGAATGTCGTTTTGCTGCTGATTCCTTTCTCTTTGTGGTTTAAATAATTTGGTCCTT
GTTTTCGGATGGAGAATATAAATTATTGTGGAAGAAGAGTTATTTGTTTGAAACACGATC
AGGATATTTGGACCACTTCAAGCACACAATATTAAAATATCCTGATCGTGCTTTAAAGTT
TAAACAGTTAACAACGGTTTAGGGAAGTCGTAAAGATACGATTTTTGTTTCTTTGAATGT
TATTTCTTAACTACCAAATGGGACTAGAAAATAGAACGAAAAGGTGTCCCAACTTCCCCC
ATCCTACTATAATATCCAGTACCACTCAAGTCCATGCAATCGATATACTTTTCTTATTTA
ACACAACTTCTATCTGTCCATTTGAAAACAATGGCAAAAAATCCAACGTTTATTGTTGGC
ACATATAGTATGATGGGGGAAGTTGGGACACATTTTAACTCTATTTTCTCGTCCCATGCA
GTAGCAAACAAAGAACATTCAAAGAATTATAAAACTATATGCTCAAGACTCTCATATACC
GTTGTTAATTGTTTAAAACACGATCAGGATATTCGGATATTATGCGCCGAAGGTGTCCCA
TCCTTCCCCACCCTACTATACACGAAATACATACGTGTTGAATAAACCGCATTATAAATG
TAACTTACTTTATCCTCGCGTGGCCGGAAAACCACAGTCGTTATCACACGGGTTAAACAC
CTCGTGCCAGCTTACATTCATGTTGCCACCATTGAAAATTGAAACGTAGAATACCGTATG
ACGTTGGTCGTTCATCTCTATAGATTTATATTCAGTGAACGCCATGACTACGTGGGCTGT
GAGTTGAACATGTTTAACAGCTGCATTGGCAAAGTTACCGCAACCAGCCTGCTACGAGCA
ATAGCTGCTATTCACTTGGATAAATAGACATTATATGTTCTTGAACCGATAAGTGGATAC
AGTCTAATTAGTGCTTGGCAGATTAACAAATTTTGCCGAATGAAAGTTTTTTTTGCAGTA
AAATTGGAGCTAACTCAAGGAATATTTTTAAGAATATGACATGTTTTCTACCAAATGGGA
AGAGAAAAGCGAATGAAAACATGTCCTATCTTACCCCAAATTACTATAGAATACTGTCAT
GCATTTTACGTGCCCTACAAGTTACAGATTCGTTTCAGTTGTTTTTTATCATTGTTTAAA
TGACCATGTCGGTTTCGGGTAGTTTAGAAAACATTGCAGACCACGAGGACGAAGCAGAAA
AGAAATGGAGACCTACGTTGAAAGGGAATCTTATAATACTTGGACTATTAGTCGTGTACT
TGCTGTTTAACCTGTTGGGCGCGTACATCTTCGTTATAATCGAGAGGCAGCCGAGTGTTT
CTAAAGTCAATTGGTTCACCGAATTAAAAGATCATTTCGTCAGCAACCACAGCTCGTGTC
TGTCTCGCGATGAAGTGGAAATGTTTGTTCAGGTGAAACGTTTTCCATTTTTACTAAAAA
TCACTAAAATAATGTTCTAAAACTTTTTAACGAAAAAAATCGCTGAAATTATGTTATAAA
AAAATGTTTTGACGCAAAAGTGTTTTGACGCAAAAATGTTTTGACGCAAAAGTGTTTTGA
CGCAAAAATGTTTTGACGCAAAAATGTTTTGACGCAAAAAACGCAAATATTTTCATCGTT
GGGCAACTTCCTAATACAACTTGCTTTTGGTATTTATTTCCGTGACCGAATTGGAAGCTT
GATTTTACTACCACTTTGTGGGTGTATTTATGCGTATACTTGGTGAAGACTTAGCAGCAA
TTGCTTCAACCCACGTTTACTAACGGGTTGTCCGAATTATTAGCTACACGAAAAAAGAAA
AACAAATTATCGCCTACAGTTATTTTCATGTTTGGTAACTCGTAAGCTATAGCACGAGGT
GTATGAAACAGAACACCCGTGTTATAACGACTGTCTTTGCCCCGCCATGCGAGGATAAAT
AAGTTACATACGTGGTAACTCGTAAGCGGGCACGAGGTGTATGAAACAAAACACCCGTGT
TACAACGACTGTCGTAACGATAAGTTACATCTATTCACCCTTTTAATTCTGATAGTATTT
TTTCTCAGAACATTGAACTAGCGTTAGAGGATGGGGCAAGCATAGTTGGAAATGTTAGCA
CTCTGGTTGTGGAAGATCCCTGGACCCTCCAGAGCGCTTTCTTACTTGCTTTTACTATTG
CAAGTACAATAGGCAAGTGAAGATATAGTAATGTGGGGGAAAATGGGACACCTTTAGCAC
ATAATATTTAAATGTACTGGCCATGTTTTTAACAATTAACAACGGTCTGTGGGAGCCGTG
ATAATACGTTTTTTTAATCCTTTAAATGTTCTTTGTTTACTACCGAATAAGACGAGAAAA
TAGACCGAAAGGGTGTCCCATCTTCCCCCACCCTACTTTTTTCGGTGTAGGCTATGCTAG
TTATTTAGGTTTAACTCTTTGACGGCTAGATTCCTTTTAAACAACAACCTGTAGCCAGTT
ATTCTCACTAAATAGGATTTTTGACCAAAACTTTGTTTAGAAAGTTTGTGCAGCAATAGA
TTATCTTCAAATGACATTTATGTAACTTGTAGTAGGACCCCCAAGTATAACAAAAGGGTT
TGACTAGAGTAAACTAAACTAGTAAAGTACTCTCTGGTTTGACGTCTTTTAACAGCATAA
TAATTATTTTTCGTTGGTATGCAATTTTAACATCCGAGGCAAAATACACGTTAAAGGCCT
ATGATAATATTACTGTAATAATCGTTTCGTTTATACAGGTTATGGTGTGTTGACACCAGC
GACACCTGGCGGGCAAGTTTTTTGCATCTTTTTCGCCCTACTGTCGATACCTTTTACTGG
TTTGTTGGCAGCTAAGATGGGGAACGTGATGGCGTATCATATCGAACAAGTAAGAACAAG
TTTTATCATTTTATATTATTTTGAGTGGTGAGCAAACTATAACAGTTTCTCTTGAGTTAC
AGCTTCGCTTTTTATTTGATCTATGAATGAATGTATGTAACTTACTTATCCTCGCATGGC
GGGGCAACGACAGCTGTTATAACGCGGGTGTTGTGTTCCATACACCTCGTGCCCGCTTAC
GAGTTACCACATATGTAACTTACTTATCCTCGCATGGCGGGGCAACGACAGCTGTTATAA
CGCGGGTGTTCCGTTTCATACACCTCGTGCCCGCTTACGAGTTACCACGTATGTAACTTA
TTTTTGCGTTGCGGTAACGTATATTCGTTATACCACGGGTGTTCTGTTTCATACCCTGCA
GATAGTGAGGCTGTATTAAGCAGTTTTACAGCGCGTAACGATTGCTGGTCACTAATGGGT
TGTCCAAATTATCAGCCATATAAAAGAAATCCCCCCAAAAAATAAAAGTCGCCCACAAAG
CAACATACGTGGTAACTCGTAAGCTGGTACGAGGTGTATGAACACCCCTGTTATAACGAC
TGTCGTTTTCCGGCCACGAGGGGATAAAGTAAGTTACATTCATTGTCGCTCCTTTTCCTC
CAGGAAATAAATAAATGCATTAGTGCCCTTGACTAGAAATAACAGTTCTTTGGAACTGCT
TTTTAAAACAGCATAAAGTTTACGTTTTAGGTTGCGAACCGACTTATTGCAAGATTCCCG
AAGGCGAAAGTTTTGAGCGTCGTATTCACATTCGTGGTTGGTATTTTACTCCATGTTGCG
CTTCCAAGTATTTTGCTGTTTTTCGTCTCCAACGAGGAAGGTTGGAGTTACATTGAATGT
CTCTACACGGTGTTTATCACACTAACTACTGTCGGATTCGGCGATTTTGTTCCAGGTATG
TATTTTACAAGGGCGGGGTAAGATGGGACACCTTTTCAATCATTTTCTCGTTCCATTTGG
TAACAAACAAAGAACTTTTTTATAATTTTGTAACTGTATCCTCGCGACTCCAAAAGAGCG
TTGTTAATTGTTTAAAACACGACCAGAATGTTTGGATATTATCTGCTGAACGTGTTATGT
CATTGTTATGTCAACACTTCAATGTATAGTTGTATTAAGCGTAGACTTAAACGTTTTACA
AGTTATATAGTAGGATGGAGAAGATGGGACACCTTTTCGTTCTATTTCATCGTCCTACTT
GGTAGTAAACTAACGATAATTACAGAATTATAAAAGCGTATCCTCGTGACCCAAAAATAC
CGTTGTAAACTGTCCAAAACATGATTAGGAAGTATGAGTTTGAGGTGCTAACGGTATCCC
ATCTTACCCCACAGAACTATACCACGAATTTACAAGTTAATTTGGTCACGTGGTCGTCAC
GCGTAACAGTTCTACTGTTTTCTTGTTCAGAAAAGATTTGACGTATTAAGGTGGCTGTAC
ACAGTATCCGGAATTCGTCCGTTTTATTTGTTTTTTTTTTCACTGCCGCATGCGGAACTC
GGTAATGGGTTTGCATACGATTTCGCATGCCGGATACTGTGTACAGCCACCTTTACGCCG
TATATTAGATGACCAGCTGTACATTAAGCATACTTATTTTAATTCTACAGATCCAACTTA
TTACATTAAATGCGATTTATTCGTGTTGTACTTTGACCAAGTGGGGCCCCATACAACGTT
CTCACTTATTTTAATTCTACAGATCCGAGCAGTCATGGCGGCATGTATACAACACTATTG
GTCACAATATGGGTGATCGCTGGGTTGGCTTGGTTCGCAACAATATTCAGTTTGATTGCA
ACTATCATGTCGGCGAGAGCGAAAAGCTTTAGGCGAACTATGACGACGAAGAAAACGAAT
ATAATTAACCGTGGGTGGAATTTAAATTACTATAGGTCAACATTTTGAAACTCATTTTTT
AAGTGGTTGGAGGGCGATTATAACGCGTATGTTGAATGCATTGTATGTATAATACACGAA
AAAAAATAAACGTATAATACACGAAATTGTTCAGGGAAGCAGCACGTTTGTAAATATTTA
ACTTTACAACTTAAAGTTAGACAGTAGAGTAAAATGCTTTCAACAGGGCATGAATTATAA
CCTTACATTGCAATAAATACTGAAAACAAATATTGTAAACATAACAAAAAAAGGTCTTGT
TTTTTTAGATGTAAAGCGAAAAACCGAACTATACTGAATATTTTAGTTGTAAAGATACTT
TTTTTCTTATTTAGGAGTGAAGCGAAAAAATGTTAATCCTGGAAAATCTTCTCTTTCCAC
AAAAATACACACAGAAGGAAACATTGGCGACTATTGATTTTGATTTAGAAACGATTTTAA
TTATTTTGCTTGGCAAGCTAAAAAGTGACAGACTGCTTGATTTAAAAAAGACAATTTTTA
TTGCGATTTATTACAGAATGTAACTTACTTCATCCTTGCATGGCAGGGCATCGACTGTCG
TTATAACACGGGTGTTCTATTTCATACACCTCGTGCTTGTTTACGAGTAACCATGTGTGT
AACTTTGTGGGTGATTGTTTTTATATATGGCTGATAATTTGGACAACCCATTAGTGACCA
CTGGGTTGGAGCAAATGCCGTTAAGTGTCTTGCTCAATGTCATAAACGGCCACAACGAAT
TATGTCACAGCGACGAGTCTCGAACCCATAAATTATGGTTAGAGACAGAAGCTTACTGCT
GTGCTATAATTCGTAGTAAATGCTGCATCCGGTTTGTTTGGGTCCACTAAACAAAATCAA
GTGAAAAATAAAGTTTCTTTTATATATATACCATATTGCCTGTTATATAATCGTCTATTG
TTTAAATACGTTCATTTAAGGTTGCAGAGAATTTACTTCAAGTCGTGTTAAGGCCGTTAA
GGCATGAGGCATTTTTTTCATATCATTAAATATTATCTTTGGAGTTACCCGATTTCTTAA
TTATAAATTATCTCCTCGCGAGAATTGCTCAATTAAAATTTTAGTAAAAATTTTAGTGAC
TATCAAAATTAAGAGACGGAAAAAAGATATGAATAAATACAAATTACAAAGTAGAATTTT
TTGTACAAGGTTCGCAAAAGAAAAGATTGAAAAAAAAAGAAGAAACAAAGAAAGGGTATA
AATTGGAAAACGGATAGAAAAAAAGTAATATTAATGTTTTCTAGTGGTTACACGTATAAC
ACAGTAAAGTAATTATCGTAACGTTTTCCCGTTAACGATACATATCAATCTCACTCAGTA
ATTTTATTTTTTTATTAATCCCACCCAGCAATTTTATTTTTTTATTAACCCCACCCAGTA
ATTTTATTTTTTTTATTAATCCCACCCAGTAATTTTATTTTTTATTAATCCCACCCAGTA
ATTTTATTTTTTTATTAATCCCACCCAGTAATTTTATTTTTTTATTAATCCCACCCAGTA
ATTTTATTTTTTTTTATTAATCCCACCCAGTAATTTTATTTTTTATTAATCCCACCCAGT
AATTTTANNNNNNNNNNNNNNNNNNNNNNNNNNNNNNNNNNNNNNNNNNNNNNNNNNNNN
NNNNNNNNNNNNNNNNNNNNNNNNNNNNNNNNNNNNNNNNNNNNNNNNNNNNNNNNNNNN
NNNNNNNNNNNNNNNNNNNNNNNNNNNNNNNNNNNNNNNNNNNNNNNNNNNNNNNNNNNN
NNNNNNNNNNNNNNNNNNNNNNNNNNNNNNNNNNNNNNNNNNNNNNNNNNNNNNNNNNNN
NNNNNNNNNNNNNNNNNNNNNNNNNNNNNNNNNNNNNNNNNNNNNNNNNNNNNNNNNNNN
NNNNNNNNNNNNNNNNNNNNNNNNNNNNNNNNNNNNNNNNNNNNNNNNNNNNNNNNNNNN
NNNNNNNNNNNNNNNNNNNNNNNNNNNNNNNNNNNNNNNNNNNNNNNNNNNNNNNNNNNN
NNNNNNNNNNNNNNNNNNNNNNNNNNNNNNNNNNNNNNNNNNNNNNNNNNNNNNNNNNNN
NNNNNNNNNNNNNNNNNNNNNNNNNNNNNNNNNNNNNNNNNNNNNNNNNNNNNNNNNNNN
NNNNNNNNNNNNNNNNNNNNNNNNNNNNNNNNNNNNNNNNNNNNNNNNNNNNNNNNNNNN
NNNNNNNNNNNNNNNNNNNNNNNNNNNNNNNNNNNNNNNNNNNNNNNNNNNNNNNNNNNN
NNNNNNNNNNNNNNNNNNNNNNNNNNNNNNNNNNNNNNNNNNNNNNNNNNNNNNNNNNNN
NNNNNNNNNNNNNNNNNNNNNNNNNNNNNNNNNNNNNNNNNNNNNNNNNNNNNNNNNNNN
NNNNNNNNNNNNNNNNNNNNNNNNNNNNNNNNNNNNNNNNNNNNNNNNNNNNNNNNNNNN
NNNNNNNNNNNNNNNNNNNNNNNNNNNNNNNNNNNNNNNNNNNNNNNNNNNNNNNNNNNN
NNNNNNNNNNNNNNNNNNNNNNNNNNNNNNNNNNNNNNNNNNNNNNNNNNNNNNNNNNNN
NNNNNNNNNNNNNNNNNNNNNNNNNNNNNNNNNNNNNNNNNNNNNNNNNNNNNNNNNNNN
NNNNNNNNNNNNNNNNNNNNNNNNNNNNNNNNNNNNNNNNNNNNNNNNNNNNNNNNNNNN
NNNNNNNNNNNNNNNNNNNNNNNNNNNNNNNNNNNNNNNNNNNNNNNNNNNNNNNNNNNN
NNNNNNNNNNNNNNNNNNNNNNNNNNNNNNNNNNNNNNNNNNNNNNNNNNNNNNNNNNNN
NNNNNNNNNNNNNNNNNNNNNNNNNNNNNNNNNNNNNNNNNNNNNNNNNNNNNNNNNNNN
NNNNNNNNNNNNNNNNNNNNNNNNNNNNNNNNNNNNNNNNNNNNNNNNNNNNNNNNNNNN
NNNNNNNNNNNNNNNNNNNNNNNNNNNNNNNNNNNNNNNNNNNNNNNNNNNNNNNNNNNN
NNNNNNNNNNNNNNNNNNNNNNNNNNNNNNNNNNNNNNNNNNNNNNNNNNNNNNNNNNNN
NNNNNNNNNNNNNNNNNNNNNNNNNNNNNNNNNNNNNNNNNNNNNNNNNNNNNNNNNNNN
NNNNNNNNNNNNNNNNNNNNNNNNNNNNNNNNNNNNNNNNNNNNNNNNNNNNNNNNNNNN
NNNNNNNNNNNNNNNNNNNNNNNNNNNNNNNNNNNNNNNNNNNNNNNNNNNNNNNNNNNN
NNNNNNNNNNNNNNNNNNNNNNNNNNNNNNNNNNNNNNNNNNNNNNNNNNNNNNNNNNNN
NNNNNNNNNNNNNNNNNNNNNNNNNNNNNNNNNNNNNNNNNNNNNNNNNNNNNNNNNNNN
NNNNNNNNNNNNNNNNNNNNNNNNNNNNNNNNNNNNNNNNNNNNNNNNNNNNNNNNNNNN
NNNNNNNNNNNNNNNNNNNNNNNNNNNNNNNNNNNNNNNNNNNNNNNNNNNNNNNNNNNN
NNNNNNNNNNNNNNNNNNNNNNNNNNNNNNNNNNNNNNNNNNNNNNNNNNNNNNNNNNNN
NNNNNNNNNNNNNNNNNNNNNNNNNNNNNNNNNNNNNNNNNNNNNNNNNNNNNNNNNNNN
NNNNNNNNNNNNNNNNNNNNNNNNNNNNNNNNNNNNNNNNNNNNNNNNNNNNNNNNNNNN
NNNNNNNNNNNNNNNNNNNNNNNNNNNNNNNNNNNNNNNNNNNNNNNNNNNNNNNNNNNN
NNNNNNNNNNNNNNNNNNNNNNNNNNNNNNNNNNNNNNNNNNNNNNNNNNNNNNNNNNNN
NNNNNNNNNNNNNNNNNNNNNNNNNNNNNNNNNNNNNNNNNNNNNNNNNNNNNNNNNNNN
NNNNNNNNNNNNNNNNNNNNNNNNNNNNNNNNNNNNNNNNNNNNNNNNNNNNNNNNNNNN
NNNNNNNNNNNNNNNNNNNNNNNNNNNNNNNNNNNNNNNNNNNNNNNNNNNNNNNNNNNN
NNNNNNNNNNNNNNNNNNNNNNNNNNNNNNNNNNNNNNNNNNNNNNNNNNNNNNNNNNNN
NNNNNNNNNNNNNNNNNNNNNNNNNNNNNNNNNNNNNNNNNNNNNNNNNNNNNNNNNNNN
NNNNNNNNNNNNNNNNNNNNNNNNNNNNNNNNNNNNNNNNNNNNNNNNNNNNNNNNNNNN
NNNNNNNNNNNNNNNNNNNNNNNNNNNNNNNNNNNNNNNNNNNNNNNNNNNNNNNNNNNN
NNNNNNNNNNNNNNNNNNNNNNNNNNNNNNNNNNNNNNNNNNNNNNNNNNNNNNNNNNNN
NNNNNNNNNNNNNNNNNNNNNNNNNNNNNNNNNNNNNNNNNNNNNNNNNNNNNNNNNNNN
NNNNNNNNNNNNNNNNNNNNNNNNNNNNNNNNNNNNNNNNNNNNNNNNNNNNNNNNNNNN
NNNNNNNNNNNNNNNNNNNNNNNNNNNNNNNNNNNNNNNNNNNNNNNNNNNNNNNNNNNN
NNNNNNNNNNNNNNNNNNNNNNNNNNNNNNNNNNNNNNNNNNNNNNNNNNNNNNNNNNNN
NNNNNNNNNNNNNNNNNNNNNNNNNNNNNNNNNNNNNNNNNNNNNNNNNNNNNNNNNNNN
NNNNNNNNNNNNNNNNNNNNNNNNNNNNNNNNNNNNNNNNNNNNNNNNNNNNNNNNNNNN
NNNNNNNNNNNNNNNNNNNNNNNNNNNNNNNNNNNNNNNNNNNNNNNNNNNNNNNNNNNN
NNNNNNNNNNNNNNNNNNNNNNNNNNNNNNNNNNNNNNNNNNNNNNNNNNNNNNNNNNNN
NNNNNNNNNNNNNNNNNNNNNNNNNNNNNNNNNNNNNNNNNNNNNNNNNNNNNNNNNNNN
NNNNNNNNNNNNNNNNNNNNNNNNNNNNNNNNNNNNNNNNNNNNNNNNNNNNNNNNNNNN
NNNNNNNNNNNNNNNNNNNNNNNNNNNNNNNNNNNNNNNNNNNNNNNNNNNNNNNNNNNN
NNNNNNNNNNNNNNNNNNNNNNNNNNNNNNNNNNNNNNNNNNNNNNNNNNNNNNNNNNNN
NNNNNNNNNNNNNNNNNNNNNNNNNNNNNNNNNNNNNNNNNNNNNNNNNNNNNNNNNNNN
NNNNNNNNNNNNNNNNNNNNNNNNNNNNNNNNNNNNNNNNNNNNNNNNNNNNNNNNNNNN
NNNNNNNNNNNNNNNNNNNNNNNNNNNNNNNNNNNNNNNNNNNNNNNNNNNNNNNNNNNN
NNNNNNNNNNNNNNNNNNNNNNNNNNNNNNNNNNNNNNNNNNNNNNNNNNNNNNNNNNNN
NNNNNNNNNNNNNNNNNNNNNNNNNNNNNNNNNNNNNNNNNNNNNNNNNNNNNNNNNNNN
NNNNNNNNNNNNNNNNNNNNNNNNNNNNNNNNNNNNNNNNNNNNNNNNNNNNNNNNNNNN
NNNNNNNNNNNNNNNNNNNNNNNNNNNNNNNNNNNNNNNNNNNNNNNNNNNNNNNNNNNN
NNNNNNNNNNNNNNNNNNNNNNNNNNNNNNNNNNNNNNNNNNNNNNNNNNNNNNNNNNNN
NNNNNNNNNNNNNNNNNNNNNNNNNNNNNNNNNNNNNNNNNNNNNNNNNNNNNNNNNNNN
NNNNNNNNNNNNNNNNNNNNNNNNNNNNNNNNNNNNNNNNNNNNNNNNNNNNNNNNNNNN
NNNNNNNNNNNNNNNNNNNNNNNNNNNNNNNNNNNNNNNNNNNNNNNNNNNNNNNNNNNN
NNNNNNNNNNNNNNNNNNNNNNNNNNNNNNNNNNNNNNNNNNNNNNNNNNNNNNNNNNNN
NNNNNNNNNNNNNNNNNNNNNNNNNNNNNNNNNNNNNNNNNNNNNNNNNNNNNNNNNNNN
NNNNNNNNNNNNNNNNNNNNNNNNNNNNNNNNNNNNNNNNNNNNNNNNNNNNNNNNNNNN
NNNNNNNNNNNNNNNNNNNNNNNNNNNNNNNNNNNNNNNNNNNNNNNNNNNNNNNNNNNN
NNNNNNNNNNNNNNNNNNNNNNNNNNNNNNNNNNNNNNNNNNNNNNNNNNNNNNNNNNNN
NNNNNNNNNNNNNNNNNNNNNNNNNNNNNNNNNNNNNNNNNNNNNNNNNNNNNNNNNNNN
NNNNNNNNNNNNNNNNNNNNNNNNNNNNNNNNNNNNNNNNNNNNNNNNNNNNNNNNNNNN
NNNNNNNNNNNNNNNNNNNNNNNNNNNNNNNNNNNNNNNNNNNNNNNNNNNNNNNNNNNN
NNNNNNNNNNNNNNNNNNNNNNNNNNNNNNNNNNNNNNNNNNNNNNNNNNNNNNNNNNNN
NNNNNNNNNNNNNNNNNNNNNNNNNNNNNNNNNNNNNNNNNNNNNNNNNNNNNNNNNNNN
NNNNNNNNNNNNNNNNNNNNNNNNNNNNNNNNNNNNNNNNNNNNNNNNNNNNNNNNNNNN
NNNNNNNNNNNNNNNNNNNNNNNNNNNNNNNNNNNNNNNNNNNNNNNNNNNNNNNNNNNN
NNNNNNNNNNNNNNNNNNNNNNNNNNNNNNNNNNNNNNNNNNNNNNNNNNNNNNNNNNNN
NNNNNNNNNNNNNNNNNNNNNNNNNNNNNNNNNNNNNNNNNNNNNNNNNNNNNNNNNNNN
NNNNNNNNNNNNNNNNNNNNNNNNNNNNNNNNNNNNNNNNNNNNNNNNNNNNNNNNNNNN
NNNNNNNNNNNNNNNNNNNNNNNNNNNNNNNNNNNNNNNNNNNNNNNNNNNNNNNNNNNN
NNNNNNNNNNNNNNNNNNNNNNNNNNNNNNNNNNNNNNNNNNNNNNNNNNNNNNNNNNNN
NNNNNNNNNNNNNNNNNNNNNNNNNNNNNNNNNNNNNNNNNNNNNNNNNNNNNNNNNNNN
NNNNNNNNNNNNNNNNNNNNNNNNNNNNNNNNNNNNNNNNNNNNNNNNNNNNNNNNNNNN
NNNNNNNNNNNNNNNNNNNNNNNNNNNNNNNNNNNNNNNNNNNNNNNNNNNNNNNNNNNN
NNNNNNNNNNNNNNNNNNNNNNNNNNNNNNNNNNNNNNNNNNNNNNNNNNNNNNNNNNNN
NNNNNNNNNNNNNNNNNNNNNNNNNNNNNNNNNNNNNNNNNNNNNNNNNNNNNNNNNNNN
NNNNNNNNNNNNNNNNNNNNNNNNNNNNNNNNNNNNNNNNNNNNNNNNNNNNNNNNNNNN
NNNNNNNNNNNNNNNNNNNNNNNNNNNNNNNNNNNNNNNNNNNNNNNNNNNNNNNNNNNN
NNNNNNNNNNNNNNNNNNNNNNNNNNNNNNNNNNNNNNNNNNNNNNNNNNNNNNNNNNNN
NNNNNNNNNNNNNNNNNNNNNNNNNNNNNNNNNNNNNNNNNNNNNNNNNNNNNNNNNNNN
NNNNNNNNNNNNNNNNNNNNNNNNNNNNNNNNNNNNNNNNNNNNNNNNNNNNNNNNNNNN
NNNNNNNNNNNNNNNNNNNNNNNNNNNNNNNNNNNNNNNNNNNNNNNNNNNNNNNNNNNN
NNNNNNNNNNNNNNNNNNNNNNNNNNNNNNNNNNNNNNNNNNNNNNNNNNNNNNNNNNNN
NNNNNNNNNNNNNNNNNNNNNNNNNNNNNNNNNNNNNNNNNNNNNNNNNNNNNNNNNNNN
NNNNNNNNNNNNNNNNNNNNNNNNNNNNNNNNNNNNNNNNNNNNNNNNNNNNNNNNNNNN
NNNNNNNNNNNNNNNNNNNNNNNNNNNNNNNNNNNNNNNNNNNNNNNNNNNNNNNNNNNN
NNNNNNNNNNNNNNNNNNNNNNNNNNNNNNNNNNNNNNNNNNNNNNNNNNNNNNNNNNNN
NNNNNNNNNNNNNNNNNNNNNNNNNNNNNNNNNNNNNNNNNNNNNNNNNNNNNNNNNNNN
NNNNNNNNNNNNNNNNNNNNNNNNNNNNNNNNNNNNNNNNNNNNNNNNNNNNNNNNNNNN
NNNNNNNNNNNNNNNNNNNNNNNNNNNNNNNNNNNNNNNNNNNNNNNNNNNNNNNNNNNN
NNNNNNNNNNNNNNNNNNNNNNNNNNNNNNNNNNNNNNNNNNNNNNNNNNNNNNNNNNNN
NNNNNNNNNNNNNNNNNNNNNNNNNNNNNNNNNNNNNNNNNNNNNNNNNNNNNNNNNNNN
NNNNNNNNNNNNNNNNNNNNNNNNNNNNNNNNNNNNNNNNNNNNNNNNNNNNNNNNNNNN
NNNNNNNNNNNNNNNNNNNNNNNNNNNNNNNNNNNNNNNNNNNNNNNNNNNNNNNNNNNN
NNNNNNNNNNNNNNNNNNNNNNNNNNNNNNNNNNNNNNNNNNNNNNNNNNNNNNNNNNNN
NNNNNNNNNNNNNNNNNNNNNNNNNNNNNNNNNNNNNNNNNNNNNNNNNNNNNNNNNNNN
NNNNNNNNNNNNNNNNNNNNNNNNNNNNNNNNNNNNNNNNNNNNNNNNNNNNNNNNNNNN
NNNNNNNNNNNNNNNNNNNNNNNNNNNNNNNNNNNNNNNNNNNNNNNNNNNNNNNNNNNN
NNNNNNNNNNNNNNNNNNNNNNNNNNNNNNNNNNNNNNNNNNNNNNNNNNNNNNNNNNNN
NNNNNNNNNNNNNNNNNNNNNNNNNNNNNNNNNNNNNNNNNNNNNNNNNNNNNNNNNNNN
NNNNNNNNNNNNNNNNNNNNNNNNNNNNNNNNNNNNNNNNNNNNNNNNNNNNNNNNNNNN
NNNNNNNNNNNNNNNNNNNNNNNNNNNNNNNNNNNNNNNNNNNNNNNNNNNNNNNNNNNN
NNNNNNNNNNNNNNNNNNNNNNNNNNNNNNNNNNNNNNNNNNNNNNNNNNNNNNNNNNNN
NNNNNNNNNNNNNNNNNNNNNNNNNNNNNNNNNNNNNNNNNNNNNNNNNNNNNNNNNNNN
NNNNNNNNNNNNNNNNNNNNNNNNNNNNNNNNNNNNNNNNNNNNNNNNNNNNNNNNNNNN
NNNNNNNNNNNNNNNNNNNNNNNNNNNNNNNNNNNNNNNNNNNNNNNNNNNNNNNNNNNN
NNNNNNNNNNNNNNNNNNNNNNNNNNNNNNNNNNNNNNNNNNNNNNNNNNNNNNNNNNNN
NNNNNNNNNNNNNNNNNNNNNNNNNNNNNNNNNNNNNNNNNNNNNNNNNNNNNNNNNNNN
NNNNNNNNNNNNNNNNNNNNNNNNNNNNNNNNNNNNNNNNNNNNNNNNNNNNNNNNNNNN
NNNNNNNNNNNNNNNNNNNNNNNNNNNNNNNNNNNNNNNNNNNNNNNNNNNNNNNNNNNN
NNNNNNNNNNNNNNNNNNNNNNNNNNNNNNNNNNNNNNNNNNNNNNNNNNNNNNNNNNNN
NNNNNNNNNNNNNNNNNNNNNNNNNNNNNNNNNNNNNNNNNNNNNNNNNNNNNNNNNNNN
NNNNNNNNNNNNNNNNNNNNNNNNNNNNNNNNNNNNNNNNNNNNNNNNNNNNNNNNNNNN
NNNNNNNNNNNNNNNNNNNNNNNNNNNNNNNNNNNNNNNNNNNNNNNNNNNNNNNNNNNN
NNNNNNNNNNNNNNNNNNNNNNNNNNNNNNNNNNNNNNNNNNNNNNNNNNNNNNNNNNNN
NNNNNNNNNNNNNNNNNNNNNNNNNNNNNNNNNNNNNNNNNNNNNNNNNNNNNNNNNNNN
NNNNNNNNNNNNNNNNNNNNNNNNNNNNNNNNNNNNNNNNNNNNNNNNNNNNNNNNNNNN
NNNNNNNNNNNNNNNNNNNNNNNNNNNNNNNNNNNNNNNNNNNNNNNNNNNNNNNNNNNN
NNNNNNNNNNNNNNNNNNNNNNNNNNNNNNNNNNNNNNNNNNNNNNNNNNNNNNNNNNNN
NNNNNNNNNNNNNNNNNNNNNNNNNNNNNNNNNNNNNNNNNNNNNNNNNNNNNNNNNNNN
NNNNNNNNNNNNNNNNNNNNNNNNNNNNNNNNNNNNNNNNNNNNNNNNNNNNNNNNNNNN
NNNNNNNNNNNNNNNNNNNNNNNNNNNNNNNNNNNNNNNNNNNNNNNNNNNNNNNNNNNN
NNNNNNNNNNNNNNNNNNNNNNNNNNNNNNNNNNNNNNNNNNNNNNNNNNNNNNNNNNNN
NNNNNNNNNNNNNNNNNNNNNNNNNNNNNNNNNNNNNNNNNNNNNNNNNNNNNNNNNNNN
NNNNNNNNNNNNNNNNNNNNNNNNNNNNNNNNNNNNNNNNNNNNNNNNNNNNNNNNNNNN
NNNNNNNNNNNNNNNNNNNNNNNNNNNNNNNNNNNNNNNNNNNNNNNNNNNNNNNNNNNN
NNNNNNNNNNNNNNNNNNNNNNNNNNNNNNNNNNNNNNNNNNNNNNNNNNNNNNNNNNNN
NNNNNNNNNNNNNNNNNNNNNNNNNNNNNNNNNNNNNNNNNNNNNNNNNNNNNNNNNNNN
NNNNNNNNNNNNNNNNNNNNNNNNNNNNNNNNNNNNNNNNNNNNNNNNNNNNNNNNNNNN
NNNNNNNNNNNNNNNNNNNNNNNNNNNNNNNNNNNNNNNNNNNNNNNNNNNNNNNNNNNN
NNNNNNNNNNNNNNNNNNNNNNNNNNNNNNNNNNNNNNNNNNNNNNNNNNNNNNNNNNNN
NNNNNNNNNNNNNNNNNNNNNNNNNNNNNNNNNNNNNNNNNNNNNNNNNNNNNNNNNNNN
NNNNNNNNNNNNNNNNNNNNNNNNNNNNNNNNNNNNNNNNNNNNNNNNNNNNNNNNNNNN
NNNNNNNNNNNNNNNNNNNNNNNNNNNNNNNNNNNNNNNNNNNNNNNNNNNNNNNNNNNN
NNNNNNNNNNNNNNNNNNNNNNNNNNNNNNNNNNNNNNNNNNNNNNNNNNNNNNNNNNNN
NNNNNNNNNNNNNNNNNNNNNNNNNNNNNNNNNNNNNNNNNNNNNNNNNNNNNNNNNNNN
NNNNNNNNNNNNNNNNNNNNNNNNNNNNNNNNNNNNNNNNNNNNNNNNNNNNNNNNNNNN
NNNNNNNNNNNNNNNNNNNNNNNNNNNNNNNNNNNNNNNNNNNNNNNNNNNNNNNNNNNN
NNNNNNNNNNNNNNNNNNNNNNNNNNNNNNNNNNNNNNNNNNNNNNNNNNNNNNNNNNNN
NNNNNNNNNNNNNNNNNNNNNNNNNNNNNNNNNNNNNNNNNNNNNNNNNNNNNNNNNNNN
NNNNNNNNNNNNNNNNNNNNNNNNNNNNNNNNNNNNNNNNNNNNNNNNNNNNNNNNNNNN
NNNNNNNNNNNNNNNNNNNNNNNNNNNNNNNNNNNNNNNNNNNNNNNNNNNNNNNNNNNN
NNNNNNNNNNNNNNNNNNNNNNNNNNNNNNNNNNNNNNNNNNNNNNNNNNNNNNNNNNNN
NNNNNNNNNNNNNNNNNNNNNNNNNNNNNNNNNNNNNNNNNNNNNNNNNNNNNNNNNNNN
NNNNNNNNNNNNNNNNNNNNNNNNNNNNNNNNNNNNNNNNNNNNNNNNNNNNNNNNNNNN
NNNNNNNNNNNNNNNNNNNNNNNNNNNNNNNNNNNNNNNNNNNNNNNNNNNNNNNNNNNN
NNNNNNNNNNNNNNNNNNNNNNNNNNNNNNNNNNNNNNNNNNNNNNNNNNNNNNNNNNNN
NNNNNNNNNNNNNNNNNNNNNNNNNNNNNNNNNNNNNNNNNNNNNNNNNNNNNNNNNNNN
NNNNNNNNNNNNNNNNNNNNNNNNNNNNNNNNNNNNNNNNNNNNNNNNNNNNNNNNNNNN
NNNNNNNNNNNNNNNNNNNNNNNNNNNNNNNNNNNNNNNNNNNNNNNNNNNNNNNNNNNN
NNNNNNNNNNNNNNNNNNNNNNNNNNNNNNNNNNNNNNNNNNNNNNNNNNNNNNNNNNNN
NNNNNNNNNNNNNNNNNNNNNNNNNNNNNNNNNNNNNNNNNNNNNNNNNNNNNNNNNNNN
NNNNNNNNNNNNNNNNNNNNNNNNNNNNNNNNNNNNNNNNNNNNNNNNNNNNNNNNNNNN
NNNNNNNNNNNNNNNNNNNNNNNNNNNNNNNNNNNNNNNNNNNNNNNNNNNNNNNNNNNN
NNNNNNNNNNNNNNNNNNNNNNNNNNNNNNNNNNNNNNNNNNNNNNNNNNNNNNNNNNNN
NNNNNNNNNNNNNNNNNNNNNNNNNNNNNNNNNNNNNNNNNNNNNNNNNNNNNNNNNNNN
NNNNNNNNNNNNNNNNNNNNNNNNNNNNNNNNNNNNNNNNNNNNNNNNNNNNNNNNNNNN
NNNNNNNNNNNNNNNNNNNNNNNNNNNNNNNNNNNNNNNNNNNNNNNNNNNNNNNNNNNN
NNNNNNNNNNNNNNNNNNNNNNNNNNNNNNNNNNNNNNNNNNNNNNNNNNNNNNNNNNNN
NNNNNNNNNNNNNNNNNNNNNNNNNNNNNNNNNNNNNNNNNNNNNNNNNNNNNNNNNNNN
NNNNNNNNNNNNNNNNNNNNNNNNNNNNNNNNNNNNNNNNNNNNNNNNNNNNNNNNNNNN
NNNNNNNNNNNNNNNNNNNNNNNNNNNNNNNNNNNNNNNNNNNNNNNNNNNNNNNNNNNN
NNNNNNNNNNNNNNNNNNNNNNNNNNNNNNNNNNNNNNNNNNNNNNNNNNNNNNNNNNNN
NNNNNNNNNNNNNNNNNNNNNNNNNNNNNNNNNNNNNNNNNNNNNNNNNNNNNNNNNNNN
NNNNNNNNNNNNNNNNNNNNNNNNNNNNNNNNNNNNNNNNNNNNNNNNNNNNNNNNNNNN
NNNNNNNNNNNNNNNNNNNNNNNNNNNNNNNNNNNNNNNNNNNNNNNNNNNNNNNNNNNN
NNNNNNNNNNNNNNNNNNNNNNNNNNNNNNNNNNNNNNNNNNNNNNNNNNNNNNNNNNNN
NNNNNNNNNNNNNNNNNNNNNNNNNNNNNNNNNNNNNNNNNNNNNNNNNNNNNNNNNNNN
NNNNNNNNNNNNNNNNNNNNNNNNNNNNNNNNNNNNNNNNNNNNNNNNNNNNNNNNNNNN
NNNNNNNNNNNNNNNNNNNNNNNNNNNNNNNNNNNNNNNNNNNNNNNNNNNNNNNNNNNN
NNNNNNNNNNNNNNNNNNNNNNNNNNNNNNNNNNNNNNNNNNNNNNNNNNNNNNNNNNNN
NNNNNNNNNNNNNNNNNNNNNNNNNNNNNNNNNNNNNNNNNNNNNNNNNNNNNNNNNNNN
NNNNNNNNNNNNNNNNNNNNNNNNNNNNNNNNNNNNNNNNNNNNNNNNNNNNNNNNNNNN
NNNNNNNNNNNNNNNNNNNNNNNNNNNNNNNNNNNNNNNNNNNNNNNNNNNNNNNNNNNN
NNNNNNNNNNNNNNNNNNNNNNNNNNNNNNNNNNNNNNNNNNNNNNNNNNNNNNNNNNNN
NNNNNNNNNNNNNNNNNNNNNNNNNNNNNNNNNNNNNNNNNNNNNNNNNNNNNNNNNNNN
NNNNNNNNNNNNNNNNNNNNNNNNNNNNNNNNNNNNNNNNNNNNNNNNNNNNNNNNNNNN
NNNNNNNNNNNNNNNNNNNNNNNNNNNNNNNNNNNNNNNNNNNNNNNNNNNNNNNNNNNN
NNNNNNNNNNNNNNNNNNNNNNNNNNNNNNNNNNNNNNNNNNNNNNNNNNNNNNNNNNNN
NNNNNNNNNNNNNNNNNNNNNNNNNNNNNNNNNNNNNNNNNNNNNNNNNNNNNNNNNNNN
NNNNNNNNNNNNNNNNNNNNNNNNNNNNNNNNNNNNNNNNNNNNNNNNNNNNNNNNNNNN
NNNNNNNNNNNNNNNNNNNNNNNNNNNNNNNNNNNNNNNNNNNNNNNNNNNNNNNNNNNN
NNNNNNNNNNNNNNNNNNNNNNNNNNNNNNNNNNNNNNNNNNNNNNNNNNNNNNNNNNNN
NNNNNNNNNNNNNNNNNNNNNNNNNNNNNNNNNNNNNNNNNNNNNNNNNNNNNNNNNNNN
NNNNNNNNNNNNNNNNNNNNNNNNNNNNNNNNNNNNNNNNNNNNNNNNNNNNNNNNNNNN
NNNNNNNNNNNNNNNNNNNNNNNNNNNNNNNNNNNNNNNNNNNNNNNNNNNNNNNNNNNN
NNNNNNNNNNNNNNNNNNNNNNNNNNNNNNNNNNNNNNNNNNNNNNNNNNNNNNNNNNNN
NNNNNNNNNNNNNNNNNNNNNNNNNNNNNNNNNNNNNNNNNNNNNNNNNNNNNNNNNNNN
NNNNNNNNNNNNNNNNNNNNNNNNNNNNNNNNNNNNNNNNNNNNNNNNNNNNNNNNNNNN
NNNNNNNNNNNNNNNNNNNNNNNNNNNNNNNNNNNNNNNNNNNNNNNNNNNNNNNNNNNN
NNNNNNNNNNNNNNNNNNNNNNNNNNNNNNNNNNNNNNNNNNNNNNNNNNNNNNNNNNNN
NNNNNNNNNNNNNNNNNNNNNNNNNNNNNNNNNNNNNNNNNNNNNNNNNNNNNNNNNNNN
NNNNNNNNNNNNNNNNNNNNNNNNNNNNNNNNNNNNNNNNNNNNNNNNNNNNNNNNNNNN
NNNNNNNNNNNNNNNNNNNNNNNNNNNNNNNNNNNNNNNNNNNNNNNNNNNNNNNNNNNN
NNNNNNNNNNNNNNNNNNNNNNNNNNNNNNNNNNNNNNNNNNNNNNNNNNNNNNNNNNNN
NNNNNNNNNNNNNNNNNNNNNNNNNNNNNNNNNNNNNNNNNNNNNNNNNNNNNNNNNNNN
NNNNNNNNNNNNNNNNNNNNNNNNNNNNNNNNNNNNNNNNNNNNNNNNNNNNNNNNNNNN
NNNNNNNNNNNNNNNNNNNNNNNNNNNNNNNNNNNNNNNNNNNNNNNNNNNNNNNNNNNN
NNNNNNNNNNNNNNNNNNNNNNNNNNNNNNNNNNNNNNNNNNNNNNNNNNNNNNNNNNNN
NNNNNNNNNNNNNNNNNNNNNNNNNNNNNNNNNNNNNNNNNNNNNNNNNNNNNNNNNNNN
NNNNNNNNNNNNNNNNNNNNNNNNNNNNNNNNNNNNNNNNNNNNNNNNNNNNNNNNNNNN
NNNNNNNNNNNNNNNNNNNNNNNNNNNNNNNNNNNNNNNNNNNNNNNNNNNNNNNNNNNN
NNNNNNNNNNNNNNNNNNNNNNNNNNNNNNNNNNNNNNNNNNNNNNNNNNNNNNNNNNNN
NNNNNNNNNNNNNNNNNNNNNNNNNNNNNNNNNNNNNNNNNNNNNNNNNNNNNNNNNNNN
NNNNNNNNNNNNNNNNNNNNNNNNNNNNNNNNNNNNNNNNNNNNNNNNNNNNNNNNNNNN
NNNNNNNNNNNNNNNNNNNNNNNNNNNNNNNNNNNNNNNNNNNNNNNNNNNNNNNNNNNN
NNNNNNNNNNNNNNNNNNNNNNNNNNNNNNNNNNNNNNNNNNNNNNNNNNNNNNNNNNNN
NNNNNNNNNNNNNNNNNNNNNNNNNNNNNNNNNNNNNNNNNNNNNNNNNNNNNNNNNNNN
NNNNNNNNNNNNNNNNNNNNNNNNNNNNNNNNNNNNNNNNNNNNNNNNNNNNNNNNNNNN
NNNNNNNNNNNNNNNNNNNNNNNNNNNNNNNNNNNNNNNNNNNNNNNNNNNNNNNNNNNN
NNNNNNNNNNNNNNNNNNNNNNNNNNNNNNNNNNNNNNNNNNNNNNNNNNNNNNNNNNNN
NNNNNNNNNNNNNNNNNNNNNNNNNNNNNNNNNNNNNNNNNNNNNNNNNNNNNNNNNNNN
NNNNNNNNNNNNNNNNNNNNNNNNNNNNNNNNNNNNNNNNNNNNNNNNNNNNNNNNNNNN
NNNNNNNNNNNNNNNNNNNNNNNNNNNNNNNNNNNNNNNNNNNNNNNNNNNNNNNNNNNN
NNNNNNNNNNNNNNNNNNNNNNNNNNNNNNNNNNNNNNNNNNNNNNNNNNNNNNNNNNNN
NNNNNNNNNNNNNNNNNNNNNNNNNNNNNNNNNNNNNNNNNNNNNNNNNNNNNNNNNNNN
NNNNNNNNNNNNNNNNNNNNNNNNNNNNNNNNNNNNNNNNNNNNNNNNNNNNNNNNNNNN
NNNNNNNNNNNNNNNNNNNNNNNNNNNNNNNNNNNNNNNNNNNNNNNNNNNNNNNNNNNN
NNNNNNNNNNNNNNNNNNNNNNNNNNNNNNNNNNNNNNNNNNNNNNNNNNNNNNNNNNNN
NNNNNNNNNNNNNNNNNNNNNNNNNNNNNNNNNNNNNNNNNNNNNNNNNNNNNNNNNNNN
NNNNNNNNNNNNNNNNNNNNNNNNNNNNNNNNNNNNNNNNNNNNNNNNNNNNNNNNNNNN
NNNNNNNNNNNNNNNNNNNNNNNNNNNNNNNNNNNNNNNNNNNNNNNNNNNNNNNNNNNN
NNNNNNNNNNNNNNNNNNNNNNNNNNNNNNNNNNNNNNNNNNNNNNNNNNNNNNNNNNNN
NNNNNNNNNNNNNNNNNNNNNNNNNNNNNNNNNNNNNNNNNNNNNNNNNNNNNNNNNNNN
NNNNNNNNNNNNNNNNNNNNNNNNNNNNNNNNNNNNNNNNNNNNNNNNNNNNNNNNNNNN
NNNNNNNNNNNNNNNNNNNNNNNNNNNNNNNNNNNNNNNNNNNNNNNNNNNNNNNNNNNN
NNNNNNNNNNNNNNNNNNNNNNNNNNNNNNNNNNNNNNNNNNNNNNNNNNNNNNNNNNNN
NNNNNNNNNNNNNNNNNNNNNNNNNNNNNNNNNNNNNNNNNNNNNNNNNNNNNNNNNNNN
NNNNNNNNNNNNNNNNNNNNNNNNNNNNNNNNNNNNNNNNNNNNNNNNNNNNNNNNNNNN
NNNNNNNNNNNNNNNNNNNNNNNNNNNNNNNNNNNNNNNNNNNNNNNNNNNNNNNNNNNN
NNNNNNNNNNNNNNNNNNNNNNNNNNNNNNNNNNNNNNNNNNNNNNNNNNNNNNNNNNNN
NNNNNNNNNNNNNNNNNNNNNNNNNNNNNNNNNNNNNNNNNNNNNNNNNNNNNNNNNNNN
NNNNNNNNNNNNNNNNNNNNNNNNNNNNNNNNNNNNNNNNNNNNNNNNNNNNNNNNNNNN
NNNNNNNNNNNNNNNNNNNNNNNNNNNNNNNNNNNNNNNNNNNNNNNNNNNNNNNNNNNN
NNNNNNNNNNNNNNNNNNNNNNNNNNNNNNNNNNNNNNNNNNNNNNNNNNNNNNNNNNNN
NNNNNNNNNNNNNNNNNNNNNNNNNNNNNNNNNNNNNNNNNNNNNNNNNNNNNNNNNNNN
NNNNNNNNNNNNNNNNNNNNNNNNNNNNNNNNNNNNNNNNNNNNNNNNNNNNNNNNNNNN
NNNNNNNNNNNNNNNNNNNNNNNNNNNNNNNNNNNNNNNNNNNNNNNNNNNNNNNNNNNN
NNNNNNNNNNNNNNNNNNNNNNNNNNNNNNNNNNNNNNNNNNNNNNNNNNNNNNNNNNNN
NNNNNNNNNNNNNNNNNNNNNNNNNNNNNNNNNNNNNNNNNNNNNNNNNNNNNNNNNNNN
NNNNNNNNNNNNNNNNNNNNNNNNNNNNNNNNNNNNNNNNNNNNNNNNNNNNNNNNNNNN
NNNNNNNNNNNNNNNNNNNNNNNNNNNNNNNNNNNNNNNNNNNNNNNNNNNNNNNNNNNN
NNNNNNNNNNNNNNNNNNNNNNNNNNNNNNNNNNNNNNNNNNNNNNNNNNNNNNNNNNNN
NNNNNNNNNNNNNNNNNNNNNNNNNNNNNNNNNNNNNNNNNNNNNNNNNNNNNNNNNNNN
NNNNNNNNNNNNNNNNNNNNNNNNNNNNNNNNNNNNNNNNNNNNNNNNNNNNNNNNNNNN
NNNNNNNNNNNNNNNNNNNNNNNNNNNNNNNNNNNNNNNNNNNNNNNNNNNNNNNNNNNN
NNNNNNNNNNNNNNNNNNNNNNNNNNNNNNNNNNNNNNNNNNNNNNNNNNNNNNNNNNNN
NNNNNNNNNNNNNNNNNNNNNNNNNNNNNNNNNNNNNNNNNNNNNNNNNNNNNNNNNNNN
NNNNNNNNNNNNNNNNNNNNNNNNNNNNNNNNNNNNNNNNNNNNNNNNNNNNNNNNNNNN
NNNNNNNNNNNNNNNNNNNNNNNNNNNNNNNNNNNNNNNNNNNNNNNNNNNNNNNNNNNN
NNNNNNNNNNNNNNNNNNNNNNNNNNNNNNNNNNNNNNNNNNNNNNNNNNNNNNNNNNNN
NNNNNNNNNNNNNNNNNNNNNNNNNNNNNNNNNNNNNNNNNNNNNNNNNNNNNNNNNNNN
NNNNNNNNNNNNNNNNNNNNNNNNNNNNNNNNNNNNNNNNNNNNNNNNNNNNNNNNNNNN
NNNNNNNNNNNNNNNNNNNNNNNNNNNNNNNNNNNNNNNNNNNNNNNNNNNNNNNNNNNN
NNNNNNNNNNNNNNNNNNNNNNNNNNNNNNNNNNNNNNNNNNNNNNNNNNNNNNNNNNNN
NNNNNNNNNNNNNNNNNNNNNNNNNNNNNNNNNNNNNNNNNNNNNNNNNNNNNNNNNNNN
NNNNNNNNNNNNNNNNNNNNNNNNNNNNNNNNNNNNNNNNNNNNNNNNNNNNNNNNNNNN
NNNNNNNNNNNNNNNNNNNNNNNNNNNNNNNNNNNNNNNNNNNNNNNNNNNNNNNNNNNN
NNNNNNNNNNNNNNNNNNNNNNNNNNNNNNNNNNNNNNNNNNNNNNNNNNNNNNNNNNNN
NNNNNNNNNNNNNNNNNNNNNNNNNNNNNNNNNNNNNNNNNNNNNNNNNNNNNNNNNNNN
NNNNNNNNNNNNNNNNNNNNNNNNNNNNNNNNNNNNNNNNNNNNNNNNNNNNNNNNNNNN
NNNNNNNNNNNNNNNNNNNNNNNNNNNNNNNNNNNNNNNNNNNNNNNNNNNNNNNNNNNN
NNNNNNNNNNNNNNNNNNNNNNNNNNNNNNNNNNNNNNNNNNNNNNNNNNNNNNNNNNNN
NNNNNNNNNNNNNNNNNNNNNNNNNNNNNNNNNNNNNNNNNNNNNNNNNNNNNNNNNNNN
NNNNNNNNNNNNNNNNNNNNNNNNNNNNNNNNNNNNNNNNNNNNNNNNNNNNNNNNNNNN
NNNNNNNNNNNNNNNNNNNNNNNNNNNNNNNNNNNNNNNNNNNNNNNNNNNNNNNNNNNN
NNNNNNNNNNNNNNNNNNNNNNNNNNNNNNNNNNNNNNNNNNNNNNNNNNNNNNNNNNNN
NNNNNNNNNNNNNNNNNNNNNNNNNNNNNNNNNNNNNNNNNNNNNNNNNNNNNNNNNNNN
NNNNNNNNNNNNNNNNNNNNNNNNNNNNNNNNNNNNNNNNNNNNNNNNNNNNNNNNNNNN
NNNNNNNNNNNNNNNNNNNNNNNNNNNNNNNNNNNNNNNNNNNNNNNNNNNNNNNNNNNN
NNNNNNNNNNNNNNNNNNNNNNNNNNNNNNNNNNNNNNNNNNNNNNNNNNNNNCAGTAAT
TTATTTTTATTAATCCCACCCAGTAATTTTATTTTTATTAATCCCAACCAGTATTTTTTT
TTAATCTGTTAATTTGTCAGCTATACAAAAAAAATCCCCCACAAAGTAACATATGTGGTA
ACTTGTAAGCGAGCATGAGGTGTATGAAACAGAACACCAGTGTTATAACGACTGTCGTTT
CCTCGCCATGCGAGGATAAATAAGTTACATACGTGGTAACTCGTAAGCGGGTACGAGGTG
TATGAAACAGAACACCCGTGTTATAACGACTGTCGTTGCCCAGCCATGTGAGAATAAATA
TTCATTCATTCTACCTTAAGCCTTTTCACTACAATAGCTATGACACTTCCTATCTCAGTA
CAAACATGATATCTTTCGGTGCTTTCCGCGTTCTAAAATACTTACAATGGGACAAAAGGA
AAAACAAACAACTTTTTACGATAATAATGGTCTTTGTTTGATAACAATGGGCTAAAGTGA
CCTCATTTTGAAAACAAAAACACTGGTATTACAGAAACCACTGAAACGAGTTTGCGAATT
GGGTAAAATATAGTGCAGTTTAAAATTGTAATACTTCAACGTTTTTTTACAACAATTTAG
GCGAATCAATGTTTTGTAAAAAAAATTGAATATTATTTTGAATTTTTTGTCGTTTTTTTT
AAATAAACATTAGGCAACAAAACTTTGTTAAAAATAAGATTGAGTTACATGTACTTTGGG
GCGATAACTATTGCTTCACTACAATATAGTGCAAATTAAAAGATACAAAAATTAACATGG
TATAAAAATTGGAACAGTGGTAAAAAAGGAATTAAACATTTTCGCCGAGAACTAAAAACT
TGACATTTTTTAGCATTTCTAGAACCATGGAACAGCAGGGGTACGAGGAGGGGATTTTGG
AAGTTTCGGTGTCGTTTCTGATGAAATATCTTGAATGTAAAGAAATTTGTGTTAAAATAA
TAATAACTTTTAAACAAGTTACATATGTCGTTATGTGGTAACTCGTAAGCGGGCCCGAGG
TGTATGAAACAGAACACCCGTGTTATAATGACTGTAGTTGCCCTGCCACGCGAGGATAAA
TGAGTTACATATGTTCATCACATACCTAATAATAACATAATAATAGTAATAACTTTTATT
TGTGACTTGCAAATTTACATGAATTTACAAGGTTCTATAGTATAAGGCTCAAGACATATA
ATGACAATAATTAACAAAAAAAAAATCACCCACAAAGTTACATAGATGGTAACTTTGTAA
GCGGGCACGAGGTGTATGAAACAGAACACACGTGTTATAACGACTGTCGTTGCCCCGCCA
TGCGAGGATAAATACGTTACATTTATTTATTTTGTAAATCTCACTGTTATTCTTGGGAAA
TGAATTAAAAAAATAATTATTTTTATAAAAATATTAATAAAAATTATTGAAAAAAAAACA
AAATTACTAGAATTTACTGAAACCGAAAAGAATTTACCGAATTTACCGAAAAAATGTAAC
GAAAAAACAACAAAATTTACCGAAACTCTTCCTTGTACTTTGGCGCGTGTCGTGCAAGAG
GTTTGCATTTAAGCAAGCACTGGTGCAGGACAAACAGCATGCGATATATTGTCACTGTGT
CAGCACCAGATAGTGGTTCATGCGCGGATAATGAGGTCACAGACCGCGGACTTCCGCTGA
CAGAACCATCTGTGTTTCGTTCCCAAATACGAACACAACGTGAAACAATGCGGTCGATGA
ACGTTCTCTGAAAATAAAAGTAAAAATAAAATATCTTTCAATATAATACCAGCTATTATG
TTATAATAATTAATAGTTATTACTGTATTTTACTAAACAAGAATCGTTTAACTATATGAA
CATCAGACCAGGATCAGATTCGCTGAATTAATTACAAGTTAACTTTATGTTAGTTACAGT
TAAAAGAAAAACTATTAATAGCTGGTGTGGCTAGGATTGAAAACAAAAGAATAATTTCAG
CGGATTATCTGGTGTAAAAACATTGGGTATTTCCGACGTTTCGCTGCCATTCAGCAAGAC
CTGAATAAGAAATGAAACGCAACAATACATGAAATGAAAACATTTCTGGGCACAAGAAAA
CAAAGGTTATTTTTAATTAAAAATTAGTTCACCTAAAAGTTAATCCCCCCAGTAATTTAG
TAATAAAAACCTTACTGTCAGTGGTGCACAAACGATCACCAACAAAATTTCATACTTGCT
TATTAAAACATGAGGTGTATTAATAATATGCAGAATATAATAAAAAAGTGTTATAACTCA
GAGTTGTACTATGATGTTATATTGAAAAATTTCCCATAACAACTAGAAGCTGTACAAAAC
TTTAATTTTTCCCACAAAAAATGACCATGATTTTCCAAAAAAAAATGTAAAAGGATAGTA
AAAACAAAATTTAACAAAACTAACCAAACCAGAATGATTCTCAATCTCCCTAAACAGCTT
TTGACCGGTTAGATCCGGATCTTTACTTCCGTTCCAATTCCATGACACCTGTCAATCACA
GAAGCTGTTATTAGGCTAATATTAGGCTGGCTACTAAAGTTACAAATCTAAATCTATTTA
ATTTGTAAAAAAGTGTAGTTTTTTGTGCAGCCTTAATATTGTAAAATAACTCCCACTGTT
TACTATTCATGTCGCTAAAAACCAGGAAATTATAATTCAAAGTTAAATTGGAAAATTCAT
TTCTTGCTAGTACTGATGTATGTAACTTTTTTATCATGGACACTTGTGCCTATTATTTAC
TTGTGTATGTGTGTTGGATGAGGCTTATATATAGGGGGACATGAGAGAACACCTACAAAA
AAAATTATTCGTAACATTTACGAGTTACCTGTTTGTAACTTAGTGGGCAATTATTTTTAC
CTGTGCAGTGATCTCCATTAAGTGAAACAACACATCAGTGGCGGCTGTATTATATTCATC
AACAAGTTCCATCATGTTTTCACTCATAGTTAACGAGGGTGGGAACAAATGCTCGTGCAG
CAGAGAAGAAATAAGGTTTGCATGGAATGCCGCGCTAGGTCGTAGAAATTAAAAAAAAAT
CAAATTAAACGAAATTACAGTTTTTGTTTTTGAAATAAGACTTGCATGAAATGATACGCT
GTATCGTAAAAAATTATATATTTAGAAAAAAATTATAGTTTTTGTATTTTTTTATATGTA
TGTTGTAAATAGGAACTAAAATATTAAAATTATCTTTTTTATACTCAGTTTCAAAACTAA
AATTTTCAAAATTAAATAAATTTACATGGTATAGTTGCAGTATGAAATATAAAAATGCAA
AAAGTATAGGCTATACAAAACAAACACCTATTCTGTTTAAATTTGGAGTATTCGGTTTAT
ATTCATTGTTATAAGTTCCATTGATTGTTCAGATACCACTTCATACCAGGAACATAAAAG
TTGTACCTGCATGTTTGTAGAACTTTATGGCAAGCTGTGAGACCTTCGGTCTGATGAAGC
ATTTTCGCCAATATTTCCACAACCAACACCATGCACCTATAAAAGGTAATGTGTTATAAA
ATATATGACCGCTGTTTCATTTAACTACAGTTGTTCAACATGTAGTTGGGTGGGGTAAAA
TGGGATGTGTTTTCATTTACTTTACTCGTCCCATTTGGTAGTTTACAAATAAAAAATAAG
AATGTTTACATTCTAATATAACCTGAGCCCTGCGACTCTAAAAGACAGTTATTGGCAATT
GTTTCAACTCAGTGGTCACTAATGGGTTGTCTAAAATGTCAGCCATACAGAAACTAATCA
CCCACAAAGTTACATACTTGGTAACTCGTAAGCAGGCACAAGGGGTATGAAACAGAACAC
CCGTGTTGTAACGATTGTGATTTTCCCACTATGCGAGGATAAATAAATTACATACATTCA
TCCATATACTGGATTCCGAACAATTGTTATTCATTCATTGACTCACTCTATTTCATCAGC
TCTTTCGTTCACATCGTGTGTCTGTTGGTTAAGATACCGCGTAAGTGTTTGTCCACACAA
TATAAACAACTCTGTATCTCTCCAAAACAAGTGCTGGATTGAATCTTTCTCTTTGGCTAT
AAATTGCAGCTCGAAAAAGTATCTGAAATGAAGGATAGAAAATAATGTTATTTAAATGCA
ATGTTTATACTACTAGGTAGAATATTCACATAGTTTAAAAGGTATTATTAGCTTGTATTC
ATTCACTTCCTCACATTAACAAAGGTCTTATTTAATGAGCAATGCAAAGAAATGGAATTA
ACAGCAAAACAACAGTCCCATAACACGCTATGGATAAATAAATTGTAGAACATTGAGTAA
AAAACGTGGATGTTGAACCTTATAAGAAGCAACTCACAGTTGGTTGCAAATATTTAATTG
AAATAAACAGATAAGAGAAATTTCAATAAATTGTGCAAATTTAAACCCTGATCTGGTGCT
TAAAAAAAAGATGGTAAAAATAAAATTACTTTTACTTGGGAAGTGATCCATAAGTAAGTT
ATAGATCATAGAGTATAATACAATTGGTTAGACTTAATTTTGTCTGTTACCTTTTTCCTA
GCACCAGATCCTTACTAATAAGACAGAATGTTTGATAAAATAAAAGCTGACTTACTTATG
GATCACTTCCACACATTCGTTTCGCTTATAAGCTGAAATCAAATCCTCCTTTAAAGAAGA
AAACAAAACTTTGGTTGTTTCTTTTTGAGTTTTGCTACTTTTTGTTGGGGTGGATGTCAC
GTCTATACCAATACTTGATGTAGCATTCTGAAACAAAGTATTATGAAACATAGGCGTAAA
TCCTGGGGTGGTAGAATGGGCAGCCAACCCTGAATTTTCTGCTTTATATTAATCAGTAAA
CATTACAACCTATGAAATGACATAAAATAAGATGTGAGGATAAAGTAATATACGTGGTAA
CTCGTAAGCAGGCACAAGATGTATGAAACAGAACACCCGTGTTATAATGATACGGTTGTC
CCGTCATGAGAGGATAAATAAGTTACATACGTGGTAACTTGTAAGCGGGCATGAGGTGTA
TGAAACAGAACACTCGTGTTATAACGTCTGTCGTTGCCCCGCCATGCGAGAATAAATAAG
TTACATACGTGGTAACTTGTAAGCGGGCATGAGGTGTATGAAACAGAACACCCGTGTTAT
AACGACTGTCGTTGCCCCGCCATGCGAGGATAAATAAGTTACATGCGTGGTAACTTGTAA
GCGGGCATGAGGTGTATGAAACAGAACACCCGTGTTATAACGACTGTCGTTGCCCCGTCA
TGCGAGGATAAATAAGTTACATACGTGGTAACTCGTAAGCTGGCATGAGGTGTATGAAAC
AGAACACTCGTGTTATAATGATACGGTTGTCCCGCCATGAGAGGATAAATAAGTTTAGTT
CATTCACATGAAATCAACTATATAGAAAACAATGCAGTTTATAAACTAATGAAAACTTAT
GCGTTCTAGCATGAAATTAGCCCCAGACTGGTCCCTTCATTCAAATATTATAAAAGCAGA
AGTGTAAGCAAGATATGCAGAATGTAGACAACAATAATTTTCATAATCAATTAATAATTT
AAGAGTATATAAACTACATACTTGTTAAATAATTAATTCGCAATCCCAAAGGGATAAACT
CTTTTAAATTTATATTAAATATGCTGCTTGCCATTATGGGTCTTGCCCAAAGACACATAT
GCCCACAATGTTAGTAGTGTGAACCTTGAACTCATGGCAGGAGCGCTAACCAGTAACCAC
TGAGATACCCGCTTTAAACGTATAAAGCCTATAAAGACGTATAAAGCCTATAAAGACGTA
TAAAGCCTATAAAGACGTATAAAGCCTATAAAGGCCAAGGCACTGGTGTAAAGTTACGGG
GTTGCAGGGTTGCCTGGCAACCCTTTGATTTTCTCCATACTACTAATAATACCTAATGCG
TAAGGAATTACGTTCGACCAAACGAAGACGCCATTATGACTGCGAACAAACTTTGTTTAC
GTTCGTTAAAATATTTTAATTTGTCTCATCCCTAAGTATTTCTGAATACGTTTACGTTTG
TATGAGCATTTAAAAAGCACATATTTAAACGGTTGCAAACCGAAAACAAAGGGTTGCAAA
GACTTCCTTTTTTTTTCTGGTTTTTGCAACCCTAACTTTTAGTAAAACTTTACGCCTATG
GGCCAAGGCGTATGAAGCTTTATAGGCTTTATACGTCTGGCAGCAACACACAAATAATTA
ATTAGTAATTTTGATAAAATATTAATAGTGAATTCCCTATCACTAAAATAATCAATCAGT
GAGCACGATTAAATATAACGAACACCCCATCAAAAAAAAATCAATAATTGAACAGCATAC
ATAAACTACATACTTTGAATAACTAATTAGTAATTACATTAAGTATATGGAGTACCCTAA
TGCATAAATATTCAATAATTTAACAGTATTATTAAACATAAATACTTGATAAACAATTAA
TTAGTAATAACGATCAAATATAATGAATAGGCACACCCTATTAAATAACTAAACAACATC
GAACAGAAGTTCATATAAAATACATACTTTGATAATTAGTTAGTCATTGGCAGCAGATAT
AGTGAATACCCTATGGCATAACTATTCAATAATTAAACAGTAGCATTCATAAAATACTAT
CGAGAGCGACGAAAAAGTTTTTGTTCTATCATTACGACACTGATACAAGTTAGCTTTTAT
AAACAAGGAAATTACGAATCTATGAGGAAACAAAATCCAATGTTCCGTAATCCAAGTTAA
AACTTTATTCTAAACCATTTATTTTAAAGCAAAACAGATTTGTCAAGGTAGAACAAAACA
TCCCATGCGTTATATGTTTGATGGCGATATATCACTCGCTTCGATGTTGATAATCGACGC
GGGGGAATACAATAAATAATTAATCATGAATTACCAGCATATAGGATTTCCACAACACCC
TTAGCATCTGGTACATGGTAGAAGTTTCGTTCAAGATATAGAAGTGAATTTCTTCGACCC
CTAAATCCCCCGAGGGCGCACGAGACAGACTTGAACTACTTTGCGTCGATAATGTTTCGC
AAGCTTCAGTTGACTCTGGGTTAGAAAATGGAAAAATTTTTAATATAGACATAACGGCAC
ATATTTCACAAGGACACATATGCCCACAAATCCACAATGGCAGCAGATGACTTGGTTTAT
GAAAATGGAAAACTATTAATTTTTAATGCAAATGTAACACTCTATATATACATATGGATA
TGATACTATTATCCTCATTTTCACATGGTTCTGTTTAAAACTAAAGCCCGTTTTACCATG
CGTGACGTGTGTAACTTTGTTGTTGATTGTTTTCATTGGCAGGTAACGACAATGTTCCGT
TTCATACACCTCGTGCCAGCTTACAAGTTACCATGTATGTAACCTATTTATCCTTGCATG
GCGGGGCAACGACAATTGTATAGCACTGGTGTTAATACACCTCGTACCCGTTTACAAGTT
ACCACGTATGTAACTTTGTTGTTGATTGTTTTTCTGTATGGTTGACAATTAGGCAACCCA
TTAGTGACCACTGGGTTGGAGCAATTGCCATTAAGTGGCTTGCCCAAGAACACATACGCC
CACAATGGTAGCAGCTACGAGTCTTGGACTTACAACATCATTGCTTAAGGTAGGCAACCT
AACCACTTTGCCAGCGCATCAGATTTTGTTGAAATAAAAGAAACCCACAAATTGTGGGAT
TAAAATCTACATACAAATTGTCGAAATAAAAGATACCCACAAAGTGTTGAAAAAGTAAAA
GCTACCAACAGACTAACTCACCTGATCTGTTTGAGTTGTTATTCGAGTTGTAATTCGACG
ACGCATTTGATCTTAAACTGGTTGCACTTCCAAAGTCTTCTGACTTCTTCTTCGTAAGCA
AATTCAAAACTGACTTTACTATGGAAGTTTGACTTTTAGTTGTGTGAGCGCTTTCTTCTG
GCGCTGTCGGCAAATTTAGCGTAGGCGCAAGTTTTTTCGTGGTTCGATGCGTGTGGCGGA
TTAAAACGTGTTGGACAATGTTTTGTAAATCTTTTTGTAGGAAGGTTGCAGTGTCGTGTA
TCTGTGGAAATTAAAAATAATTATACAAAAAAACTTGAAAAAATGTCTGAATACTTTAAA
AATCAAAAGTTTATACAACTTAAATTTCTTACCAATTCAATGCCAGTCATTGTACTGAAA
GGAATCGAAAAAATGACAGACTTTGGGGGGTTTTCGGTGACAGATATTGCATCGCCGGTC
GCAAACATAAATCGGAACGAGTGTTTTTCGTTTTTTGACAAAACCACGCACGGCTCGTAT
AATTTGACTTGCTGTTCCTGTAACAATAAAGATTAAAGAATAAATGTAACTTGCTTTATT
TTCGTGTGGTGGGGCAACGACAGTCGTTATAACAAGAGTGTTCTATTGCATATACCTCGT
GCCCGCTTACAAGTTACAACGTATGTAAATTTGTGTAAAGATAATAGGAAATTATGTTGT
AAAAATAGTAAAATAATCCGGTAATAAAAGTAAAAAAATAATAAATTTTATATTTTTTGT
ATGATGATATAAAGATAGACAGAACACTGGTAAAAAGAATTCTACTGTATCTGCTAACCC
CCTTTAACCCCTAACTACCAACCTCTAACACATTTAACAGCCTAATTTGTAACGTACAGG
TAAAAAATGCCTAAAATATTTGTTTCAAATAAGTTAAGAAAATAGTTTTATAGTAACGTA
CCCAGTCGTCTAATATTCTATTTAAAAAGCTCTCGAATTTAGAGTTTTTGATTGCCATCC
GTGAATTCGTTGCTAAACTTTTCTCCTATACATTTTAATCGTACTGCAGAGGACAGTTGC
TTTTATAGAAAAAGTTAAAAACAAAAAGATTTATCGCTTGCAGCGTTGCCGCAACAACAA
CAACAGATGCAGATGTCACACGGGGAAAGCCCAGAGTAGAGAGAAAAAGAAAACGTTAAG
AAAATAGCCGATTGGGGACAGAGCCAGTTTTTTTACATGTCTGCCTAGTTTTGCACATAT
TTTTGCCAAATGAACAAAAATTGGTCATTCGCGTATTTAAGGAACAAACTTACAAAACAA
AAATTGGGTTGAATGAGTTTAATCCACAAAAATTTAAGATTTATATTTTTTTATTGACAA
ACGGCAATTAAAGTTTTTAAAAAAACATCATCTTGTCATATTTAACCTATCGTGTCGACA
CACTGGTTATACAAATGATAGCCTACCCCAACGTAAGCCACACAAGAAAGCTATACTAGT
TTGCGGATTTTAATCAATAATTACTTTTTTAGCACTTTCGGTAATTACTTTTTTATTATT
TTAATAATAACATCATAAGTTTCGTGATTCTAACCCTGATCTGGTGCTCATAGACTATCA
CTAGAGTTAAACGATTCTTGTGTAAACAAAACAAAGTAAGGATCTGGTGCTACGAAAACG
TAACAAACAAAAATCATTTGGTTTAACTTAATTTTTGTCTTTTGCATTTTCGTAGCGCCA
GACCAATGGTAGAGTAATTACAGTTAATTGTTGGGACAAAATACCTAACAATTAACAATC
ACAGCCATTATTGCGTAACGATTCATGCGTTTTTAGAACCTATTGTTACATTTCGCTGCT
GGCATTGCCGAAGCGGTTCGAGCGAACGTATATATTCCACCGATGTCATGTGTTTGTCAT
TATTCAAGAAACATCTAACGGTAATTTCCCTGACCAATTGGTCTTTAATGAGTTATAAAA
ATGGATAATAAAATGTATTTGGGTGCAAAAGCCACGCTTTTGAACTGACGCCTTTTCCCT
TTTATCCATGGCGTGTTCTAACAACTGTTTTGCTGTTAATTCCCTTCTCTTTAAATTACA
CGATCTTCGCTATCGTTTTCGAAAAAATAAAAGTTATGTTATGTTATATTAAGATGTATT
CCACCATTATCGATGTGTTTGTGTAGTAAAATGTTCACGAAAATATAACTCTTTATAAAG
TAAAGATAAAGTTAGAAGGTGTCCCATCTTCCCCCCACTCTATACTGTATATGCAAAAAA
AAATCAAACACGTTGTCTGGGGTATAATATTCAAGTTTATTTGCACATCCCAAACTACAG
AGCTAAATATCTGTACATTGTTTACAACAGAAAATTATGAAATTGTTGCAATGTTCGCAG
TTCTTGGATGTATTCTTTCAGTGCATTTGGTGCTGGCGCACGGAAACATTATTTTTCTGT
AGTCATTAAAAGATACGATAACACTACTAACATTGATTAGAAGATTGATATCATAAATAA
TAACCGCATAGGTTAAAAAACTTCCGTATTTTTGTGTAATAATTGTGACAAGTGTCAGCC
CTAAAACGTCCGTAGCAACGCAAACTGCAGTGACAATCGTCAACCGTTTAAGCAAGCGAA
TAACTTTTAAGTTTGTTGGGAAATTTATTGAAGAAATCGTTTCAATTTGTATTCTGGCCT
TCGGTAGATTAGTTTCCTTTGGTGTATCTGTGACGTGGCCTGCTTGTGCAGAACTGCCAG
CACTGCTCGTAGCAGATTTCTGCTTGTTCATAGACCGTATTATAGCTTTCCGAAATAAAG
AGAAAATTCCACAAACTTTCCAATGACGTCGGAGAGGAATAATAAAAAGAACCAACAGCG
TCAACTGAAAAGAAATTATAACAATACCCGTTGGAACGGGTACCTCGACTGATCTTTCAT
CAAATATGCAAGCATAATATGATGAACTGTAACCACCAATTTTGAGCTGATAATGTAAAA
GAAAAAGTAAACCGACGACCGGTATGAGTAAAACACTGAAGCGACTCAACAATGTAACCA
ATTTACTTTGAGAATTTGCCAACAGTGGGTTCGTATACAAAGCACGCTGTCGCAACCATA
GTGAGGCAAACACCGAACACATTGTAGCAGCCAGAATGAAGTAACCGTATCGAAACAGTT
GTTCACACTGCACGTTATTTCTGGGTTTATCAGAAGGGAGTGAAATAAACAAAATGGAAC
AGCAGCATCGCCCAAAAAGCATAACAGCAGAAAAAACAACAAAGCTGTACAAAATACCAC
CGTTGGCATCGGCTTGGTGTCGTTGTCTGAATCTTTTCTTTTTGACGCCGTGAAAAATCA
ACCCAACTACTAACCATAAACTACACGAAACGATTATGGCTTCGATTGTCAAAGGAACAA
TGAACTGGATTTGCTGCGTTTTCGGTATAATCGTGACGTCAAGGCTTTCAGTAAATCCTT
TCATACTGATGGAATGAAAAGTTATGCTGAGTGAAGATTCGATTTCCATCGCTACAAAAC
GAACTGTAAACCAGCTAACACGGTTGTCTTGCCTTTGATGGAAGATCTTGTAATTCAAGT
TGAACAGCTTATCAAACTTTAATACACAATATGGATGCTTTGGAAATAAAAACCCTGCCA
GTACAGTATAGACTACAGCATTTACTCTTGTATGTTCACCTCTATCGTAATAATGAGGAC
GAGCAACTAAACAATGTATAAACTGTATAGGAAGTGTGCGTATTTTCCGGGAAGCATTGC
GTATGGAGGAGCAAGATGTTATACATAGCAAATACGTGATAACACCTCATCGACCGCATT
AAAGTTGATCCCTTAACGTTTAAAATGTGAACGACAATAAGTGCGTTTTTATAAAGGTGC
CTTGGCACAGTGGTTTATAGCGCTTGAGTTACCTCTTTTTAAAACACGGACTGCAGCCGC
TCGGTCGAAAAGAAGCACAATCAAAAATTAGCCCGAAAAGAAGTGCAATATATATTTCCT
AATTGATCAGTTTCAACACTTTTGCTACAACTATCTCACGGGACTCGTAAACTGTGGGAG
TCTCACGACAAGAGAGCAGGGTTCTAATGAATTAGTACGTTTCTTTATAAAATCATTAAT
AAAGAACGGGAGTACGGGATGTGTAAATAAACTTATATATATATAATGTCTGTACATGAA
AAACAGGAAGAGAGCGTTAAGAAAAAAGCACGCAGTCGCTACGTTGCAGGACGCTTCCTG
CGTGCTACCTTAATTAGTAGAGTGGAATGCAGAGCATACTTTCCAACGCTGCAGTATGGT
CATTATGGGCTTAACAGTACTGCACAATACCGAACATTTGACGGGGTTGGCCAGTTTAAG
TTTGCATCACAGCACGCGCACCGGAGTTTTTCTTTATTTATGATTTTCATTCATTCATTC
ATTATGATTTTATAATGATATGTGCTAATTCATTAGAGCCCTGCTCTCTTGTCATAAGAC
TTCTCAAAACTTCTCTTTTTTTAAAAAGTTATAACTCCTCTTGCATTTTTCGTCTGCGAA
TTTACCAAAATACAAATACAGTAATCATTTTTTTTGTAATTGGAGACTAGTTTAAAATGT
ACCAAGAACAGAATTATGAGCATACGTTTTATTACTTTTTACAGCGTGTTTTTACTATTT
CATAGCATGGCAGCAAGTTACTCTTTTAAAAGCTTNNNNNNNNNNNNNNNNNNNNNNNNN
NNNNNNNNNNNNNNNNNNNNNNNNNNNNNNNNNNNNNNNNNNNNNNNNNNNNNNNNNNNN
NNNNNNNNNNNNNNNNNNNNNNNNNNNNNNNNNNNNNNNNNNNNNNNNNNNNNNNNNNNN
NNNNNNNNNNNNNNNNNNNNNNNNNNNNNNNNNNNNNNNNNNNNNNNNNNNNNNNNNNNN
NNNNNNNNNNNNNNNNNNNNNNNNNNNNNNNNNNNNNNNNNNNNNNNNNNNNNNNNNNNN
NNNNNNNNNNNNNNNNNNNNNNNNNNNNNNNNNNNNNNNNNNNNNNNNNNNNNNNNNNNN
NNNNNNNNNNNNNNNNNNNNNNNNNNNNNNNNNNNNNNNNNNNNNNNNNNNNNNNNNNNN
NNNNNNNNNNNNNNNNNNNNNNNNNNNNNNNNNNNNNNNNNNNNNNNNNNNNNNNNNNNN
NNNNNNNNNNNNNNNNNNNNNNNNNNNNNNNNNNNNNNNNNNNNNNNNNNNNNNNCTTCT
TTTTCGTAAGCAAATTCAAAACTGACTTTACTATGGAAGTTTGACTTTTAGTTGTGTGAG
CGCTTTCTTCTGGTGTTGTCGGCAAATTTAGCGTAGGCGCGAGTTTTTTCGTGGTTCGAT
GCGTGTGGCGGATTAAAACGTGTTGGACAATGTTTTGTAAATCTTTTTGTAGGAAGGTTG
CAGTGTCGTGTATCTGTGGAAATAGATTGAATTATTTGGCAATGATGAACCATTAGTTGT
GCTTGTGCATGATATGTTTGAATAGGGTGCTACGAAATATGTTACAGATTAAGATTCCAA
TTGAACAATTTGATGATGCCATTTAGACGCAATATATATAAATATTTTTTTTATTATGCA
ATTGATTGGACTTGATTTTTGTCTGTTAAGTTTTCGTAGCACCAGATCCTTACTGTATTT
CTTGACAAAAGAATCGTTCAACTCTATAAGCACCAGATCAGGGTCAGATTCGCGGAATTT
ATTACAAGTTATCATATGTTTCGGTGATAATGGGTTATATCTCGAGTGTCAAAAATTTAT
ACAAAAAACATAAAATTTAAAAATTTATACAAAAAAACATAAAATTTAAAAATTTATACA
AAAAACATAAAAAATTTAAAAAATGTCTGAATACTTTAAAAATCAAAAGTTTATACAACT
CAAATTTCTTACCAATTCAATGCCAGTCATTGTACTGAAAGGAATCGAAAAAATGACAGA
CTTTGGGGGGTTTTCGGTGACAGATATTGCATCGCCGGTCACAAACATAAATCGAAACGA
ATGTTTTTCGTTTTTGGATAAAACCACGCACGGCTCGTATAACTTGACTTGCTGTTCCTG
TAACAATAAAGATTAAAGAATAAATGTAACTTGCTCTATTTTCGTGTAGTGGGGCAACGA
CAGTCGTTATAAACAAGAGTGTTCTATTGCATATACCTCGTGCCAGCTTACAANNNNNNN
NNNNNNNNNNNNNNNNNNNNNNNNNNNNNNNNNNNNNNNNNNNNNNNNNNNNNNNNNNNN
NNNNNNNNNNNNNNNNNNNNNNNNNNNNNNNNNNNNNNNNNNNNNNNNNNNNNNNNNNNN
NNNNNNNNNNNNNNNNNNNNNNNNNNNNNNNNNNNNNNNNNNNNNNNNNNNNNNNNNNNN
NNNNNNNNNNNNNNNNNNNNNNNNNNNNNNNNNNNNNNNNNNNNNNNNNNNNNNNNNNNN
NNNNNNNNNNNNNNNNNNNNNNNNNNNNNNNNNNNNNNNNNNNNNNNNNNNNNNNNNNNN
NNNNNNNNNNNNNNNNNNNNNNNNNNNNNNNNNNNNNNNNNNNNNNNNNNNNNNNNNNNN
NNNNNNNNNNNNNNNNNNNNNNNNNNNNNNNNNNNNNNNNNNNNNNNNNNNNNNNNNNNN
NNNNNNNNNNNNNNNNNNNNNNNNNNNNNNNNNNNNNNNNNNNNNNNNNNNNNNNNNNNN
NNNNNNNNNNNNNNNNNNNNNNNNNNNNNNNNNNNNNNNNNNNNNNNNNNNNNNNNNNNN
NNNNNNNNNNNNNNNNNNNNNNNNNNNNNNNNNNNNNNNCTTTTTACCACTTTTAGTAAT
TACTTTTTTATCATTTTAATAATAACATCATAATAATAATAACATCAATAACAACATCAA
ATTTCGTGATTCTAACCCTGATATGGTGCTCATATCTGGTAAGTTGAACGATTCTTGTGT
AAAGAAATACAGTAAGGATCTGGTGCTACGAAAATACGTAACAGACAAAAATCATTTGGT
TTGACTTAATTTTTGTCTGTTGCATTTTCGTAGCGCCAAACCAATGGTAGAGTATAATTA
CTGTTAATCGTTTGGACAAAAGAACTAACAATTAGCAATAACAGCCATTGTTGCATAACG
ATTCATGCGTTTTAGGAAACAATTATTACATTTCGCTGCTGGTATTGCTGAAGCGGTTAG
AGTAAATGCAAAATATATTTCACCGCTGTGGGTTCGTTTGTCTTTATTTAAGACACATTT
AACGGTAATTATTCCTATTCTCTAATACACCGTTGTTAATTGTTTAAAACACGATCTGGA
TATTATAGGTAAAGGTGTACCGTCTTTTTCCCATCCCCACTATTCTATACAAAACTATAT
TGAAACAGCACACGTTGTAACTACTGTTTGCAGTTTCTTCTTTTATGCTCGCGTGGCCAG
GAAACATCACTCGTGCGACCTGTTTCGAACACCTCGTATCAGCAAACGAGTTACCAAGTA
TGTAAGTTTGTGATTGGTCGCGACCTTAATTAGTAGAGTGGGAGGCGGAGCATACTTTCC
AACGCTGCAGTATGATCATTATGGGCTTAACAGTACTCCACAATACCGAACATTTGACGG
GGTTGGCCAGTTTAAGTTTGCATCACAGCACGCGCACCGGAGTTTTTCTTTATTTATTAT
TTTCATTCATTTATTCATTATGATTTTATAATGATATGTGCCCATTCATTAGAGCCCTGC
TCTCTTGTCATAAGACTTCTCAAAACTTCTCTTTTTTTTTAAAGTTATAACTCCTCTCGC
ATTTTTCGTCTGCGAATTTACCAAAATACAATTACATTAATCATTTTTTTTGTAATTGGA
GACTAGTTTAAAATGTACCAAGAACAGAATTATGAGCCTACGTTTTATTACTTTTTACAG
CGTGTTTTTACTATTTCATAGCATGGCAGCAAGTTACTTTTTAAAAGCTTTTAATATTGT
AGTAATTTGAAAGAACCGATATGCTCACTGGTAAAAGAGGAAACATCGTATCTCTCGGTC
GCGTTTTGGCTTCCAACGTGCTATTATCAAAACTATTCACTTATGCCTTAGATGGAAAAG
CTAGGAAGATTGAACAACTTTTCGCAAGTGAAGTCAGTAAGTTAATCAAACATGCTGCTT
ATAAACTACTGCCGACCAAACTTATATACTGTGTAGACTAAAAAAGGGGCTAATGAAGAA
TCCTACCCCTACGTTATAACCCCTAACTACCAACCTCTAACACTTCCCACCAGCCTAATC
TGTAACGTACCGGAGGATTCTTCATTAGCGCCCAAATACTCAGGCAACTTGTTTGTTTTA
ATTATAATCCTTCTCTACGTAATCTGCCAACCACCCAGCCTGCAGAGTATAGCATGCACG
ATTTTTTTACAGACTTTTGGTGATGCACGCCACAATTCGTCCCACGCACGCCAATTAATT
AAACAAAGATAAAAACGTATTAAATTAAGTAAGATTTCCTAACGTGGCTTGAAAATGTAC
ATGCTTTGCACGCAGATTTTTAATGATAGCACGCGCACACGTGAAAAATAACCGTCTTGC
ACGCGCCAGATCTCGTCAGGAACTGCCATACTCTGCAGACTGGCTAACCACTATAACCCC
TAAACGTAACATACCAGAGGATTCTTCACTAGTGCCCAAATACTCAGGCAACATGTTTGT
TTTTAGGCACAAGCCTAGCAGTGGATATGTGCAACAGCCGTGGACAAACCGCTTTGTTCG
TCTGCTGCATGAATGGCCATTTAAAATGTGCGGCGGTTCTTCTATCTTTAGGAGCCGATC
CTAACAGGTAAAATGTAAATCTGTTTTACCGTAAGCGTGTTTTAACGACTGTTGTTTTGT
CGCTATATTCTGTTTTACTACTGATACCATTGTGGGCGTATGTGTCCTTGGGCAAGACAC
TTAACAAACATTACTCAATGATTACAAATGAGTTGCAGCACCCATGTTGGGAATAATGGG
CCAACTGCGGCCTAAATTTCATACCCCATGAAATGTCATGCTGTATGACGTCTCCCATAA
AATAAAAATATACGCTAGTAGTAAAATAATAATGAATAAACTTTCAGGGGCTCATCTGGT
ATGAAAACTTAGTGTATTTCCAACATTTCGCCTGCCATTCGGCAAGACTTTAACAGAGAA
CATTATGGAAGACAAAACGTTGAGAATACACTATGTTTTTATACCAGATGAGCCGTTAAA
CGTTGATTTACATCATGCCTGGTGGCAAAAGTCACAGAATAATAAACATATTCATTACCC
CTTCCAGACGTAGTGATGATGGCAGCACTCCTACACATGCTGCTGCATTCTCGTGTTCTC
CCACTGTGTTACAACTCCTTGTGCAGAAAGGTGGAGATTTAAGGTTGCACGATGACAGGG
ACATGATGCCACGAGACTGGGCCGTCGAAGCTGGGCAGAAAAAGAATAAAAAAGTAAGCA
CTGGTGATCACCGGAGTTACTTGCAGAAAAGAATCCATCAGTAGAATACGACGTGTACAG
TTATTGTGTTGTGGTTGTAGAACTACTGTCAGGTATGTATGTTACAGTATGGCGCTGTGG
TTAGCGTATATGCTTCAAACTCAGAGTTTTGGGGTTCAAGGCTTGCCGCTGCTACCATTT
CTGATGTATTTGTCCTTTGGCAAGACTCTTAATGACAATTGCTCTAACTCAGTGGTCACT
AAATGGGTGTAGCACCCTGGGTGTTGGGTGAGGTAATGGACAAATTCTCAGGTCCCGTGG
CGTGACATGATGTATGACCTTTGAATATAAATAGTTTGTTCTGTTTCATATACCTCATGC
TCGCTTACAAGTTGCCATGTAACTTTATGGGCGATTGTTTCTCTCTGTGACTGACAATTT
AGACAACCCATTAGTTGACCACTGGGTTGAAGCAATTGCCATTAAGTGTCTTGCCCAAGG
ACACATACGTCCACAATGGTAGCAGCGACAAGCCTTGAACCAATAACATATAGATTGTAC
AAACTTACATTGTAGAACATATTCCCTGTTTTTAAGATCCTGGAAATGATGGACCAATGG
CAGACTCAGGTTGTTAAAGAAATTTCTTCCACCAGTAATTCTATTTATTCAATCTCAAAG
AAATCAACATCAAGTTTAACAAGGTTTAAATGGAGTTTTATGCCAGATAATATGTTAGAT
CTAGTAGAATATTGAAACAATGTATATATAGATGTAGACTAATAAAATATATCAATTATA
GAGAAATTTAGGATATAGTTTTGTATACATAGAAAATATAGCAGTATTTTCGGTAGTGTT
GGTATATAGAAAATTTAATATGATGAGAAAAAAATGTAAAAACATTGTAAGCAATAGTTG
TAAACTGTAGTTTAGTTATAAACATGCTATTACAAAAAAGGCATTAGTTTAGACACCATT
GAAGCTTGAAAAACTTGTTTTAGTAAGATAATACAGTCAACCTCGCATAATCAAACCAGT
ATCACTTGGTCCAAATGTAGCCGATTAAGCACGGCTGACTGTATAACAGTAGGAATGAAT
GAATGTAACTTACTTTATCCTCGCGTGGCCAGAAAACGACAGTCGTTATAACACTGGTGT
TTTGTTTCACACACCTCATGCCAGCTTACGAGTTACCATGTATGTAACTTTGTGGGTGAT
TATTTTTTTTAGATTTTTTATGTATGGCTGATAATCTGGACAACTCATTAGTGACTACTG
GGTTGAAAGAATTGCCGTTAAGTGTCTTGCCCATGGACACATACGCCCACAATGGTAGCA
GCAACGAGCCTTGAACCCTTTACCTCTGGGTTACGACAGGCGAGCTAACCACTTTGCCAC
GGCGTCGGACAGTAACTTCCTTGCTTTTCAGATTACTCCGAATAGCTTCTGAAACCCAAG
GCAGCACCACCCCGCATTCTACGCCTCGTAATTCACATTTATCACAATATGGTTTCGGGA
GTTTCTCGTCACTAAAAGCAGCCACAAACCAACACCATGAGATTGGCTTCACAGCCGTTA
TACCAATCCTATCACCAACAAGTTTGAATTGCGCAACTAATGAGCCGACCATCACGTACC
AAGTAAGTTTTATCTCTATTTGCTATTACTCAAACTTTTTCCTATAGAATTTTTCTTTTA
TCTTTTTATGTTGTTCTTTTTATCTTTAACTTTTTTTCTTTTTTTCTATTTTTCGTATTT
TTTTTTTTTTCTATTTACCAAGTATTCAAATTTTACCTCAACTTTTTGTAGCATTTCCAT
GAAAAAATTTTAGTATAAAAATAGTATAAAAAATAATATAGTATACAAATACATGTAAAA
TATTTTATTTTGCACGAAATATATTTTTCTTTATGGCACTTGTTTTCACTGCTCCCTTTC
CAGCATTTATGAAGTTTGAAATACACTTTTTCTAGATGAGCCACTAAAAGATTATTTACA
TTAATCCTGGTAGCAAAAGTAACAGAATATATGTATGTTGTATATCTCATCTCAATCTAT
AAAAGAAACACATTTATTCCAACAGAGTCCACCACATTACATTGTAAGTAACGGAAGATG
GGGCAACCAGGTAGTCTCAATAAAAAGGATCAAAAAACTGAAAAGAAAAGTTGCACGACA
GCTGGCAAGCACATCTGACTTGTTCATCACTGATATTAAAATCAACAGGTATGTGCAGGG
AGACAACTTTGAATGAATGAATCTAAATCATTTACCCTCATATGATGGGGCAATAACAGT
CATGATAACATGGGTGTTCTGTTTCATACACCTCGTGCACGCTTACAATTTACCATGTAT
GTAACTTATTTATCCTCACATGACGGGAAATGACAGTCGTTATAACATGGGTGTTCGGTT
TCATACACCTCATGCCCGCTTACGAGTTACCACGTATGTAACTTTGTGAGTGTTTGTTTT
TCTGTATGGCTGACAATTTAGACAACTTATTAATATACATGCGAGGATAAATTAGTTACA
TACATGGTAACTTGTAAACGAGCACAATTGTATGAAACAGAACACCCCTGTTATAACGAT
TGTTGTTTTTTGGCCACACGAGGATAAATAAGTCACATACGTGGTAACTTGTAAGCGGGC
ACGAGGTGCATGAAACAGAACACCCGTGGGCCGTGTTACAACGACTGTAGTTGCCACACC
ACACGAGGATAAATAAGTTACATACTTCATTACTTTCAGTTTACTCCGTCATCCCTCCAT
CCTTATGTTGATGGGTGTTTGTGTGGAAGAAGGGAATGAATCCGACCCGCGTAACAAGAA
CCAGACCCTCCCACAGTGCTTGGTGTACGAGCGCGCCACGCTTGGGTCGCTCTACTTTGT
TCTGCATGAGCAGTCATGTGATGTCATGTTGACAGAATCAATTCATTTGATGATCCAGGT
AACCTTTAAGTTAACATCATTATGACAAGATGGACAGCCCATATAATATGTACTGACAAC
TCATATGTAGACCTTCATTCTATAGCTTATATCACTTTCAATACAAATATAAGTATCTGA
CATTCCATATTTAACTTGTAATAAACTCTGCGAATCTGACCCTGATCTGGTGCTCATAAA
GTTGAACAATCTCAGTAAAGAAGTACAGTAAGGATCTGGTGCTACGAAAATACGCAACAG
ACAGAAATTGTATCGAATTAAATTTTATTTGAATGAGAAACTGCTTATGCCATTCAAGTT
ATAACAACTGTCCATGCCCGCCACATAAGAATAAATAAGTAACATTCATTCACACCAAAG
GTAGGCCAAGGTTTATCATACGAATATTATAATGTGCACACAAACAATATATTTACTTAG
CTCAATGTAAGTACATTTGTTTGACCTACATTTTAACCACAATTCCCAGCCCCCACAACC
CCAATAAGTCACATTCATCATATATTATATACGTTTAACTTATTCTGGAAACTCCATCCT
ACACCCCAGGTAGGCCAAGGTTTATCGTACCTCCACCAGCGTGGGTTGGTTCATTCATGT
TTATCCTCGCATTGCATCTACCTCGTCAATTCACGAACGGCTAAAATATCAGATTTCTAT
TACACGACACACAGGTGAGATTGGATGAGATATCTTTGTTTGTTGTTACGTTCTATATGG
GTGAGGTCCTACAGTGAGACAAGCCATGGATCAACTCTGGTCTAAATCCCAGATCCTATG
ATGTACCTCGCTGTAGGACCTCACCCATATAGAATAAAACTACATTATGTATCTCGACAA
TTTTTTTGTATTTTTGTAATTTTTTGGCATTTCTTTATCGCGACAGCGTCAGATTTACAA
CCTACACATTATCTCTACAGCGGGGACTCTACTGTTCCCAACCGTATTTCCCACATATAC
AACAGATGGTTAGCACCTGAGTTACTTGCCGAGAAGAATCCATCAGTAGAATGTGACGTG
TACAGTTATTGTGTTGTGGTTGTTGAACTACTGTCAGGTATTTATAAAAAGGTGTATGTT
GGAGTACAGTACAGATGCGGGTCACTGCTACCATTGTGGGCGTATGTGTCCTTGGGCAAG
ACACTTAATGGCAATTGCTTTAACCAGTGGTCACTAATGGGTTGTCTAAATTATCAGACA
TACATGAAAAACAATCACCCACAAACAACAAAGTTACATACGTTGTAACTTGTAAGATGG
CACGAGGTGTATGAAACAGAACACCCGCTGTATGACGACTGTCGTTTTCAGGCCACAGGA
GACTAGAAGCAGGTTACATTCATTCAGCCAGTTACAAATAACACAGTTATAACCAACTAA
CCATGCCACAATATGACCAGGTGAGCTTCCATGGAAGGGGTTTGATCCTGACAGCGTCCG
TCACCAGATCGTTAACAAAGCAAGATCACTCCCAATACCTGATCGAATACCTCACCTGCT
AACTGGTACGTTAGCACAGGGGTTGGTGGTTTCTAGAAGGAAAAGAAACATCACGTTACA
ACAGATATTATACAGTCTGCAAGCTTTGGCACAGGTATGATATAATTCAATATCACTACA
TTGTATTATGTAATGTATACAGTATACACAGTACAGGTACAATGTATACAACACTGGTCC
ATTCTGTTGCATATATTTAAACAAGTGTTGTTTTGTCGCTATATCCTGTCTTCTTGTTTC
AAATATTTTTCAATTTGCATACACCTTATTATATATTACAATATATACGAATATAACCGT
CGTTGTTCTAGTCTATAACTTGTTTTCACTTTCCTGTTATACTTACAGCTGCATCTACAT
TACAATATAATTCAATTTTTTTCAATTTTTTTTTATGTAATACGTTAAAAAATGGGTAGT
CTATGTATGTACATTATACCGATGCTGTTCCAGTTGCAATACATTTCTGTTGCATTTATT
TTAACAACTGTTGTTTTGTCGCTATATCCTGTCTTCTTGTTTAAATGTTTTTTAACCAGC
GCTATACTGTAATCAAAGAAAATATAAAATATTATATTCTAACACCACGTATTCTCACCT
ATGCAGTCGGATATGATTTTACATTTGGAGGAAAAACACGATGAGCATGGAATGTTTCGA
ACAGGTACGTGCATTGTTTAACAAAGTATATGAATTCCCTACCAACCTTAGTCTATGTGG
GTAAGGTTTTTGGCATGCCATGGGTCCTGGGTGTAAGAAATGCAGATGTTTTCATCAGCT
GTGTTTAAACAGATCTTTCACTCTTAAGAATTACGCGTTCCACTTTAAAATTTTCCAAAT
CATAAAAAACTAGAAAAAAAAACTAATATAAAGTAGCAACAGAAGAGTGAACACAAATAT
GAATGAATGAATGTAACTTACTTTATCCTTTATCCAAAACCCCAACACCTGGGAAAAAAA
TATGTTATAAAAATTCTTTTTTAATTTGTTTTATTTGATTCAGTTTCTCGCACATTAGAC
GGCACAAATATGTCATCCATAGAAAAACCAGCAGGGGATGTGGGGGTTGACGTACCAGAT
ACAGGTAGACAACATTTTCTAATACAATATTTAAATTTAATTTTTTAAAGTAATATATTG
TTAATTTTGCAATGTAAACAATATTTTTTGCAATTCAGAAAACATTCTTTTTTAATTTTG
TAATTTCAAAAAATTAATATTTTTCTAATATTTTCAGTTCCGTTCCAACCATATTCTGAA
CAAAGGCAACAGAAAACTTCAAATATAAAGTAATTTCTATTTCACTTGTTTAGCTACCTT
GTCATTGCTGTACAGCAAATACTAGAATTTTTTTAAACACAGATATTTAATTGTAAAAAT
ATTCTCTGTTNNNNNNNNNNNNNNNNNNNNNNNNNNNNNNNNNNNNNNNNNNNNNNNNNN
NNNNNNNNNNNNNNNNNNNNNNNNNNNNNNNNNNNNNNNNNNNNNNNNNNNNNNNNNNNN
NNNNNNNNNNNNNNNNNNNNNNNNNNNNNNNNNNNNNNNNNNNNNNNNNNNNNNNNNNNN
NNNNNNNNNNNNNNNNNNNNNNNNNNNNNNNNNNNNNNNNNNNNNNNNNNNNNNNNNNNN
NNNNNNNNNNNNNNNNNNNNNNNNNNNNNNNNNNNNNNNNNNNNNNNNNNNNNNNNNNNN
NNNNNNNNNNNNNNNNNNNNNNNNNNNNNNNNNNNNNNNNNNNNNNNNNNNNNNNNNNNN
NNNNNNNNNNNNNNNNNNNNNNNNNNNNNNNNNNNNNNNNNNNNNNNNNNNNNNNNNNNN
NNNNNNNNNNNNNNNNNNNNNNNNNGCTGGCACGAGGTGTTAAACCCGTGTGATAACGAC
TGTCGTTTTCCGGCCACGCGAGGATAAAGTAGGTTACATTCATTCATTCACATTCATAAC
TTAACATTTCCGTGGTAACTCGTTAGCGGGCACGAGGTGTATGAAACAGAACACCCGTGT
TATAACGACTGTTGTTGCCCCACCATGTGAGGATAAATAAGTTACATACGTGGTAACTCA
TAAGCTGGAACAAGGTGTATGAAACAAAACACCCGTATTGTAACGACTGTCGTTGCCCCG
CTAGCGAGGATAAATAAGTTATTCATTCAACTAACTTTGTTTTTGCTATATTTTTACCAA
CACCTTAAACTGTGAGAATTTTCATTCAGTTCATCTCCTGTGATCACCAACGTTACGTGC
ATTGACAGCATGAGGAGGATCCAACACAAGAAACCGTTCAATTCAACTGTGGTTGGTGCC
CATGTAAGTATGGGGTGTTTATTCATTTTATGTTCCTGCTGTTTATTCTGGCGGCGTGGT
TAGCGCACCTTCCTTTAGCTCTGAGGTAATGGGTTCAAAGCTCGACGCTGCTACCATTGT
GGGTGTATGAGTTCTTGGGCAAGATACTTAACAGCAATTGCTCCAACCCAGTGGTCACTA
ATGGGTTGTCCAAATTATCATCCATATGGAAACTAATCACCCACAAAGTTACATACGTGG
TAACTCGTAAGCGGGCCTGAGGTGTATGAAACAAAACATCTGTGTTATAACGACTGTCGT
TTTCTGGCCACGCGGTGATAATAAGATACATTCAGATGTTAGCCATCTATATTTTCATAA
CATTACAGACCATGGGACGAGAACCGAAACAAAATCAAAACATGAATCGTAGCTCGTTTA
CAAGACAAGGTAAGATTATTGTTCAAATTTACTGAAACAAAGAAAAATATATATATACTA
TAAATTAAGTTCATCAATATATACTTTAAAAATATTTATATATACATTGTGTATTTTTAT
CCTTTGTACCAAATTATGTTTAACCAGTTCTAACTACAGAGAGTCCGAAGTCTAAGATTC
AACCTGCAGTTGCGAATGTTAGTAACGCTACTAACTATTCACCAAGGTAATTGGTGTTGT
TACTGTTGAATGAATGAATAAGTGTGACTTAATTTATCATGGACAGAAAAGATAGTTGTT
ATAACACAAGTGTTCTGTTTCATACACCTTGTGCCCGCTTACAAGTTACCACATGTGTAA
CTTATTTATCTTTGCATGGCGGGGCAACGACAGTCGTTATAACACGGGTGTTCTGTTTCA
TACACCTCATGCCCGCTTACGAGTTACCACGTATGTAACTTATTTATCCTCACATGACGG
GAAATGACAGTCGTTATAACACGGGTGTTCTGTTTCATACACCTCATGCCCGCTTACGAG
TTACCACGTATGTAACTTTGTGAGTGTTTGTTTTTCTGTATGGCTGACAATTTAGACAAC
TTATTAATGTTTTTACTCACCAAGCTTTTGTATGTGGTGCATATGCTTCAATCTTTATAT
AAACACAGGGGAGGCAGGGATAGTCAGACACACAATCCTGTAAAACAAATCTAACTTATT
GGTTGTAATGTTTACTGGTTAATGCAGTGCAGAAAATCCAGGGTTGGCCTGCCAACCCTG
CCACCCCAGGTTTGGTGCCTATGGTGGTGGTATATGACTATACGTTATTATGAAAGTGAA
ACAGGTTGAATTTTCCACTAATATTGTGGTTCCACCCACAGTAAACTATCCACATTGGAA
AACAACAGTGGAGTTGAATCTTTAATGCAAAACAAAAGAACTAAAAACTTTCTGTGAGTA
AAACCATATTAACATAATTTATACCATATTTGCAGGTAAGCACAATGTTATTAACGCAAG
CCATATTATAACCTTGGAAGAAGGCTACGTCACCCCAATAAGAGACAAATTTGTTTTTAA
ACGTTAAAAATCAATCTGACTATTATTTTATTAATATCAAGTTTAGAAAGATTTTTGCTC
CATCTGCTGTTGTGGGTCAAAGGTAAATACATATATTCCCCCCTACTATAACATATTATA
ACATACGTTCCATAATAATAATAACATACTATAACACCCCCCCCCAGAGATGAAGAAGCT
GGCTACGTACACCCCGAACTACTGGATACCGACTCCGTCAACAGCAGCTTGCTTGGTTAT
TATGATTGTAAAAGTAACCAAGATATTGGGTGGGTGGATTAACTGTAGTTATCTGTATGA
ATGGGTGTAATTTATTTATCCTCGCATGGTGAGGTAACGACAGTCGTTATAACTCGGATG
TTCTGTTTCATACACCTTGTGCCCGCTTACAAGTTACAACGTATGTTACTTATTTATCCT
CGCATGGTGAGGTAACGACAGTCGTTATAACACGGATGTTCTGTTTCATACACCTGTCCG
CTTACAAGTTACCACGTATGTAATTTTGTAGGTGATTGTTTTATGTATGACTTCTGTTCA
GACAACTCATCAGTGACCATTGGGTTTTAGTGTAACAGGTCAATTACTTCTATTATTTGT
TGCAGGAATTTTGTTGCGAATACAAAAGTTACCGATTACGTAATTAAAAGGTAAGTTGCG
ATTGAATAAAAATGAAAAGCTTAAAAACTTATTATAAAATCTCATTGTTTCAAATTTATG
CTTGCTGAAATCTAGACCATAGTTAAGGTATGCATTTGATTACATAGTAACAATACACGT
TGTGCCAGCTTACAAGTTATCGCACATGTAACTTTGTGGGTGATTTTTTTCCTGTATGGC
TGGCAATTTAGACAACCTATTCGTGTATTTGTGACAAAAGGCCTATCTGGCGTGGCACAA
CAGTCGTTATAACACAGGTGTTTTGTTTCATACACCTTGTGCAAGTTACTGCTTATATAA
CTTCGTGGGGGAATATTTTAGTTTTTAGCTGACAGTTTGAACAACCCATTAGTGACCACT
GGGTTGGAGCAATTGCCGTTAAGTGTCTTGCCCATGACACATACGCCCACAATGGTAGCA
GCAACAATGTTGTCATAACTTTGATTATTGCTGTTACTATAATTCATCCCCCAGGCAACC
CTCACTGACTGAAAGCGACGAAAACATTCTCACTGAAGCGGAACTCCAACTTTTGCTTGG
TAAAAATAAAAACCATCGAAAATATTCCGATGTGGTCCAAGCAACCAGCGTAAGAACATA
TACAGTAGATAATACCGGGGTAAACAGAACAAGTCCTTATCCTGATCTAAGTGAATATAA
AAGCTCTCCAGGGGAATATCTACTTTCAGGAATGTCCACAGAACAAGGTAGTTAACATAT
TTTTATTCGTTATTGTTTTTTTTTTAAATTTGTAAAAAAAGGTGATTTGTACATTTTTTA
TACTTTTTAGATTTGATAACTTTTTGCGCTTCTTCGAAAAAAAAATGTCATGTTTAATTG
AAAATACATGAAAAGAAAATGTTTTTCCATTATATAAAAACAACCTGTAACAAAAAATTC
TTTTTTTTTATAACTGTTTAAAAACTCACTCAACAGGAATAAACAAGTTGGATGAACGTA
GAGAACCTTCTTTAACTTCTCCACCATCGTCATATGGAGGTTATATACCTGTTCCTACTG
CTGCTGCTAAAGTACCAGGCATTCAATGCACTGTTACAGGTGAAGCTGAAACTTTCTTCT
AAGTTACATTGTCACAAAATGTTTTTCACGGTAGGCGCACTTTTAAAATACTTACAACAG
CGTCAGTACAAGTTTTTAATCATGGCAATTGGCATAACTGGGCATTATAGCGCAAACTTT
TTGTATGATTTACCTTTTAAACAAAGAGCTTATCAGATTTCCCCCTAATATGTAATATAG
CGGCCATTTATAAACAGCGGAAACAGCTAACTACATCAGTTATATTTAATGCAACGGATG
TGCTTGCTTTTTGGCAACGAGTTGTTCAATGTCTGGTAAAGTACTGCAATTGGCACAATT
TTGCGCTTCCAACAACTGATGTGGATTTTGATTTGTAACTCATTTACCCTCTTAATACGG
GGAATTTACCCTCCTAATAAATTTACCCCAGTTTAACTGCAACCCATCTTACCAAATAGA
CAATAGTTACAACAGCGAAATTCAAAATAAATTTATGCCAATGTCCATGAATACAAACTT
GCGCTGGCCTTACATGTGAGCACATACCCGGTGTGGCAAACACCTTTAGTCTACAGTTTA
CGAGCTCGTCGTTGCTACAATTGTGGGCGTATGTGTCCTTGGGCAAGACACTTTAAGGGC
AATTGCTCCAACCCAGTGGTCATTAATGGGTTGTTTAAATTATCACAAAGATTTAGTTTT
GTTCAAATTACATACGCGGTAACCCATAAGCGATTTAATCAACTAAACTTATCAAATTTC
TATCACAGAAGTGCCGTGTAATGAAACAATGTATCCTCAGGATTCTACAAACTGTGCCAG
GTAAGCTTACACAAGTGTTTATCATATAAAACAGGTACAATATATATAGTAGGGGTGGGG
GAAGATGGGAAACCTTTTCATTCTATTAACTTGTCACATTTGGTAGCAAACAAAGAACAT
TTAAAGAATTATAAAACCGTATCCTCTAGACTTCCATATACCGTTGTTAATTGTTTAAAA
CACGATCAGCACGTCTTTTAGCACTTTTGTAACTCTTCCGTTCTCCTTTATCGTGACGGA
AGAGACGAAATAAATTTCATTTATATAAAAGTATTTTCATGCAGAACAAATTTACCCCCT
CGACCAAACAAGCAAAGAAAAAGTTACGAAGATATGAAAGGTGGGAGTTATTTCTATAAA
GTTGGAATGCTATCTCCAAAACTAATAGATTAAAATGAATTATACTAAACCCATTTATAT
TTTCTGATTTATGAATGTATGTCCTCTGTAACGGTAGCAGCGGTGGGTCTTGAACCCAAA
CCTCAGAGGTATTCGGGTATTTATGCTTATAAAATTATGTTTTCGCAGGTTTGACAACCC
ATAACAGCCACCCTACCCATCTCTGGGTTGGTAAACTGAATAAAATTAAACGTTATTAAT
CTGAATAAACTATCTGAATCTGTATTTATCGGCTGTTATCGGTACTAAGTATTAGAATAC
TACCAAATTCCAATGTGCTGATATAAACATATTCCCCAGGTTTGCCAAGCCATACCACCC
ACCCTACACACACTGTACATAGATATAGCAAACAAAGACAAGGGAAAACAAGTAGTGATC
ACCAAGGTAAGTTTAATGTATAGTAGGGATTATTGTACTTGTTTTTGGGAATCAGACAAG
AATTTTGCCGACCAGCGTAAGACGTTCTGTTTGTATCGTTTTAATCTCGGTCAGCAAAAT
TCTTGCCGGAAGAGACAAAATACAAGAATTATGCCTGGTAGTATCAGTATATATTATTAA
TATATTCTGTATAATTGTAATTAATACCTGATCTGGTGCTCATAGAGTTAAACAATTCTT
GTGTAAAGAAATAAAGTAATTGATTCTTTTGAATAAGAGACTGACGATGCCATTTAGGCG
AAATATATCTTTGTTAAACAATTGGTTGGACTTGTTTTTGTCTGATGTGCTTTCGTAGCA
CCAGATCCTTACTGTATATTGTGTACAATGATAATTCATACTAGATAACGCAACGGAACA
AAAGGTGTTGGTCAACACTGGGAAAACAGTGTTGCCAGCTGTTTCTTCACCTGTACATGA
TTCGGTTGAGCGAGCACACAACTCCCTGCTTGAGTTGTCGCACATTATACGACCACATGA
GGGAGCTGTTGTAGCGGCAAGAGTGAAGAGTAAATCCTCGATCGAGAAAGATGAAAATCT
CGCATCCGATGACGAGGAGATGATCCAGGTCGGAGCCGAGAATTTCTTCGAGGAAGTGAT
CACGGCAGCTGGCTTCTCCGATCCTCCAGGAGCTGAGAGGATTGGGCATGGATGCGGGGG
GGTGGATGGTGATGTTCCCGCATCTTCTGTGCAGTGTGAGGAGCGGAAAGTAGAAGTTAA
AGTCAGTGAGATCCCGATCCCGAGACCAAGGCACGATGGAGTTACTTATCGGAGGAAAAT
AAAAAAGAAGAAAATGNNNNNNNNNNNNNNNNNNNNNNNNNNNNNNNNNNNNNNNNNNNN
NNNNNNTTTATGTATGACTTCTGTTCAGACAACTCATCAGTGACCACTGGGTTTTAGTGT
AACAGGTCAATTACTTTTATTATTTGTTGCAGGAATTTTGTTGCGAATACAAAAGTTACC
GATTACGTAATTAAAAGGTAAGTTGCGATTGAATAAAAATGAAAAGCCTAAAAACTTATT
ATAAAATCTCATTGTTTCAAATTTATCCTTGCTGAAATTTATCCTTGTAGGTGATTTTTT
TTCCTGTATGGCTGGCAATTTAGACAACCTATTCGTGTATTTGTGACAAAAGGCCTATCT
GGCGTGGCGGGCAACGACAGTCGTTATAACACGGGTGTTCTGTTTCATACACCTCGTGCC
AGCTAACGAGTTACCATGTATGTAACTTTGCGGGGGATGTTTAATTTTTGGCTGACAAAA
TCTTATTAGTGACCACTGGGTTGGAGCAATTGTCGTTAAGTGTCTTGCCCAAGGATACAT
ACGTCCACAATGGTAGCAGCAACAATATTGTCATAACTTTGATTATTGCTGTTACTATAA
TTCATCCCCCAGGCAACCCTCACTGACTGAAAGCGACGAAAACATTCTCACCGAAGCCGA
ACTACAACTTTTGCTTGGTAAAAATAAAAACCATCGAAAATATTCCGATGTGGTACAAGC
AACCAGTGTAAGAACATATACAGTAGATAACACCGGGGTAAACAGAACAAGTCCTTATCC
TGATCTAAGTGAATGTAAAAGCTCTCCAGGGGAATATCTGCTTTCAGGAATGTCCACAGA
ACAAGGTAGTTAACATAGTTTTATTCAATATTGCTTTTTTTTAAATTTGTAAAAAAAAGT
TGATTTGTACATTTTTTATACTTTTTAGATTTGATAACTTTTTGCGCTTCTTCGAAAAAA
ACAAATGTCATGTTTAATTGAAAATACATGGAAAGAAAATGCTTTTCCATTATATAAAAA
CAAACTGTAACAAAAATTTCTTTTTTTTATAATTGTTTAAAAACTTCACTCAACAGGAAT
AAACAAGTTGGATGAACGTAGAGAACCCTCTTTAACTTCTCTACCATCGTCATATGGAGG
TTATATACCTGTTCCTACTGCTGCTGCTAAAGTACCAGGCATCCAATGCACTGTTACAGG
TGAAGCTGAAACTTTCTTCTAAGTTACATTGTCACGAAATGTTTTTCACGGTAGGCGCAC
TTTTAAAATACTTACAACAGCGTCAGTGCAAGTTTTCAATCATGGCAGTTGGCATAACTG
GGCATAATAGCGCAAACTTTTTGTATGATTTACCTTTTAAACAAAGAGCTTATCAGATTT
CCCCCTAATATGTAATATAGCGGCCATTTATAAACAGCGGAAACAGCTAACTACATCAGT
TATATTTAATGCAACGGATGTGCTTGCTTTTTGGCAAAGAGTTGTTCAATGTCTGGTAAA
GTACTGCAATTGGCACAATTTTGCTCTTCCAACAACTGATGTGGATTTTGATTTTTAACT
CATTTACCCTCTAAATACGGGGAATTTACCCTCCTAACAAATTTACCCCAGTTTAACCGC
AACCCATCTTACCAAATAGACAATAGTTACAACAGCGAAATTCAAAATAAATTTATGCCA
ATGTCCATGAATACAAACTTGCGCTGGCCTTACATATGCGTACATAGTCCGGTGTGGCAA
ACACCTTTAGTCTACAGTTTACGAGCTCGTCGTTGCTACAATTGTGGGCGTATGTGTCCT
TGGGCAAGACACTTTAAGGGCAATTGCTCTAACCAGTGGTCACTAATAGGTTGTTTAAAT
TATCACAAAGATTTAGTTTTGTTCAAATTACATACGCGGTAACCCATAAGCGATTTAATC
AACTAAACTTATCAAATTTCTATCACAGAAGTGCCGTGTAATGAAACAATGTATCCCCAG
GATTCTACAAACTGTGCCAGGTAAGCATACACAAGTGTTTATCATATGAAACAGGTACAA
TATATATAGTAGGGTCGGGGAAGATGGGGAACCTTTTCATTCTATTCTCTCGTCACATTT
GGTAGTAAACAAAGAACATTCAAAGAAATATAAAACCGTATCCTCACGACTTCCATAGAC
CGTTGATAATTGTTTAAAACACGATCAGCATATTTGAATGTTATGCGAAAAAGATGTCCC
ATCTTTCCTTCACCCTACTATATATTACTGTATAAAACAGGGACATTATATAGATTAGAA
TGCATAGGTCATAGTTTTATCCCAAACATTTTTTCTGTTTTATCAATAAATGTGTTTCAA
CAACTGTTGTTTTACCATTATTTTCATTATTGAAAACTTCTCCAATCTTCAATATAGTGA
CCAAGAAGACAAAATAAATTTCATTTATATAAAAGTGTTTTCATGCAGAACAAATTTACC
CCCTCGACCAAACAAGCAAAGAAAAAGTTACGAAGATATGAAAGGTGGGAGTTAATTCTC
TATATTTGTGTTGCTACAATGTATATTTAGATCTAAGTTGCAATGTTATCCCAAAACTAA
TCAATTAAAACGGAGTATAAACCATTTTACAAAGTAAATTATACTCCACATTTTTATGAG
GTAAATTTATTATGTATATCTGCTAAGTTAAATTGTTACCTCATTACGTCACATCCTCAC
ATAGCGTAGAGCTTTGAACCTATACCCTCTGGTCTGAGGTGAACGCCCTGATCACAGGGT
CGGACTGAAGCATGCCATATAGATGAGGAAAACTAAATTGTGAACTACAGTGATTAGTTT
AAATAATTGTAACTTATTCATCCTTGCATGGCGGGGAAACGACAGTCGTTATAACGCCGG
TGTTCTGTTCATACACCTCGTGCCAGCTTACGAGTTACCACGTATGTAACTTATTTATTC
TCGTATGGCATGGTAACGACAGTTGTTATAACACATGAGTTCTGTTTTATTCACCTCGTG
CCAGCTTACGAGTTACCACGTATGTAACTTATTTATCCTCGCATGGCGGGCAACGACAGC
CGTTATAACACGGGTGTTCTGTTCTATACACCACGTGCCCACTTAGGAGTTACCACGTAT
GTAACTTATTTATCCTCGCATGGTGGGGCAATGACAGTCGTTATAACACGGGTGTTCTGT
TTATACATCTCGTACCAGCTTACGAGTTACCACGTATGTAACTTTGTGGGTGATAATTTT
TTTGACAACTTACTCAAACTGTTAAGTGTCTTGCCCAAGGACACATACGCCCACAATGGT
AGCAACATTGCGCCTTAAACCCATTACCTCTGGGTTAAAGACAGATGCCATGAGTAGCCG
GGTATATTTGCTGATATAAACATATTCTCCAGGTTTGCCAAGCCATACCACCCACCCTAC
ACACACTGTACATAGATATAGCAAACAAAGACAAGGGAAAACAAGTAGTGATCACCAAGG
TAAGTTTAATGTATAGTAGGGATTATTGTACTTGTATTTGGGAATCAGACAAGAATTTTG
CTGACCAGCGTAAGACGTTCTATTTATATCGGCTTTATCTGGGTAAAGGCTTTATCTGGG
TCAGCAAAATTCTTGCCGGAAGAGACAAAATACAAGAATGATATGCCTGGTAGTAACATA
CAATGAATATATTGTGTTTAATTTTAATTTATATCAGATAACGCAATGGAACAGAAAATG
TTGGTCAACACTGGGAAAACAGTGTTGCCAGCTGTTTCTTCACCTGTACATGATTCGGTT
GAGCGAGCACACAACTCCCTGCTCGAGTTGTCGCACATTATACGACCACATGAGGGAGCT
GTTGTAGCGGCAAGAGTGAAGAGTAAATCCTCGATCGAGAAAGATGAAAATCTCGCATCC
GATGACGAGGAGATGATCCAGGTCGGAGCCGAGAATTTCTTCGAGGAAGTGATCACCGCA
GCTGGCTTCTCCGATCCTCCAGGAGCTGAGAGGATCGGGCATGGATGCGGGGGGGTGGAT
AGTGGTGTTCCCGCATCTTCTGTGCAGTGTGAGGAGCGGAAAGTAGAAGTTAAAGTCAGT
GAGATCCCGATCCCGAGACCAAGGCAGGATGGAGTTACTTATCGGAGGAAAATAAAAAAG
AAGAAAATGAGGAAACAGAATTTTGCTCCGGTTGAGGAAAAATATCGATGTACAGATGTT
TCAAGGAAAAGACAGATTAAAGGATCTTCGCAGAGTGGGGAGTCTGAACCTACGTGCCAG
AGTGTAGAAGTTTTATACAGCAACTTTCCAAGTAATATAACAGTAGCTGATTCTTATGCG
GGGTCTGAATATGATACAGGATTGAACAAAGCTGCTTCAGATGGCTGTTTGCTTGTCAAT
AATCATAATGAAGAAATACAAAGCGTTCAAGTCCCTTACCCATCTGCTTTGTCGTCAGAT
AAGGCCTCACATAACACTTTAGAAGGATTGTATTCACAGTTTGCGAACTGCCACAATGCA
GTTGAGGAAAAAAAGCAAAGCAAAAGGTTCAGTATTACTAGTGACGATTTGGAAGATATT
TTCGCTGATTTTGCCGATAGGAAAAGATTTTATAAATCGGAAGAAAATGAGGAGGAAACG
AGAATTGCTCCGGAGGAGGAAGATGGTTTTGATGTTTTGGATGGTCGCGTTGTGGAGCCG
ATTATTGTTCCGAAGTTACAATCTCTTCTGGATGAGAAGAAGACACTTTTTGTAAGTCGC
TCCGTGCAGACTTTAGATGGAACGCTGGGGGATCGGAAGAAGAAAGAAGAGCGAAGGATT
TCTACTCTCTCCCCTCCATCTATCTCAGACTTCATGAAGAGAACTGGGAACTGGAAGACG
GTCCTCACAGCAGTTGAAACACAAACTGAAGAACCAGGGAAGAAGAACATCGCTGATCCC
TTGTCTCCGGACTTATATGAATATCAAAACTCAACTAATCCTTACTCCTCACACTTCGAA
ACCTGTCTTGAGCTCCCGGACCTAACAACGGAGGTTGGGAACCAATATGATGGCGATAAC
ACTTCAGTTCAATCTATCAACTTGACTACAGTAACGAGAGCTACATCGGTGGAGGAAAGA
ATCCCGGAGCGAAAATTTGGTCGCGCTGTTATACCAGCAAGTCGCATGCAGCCAATTGAG
TCAACAATACATGATAGACAGCAGTTGCTCGGAGTTCTTTCGCCGAGATATTCAAGAAAA
TCTGTTCCCAATCCTACAGAACTTTACAGATCACAAAGTGCAAGAGAATCGCAGTCGAAT
GAAATTAATTTTCGCTCTGAGTTTGTTGTGGAGGAAAAAAGTGCGCCTTCTACTCCAATT
CGTGTGAAGACAGATGAAAATGGACTGAACGTAACGCCAAGCAGGTGGTCGTTTCATCAT
AAACTCTCATTGTTTGAGGACAATGAGGGAAAAAATGAGAGAAAATTTCCAACATTTAAA
GCGGTCGTGAAAAAGAGAGTGAAAAAGTCGAAACTTGAAAGGTACATCCAGGATGAGTTT
CCGGGATCAGAAAATGATCGGGATGCGGGGGAAGATGGGAGTGAAGAAGTGGGTGATGAA
GTAAAGAAATCATCTTCTGAGGATGGGAAGTTAAAATCTCAAATGTTCACAACAGCTGAT
GAAAATGGTGTCAATTCATTGAATAAAACTCCAGCAAACCCATCAGCATTGGTGAGGATA
AGGAATGAAAAAGGAGTCAAAACCTCAACCCCTGTGGTTCAAAAAGGTCTCGTTTTAAAC
CAGGTTGGAAAAAAAGTTGGTAATGGGTTGGAAAGTTTGAATGAAAGTTATGCTCCGAAA
ATCGGTCAAAATTTAGAAAATTTGGATGAAAATTTATCCCTTGAAAGCCAGAATAATGCT
TGTAAAGATAGCAATGCAGACAAAGCAGGGCAGAGTTCGTTTAATAATTCATCCCTGCTT
CAAATGAGTGGAATACCAAGGTGTCAGGGTTTGCCTGATGTTAGTACTGAATCTAACGCA
ACTTTCGCTGAAGTGAGGTCTGAATATAACATCACTACAGTAGTAACGGAGCATTATCAA
ACGGCTGATAATCAACAAATTAACCAGAACTTACTGGATTCAAAATGTAGCAACTCAAGC
AGCGTGTTGAGTAGTAGTGAGGAAAGTGAGTTGGATGAGCACGCATGTTCGGAGTTAAGA
AGAGGAATTAGTGAATTGTCAACGGCGTTGGCGTCAGATGTTCTCAGGTCTCAAATGAAC
GATGAAATAATAAAAACTCCGTCATTTTGCTCGAGCGAAAGTTGTGAAATGTCCGGAATT
TCTTACGATGATGAAGACAGTGTTTCTAAGGAGAAAAAACGACCACTGTTTCTTGCTGTT
AAAACTGCTGACTCGGCACCATCAAATATGTTGAGTCGCTCTGTAGATACAAGTGTTTGG
ATGGAGTCGCAGGGATCCGTTTGCGTTAAACCACCAGATGTCAGTAGAGAGGATACATCT
TCTGTTGATGAAAGTGGATCTCCGTGTTCTGTAGAAACATCAGAAAGTGAAAACGTGGTA
AATGGTAAGTTATGCGTATGTGACGTATAGTAGGGTGGGCTGGTAATGTATATTTATGCT
CGGAAATGTGTTTTTCATTTGGTAGTAAACAAAGAATATTTACACAACCTCATAAACCTT
AACCTAAATGTGCCAACTTTTTACTCCGCCCTTTTAGACATCTTAATGTTGTTGTTCTAT
ATATGACTTTCTAAAAAAATTCGAAAGGTAATCAGCTTCCAGCCTAATTTTTTTAGCCTA
AAGATTTAGACCAGAGTTGGTCCATTACCCCAACATTGTATATGCACATTCTATTCTATA
TGGGTGAGGTCCTACAGTGAGGCACACCATGGGACCTGGGATTTAGACCAGAGTTGGCCC
ATTACCCCAACATTGTATATGCACATTCTATTCTATATGGGTGAGGTCCTACAGTGAGGC
TCGCCATGGGACCTGGGATTTAGACCAGAGTTGGCCCATTACCCCAACATTGTATACGCA
CATTCTGTTCTATATGGGTGAGGTCCTACAGTAAGACACGCCATGGAACCTGGGATTTAA
GCCAGAGTTGGCTCATTACCCCAACATTGTATATGCACATTCTATTCTATATGGGTGAGG
CACACCATGGGACCTGGGATTTAAGCCAGAGTTGGCCTATTACCCCAACGTTGTATATGC
ACATTCTATTCTATATGGGTGAGGCCCTACAGTGAGGCATGCCATGGAACCTGGGATTTA
GACCAAAAGTGTTGTGCGTTTGAAAGTGGCGCGCAAATATGAAATCTCCTAATTTTGTGT
TTGGTGTAATTCACAAAATATTATATATTTCAAAATATTATTTTAACAGGAGTACAAGAC
TTACCTGAAGACTTTTCAAGTGAAGAAAAATAATTTTAAATATTTGTTTTTTTCTCGTTG
CGTTCCTAGTTGTGTTTTGTTGATTAAAAGTTCCAATTTTTGCGCTAAGAAGACGCCACT
AAAAGTGCAAGTTTTATATTCAAGAATGTTACATACCATTTATATAATGTAGTTTAGAAT
ATAAACATGAAGAATTTAGCTCATAGTCGGCGGAACGACATAATTAATTTAAACAACGCT
TCTCAACCTTTTTGCTGCATTGGCTAAATGTCAAGTCAAAATTAGAAGCAAAAATTTGGG
ACCGAATTTCTAAAACTACGTTTTATATAAAATTTTGGCAACATACAAAACATTGAATTA
ACTTTGTAATGACAATAAACTGTATTTTTTGAACAACTCTAGTAGAGAACCTAACTAAAT
AGCGAACTTATTTTTAGTTGTTTCCAAAGGGTTGAGAAGCACTAGTTAAAACATACAAGA
TAAATTTTTCAAAAGAATTAGAACTGTTTTTATAGATGCATCACTTGCAGTAAATAGTAT
TTATTCTTATGGCAACTTAGCAGTACACCATGCAAGTACAAAATATAGTGACTGCAAAAT
TTAAGTGAATGAATGAAAATGACATTAGTAGTCACCTATAATGTAAATTTGATCACATGA
AATGTATTTAGATTATGGTTTAGATTGAAAATGACAGACTAGATAAAGGAATTGGCAGAA
TTTTTGTCCAAAAAAAAAACTTTTGGAAAAATGACACAAACTCATGTTTAGTTTAATTTA
CGACTATTTTATTAAATATATGGCTATAGGAATGTTAAGTTAAAATATTTAGTTAAACAG
TATTTTTGTTCTCATTTTTATATTTCCCACATTGGACAGTATTTTTGTTCTCATTTAAAA
TATTTCTAAACAGTATTTTTGTTCTCATTTTTATCATAAACTTTTGCAGTGATGTCCAAT
GTGGGAATATTAGAACTTTGTAAATGCGGTGGCTACGTATTCATTTTCGATTGTGAAACA
CTGATTAATATGAAACTTTTAAATCGGGAATCAAAACTCAATTGTCGTTATAATTGTTAG
GACTAAGCACGAATATGAAGCACTTTGTTTTTTTGGGGAAATCTGAGCAAAAACTGCTGT
CTGTAATAAAGTACAGGCACCAATGGGTTTTTAACGGTTTTTAAACTATTTTTAATTCGT
GCAGAATCCAAGTAGCAAGCATAAAATTAATCCTAGCTAACTACTTCGCAATAGAGACAG
ATCTGAACGTAGGGATAGGAAAATCTGACCAATGTATAAATATAATTGTAGTAGAGTGGG
GGAAGACGGGACACCTTTAGCACATAATATCCAAATATCCTGATCGTGTTTTGAACAATT
AACGGTCTATGGGAGTCGTGGGGATACGGTTTTATATTTCATTGAATTTTTTTTGTTTAC
CACCAAATTGGCAAGTAAAGAGAATGATAAAGTGTCCCATCTTCCCCCACCCTACTATAT
ATAAATATGAGTTTAGGTACAAATCACGTAACTTGTGTTTTTATAATGTTAAATGAAATG
ATGAAAAAATAAGAACAAATCATATTGTTCACGATTTAATACAAGTTTAACTGAGCTTGC
TGCTCATTTTAAGCGTCTTCCGAAGAGTTATCGCTGAGTTAGGGAAGACGTAAGATCCGA
GAAGACGTAAAGTCATCATATCAACAACATCCGCTCGACTTCTTTGGTTTATTTCTTTTA
TCTCGAAGTTTGAGTCCGTCGGGCTGGCCGGCTCCGGACTGGTTTTGTGAGTTTTGCTTC
GTACGCAGGACTTGTCTTGTAATCTCAGTGAACATCTGGAATGTAGAGGAATGTTAATAT
TAATAGTTTGTCCGTTACCCCAGGAATCTCTTTATTGCATTTTCACTTTAATAAATCTAA
AATTAGAGAATTTTTTAAAAATCTGCCAACTCCTTATTTTAAAAAAAATCTAAATAAATA
TTTTTCAAACACAAACTGAAATATCCAGAGCATTTTAACTAGTCTGATGCTGCTGGAACA
AGAAGTGAAATTTATTTTAAAAATTGTCCATTTCCCCAATATCCATGGTGTGATTGTTAT
ATATTAAATTAAAAACACAAATGCATGCAGATAAAAAAGTTTAGAAATTTAATGGTTCCA
CAGAAAAATGGTAATAAGATGCTTTCCAGTTTAATGAAAACTTATATTAATCCACTTTCA
GTAAGCATGACATAAAAGCAATATTTGAAGCCGAATTGTTGCATTTTAACAAGTTTTGAA
ATTGAAAAGTAGAAAAAAAAAAGTAATAAAATTCATGTCTCATGAATCAGATATTAGTTT
ATTTTTAAAAGGCATAAATACAAGGGGCAGCAACAGGCCATGCAAAGTTTGAAGTATATT
AGCTTACCTCTTCAATATTCTTATTTTCTTTGGCACTTGTTTCAAACAAAGTAATGTTTA
TTTGATCGGAAAACTTTTTAGCATCCGCAGTTTCGACGACTTTCTTTTCCGCGCAGTCGT
CTTTATTTCCAACTGTAAAGCAAACCCAATACACAACAAGCCACTTGTTATAATCTATAT
CTTCCCAGGGGAATTACTTCAATATTAGTGAACGAGCGCTTGGAAAATAACTTAAGGTAT
GGAAATATATTCAAGGTTTTTGTAAAAAATCTTTTAGCGGCTCATCTGTCTGGTTAAAGT
CTGGCCGAATGGCAGACGAAACATCGGAAATACATTAAGTTTTATACCAGGTAAGTCGCT
ATAAGATTATTTACGTTAGGCCTGGTAGCAGAAGTAACAGAACAAGGTGTTTCTGTTCGG
TTGTAAAACAACATATATATTTGCTTGGTAAGTAAGAAATAGCTTTGCTTTGTTGTAAAA
AAATACAGATAGATTAATAATTTATAGCACACACAATACTGAAAGTAAATTGGTCTTTTT
ACTGCGTTTAACACAAGTACAACTGTAAGATCTACAGAGTTTAGTTGTTCAGTTACCATG
TATAATGTTAAACATACCAAGAATCCTGTTTACACTGTCGCAGTTTTGTTCAATTTCATG
CAACCATCGTTTAACGTTGACAAAAGACTCAGCACTTTGTACGTCATACACCACTATCAC
ACCATGCGTGCCTCTGTAGTAACTGCAAACAATTGCAATATTTGGTAAAAGTACAACAAA
AACAAATGTTAGTATTTAGTAGGGAAAGTCAGAAAATAAAAAGGGGGTTTTAGCGGCTCA
TTTGGTATAAAAACTTAGTGTATTTCCGATGTTTCATCCTTCATCCAGCAAGGCTTTGTG
AGGAAATAAACAACAAACACTATGTTTTTACACCAGATGAGCCACTTAGAGTGTTTAAAA
TACTACGGCTAGTCATACAAATTCAGCCACACTTTAAAACATAATTTAAACAGGGCGCCC
CATTTGACAGGACCACATTCTCCCACTGCGTCTGCATCAAACAAATGAAAACTAGCAATT
AGTATTTTCAATGTAACTAAATACTACTACCGTACTACGCTTGGTGATTACGCCACAGGT
TTTTAAACTGCAGGGCAAACAGACTTTCAAATGGGTCGCAAAAAGGTAATCTGCTTAGAT
AATATTCTTGCAGTTGCAAATAAATGATCTTCTATTTATTCACTAAGATTTGTGCGAGTT
TTGCTGTTTCATTGTCAATTAAGATGCACAGTAAATAGCATAAAAAATGCAATACATTTT
TTGGTAAAGAAAATGCGCTGTTTATTCTTCTCTTCTTGGAATACAATTGTTATTTAGTCC
ATCGCTTCTATAGTGCATTTTACATGTCTCTATCCAGAACACAAACAAGCAACCGTCTTT
TATATGGTAATAAACAACGAGAACAAAGGTGCGACTAATATTTGCACATTTTTATTGAAC
TTAAACTTACGTTGAGGTTATTGTACGGAACCTCTCCTGACCCGCCGTGTCCCAGATTTG
TAGCTTTACTTTCTCGCCGCCAATTTCGATTGTTCGTATTTTGAAGTCCACACCAATGGT
TGTTATGTAACTTCCTGTTAAATGAAGATTTTTCAAAAAATGGAAGATTTTCAAAAAATG
TAAATTTTTTAAAAAATGTTAGATTTTCAAAAAATGTAAGATTTTAAAAAAATGTAAAAT
TTTCAAAAAATGTTAGATTTTTAAAAATGTAAGATTTTCAAAATAATGTTAGATTTTCAA
AAAATGTAACATTTTCAAAAAATGTAGGATTTTTAAAAAATGTAAGATTTTCAAAAAATG
TAAAATTTTCAAAAAATGTAAAATTTTCAAAAAATGTGAGATTTTCAAAAAATATGATTT
TTAAAAATGTAAGATTATGGAAAAAGTTATAACAGTGGTGCATCTTAAGGACGGTGTTTG
GTGTTAGAAAACCCCCTTAGATAATTCGGCTAATTTCTTACTTTAAAAAATAAATTTGGT
CTTATTTTGCTGAAATTTACAATAGTTTTTATTATGGATCCATTTAGGTTAAAAACTAAC
TGCCCAATGCAACTTTAGTCAAGTGGAACTTTTTGTCAAGCGATAAGCATAACAATAACA
ATGGATAAGCCAGCTTAGTAAGAGGGAGTTTTTTAAATTGTTTATAAACAAAAGTTTGCA
AAGATAACAAACCATTTAATATCTACTACCATAGTACCATTATTTAACACAGGTTTTCTT
TACAAGGGTTGGGAGAAGTTTTCCTGGTGGTGCGGGGGTACTAGTATTGTGTTACTGTGC
TATCAGTATTTATTAATTAAAATAATTATTATTTATTTTTTAGGTCATTCTAGAAGGATG
TGTGGGAATTAGTTCATGCTTTAAAAGTGGGTGCAGCAAGGAAAAGGTTAAGAAGCACTG
AATTAAGGGTATGGTGCTACGAAAACTTAACAGACAAAAATCAAGTCCAACAAATTGTAT
AATAAAATATATATTTCGCTTAAAATGACATTATCAGTCGTTATTTAAATAAAAGCAAAT
ACTGTATTTCTTTACACAAAAATTATTTAACTCTATTAACACCAGATCAAGGTCAGATTC
GCGGAATATTATAAACAAATCGTTGAATTTGTATGAGTTGTGGTCACACAGCAACCTTTA
TATAATTGTAGTGTACGTGTTAGTGTGACTCATGGGTAATTGTAATGAACCACTTTTATG
ATAATCTCTATACTTGTAACAAGCTACTCACCGGAAAACGTATTGTCAGCAAATCTTAGA
AGCAAACTACTTTTGCCGACTCCTGCAATTCAAAGTTAAATTAGAATAAAAATATAGGGA
TATGGAATCAGGTTATTTCATTATCAAAGTTTGTATAATAATTTCAAACTTAAAACTCTG
GTGGTACTCAATAAATAAATATTATTTGAAAGGTAGCCTATAAAAATAAAACACACACGC
ATTGGAAATGTAATAACAATTTACAACTCTGGTAATAGTGTAACATAATTTGAAATGTTT
AATGTTCTAAATATGGTTATAATTCAATCAAATGTCACTTGTTTATCCTTGTGCGGTAAA
GCAGCAAGGCACTTAAAAATATTGCAAATAACTTCATTGTCGTAACCTAATTACAAACTT
CAATAATATAGGCTTTATTAGACTGCATCTCCAAACGCACACAATGTTGAATACACAAAG
CGCACAATATATATAACGTAATTATAAGGTACTACATTCATACTCAACACAACAACCTTC
GCATACTATTACCAAAACACAGTCCTAATATGTTTATCACTAAAGGCCTTTTCACAACAA
ACAGAGCTATGTTCTGTTTGATACATTCAAGAAAGTTTAGGAGTTAACATGTATAATTAA
ATAGGGATGATTTCTAAACAGAGCTTGAAATTGTATGTACTTTGCACAAGGATTTTGCAC
ACGAAAATAACTATCCGGCACATTTTATCGTGAATCATATTTAACCATACACACCACTTA
AAGCAATAAAAAGCGCCAAAAAAACATAATAGCCCCTAACCCATATAACATTTAACCCAT
ATAACCCCTAACTACCAACCCCTAAAACTTTCGGTGCTAGTGAAGAATCCCCCCCCCCTT
ATTTGCTAACCTCTAACCCCTGGGTTAGGTGTTAATGGTTAGGGGGTCAGTGGTTATAGG
GGTTAGTGGTTAGCAAATAAGGTGGGAGAAGACTCTTCACTAGCACCGAACTTTCCACCA
GTCTAATCTGTTACAATTCTTAACTAAAGTGTCAAAATCGTTATCAAAACATATTGTATT
GAACATAGGTGGAAAATGTAATTATAAATAACAGATACAAACATACATATATAACAATGT
AAAATGTACATATATATAGCACATAGATAAGCATATAAACAATGATAAAGAACCTACCAC
TGTCCCCAATTATGAGCAGCTTGAACAGATGGTCATACTCTCTGGCCATTTCAGCCAAAT
AACAACTCCTACGGCGCTACTATTTCTTGTTATACCTTAGAACCTGTGTGCACACAAGTG
ATATTAAATCTACATAAAACCATTAAAACTAGATGCAGAATTCATAATGAAATTCCGATT
TACGCGTAAAAGATTAGACCGTTACGATTAAAACTGTGTAAAAACGCTGCTATTGACCTA
ACTAAGTATAAAACTGCATAAATATTAAAATGTTTGGTACATACATCTATCGCAACCCAA
AAACTGAGTCATTCGTGTCCAATATTATGACAAATTTTTTCGAGCCTTGCCCTGATATCT
ATGCCCTGTACTGACAAATGCGGCGATGCGTGAACTCCAAACAATTTGCTCCCCGTTTCC
AAATTTCTATTTAAAATTCCCGTCTTACCCCACCGAACTATATATAGTAGGGTGGGCAAG
ATGGGACATATTTTCTTTCTATTTTTTGTCCCATTTGGTAATAAACAAAGAATATTCAAA
AACTATAAAACCGTATCCTCACAAACTTCAATAGACCGTTATTAAGTGTTTAAACCACGA
TCAGGATGTGTCCCATCTTCCCCCACATTACTAAATAAAATTCAGAGACAAGCTTGAATG
AATGTTTGCGGACAAGTCATATAAGTGCATGACAGTCGTTTTTGTATATTTTTAATCCTC
GTGGGATTATATATTTTGCAGTGAAATGGCGATACACACAAGGCAGCAATTAAAGTATAA
AGCAGTGTAAAGTTATCAGAATGAAATTGCAACACTTTCCTAAATAAATTAAACATACAT
AGGCTCATAGCCCATTTAACAATGACTTTGTTGTGTCATACATCCCTAAAAATACGAAAC
CGCCGACTGATATCCACACAACTCGGGGCAGAACACCAGCAAATAGTGCACGGGCGCCCC
CCGTCGACCACACTTCTCTTAGGACGGGTAAAATATTTCCGGCGGCGGCAGAATCATTTG
TTTGGGCCAGAATAATTCGCGTTTTCGCCACGTCCAATGGCGTAGTCACTGCAGCTGCAA
TTCCACCGGAAAAGAATCCACAAACTGCGCTTTCGATCGCGTCGGGGGATTCTTTTCCCC
GGTACTTCGCGACTGTTACTTTTAGAAACTCCCACAGTGGAAATTGTATCAGTGAAAACG
GTATTTCTCTCACAACAGTACTTCGGTAACCACGATACATACCGCGTACGCCCTCTGTTC
TAATACAGGATAGAAAGATACGAAAACTGTTCGCATTTTTTGTCACCTGACTTCGTTGTT
TGATAACTTCAACCGGTACACGGATCAAACACGCAACGACCTCGCCAACTGAAGCAGCGG
TCATGTCAACTGCCAAGTTATGACCAAAAGAGCGATCTGGTTTCTTCAGTAAATTACGAG
TCGTATCATACGCCGTGAAAAACACAGCGGCCCCTGGCGCGGAGCCTAGAGCTGCTGGTC
CAATGCCGGAGTAAATTCGTTTAAAACCGCCAGCTTTTATAAATCCTTGTGAACTCTGTA
ACCGAGTTTTTACTGTGTCGACGGGGAATAAGGTGACGTCGACGCAAAATCCAGCTACAG
CTCCGCTGGCCAGCGCGGTCATCCATTCGTTTACCATTCCAGCAACTTGCCTTTACAAAC
ACAAATATAGTTAGATAAACATATTACTATGATACATACCTAATCATATGCCAAGCTCCT
GAAAGGATGCACTTTGTCATTCGGAGTTACTTATTAAGTTAATAGCTGGTGCAGGGCATA
GTCCAAACAGCTCATGTTTGAGCAAGACATTAATAATTGTACAAGACCTTCAGACTTACA
ACAAATAGTGGGTGTAAAGCAGCATGTAAAAGGTGCAGTCACATTTACAGTAGGGTGGGG
GAAGATGGGACGCCCATTCAATATATTATCTCGTCCTATTTGGCAGTAAACAAAGTATCA
TCAGGACTCCCATAAATCGTTGTTAATTGTTTAAAACAGGATCAGGATAGTTTTATATTA
TGTGCTGACGGTTTCCCATCTCCCCCACCCTACTATACATTAAATTGCTGTTGCACAAAG
CAATCGTTCACGACAAATATGAATGAATGAATAAAGAAGTAAAAGAACAACAAAAATACA
ACATACATTTTTCCAGTCCAAGTCAGGATGATTGAAACATTTTCCAATGTGGTCTCGGAG
ACCAAGTTTTATATTAGAGTAGGGTAAGATGGGACATCTTTCATTTTCTTTTTTCACATT
TGGTAGTAAACAAAAATTAATCACATGACAAAAAAACGCATCCTCACGACTCTAAAAGAT
CGTTGTTAATTCTTTAAAACAGTAAAACACCATTAGCAAGTATAGCATTTAGGTGGTAAC
GGTATCCCATCTTACCCCACAATACTAGATAATACAACAACAGCATATTAACATTTAATA
TCCGATTATTTATTTAGAAACAGTTGAGATTAATTCCAATATCCCTGGATCCAAGTTTGA
CATAACTTTGTGAATACTGGCAGCGGTCTCATTGTCGTTATACAGACTACGTTGCAGGAA
TCCGCATACATCACTTATGTAGTCGTCAATATTCTCCATATTAGGTGTGCCTAGTGTTGC
CGGTACCCCTGTGGAAAAAGTGTTGACCAAATGTTTTCTGAGTTTATTCAGATTTTCTTG
TACGTCTTCGTTTTTGTTTGACAGCGATTTAGTTTCGTCGTCCAATTTTGTAATGGCATT
GCGCAAGTTTGTCGCATGCGTTTCAAGAATAGCATTCTGCTGCTCCAGTTCGGTATTGTT
TTTATTCAATTGGTGTAACTCTGTCTCTTTCGCTTTATTATGCTCGAGAAACTCATTTGT
AAATATTGGAATTGAAGACGAAACATTATTTACTTTCGGTTTTTCTGTTTCACTTAGCGC
TTTTGAGCTACTGTTAGAAGCAGCTTGTTTTTGTGCTTGTTTTTCTTCATTAACTTTCTT
AACAAACACCTTATAAGCGTCAGTGCGTTGATACGCCTCAACTTCTTTCCAATATTTCTC
TTTTTCTTTCTCAGCAATATCCAGATAAATGCTCTTTTCGCTTAGTGACATGTTAGTCCA
CTCTTCTCCAAGCAACTTAGTAATATCCGCAAAACTGAGGCTCCGATTTTCCTGCAGGAC
CTGATCTCTTCGACTATTCATAAACCGAACGTACCCAGAAAGTGGTTTCTTTGGTGCATT
TTCATCTTTTACAAACTTTTTACGCTTCTTACCCTTAGGCCAGCCTCGTTTTCTCGCTGT
GCTTTCTCCAGCGTCTTCTTTCTCCATACTCGGTGAAGCTCTCAGCATTACACAAAACTA
ATGCCCTAACGCCTAAATTCTTAAAAAATTAAAAGTTAAAAAAAAAATCGTTTTAACAGC
AGTGTATACCACTATTAAACAGGAACCGCATAATGCTTATTGGAACGTATTAAAATAAAC
GACATATGACATAAACCCCAACTACAAAACATGATCACACAGAATCATAATTTTTACACA
AATTATTAACTTTTTACATTCTAATCACACACGTCATAAGAATATTGGATATAAATATAT
TTAAACACTATTTTTCTATGTTGAATGTTTTACTGTACGAAATAGAATAACTAATGAGGC
AAAGCATGGCTATATATATTGCAGGTTGTTTCACTTTTAACTAACTTTATATGAACAGAA
TATGACTAGTGACAGTAACACTCTCTAAAAGTTATAGTAAAGACCTAAAGACGGTCCAGT
CTGCAGAGTATGGCAGATGCACGAGCGATTTTGTTTACACACTTTTGGTTATGCACACCA
TAATTTGTCCCACCACGCCAAATAATTATACAACGCAAAAAAAAACGTGTTTAAGTAGGA
TTTTTATAACGTGGCTTGGGAATGTACGTGCTTTGCATGTAGGTTTTTGATGATAACACG
CGCGCCTGCGAAAAATAACCGTCTTGCACGGGCCAGATCCCATCAGGAACTGCCATACTC
TGCAGACTAGTCAAGTACACCGCAATTAAATATCCTGCAACCAATTAACACTATACCACT
CTAAATGTTAAAGCAATGTATATAAGTTATACATTGATTAAAGCTACTTCAGCTAAACTA
ATGGATCTGTGATGGCCTTACTAGGATCACAAGTAAACGAAATGGTCACAGCATACCGCA
CGCCTTCTACAACCTTCTGGACATGATGGGGATTTTCTGAGCCCGATGTAAAAAAAGATA
CGCGCCCATTTCTTGGCTCAATTACCACTTCTTCATTGTTGTTTGTAGTTTTATCAAAAA
CAAACTGCCCGCCTTTAAAATCACTTCCATAGTCTGCTAGATAGAGTAATGAAGTGTAGT
CAAATGAACCATATTGTATCTTATCAATATGGTAATGCCAATATTCATCATGCTGTGTTT
TAGCTGGTGTTGTTGTCATTCTTGAGAAAAAGGTGGGGTTGGTTAAATGCAGCTTTTTCG
GGTCTAAACCGAATTCATTTGCGATTGCAGCGAGAATTTTATTCTTCACTTTGCGATAAA
CCTGCATATCAGAATTTGGGAAGGTTTCGCTCAATTCAGTTGACTCTAAACTTTTGTAAA
TGTTGATAAACTGCTGCCCTTTAGACAACGCTCCAGTGTGTAAATCAAGAATTGATGCGC
CGCCACTTGAGCCCCCATGTTTCATTCCGTTTTGGAGCAAACGCATCAAAGAAACAATTT
CTTCTTGTGACACCAGCCCATCCTTTACACACCTTCGGCAGTTTGTTTTAGGCGTGCATC
CATCAAAAATGGGGTAGTTTTTATAATCACTAGAACAAGTCACATTTTGGCATTTGGATT
GTATTTCTATGTTACTTGGTGCAAATACAGTGTTTCGAAAGCTGTTGCCAAAGTAAAAAC
CAACCCAACTCAAAAATATGCCAAATAACATTTTCCAAACATACCCATATTTGGTGTCTT
CTGATCCCTTTTCAGAAACTTTATTTTTTGCAGACAACGATTTTTTTTTCATTTTACTAG
TTATTAAATTCTAAATTAAGAATAACATTAAATGTAAAAAAAAATATATATATATATATG
TAATTATTTTGTTTTTAAAAGTGACGTCACACGTACGTCATAGCAATATTGCGTAGTAAT
TTAATTAAAACAAAATTATTGTAAAACTGCCTCTTTCATACAGCTCAAACGTAGCACATG
TTTAAACTTTTTCACGTAATTAAAAAACTACATGAAACTTATCGGTTGCCGTTAAACTCG
TCTTCTATTTTTTGAAACAAGATCAAATTTAGTGAGTTTTCGCGGCCCTAGTAAAGAATC
CTCCGGTACGTTATAGATCAGACTGGTGGAAAGTGTTAGAGGTTAGTAGTTAGGGCATTC
TCATCAACTATGGTTAGGGGTTATAGGGGGTCAGTGGTTATGGGTTAGTGGTTAGCGGAT
AACGTATATGAGTAGAATTCTTTACTAGCACCGTTTTCGCATTTGCGGTGATACTGGTAT
ATTTGCTCACAAATGTAAGGAGTTTACATTTGAAACGAATCAATTTAAAACATGTATAAT
TTAAACTTACGTGTTTATTTTTACCTAGATAAAGAACTATAAATACGACATTTTTGCTTT
TTTCTATTTTCGATCAAAATTGGCGGGAAATTGAAAAACACAGTTATTGCGCAATCTCTA
CTTTCTAAGTACAAGTTAACTTGATATTCGTTAATTTTGTAAATTCCCTCGGACTATAAT
AACCAAAAGTATGTCCAATTGAATGCCTATGCATATTTGAAACTAACAAATTAGTTTTGA
AGTCAAAAAAATCATGTTTGAAATACTGCACTCTAGCGCCTTGGAACTGCTTTGCCCTTT
GTGGAAAAAAGCGGTTCGACCACGCTTGGACCAGTTTCGTATTCTGGCTGTACAAAACGA
GGTGTTTGCTCTGTCATGGAAAATTACTCGTAATGTTATGCAACTTATTTGCTGACATTC
TTCAAATAGGCGATTATACAAGTGTTAATGTTATGTCTTTTGTGTGACAGATATTACTAC
AATTAATTGGCGTAGTCTGAAACGCGAAGGTAGTTTTTCAGTGAATTTTTCGTATGGTAA
TTCGCTAACGTTTCTGTAAGTCACGATTCTTTAACAATATTTTGTCAAGAGAAAGAAATG
GACGCTAACGATGTCGATAAATTGAATCTTCAAGCGCAAGAAAACAATTTTACTTTGCAA
TATTTCGGGACAAACGCAGAAGATTGTTCTGATGTTATTTTCAATCAGTGTATTAAAAAC
TTTTCTGACCTGATCCCAGAAACGATCAATTCTTTGGAGAACTGTTTTCCAGGGGTTTAC
ACCCAAGATGAGATAAATAACTGTCTACAACAGTTTATACAACGTTTCTACCGCTCTTTA
GAACTTAATTCTGACATATTTCACAAATACTGCAAGCAATATATCTTCAACATACCACGT
GGTACCCTGCTGCCTATGTGTGCAGTACAAAAACATTATGCAGAGCAGAAATTGGTTTGT
GATAGCGAAAATTCTGTAGACGCTGCAACAAAACTGGAGCAAAAAACTTCCGAAACAAAA
GAATCAATCAGAGAATTAAAGTTTGAAAATTCTGCACGAAGACAACATCTTGCAGAATTA
GAAAAACTTGAAAAATCCCTCGATTCATTTAATTCTAAACTAACAGAAGTCGAAACTTTT
GATTTATTTTTCGAAGAAACTTTTGAATCTGTCAAGCACTTAAACCAGTGCATGAAAAGT
GTTCAAAATTAACTTTTGTTGTACTTTATTTCATACTTTTGTTACCATGCTTGGATAAGA
AGGGGTTGGTTTTCAATGTTTTAAAATTACTAAATGTTTTTTTTACTATAAATATATATA
TATAAGGTTTGCTTTTGTTTCTATTTAAAAATTAAGGTGTACACTTTTACAGTAACTGTT
ATATAAATAGGTTCTGCAAAAAGCGAGTAGTAGAAAATTATCAATTTAAAAATGCAACAG
CAACAGCAGGATGATCTCGTGGTCAAGTTGGTATTGGTTGGAGACGGTGGTGTTGGTGAG
AACATTTAGTATTTGCATGAATGTAACTTGCTTTATTCTCACATGGTCTAAAAAACGACA
GTAGGTAATATAACACGGGTGTTCTGTTTCATACACCTCATGCCCGCTTATGAGTTACCT
TGTATGTAACTTATTTATCCTCGCATGGTGGGGCAATGACAGTTATTATACCACGGGTGT
TCTGTTTCATACACCTCATGCCCGCTTATGAGTTACCACGAATGTAACTTATTTATCCTC
GCATGGTGGGGCAACGACAGTTGTTATAACACGGGTGTTCTGTTTCATACACCTCATGCC
CGCTTATGAGTTACCACGAATGTAACTTATTTATCCTCGCATGGTGGGGCAACGACAGTT
GTTATAACACGGGTGTTCTGTTTCATACACCTCATGCCCGCTTATGAGTTACCACGAATG
TAACTTATTTATCCTCGCATGGTGGGGCAATGACAGTTATTATACCATGGATGTTTTGTT
TTATACACCTTTTGCCCGCTTATGAGTTAGTATGTAACTTTGTGGGTGATTTTTTTATGT
GCAATAAGTGTAATAATTCTTTACCTTTTTAATTCAAAGTTTCCAATTCTGGCCAACATC
CCAGGCTGTCTGCTGTGTAACTTCACCCATATAGAATATATAGGATGTTTATTCCTAATT
ACTAATGTGAACCTATGCAGGAAATAATGTTAAATATATAGAGCAAGGATAGAATTAAAG
TTTTAAAAATAAAATTTGCAACACCTAACCAATAGGCTTTTAAAGGACAACTATTATTAT
CAGATTTCAACTATATAGGGCCAGATTTCTTTAATTTGTTGCTTTTTGTTGGAATTTTAC
TGTAATCAAAAGAATATAGTTAAAATGGTAACCGTAAATTGCTACAATTTCAGATAACTT
ACTGTAAATTATCGCTATAAAAATAATCATATTCTGTTTTAACATTCTAGGTAAAACCAC
ATTCGTGAAGCGACATTTGACGGGAGAATTCGAGAAGAAATATGTGGCTACACTTGGTGT
GGAAGTTCACCCCATCGTGTTTCAAACTCAACGTGGGCGAATTCGTTTCAATGTTTGGGA
CACGGCTGGTCAAGAAAAATTCGGGGGATTGCGTGATGGTTACTACATACAGGTATTATT
ATTAAGTTTTTTAAACAATGTTTTACAAATACTTTTATAAAAAAAGGAAAAGATTTAAAA
AATGTTTTTTTGGGGCAAACTGCTAATGAACTTCTTAATGTCCATAAAACATGTCTAAGT
TATTAGCCCTGAGTGGTATTTTACATATGCATAATATACCCCAGGGGTTAGGGCTAATAA
TTTGGACAACCCATTGGCCATTGCTAACCTGTGGGTTGAAGCAATTTGTAAATATTAATT
CCAAACGCAGGGTCAATGCGCGATCATTATGTTCGATGTAACATCCAGAGTTACCTACAA
GAACGTCCCTAATTGGCATAAAGATCTTGTGCGAGTTTGTGAAGATATTCCTATTGTCCT
GGTTGGAAATAAGGTCAGGTTATCAAGCAACGCAGTTGTTTATACAGTTAAAAATTTGTA
TGTATTTTATTCTGAAATTTGCTTATTTCTATGCTTTTTGGTGAAAAATATTTCTTTTTA
TGGGGGTTTTGCTAGATAGTGGTATAACTTTTACCCAAATTATAATAAAAAGTGCATAAA
ACACTTTAGAAACCTCAGTTTTTTACTGAACTCAGTACTTCAGGTTAAAGTAAAATGATC
CTCAAAATGCTTTTCTGTTAATAAATGTGGCAAACAAACTATATACTAAAACTCAATCCT
TCAGGTTGACATAAAGGACCGCAAGGTCAAGGCAAAAGCCATCAATTTCCATCGTAAGAA
GAACCTTCAATACTACGATATTTCTGCCAAGTCAAACTACAACTTTGAAAAACCATTCTT
GTGGATGGCTCGCAAACTCATGGGCGACCCCAACCTTGAGTTCTGTGCCATGCCAGCAAT
GCTTCCTCCCGAGGTGAAACTGGACGACAACCTCATGAAACAATACGAAGAGGAACTCCA
AAACGCCCAGCAATGCTCACTCCCCGACGAAGACGATGATTTATAAACTGATAAAACCGC
ACCCGTATTCATTCGTTCATGTCCCCACAACCAGTGGCACATTGTTAGTTGCATTTCTTT
TGATCCCTGCCATAAAACCAGCTATAAGTTCATTGCTCTCTTTTATTTTCGTTGCGCCCA
CCCAACCTTGAACATACCTGGATAATAAAAACAATAAGCTTCGTATTCTTGCAGTTTAGC
AATAACAAGGCTTACCTTGTTTTGATGTAGGTTTCGTGCTCGATACTTTTTTTAGGCAAA
GTCACCACTACAGCGTATCTCACCTCAGGGTAAAAAGAACAAAAAGAAATGTCTGTGCTG
AACAACGCTGGGTGTATAGATATTTCTTTGTTTGTTCTTTTAAGCGAGGTTTACACTACA
GCGTAGCTCGCCCCCGGGTAAAAAGAAGAAACAAAGAAATACCTCCACCTGGACCCCTTA
AATGGGTCCGTGGCTAACAAAGGGTGCGCCTACCTCTAGCTCGGAGATACTTGGTTCAAA
GCTTCTAATGATGGCAGCGTCAAGCCACATTAATTTCTGGCACAGTAGCACAGTGGTTTA
GCGCATCCCATAGGTACAGACATGGAAACAGGTAAAGAAAAGCGGATACAAAGTTTCACT
GTCCTAATCTGTCAAGATAGATTGACATATGTTCGGCAGGGCAACTTTGGCGAAAGTCTT
AAGAGCCAAAATTTCAAGACATATACAAAATGCCATAACAGATATATAACTCATAACCAG
TAATAACATATCTGTACTAATATAGAAACAACAGTATTAAACATTAGGATGACAGTTATA
TTTTAATCAACATAAAACATTGAAGAAACCTTAATTTGTGGAACTGCATGTTTGCGTAAA
ATATAAAACTATCATTGCTACGTCAAGGTAAAAACAAAAGCACCTATTTCAAATAAAACG
TGGGTGTAATAATAGGATTCTGGTAAAGCGCAATTTGTTCGGACTGCTTCGTGTAATAGG
GGAATCAAGCCTAAAAAAGCAACACCTATAAATGAAACAATATATATGATTTGACTGTAG
GTAAAACGAACATACATAAAATATGAATGAAGAAATTGCGGCAGTATAGCAATGATGAAG
CGGAAAACACGTTGTTTGACGATAGTGCAGCATACAATAACCTTAATGGCAGAGTTACAG
AAGTTACATATGGTAAATATAAGGATGAATTTACATCAGAACTACAGGACAGATTGCAGC
TTTTGTGTGACTTCTGTGATGTCAGTGAGATGCGACGCAAGTTGGCCGAGTAGTTGTTGA
GCCTCCGTTTGTCGTCGTACGCGATCTCGCTGTGTGTCGTTAAGACGATCTTCCAAACCA
GAGATCCGTTCTTTCAAACGGAAGTTCTCGTCGTATGCTTTCTGTAAGGAAGAGAAAATT
ATGATAATATAATTTTGAACATAATTTCTAGAGTTTTAAAAATGTGTTTGGGGGATATTG
TAAAATAAATTTTTATCTTTATGTTAAACAAACAAATCAGAGTTTACAGTAAAACGACAG
TCGATATAAAAATTGGAAAATCCTTTTTAAGTTTTTCAAAAATGGTGTGCAATTTTTCAA
GGCATTACTATCTTACTTTTATTGGTTCATCTAGTAAAAAAATGTAGCGTATTTCTCAAG
TTTCTGATCAATTACCCAAAAAAACATAATTTTTATTTGTTTATACAGTCCTTTTAAAAT
TTCAAAAAATTGTTGTTATTTTAATTTGTGGATCTAAAGTTTTTAATTAAACATATTTTT
TGTGTTTTGAAATAAATTGTTATTTATTTATTGGATCAGCAAACCTGGTGTCTTGCAGAA
CACTCATTATGTTGTTTCTCAACCACAGTAAGAACTCCAATTCTCTGTTGCAACATATTG
CACTCTTGCGATTTCTCGGAATTCTCCTTGTGCAGTTTTTCCATCTCTCTTTTTAGATCG
GCAACTCTGTCGTTCAGTTCAGCTCCTTTGTTCTTATCATTTTCAAGCTCTTTAATCTGA
TAAAAGGAAAAGCTTCAGAATCCAACGATCAATGAAATTCAAGACAGGACAAGATAGATG
GCTGGTGGACAAAGTACAGCGGAAAACTTTTTAGTTTTTAGACAAAAAATTGTTTTAGGA
GATAAAATGAAATAATGATTATTTACTTATCTATTTGAACAATAAGATCATATTGTTTAA
AATAAAAAGCAAAATATAACACATAACACACAACTTAAAGGGTTATATTCATGTATAGAA
ATGCTATGTTGGGTTAAATAGTTATTTTATCTTAAAGATTTTTGATATGCAAAAAAAAAT
AAAAAAACTACAATAAAAAAGCGGTTTTTAAGTGATTTAAAAACAAAACACTCTGATTGG
TCATTAAATATAAATTACACAGAAAATCAACACCCTAATGATGTTTATCTTTGCAAATAC
CTTCTTTTTAAATTGTTCATTTTCCTCTTTATACAAAGTAAGTTGCCGATGCCATTGATC
TACATTAGACATAGACTCCTGTAATGCTGTTGTCAAACGAGCGTTCGTGTTTTTCAAAGC
TTGGAGCTCCGTTTCCCATTTCTTTGAGTTGGCAGTGCTGGAATTTACAATAAATTAATA
ATTTCTAGTTTAATAGAAGCAAATGTTTAACATATAGTTCCCTAAATGGAGAGTTATGAA
GTTATTGGTTTTAAGAGTGAAACTAAAGCTAAATAAATACTGACTTGGTTGAATCCTAAA
ATATACAAATTATATCGTTTTTTGAGATGCGCTATAGTAGTAATTGAATAAAAAAGGTTG
GCAACAATAGATATATTCTAACAGTTTTGTAACAGGTCAAGTACTACATGAATGAATGAG
GTTCCCAATGATTGGTAACTGAATTTTAGAAATGTCAAATTTAATTTTTTTGTTAAAAAT
GTAGTATATATTAACAATCCTTGAAAAACATAATAACTAAAAAAAGTATATATATGCATA
TAATACTATAAATCACCATACTACCTTTGTGCAAGAGCTAGTTTAAGTCTATCATGGCTT
ATTTTCAATGATTTGAGTTCTTGTATGCTTTGGTTAGTTGATCTACTGTCATCGGAAGCC
GAACTTAACATTTCATCGTCCGGTTGTAATTCCTGGGTCGGTTAAATTAGGAATAATTAT
AATAATGATAATAAAAAATTATTTTTCATTTATTACAGTCAGTTAGGCAAACTATTTTTT
TAATAATTTTAACAAAATACCTCATACTGCTTTTAATTATTTTATTTATAATATAATAGT
AATAATAATCACTTTATTTGTGTGCTCAATTACGGTAGCGAAAATTGAAAAAATAATGAA
GTTACGGTTGGGCCTTGATATACAAAGAAACAAGAGTAATTTGTCAGCGCCCTGGCAGTG
GTAAGCGCGCCTGCTTCTAAGCCAGAGGTTATGGATTCAAGACTTGGTGCTGCTAGTGGA
CAAAATGTGTAAGAAACAGAACACCTGTGTCTTTATTATAACAAACAAGTTATATATAAG
TTTGGATAAACAAGTTATATTCCTATTCTTAATTGATTAAACGTTATATCAACAACTTTA
CTTCTTTCTTTGCGCTTCTTGTATCCGAATCATCAGTTTCAACTTCCCCGTTGGTTGTTG
CTCGAATCTCCTTTTGATCGCTCAGGTCTGTTGCTCGCTCTCTATAGATATATGTTGGTG
TTACTGGTGGCCCAATCATGGGATGTTTTAGCGCCGAACAATGTAAAAATGTATAAACTT
ACTTACTTAAAAAAAATTTAAATTAAAACTCTCTACAGGTATATGTTAATGTTAAAACAG
AGTGTTCAGAAAATCATTGTGCATTGTTCTAATAACTTGTTTATATTTTATTGATTAAGG
TCTTTAGAATTAAAATAAGAAGAGCCCAAGCTTTATGTGGAAGTTTTTAACAATTAACAA
CGGTCTATTGGAGTTGTGAGAATACGGTTTTATAATTCTTTGAATGTTATTTGTTTACTA
TCAAATGGGACGAGAAAATAGAATGAAAAGGTGTCCCATCTTCCCCCACCCTACTATACA
CAGTCATAACAACTGCTTTTCTAATATAATGAAAATAATAATATATTCAATCCAACTAAT
AATATATCATTCAAAAGTATAGTGTCGTTATTTGGTATATGATAAGTTTGTAATAGGGGG
GGGGGCGCTTATTTTGTCATACGTAGGTGTTTGGTTAACAACATTTTTCATTAGTGCTTT
CTCCTTGAGAAAAAATACGGAAAATTATATAACAGAGAGGGTACTGGTGCAAAATGTGTC
TCGGCCCTGGGGAATTGGCTCATTACCCGAACACTGTATATTCACATTCTATTCTATATG
GGTGAGGTCCTACAGTGAGGCACACCATGGGACCTGGGATTTACTCCAGAGTTGGCACAT
TACCCCAACATTGTATATGCACATTCGAATCTATATGGGTGAGGTCCTACAGTGAGGCAT
GACATGGGACCTGAGATTTAGACCAGAGTAGGCCTATAACCCCAACGTTGTACATGCACA
TTCTATTCTATATGGGTGAGGTTCTACAGTGAGGCACGCCATGGGACCTGGGATTTAGGC
AAGAGTTGGCACATTACCCCAACATTGTATATGCACATTCTATTCTATATGGGTGAGGTC
CTACAGTGAGGCACGCCATGGGACCTGGGATTTAAGCCAGAGTTGGCCCATTTCCCCAAC
ATTGTATATGCACATTCAAATCTATATGGATGAGGTCCTACAGTGAAGCATGACATGGAT
TGGCCCAATACCCCAGAAATATGACCATTACCAATATAGGCCTATATCTTGTTATTAACT
ATTAACTGCACAATTTATCCCATAAAACAACCACACACCTTATGTCTTCGAAATGTTCAG
TAAATTTAGACAACAAAACGTCGGTTGCGAATCCGAGTCCGTACACAGTGTTAGCCCTCA
CGTCTGCCCACTGCCCAAACTTAGCTGACGTCTTCGTGAACACCATGTCCGGAGTTACCG
TGCTGTTTATTATTGCCTGGGGACAAATACTTTAAATTTATTAACTGCAAGGACACATCA
CATTATTAGATATATATATATATACCAAATATATGTCAAATTTATTGGCCCAAATTCAAG
GAAATAAAAAATAGTCAGAAATGTTTAATAAAAATACCAAAATATCATAAAAATCTTTTC
TATACATTGATGTTTAGTAAATTTTGTTCCTCCAGTAAAAAACTGGTGTTCTGTTTCACA
GACCTCGTGCCCGCTTACAAGTTACCACATATGTAACTTATTTATCCTCGCACGGCAGGC
AAAGACAGTCGTTATAACACAGATGTTCTGTTTCATACTCCTCATGCCTGCTTACAAGTT
ACCACGTATGTAACTTGGGGGGAATGTATTTTTTCTGATGTCTTTTAATGATATTTTAGG
AATAAGTTGCTTTTATAATGACAGAAACCAAGAGTTGCCACACCTCTGCAAAATGCCCTG
CACCGTATAAATTGGCAACACTAGACCACAAACCGCATAACAGTTGTTTGGGCAAAACAA
GCAAACATACAAACCAATCAATGATTGTTTGTTATGAATATACACCAGTGACTTGAGACA
AACCAGTTTCAAATTTAATTGGCTAACTACTACACCAATCAATACAAGAATAGTAAAGAA
TATTGACCAGCGTTGGCGAGTTCACCAAAATGCCATAGTGCGCTCTATAGCTATTTTAAA
TATCACGTCATTAAAATGGTTACTGTATTTTAGTATTGGGGCTAAATACGAATACATTAA
TTAAATGTCAGAATTCTTAGGGATGCTATACGTAGAAGTAGGATTGTGATTAAAAGGCTT
AATGTGTTTAACTATGAGCTCAATACATGCTAATTTTGGACTTAATTGGTCAGTGCGTTT
TAGTAGGCTATCGAACTAAAAACAGAAGACATTATTGAACGGCTCGTCTATAAAGAAATA
CAGTAAGGATATGGTGCTAAGAAAATGTAACAGACAAAAGTCCAACCAAATATTTAAATG
TTTAACAAAAGATATTTATATCGCCTAAATCGCATCGTTACTTTCCTATTCAAATTGAAT
CAACCAAATTCTTGCATTGAAAAGGTTTCTGGATGTAAAATGATGAGGTTTATGTAGGTT
TACTACTTACAAATCAAAGTAAAATAAAACAAGAAAGCATGAAAAGTGACCACAAAACTG
TGACATAATAACTTGTAATGTTGGCAACAGACAAAAGTCAAAGTCAGGAAATTGTATAAT
AAAGGTTATATTCCGCCTAAATGACACTGCCAGGCTTTTAATCAAATAGAATCCACTAAC
ATTTTACATTAGAAAGGCTGATGTATGTAGAATGGTGGGGCTTATGTGGAACTCATACTT
ACAAACAAAGCAAAAACATGCAGAAAAGCAAAAAGTGCGTGTTAATCTCCCACAAAACTA
AAACCCAAAACTGTTCTGCACGAAACTGTGGGGGTCGTGTCAACAAACCCCAAAACTGTT
ACGTAATTGCTATGTAATAATAGTGGCAGAAAAACCAAGTCCAACCAATTGTAAAATATA
AATATATATTTCGCCTAAATGGCATCGTCAGCCTCTTATTCAGGTGGGTTTATTATGATG
GTGGCACCTGTGTTATAGCAATGCATTCAAGCGTTTAACTATTTATCACTAAGCAACTAC
AGTAGGCTAATTATATAATCAGGGGGTGGGAATGAAAAGTACTTATTGGCACGTTTAATT
CTTTTAATTTGTTCCAATTAATTTTGGGACGAGCAAAAAGTTAACATTTTACATAAAATT
ATTCAAAACTATTCAGGCCGTAAATATTATTTTTGTTTTAATTTCTTTCCTATTGACCTT
AACATATTTGTTTAAAATAATTATTAAAAATATTTTACTAATCTTGGTATGCACAGAAAT
AGATTCACATTATGTTTGAATGTAATATGTAATTTAAATATATGTTTATTGGTTTGATCA
ATGATATTACATTGGATTCTGACTGTTGTCCTAATTTATCATTGGCCAAACAGCAAATAC
TTGTAATGTGGTCCAGAAACAAAGCCAGCATATCAAAGCACATGTATATATTGGACATAG
AGTAGTACACGTCAAAAATACATGCACTTTTAAAGTCTCTTAAGATAAAACGAACGCATG
GAGATGACGCAGTGCAAGGACAGAGTCTAAATTATTTATGATGGTTCGTTCCAGCTCCCC
GATAGTCGTAAGCATGAATCAACACTCATTGCGTTTTTGCATGAAGGAACGAAAGAAATT
AAAAATTTTAATCGCAATATTTTAGACTGCAATGCCATTTAGGCGGAATATATTTATTTT
TTTATAAAATTGGTTGGACTTAATTTTCATCTGTTACATTTTCGTAGCACCAGATCATTA
CAATATTTCACACGTTTAGATAATAGTTTTAAATATCTACAAATAATTCTTTAAAACTCT
TATAAACTACTAACACAGTTGGTTTAAATTGATTATACATAAAATGTCATAGCACACGTA
ATGCATTCAATTGCTTGTGCCCTTGTACCAATTAAACTATATGACTGGGAGAACTAATTA
AGGGTGACATGGAAAATTAATTACGATTTGTAGATATTTTGGGGGTCAATAAATTGTTCA
AGAAAAGCAAACCAAGATAGGTCATAATTAATTGAGCCCTTGAATGCATACTTTGAATTA
CTATGCTTAGTGTGTGCTATGTATTATATATAGTAGGGTGGGGTATGATGGTTTATGTTA
TCATTCTATTTTCGCGTCCTATTTGGTAGTATACCAAGAATATTTACAGAATTATAAAAC
CGATTCTCGCGACTTTTAAAGCGTTGTTAATTGTTTAAAACGCTATTGGGAAAGATGGGA
TAGCCTACTATGTCCTAAAAAAAACAAAAAACAATTCTCACTTTTGTCCCATCTACGCTT
ATTATTCTGTATGATCGTCGGGCAGAATCAAAGAAGAAATTGACGGCAACGGCTGATCTG
CTCGATGGGATCCATGATTTCTTGGTGACGGGATCGATAACGAACACGTGAGCTTTGCTT
GTGAAGATCGGTACTTCCCTGAAAGGGAGGAAGAAATACTTAATCAACGAGTTTTAAAAT
AATCAACATTCCAGATAATTAACAACAGATATAATATATATCTTCAAGGTAAAACCAAAG
TATCTTATGTCACATTTTTGGTTTTGCTCAAATATTGCCAAATTATCACATTAATTGTTT
TTGAATAGGACTGACAATGCCATTCATGCGAAATATATATGCAGCCTATATATTGTTAAG
GTAAAACCAAAGTAGCTTATGTCGTGTTTATTATGTCCAACAGAATGCAAAGTTGTTCAG
AAAAGACACTTTTAAAAAATGTGACATAAGCTACTTTGGTTTTACCTTAACGATATATAT
ATTTTTTTTTGCTTTTTTATTTTTTTCTGCTTGTCATTCAAAAACTATAGAAACTTCCCT
GGAAGGAATGTATATATATTTATTTAACTAATTTCAAAAATAACTAATATGTAGGGTAAT
TGACAAAATAATTTTTTTAAATTGACCAAAACAGTTGCATTCTTAACTTGTAGGTACTTT
CCTGGAAGGAATGGATGTATTCAAGCAACCAATTTTAAATGACTAAGTTGTAAGATAATA
TACAGCAGATAACTTAGAAATATACACAATATATATCTTTTTTAACACAACAGGTTTTTC
TGCTTGTCATTCAGAAACTATAAGACTTGAATAGGGAAACATTACATTAACGTATATTGG
AACTAATTAAGTTCCAAGATATTTAACAACAAAAAAAAAGAACCTTCAAATAATTATTAT
CTTCTAAAATAATAACCAACATTTTTTTTAAATTGACTACAATATATATATATAGAAAAT
AAGCCATTGAAAGATTATATACATTATACCTGGTAGCAGAAGTAACAGAATGGTAATTAA
TTGATTGACTTCTTTTATAATAGGCCATGCAGTTTATAATGTAAAACATATGTCTACTCT
AGAAATTCGTTATTCATTACAAAAATGTCAGCACTGCCTATTTATTCCAGAGGATTTTAA
TCATTTGTTTAAGTTTCTGGCTATTGGCATTTTAAATTGAGATTCATTATACCAGTATCT
AGATAAGATTAACTATACAAATAAATCTTCTAATGTTATTTTATTGGTTTATTGTGACAA
CTGTAATAAATTGACCCTGATCTGGTGTTCATAGAGTTAAACGATCTTTATGTAAAGAAA
TACATTAAGGATCTGGTGCTAAGCAATTGTAACAGACAAAAAAAAAGTCCAACTAATTGT
TTAATAAAGATATATTTCGCCTAAATAGCATCGTCGGTCTCTTATTGCAAATTTCAATGG
CTCATATGATATGAAAAAACGCAGTGTAGTTCTGAAGTTTTGTCTGGCTCATTTTTTAAT
GTTTTCACTTGCGTGTAATGTTGTGTTACATTCCCTGGTGAAGTCTTGCCAGATGGCAGA
TGAAACGTCAGAAATACTCGATGTTTTATACCATTTTTTTAATGATCCGCTAAAAGATAA
GTAAGTCAATGCTAAATTAGTTTAAAGAGATAATGTGGGTCACACAAATAACCTACATTA
TCTTTTTTAAAAAGTTTACAATTTTGTATGCTGTTGGACATAAGAAACACGACATAAGCT
ACTTTGGTTTTACCTCAACAATATACAGGCTGCATATATTTCCCTTAAATGGCACAGGCC
TCTTATTCAAAAACAACTAATGTGATATATAGGTTAAGATATTTGCATGCACAAACTTAC
CCCATGATCTACTAATGGATCAGCATGTGTGGTGGTAAAGACATTCAGGGATAGCAAAGC
AGGAATAGCTTATTTCATATTATAACTACTTAATGCCTGTAAAGTATAACATTATGGCTA
AAGCCTTGAAACAAAACCTATATTATGGTCCATAGGGGATAGCGGTTTATTAATTAAAAC
TAACAAAACATTTTGAACAGTGATGTAATTTTAACTGCTGGTGTAACAATTTAACTAAGT
TTGTGCTAAAAGTAGTGCCTTAGAATAGCAGTAGCGAACGACACCCATCTTTTAACGACG
TATTTCGGTTTTGTAAATGTCGATTGAGTAACAGGTTTGGCATGTTGAAATAAATTGACT
CTTTCTTGGTGAAGTTGCTTCATTAAGCCAGTATTAGTTGTTACAAGGGTGATTTGTGCT
TCCAAGTCCCTTTGCACTGATCTAGAGCCGTAATTAGACGAGCCAAGCATAGTTAGACAA
GGTAGTTCAGAACCTTTGTCATAAAACCACAGCCCTTTAGAATGGTAGGTCCACTTCGGC
CTCATGTACTCCCATATTTTAATATCGTTCCGATTTGTTTCTGCAACTTGGTTAAAAAAG
TTTTTGGTTAACTGCACGTACACAGATGGGATATTTCCGGAAAAACCAGCGGAGCCAAGA
AATCCGTTGGCATCTGGTGACGCGACGAGAACATCAAATTGACTTTTATTTTCCAAGATT
AACTTACTGTATTCGTTTGTTATGTTAAAGTAGCCCGATGTAAAATAAGTTTGCGTATTT
TCAGGTAGAAGTTTGAGTAAGGTTTTTGTCAGGTTTTCATCCTGGGTTATTCCTACACAT
CCTAGTTGGAGGGAGGGGTAAACGAACGTATCGCAGTCGTCACAATCTGACTTTGTGGCA
GACTGGCAGGGACTTATACTTGAATCAGTGTCATTAGACATATTTTCGCATATTTGGGGG
TTTATGGTTGGAAAGAACTTGTTGAACAGAATACGAAAAGGGTTCCAATCTTGCAAAACG
CTTTGGTTCTTATTGTCTTCATATCTATATGGTAAACTATAAGGTTGCATAGATGTTCGC
ACAAATACTGCGTATTCTTGAAAGTTCCCGGTAACTGGGTGATGCGGACATCCCTCTGAT
AGTTTCAGTTCACCGTTAGGTTGTAGTTGGAACGAAAAAGAGCTCACTGTTTTTGTAAGC
GCTTGAAAGTAGTCTGCAAGCTTTTTAACTTTAGTGAATGACATATATCTATCTTGGCGC
TGCTCAAAATAGTTTGTGCTTAAATTTGCTCCACTTATCACAAGGGTATCGTCAAATATA
AACAACTTTATATGATTGACGCCAACTATTTCATTCCATCTTGCAGGCAAACAAGTTTTT
ACAACTCCTCGCAAATTCGGGGTGTGAAAAAATGAAATTTTAACTGAGTTATTTGGATTT
TCTTTTAAAATTGGGGCCAGCAAAGTTTTGGAGTTAGTTTCACCCCTGGTGCCTCTTGTA
TAATCAAGTAATATATCCACATCAAGATCTGTCCCTTTTTCTTTGATCTTTTCATTCAAG
CAGTTGACCAACTGCCTGTCCAGTTCATCCGTGCCTAAATACAAGGCAGACAAAACGATC
CGTTTATTCGCATTCTGTATGCAGTTTAGCAGCGTTGAATAGAATTCTTTAGGCGTTTCA
ATCACTTTAACGTTATTTCCATTTACTGCGAAACACGGCGCTAACTTGTTCAACCATTTA
AAGTCAGACCTTTGATTTTGTTTAGTCATAATAACAGCTAAACACAAAACGACTGCGACA
CTGCAATCGTCTTGGTAGGCGAAATTTGATTCTATAAAAGTAAACAAACAACGTTATTTT
ACAAAAGTAAAAATAAACCTTTTGCGTTAGAAAAAAACTTTATTCTACATGTATATTGGC
AGACAAAACGATCCGTTTATTCGCATTCTGTATGCAGTTTAGCAGCGTTGAATAGAATTC
TTTAGGCGTTTCAATCACTTTAACGTTATTTCCATTTACTGCGAAACACGGCGCTAACTT
GTTCAACCATTTAAAGTCAGACCTTTGATTTTGTTTAGTCATAATAACAGCTAAACACAA
AACGACTGCGACACTGCAATCGTCTTGGTAGGCGAAATTTGATTCTATAAAAGTAAACAA
ACAACGTTATTTTACAAAAGTAAAAATAAACCTTTTGCGTTAGAAAAAAACTTTATTCTA
CATGTATATTGCCTAAAACTTCGCACAAAATAAGCCTATATCAGACTAGACACATACATT
CTTTCTCGTTCAATTCTCTTATAATGGACTCTGCCCCTGCGTGTTTCGTTTCCCTGTGCG
GTTGTACCTTACCTATTAAATAATGCCTTTTTTCCCCGACATGTAAGCACGAAAGAGTCA
AAAACTCGGCTGTATTTTACTGCCTTTTTAAACGCAAAACCTCTATACTGATATGTTGTG
TGTAGCAAATGTCGTCTAAAGAATTCCAAAGCAAAATAGCCATATAATCACAACATATTA
ATTTGACAAAACTCAATACTTGTTACGCCATAACTTCAATTATTCTGCACTGCATGAATA
TTACAGGCATTTTCTCCCAACGTTCGGTCCACCAGTTTTATCCGCTACGTTTTACAAGCA
AAAATGCGATTCTTTTCCGTGAACTGTATTCTAATATGGGAAATTTTGCTTCTGTGCCAT
ACAGTTCGTTGCGCGGATATGGAATCAGACTCGATGCAGATTGCAGCAACTGTACATGAT
GTATTTGAGGAGACTTTTCACTTCAGCGGGCTAGAAATGCGGCTTGACCAGGCAAACTGG
GAAACGGAAATGGTATCACCGGATACACTTGCGCAGAAACTTGCGGCTTCGATCCAGACC
AGCGTCAGCACGGCAGAAACCGCTGTGCGAAATTTGAACAGTGCTCTGCAGACTGCAAGC
GAATGGCAAATAGAAGAAAATCACCAGTGCTGTCACACTGATTTTGGCGTGAGTGTGAAC
GAATGAATGTAACTAATTTATCCTCGCATGGCGGGGCAACAACAGTCGTTATAACACGGA
CATTATGTTTCTTATACCTCGTGCCAAAGTGAGGGTAAGATGGGACATCTTTTCATTCCA
TTTTGTCGTTCAATTTGGTAGTAAACAAAGAACATTCAAAAAAATATAAAACCGTATCCT
CACGACTCCCATAGACCGTTGTTAGTTGTGTAAAATAGGATCAGAATATTTGGAAATTAT
GTGCTAAAGGTGTCCCATCTTACCCCACACTACTAATATATAGTTGTTGTTTGGTTGGGT
CCCTGTTTTTTCAAAGACAAGTCATCTTATTAAAAAAGTAACAATGATGTTTTATAAGTA
AAACAGAGGAGAAACTATTGTGTTTCTATGGGTCCCAACAAGTACTAACAAACTAAAATA
ATACATACGTGGTAACTCTTAAGCTGGCACGAGGTGTATAAAACAAAACACTTTTGTAAA
AACGACTGCATAAATAAATTACATAAATTGATTCAAATCCTACATTTCTATTACCTGGGT
ATAATATGCATTATTACAACTGGTTGCTTCTTGTATAAACAGGATCAAATAACTTGTACA
ATCTTCCCAACCGATGCCTTGGAGGATTTTGTTCCCACAATCTTCACTAAGGAAGCTCAT
GCCAACTTGAAGCAGTATCCAGTCATTCAAAGACAGATGTTCATGGATTTGAACGGGAGA
TTAGCGCAGTTGCCGACACCACTGTTTTATAATGATTGCAAATTGGACAATAGAGCTAAG
CCATGGTATTTAAATCAATAAAACAATGTTAATAAATACATCTGAAACTTGTAAGCGGGC
ACGAGGTGTATGAAACAGAACACCTGTGTTATAACAATTGTCATTTTTCTGCTAACAATA
ATAAATTTACATTCATTCATTCAACATCAAAAAATATACATATGAATCAACATTAACTTT
AAAAAATTGTTTGGTGTTTAAAAAACTATCAGGAACCTTATATGGTTACTTATTAATGAC
TTCTGCTTTTACGTGTAGGTAAGATGGGCATCAGAGACCCATTTAAAAAAAATTAAATTT
CTTAAAAAAATTCAAAATTTTAATTTATTTTAAATTTTTTAGGTATTCGAAAGCCATATC
AGATGTTCCAAGAGATGTAGTCGTTATAGTGGATGTGTCCGAATACTTCTCCAAAACAAC
TGTTGTAAAAATACTTAAAACAATAGCAGAACCTTTACAGCATACAGACCGGCTGGCCGT
TGTTGCTTTCTCCAGCATTGTAAGTAACTGTCAATAACCCAGAGGTAATGGGTTCAAGGC
TTGTCGGTGCTACTATAGTGGGCGTGTGGGGTGTATGAAGCAGAACACTTCTGTTATAAC
GACCAACGTTTTCCAGCCACATGAGGATAAAGCAAGTTTTGTTCAAGTTTCTCTTTTAAT
TTTATGATAGTACGCGGGGCAACGACAGTCGTTATAACACGGGTGTTCGGTTTCATACAC
CTCATGCCGCTGACAAGTTACCACGTATGTAACTTATTTATCCTCGCATGGCGGGGCAAT
GACATTGGTTATAACACGGGTGTTTTGTTTCAAACACCTCGTGCCCGCTTACAAGTTACC
ACGTATGTAACTTATTTATCCTCGCATGGTGGGGCAATGACATTGGTTATAACATGGGTG
TTCTGTTACATACACCTTGTGCCTGCTTACAAGTTACCACGTATGTAACTCTATGGGTGC
CTTTTATGCATGTTGTTCGATATTTATTACTATTTATGAGTTTTAAAAATCTTCTTAGAT
TCACTCAGGGACAGAATGTGATGAATTGGTTTATGCAACTAACACAAACAAAGACTTTCT
TATCGCAAAGATAGCATTCATGATGTTTTCTGGGAATGGCAAACTAAGGTAAAATATCTT
AAAATTATGTTTGGAAACTGTGATATAATGTGTAAAAAAAAATTTAACCATCATGGTTTT
CATTCAAAATGTGCTTTATCAATATGCGTGTTTAACTAAATGTTGAAAATAAATGTTGTT
TTTTTAAGTTACCATCATTCTTTTCGATTTGTAAACTTTTCTGATTTTCTTTAAGAGACA
AAATAAGTTATACACATAAATAACAGTATAGGATCTGGTACGAAAATGTAACACACAAAA
ATCAGGTCCAACCAATTGTTATATTTATACAAACTAGTATATGTATAATATGCCACAAAA
TTCATTAAATAATGTACTACTAAAGAAAGTTTGGCATTGTCTTATTCAGAGTTGTCTATT
ATTTTGGCTTTAATTTAAAATGTTATATTTTGCAGCAAAGCTTTTTCGAAAGCATTCGAT
TATTTTGATGGAAGTAGAAACAGCAAGAAACATATTGTTCTTATTTTAACCAAGGAACCG
ACTGATAGCAGGCAAGTAGTTAAAATAGTTAAATAAAAAAATATATATTAATATTTTTCT
CCCCAGGCAAAATATTTTTAATGTTATCAAGCAAAGAAATGCTGATCTTCAGAACTCTGT
CGAAATTTCAACTTTTGGGTTAGATAACTACATAGGGGTGCACGGGCTGGTGAAAGAAAT
TGCAAACCAAGATGGATCATCTTATGGTGTCAATGCTGCATTAAATGTGACGAAAGGGGT
CGCTGCCTTTTGGCCAGATACAAGGTGAAAAAATGAATAAATTTTTTTTTCGTCTATTTA
GTCACAGAAACAAAGAACGGTAGAGTTCACAAAAAAAATCACCACACTAGTAAAAATTCA
CCACACTGGCCAGATACAAGGTGAATGAACTAATTTAAATTTATTTGGTCTCTTCCGTAA
TAAATATCGGGAAAGTTTACAAAAGCCAAAAGATTGGTAGTATTGGTAAAGCAACAGTTG
TTAAAACAAGCCTATGGATAAAACAGAAAGCCCAATAACGTTTTAGATTAAAAGGCGCGA
CTTTCCACCAACAAATCCTGTATGTCTTACACAAAAGTTTAAAAAGCAATCACCCACAAA
TGCGTATAAATTTATTTTAAACAAAATTTACTAAAAAACTTTATTGATTAAAATAAAATA
TCTCATTTTAGTTCTGCTGAGACCATTTTTAGTTCAAAGTCAACACAAAACGTGAATAAA
ATTTCTTGGTCTGGTCCGAACACTGCTGTTGGAACTTTGTCTCTTTATCTCACAGCTTCA
ATGCCAGTTGTACTGAATGGTAAAACCGTATGGTGTTTGTATTTTAACATTTCAGCCTAG
ATTGATAGAATAAATAAATGTAACCTATTTACCCTGATATGGCGGGGCAACTTATAACAT
GACTGTTCTGTTTCATACACCTCGTGCCCACTTACAAGTTACCACGGATGTAACTTGTTT
ATCCTTGCATGGCGGGGCAACGACAGTCGTTATAACACGGGTGTTCTGTTTCATACACCT
TGAGTTATACTGACTGTCATTCCCCCACCATGCGAGGATAAATAAGTTACATACGTAGTA
ACTTGTAAGCAGGCATGAGTTACAGAAACAGAACACCCGTGTTATAACGACTGTCATTTT
CTCTCCACACGAGGATAAAACTTTGCATTGATTCATTTAACTTTACACTAAACCTTAATT
TATGTTCACACAAAGTTACACTCATTCATTCATTAATATATAAATATAAACTTATTAAAC
AGAAGGGAATTAGATAAATTTATTAAATTTAATAAACAGAACACCTGTGTTATAACAACT
ATCATTTTCCCACCACACAAGAAGAAAACAAGTCTCACTTTACATTTTATAAACAGATGA
ATTGAAAGGAGCTGTTGGTGTGGATGTAAGTCTGGAATCCTTGATACCGAACCCCCCTTT
ACCAAGTGATCTGTTTTATTCCTTCCTTGTTGAAACATCTGGTCGTGTAATACACCACCC
TTTGATCAGATATTGGAAAGACACCGATTACCCCGATGTTGCAGTTGTTATAAAAGGGTG
GGGGTTGTTGTATTGTATCCTGTCTGGTTTTTAGTATGTGATGATGATGTAACTTACTTT
ATCCTCGCCTGGCCGGAAAACTACAGTCGTTATAACACGGGTGTTCATACACTTCGTAAC
AGCTTATGAGTTACCGGCAGGCGCGCTAACCACTCTGCCACGGCTATGGGTCTTTTTTAT
TTTAATTAAATGTAAATATGTTTTTATTAACTAAAAGCGTGTATTAACAACTGTTGTTCG
CTATATCCTGTCTTTTTGTTTTTATTGTTTATAAATCTTCGCTACCGTAATCGAGAGAGA
CAAATAAAGTTATTATTTTTTGCATTATATTCTAAGACACTGAGCCAAGTCTGACTATTG
TTTAAAAGAAAAATCCAAGAAACGACTTGGTGAATTTTTGTATGCAAGATATACACTGCA
GTAAAATTAGAACTTTGCAACCATGTTTAGTGTTCGCATTAGTCATTAAGCAGTTTTCTC
TATATTCTATAAATCTATATTTCAAATATATCAGTTTAAAAATGTGGCGAAAAATTTGCT
GCATATGTATATTTTTGTTCTCAAATTTTGGTAAGGCTAAATAATCTATGTGATATTGTA
AATGTGTTAACCAGAACACCCACGTTATAACGCGTTAAACTTCTACTTTTCTAAAAGGCT
AGATTGTAGAAATGAATTTCTTCCCAAGTTAAGACAGCTTTTTGCTTCTGTGAGAAACTC
AGATACTTTCACTGTTGGTTGTTCAACAGATTGGATCACTGAGAAGGTGTTTAGGACGGT
TTAGTTTATTAAGCAGTCATTTTTAAAAATATTTTAAGAATCTCATATATTGACTGTCAT
TGTATAGTTGTTTCTTTTTTTTGCATTTTTTCTAAGTTTAGTTTATGGAGTGACTGTTTT
CCATTTTTTATCATATTGACATTTCATATTAACTACCATTCTTTAGTTGCTTTTTTTGAA
AACTTTTTACTTTTTAACCAGCATTTTAACTTGTACTGACTGTCACTTTATCGTTGCTTT
CTTCTGTTTGTCTATTTTTCCAAGTCCCGACCTGTAACCAAAGAAATAAAAATCAGTGTT
TTTTTGCTACTTTTTTCTATTTTATTATTTTATTAAAAAAATATATTTTTTGTTTCAAAT
AAAACTAAATCATAAAATCCTATTTAGGACAATGGTGCAAGGGATGTGATGCAAAACACA
CCTGTTGTATTTTCATGCAGTAGACCAGGCAACTATCAGTATGTTGCTTGTATTGCGGTT
AAAACCGGTTCAAACCAGCTGCCTGTGAAAGTTCTTAGTGGAGTTAACGTCAACTTAATT
CCTGAAACATTTGTTTACCATAAGTAAATGTGTATTAATGTAATTCACCCGGTGGCGCAA
CCAGAAAATAATAAGAGGGGGGGGTTTAATCAAAAAAAAAAATTTGTTAAACATTTTTTA
TTTAATTTTTAAAAGAATTTTTTTGGGGGGTTTAAAAGGGGGGAGTCACGACCCCGGAAA
CCCCCTCCTGGCTGCGCCACCGATTACACCTGTTCTAAATTTTACATAGGTCTAAATTTT
CTGTTTGTAAACTTTCTGATACAGTTTATTGCAAACTTTGGTGTAGCGGTCACGCCTAAA
TTTATTCAAATGTATATTTTTGTTGTTTTCTGTGACTACCCATATTTTCGTTTCTGTAGA
CTCTTTGTTCTTTGTTGTTGTAATTGAACAGACGAAATAAATTTCATTCATTTATGTAAT
GATAAAAATATTAAAAAAAGAAAAAAAAACATTAAAATTTTTATTATATAAAATTAGTTA
TTTGTGCAATGGTTTAATAATTACATATTTTCAGAATGAACACGCAATCTTCGTTGTCAT
GCCAACATTTAGATCACGAAGCAAAAACATCACCAGCCGTTAAACTAACTCCTGCAGCGT
TTAGGGATTTAAGCAGGTATGACATTATTCAGGGTTTGCTTTAATGCACTTTTGNNNNNN
NNNNNNNNNNNNNNNNNNNNNNNNNNNNNNNNNNNNNNNNNNNNNNNNNNNNNNNNNNNN
NNNNNNNNNNNNNNNNNNNNNNNNNNNNNNNNNNNNNNNNNNNNNNNNNNNNNNNNNNNN
NNNNNNNNNNNNNNNNNNNNNNNNNNNNNNNNNNNNNNNNNNNNNNNNNNNNNNNNNNNN
NNNNNNNNNNNNNNNNNNNNNNNNNNNNNNNNNNNNNNNNNNNNNNNNNNNNNNNNNNNN
NNNNNNNNNNNNNNNNNNNNNNNNNNNNNNNNNNNNNNNNNNNNNNNNNNNNCACACAAA
ATAACAAGACCTCTTGCTCCAATGCATGTAATATTATAATGCCACTCTGGCACACAAACT
CAGCTTATATAGGAACACAAAATCACTCATGCATAACATTGAATATAGAGATTGAGAAAA
ACATTAATAATAAAATAATTGTTTAGACAATGGTGATACTTTGGGGAGTTAACATAGAGG
TCATGATAACATAAAAATCTTATTGAGGTGAATAATAAATATCTTATAAAATAAAATATT
AACATCTTTAACTCATAGATACAGCAACACAGATGAGACTAGCACCACTGCAGCTGAATA
TGTCAATCAAGTAGCTGGCTTGCAAAGTGCACCGGAAGTTTTAACAGATGCTGCAGTTAA
TGTTATACGCTTAACAAACTCGTAAGTTGTACTGGGTTACTGTTTTTAAGGTTTAAAACA
ATCACCTACAAAGTTACATACGTGGTAACTTGTAAGCGGGCACAAGGTGTATGTAACAGA
ACACCCCTGTTATAACGACTGTCGTTGCCCCGCCATGCGAGGATAAATAAGTTACATACG
TGGTAACTTGTAAGCAGGCACGAGGTGTATAAAACAGAACACCCGTGTTATAATGACTGT
CGTTGCCCCACCATGCGAGGACAAACAAATTACATTTATTTATTTCTTACAACTCCCTCA
GCTGTGTCACATTTTTTTAATATCTTCATGTTTTTCAATTGGGGTGATGGGCCAACTATG
TCCACGGTCCATCGCACTGTAGGACCTTACCCATATAGAATAAAATGTCCATATACAATG
TTGGGGTGATGGCCAACTCTGGCCTAAATCCCAGGTCCCATGGCGTGCCTCACTGTAGGA
CCTTACCCATATAGAATAGAATGTGCATATACAATGTTGGGGTGATGGGCCAACTCTGGC
CTAAATCCCAAGTACCATGGCTTGCCTCAATGTAGGACTCATATAGTATAGCATACATTA
GTTTTATAAAACACTTATAGGCTCGAGTTGTGGGATGGGTTTGGACAGGATGAGAAGATG
TACAATATATGGAGATACTTTGGCTCGCATGAAGGTGTGTTTCGCATCTTTCCTGCTGTA
GAAATGTTTAAAGTGAGTTTTTATTATAATCACTAATTTATCCTCGCATGACGGGGCAAC
GACATTCGTTATAACACGGGTGTTCTGTTTCATACACTTCGTTTTCTCCTACAAGTTACC
ACGTACGTAACTTATTTATCCTCGCATGGCAAGGCAAGGACAGTCGTTATAACACGAGTG
TTCTGTTTCATACACCTCATGCCCGCTTACAAGTTACCACTTATGCAACTTATTTATCCT
CGCATGGCGAGGCAAGGACAGTCGTTATAACACGAGTGTTCTGTTTCATACACTTCGTTT
TCTCCTACAAGTTACCACGTATGCAACTTATTTATCCTCGCATGGCAAGGCAAGGACAGT
CGTTATAACACGAGTGTTCTGTTTCATACACCTCAGGCCCGCTTACAAGTTATGTAACTT
AGTGGGTGATTGTTTTTATGTATGGCTGACAATTTGGACACCCCATTAGTGACCACTGGG
TTGGAGCAATTGCCGTTAAGTGTCTTGCCCAAGGACGAATACACAACAATATCCACTATG
GTAAAATACATGCATTGTTACAATCTTTTTTTGTAAATTTTTTTGTAATAAAATATACAA
AATATTTTTGTATTTTTATCCCCAGAGTTATGACCATACCACCCAGGGTTGGTACAAGAC
GGCCATACACAACAAAGACAGAATAATAATAACACCCGTGTACCAAGACTTTGGAACCTC
ACTTCAATTATTTACAATGGCGAAAGCTATCTTCTTACCAAATAACACTGAACCTGTAGG
AGTTGTTGGCGGAGACTTCTTACATTCGGATCTTAATGTAATTAACATTTGTAACTTTTT
TTATATCTATGTATATATATATATTTTATATATTCATTTTTTTCTTTATATATGTATTTA
TTCTTTTTATATATATATATGTATTTTGCTGCTTCTTTAAAAGTTATTCATAATTTTTCT
ATTTTACAATAAACCTTATCTCAAAAATTGTCCATTTTACAAAAGAGTCATTTTATAAAC
ATATATTTTAAAAATTGTATGAATATAATAAGGATAAAATATGGTTCCGATGTAAAAAAC
AACAGTTTTGTGAGATTAAGGTCCGGTTATCTAAGATTGTAGGGTAATAAAAGTTCGGGC
AGAGTTAACTTAACCCCCAATCTATATATATGTAGTTATATGTAACCCAAAACAGCAGCG
TTTTAGCATTAAGGATCTGGTGCTACAAAAACATAACAGACAAAAATCAAGTCCAACCAA
TTGTATAAAATATAAGGACAGGGTCAGATTCGCAGAATTTATTACATTTTTTCGTTTTAG
CATTTTCTGTAATTATAAGTTTTAAAATTTTTTATGAATAATTTTTATGCAATGTTTCAG
GTTTTCTTCAATGCTACTTCATGTGATACCGGCAAAGTTGAATGTTACTTGGTTGATCTG
ACAGGAATGGTTATTTATTCAAACCACCGTAAACAAAGGAATGTGTCTATTGTAACAATG
GAGCCAACTCTTGCTATGCAGCTTAAACTATCTGGAGGTATAATTGTATTTATTGTATAC
CTAAATAAATATTTTGAAAAAATGCAAAAAAATATTTAAATCTCAGAACGTACAGTCCGG
AGCATTTTAACTAAATAAAGAAATTTGATATAATTACATTCTTTTATTTAAACTCTAATT
AAATGTTCTGAATTTTCTACATTTTTTTTTCTCTGTGGGGATACATCAAACGTTATAACT
TGTTTTGCTTAATTAAAAGTTACCATGTATGCAACATGAGGTGTAATTGGCACCAGTCTG
TAACCAATAGGTAATGGGTTCAAAGCTCGATGCTGCTACCATTGTGGGGCATATAAAAAA
AACATAAAGGGTTACTTGAAAGCAGGCATGAGGTGTATGAAACAGAACATTCGTGTTATA
ACGACCATCGTTGCCTCGCCACGCGAGGATAAACAGGTTACGTATGTGATAACTCGTAAG
CGGGCTCGAGGTGTATAAAACAGAATACTTATGTTATAACAAGAGTCGCTATGCAAGAGG
TAATGTGTGAAAATTGATCAGCATCAATTAACATTTGACATTTAAAACATTACAATCCCC
AGTGCTTACCGATGAGTGGTGTAGCAATATATGGTCATCATCTGATGCACATCATATGAG
GATGGATATTAATATGCTTATCAATGGGAGACAATTTGGGCCATATCACCTTCAGTATAT
TAATGGGACAAACCTGGTTCTTATTGTAAAGGGTGAAGAAGAACTGGTTGGTGGAAAATG
CACAGTTCATGACACTCAATGGAATTTTTGCAGGTTTGTATGTAATATTAAAATAATATA
AAAAGATTTTGTATTACTTTTGCTTCCATTAGAAGCTTAAATTGAAAGTAATTGAACATA
ATTGGCTTGTTGTTTGTCTGTTAGGTGTAGCGACCACGCTTCTTTCTTCCAATTAAATTT
AATTTTTTAACCGTACGAATATTGGAACAACTGATGTTTTGTCGCTATATCCTGTCTTTT
GTTTTAAATATTTATAAACCTTTACTACCGTAATCGAAGAGAAAAATAAAAGTTACAAAA
TTATCTGTTTCCACTTAATATTTTCACTCATTATTTTATACTTATTACCATTTAAAATCA
CTTATGACCTTTTTTTAAAAAAATTGAAAATTGCAGCGGTTACATTATATACAAACATAC
ATTACTTCAAGTTACTATTATAACTTAAATTTTATCTCATTTTATTACATTGTTTCCAGC
AGCACACAAGAAGAATGTCAGTCAGCTTGCACCCAGTATTCACCTTCATGCATGCGAAGT
CTAAACCAAACCACACAACACCACGGCTGCTTCCAAACAGCGATTAATAATTTCAGGTTC
CCTATTTTACCTGAGAGCCAAACAGGCAGAACAGATGCTTTGGACGTTTGCTATGAAATG
TTTAAAGACTGGCAAAATAAACAAGACGATAAAGACAACTGGACCAACTGGACTTGGGTT
ATCGGCCCAGGCATACAAGTCGCTTTCGAAATTACTTTTGGCCTCGGGGCGATGATTTTC
GCCATATTTACCATTAAGCATCGAATGTCTAGAAGTCAAGGAATGCAAAACCAGGTTGAC
CAGGTCGGCATGTCTATGGTTCCGCCCCCAGATGTAAACGCTGCACAATATGGAGCTATG
CCGGTCCAAACTTATGCCCCGGGATCTGGGGTGCCACCGCCACCGATCCCACCCCCTAGT
TACGACATGCAGCAACAACATATGCAACAGAACTACGGATACCAACCAAACATGCAGCAA
CCTAATAACTATGGCCCACCACCACAACAAGGGTTTGGGTTCCAACAACAGCCCAATATG
CAACAACAACAGTGGCAATCTCAATACGCTCCACCAGCACCACCAAATCCACCACCTTAC
CCTTACTAACTCGCGCGCTTAATGCTAATTTTCGACAAATTGCTTTAAATAAAAACTTAA
GTTAATGCTTATAAATAAAAAGTTAACTATTGCAGTCGTGTTCACTTCTAACTTAGTCTT
TTTTTCCATCTTTGGATAAAAAGTTACTCGTAATGAATCTTGTGCACTTAATGTTAAATG
CATTCTTTTACAAATCTTTTAAATAAAAAGTTACCTATTGCAGTCTTGTTCACTTGGGTG
CATTTTTACGAATACTTTGAATAAACATGTCTCTACAGCATACTCAATGTTGTCATTTAC
AGTCATAGACAATTTCTGGCTCAAAAAGGTTGAGAAACACCAATATATCAGGCAGTTCGT
TAGCGCACATGCCTCCAACCCAGAGGTAATGGGTTCGAGGCTCGTTGCTGCTACCATTGT
GGGCGTATGTGTCCTTGGGCAAGATACTTCACTTTGCTCCAACCCAGTGGTCACTAATGG
GTTGTCTAAATCATCAGCTACGCAGAAAAAATCCCCCACAAAGTTACATTCGTGGAAACC
TGTAAGCGGGCACGAGGTGTATGAAACAGAACACCCATGTTATAACAACTGTCGCAAGGA
TAAAGCAATTTAAATTCATTCAGATAGAACATTACTCCAAATGCTATTGGGCTGCCAGTT
TAATAAAACGAAATAGAAGCCATTTTGCAAATAAGAAAATAGCTACAAAGAATTGAACAG
CTCTATAGTCTGTACAACAGCATCAAGGAAATAAAAAGCTCTAAAAAAATAGAAATATAG
AAACAACAAATGTTAATACAGGGAAATAATTCTTATTGGAGAAAATTTCAATATTTTACG
CCTAATATAAAACAGGAGACAAATTTTGACAGTAAAATGTAGAATATAAGAGAAATTCTA
AAGTTAAAATCGCCTATGAAGTAAAATTTTGTATTAAATTAAATTAGAAAAAAAAATTAT
TACTGTGAACGGCGCTTTTTTGGGGGGATAATGAGTCAAATTTGGCCAAAATCTATCCAT
AACAAGAACCTCACACAAATAGGATAGAATGCGCTTTAAAAAGAGTAAAATAAAAGTTGC
TACAAAAGATTGTGGCACAGTACCAGAGCTGCTTTGTATATTAAAAACAATACTGCGTGT
GACACGTTGTCCACACAATAGTTGGAACTTGTAACGGTAATCATCTTGGACCACCATATC
TGGAACAAAGGTAAATATTACCTATGTGTATTAAATATATCTAACATGTTTGTAATAAAA
CTAATAATATCTGAAAAAAAAGCATAACTGTAATAAAAGTTATGTGCCTAATATTAACTA
TGCGTAAAAATGAACTATGTGTTTTAAATACATCGAACAGATTTGTAATATTATCTGTAA
AAACGGGGTAATCGAAATAAAAATAAATAACTTAACAAAGAAAAGTTTGAAAAGTTAAAT
AAAAAGAGTTTATTTAAAGAGTTTAAAAAGAGTTTATTTTTATTTTTTGGTTTATTTTTA
TACTTCTATCATTATTTTAACAAACAACCATTTAAAATAAATTATATAATATATTTTCTA
ATAAACGAATAAATCAGTTTTTTTGTTTTTTCGCGACTACTCAAAATATTATTATCAATA
AAATAAAAGCGACTTTATCAAAACAGTTTTTTTTCACTGAAACTAATATTTTATTTCTTA
TATTTTTTTAAGTAAGAAACTCACTTTGCTTTCCAGTCGGTTCTCCCGAACCGATCGTTC
ACCACTTGAGGTCTCATGTTGGTTCCGCTTGGTTTGCTCGCTGGGGCGATCTGCGTTCCG
GTTGGCCGACTTTTCCATGAATGGTATTCTATATTAGAAAAATAAAATTTTAATTTGTTT
TCCGTGTTAGGTATTTCCAAGTATGGTTTAAAAACAAAACACAAATCAAAGAAAAACTAA
AAGACATTTAGAGACAAAAAGAAGAGGTATGTTTGTTTGCATTATGCTTGACAGTCACAG
TTTAGATAAAATAAAAATGACTAAAAAACCGAAATCTTCTGGTTTTTTTTCACCTAAATA
TCAACAAAAATTTTCAAAATGTAAATTTTCAAAGTGTAAAACAATTGTCTAAAACAATTG
TCTCGTCAGTTTGCTTAAATACTGATGGCAAAATTTTATAAAAAAATATGTCAACAAATT
GTCTGACTTGTTGCCGGGGCGACGGGAAGTTGAATTCTTTGACCAGCGGAACCAACTTCT
TTCTTTGTAGCGAACGATGGAATGTAAGTAGCACCCGTGTAATCTTTCTTTGGAGAGGTA
TCTGTGGAGTAATGGGTGTTGGTGGTATCGTATATATATATATACCGTATAATATGATAT
ATCATTTGCGTTATGTTAATGTACGTTTATCAAGGTTTTATGTTATAGGATTATATTGCA
TTCTGTATTTTTGTTACTTCTGATATCAGGCATAATGTTAAGGACGACTTGTAATAAATT
CTGCGAATCTGACCCTGATCTGATGCTCATATAGTTGAACAATTCTTGTGTGGTAAAGTA
CAGTAATGATCTGGTGCTACGAAAACATAACAAACAAAAATCTCTTTCTCCATTCTATCA
CTATTCTGTATTTTTATACGCTTCCTTTTCAGAGACTGACGATGCCATTTCGGTGAAATA
TATTTCTCTAGTACTACTGGTGGTTGGACTTGATTTTTGTTGGTTACGTTTTCGTAGCAC
CAGATCATTACTGTTAAGAATAGTTTTGTTTTAGTGTCGGGGTAAAATATTGTGCGTTGG
TGGTATATATATATTATATGCAGAAGTTTATCAAGGTTTTATGTTATAGATTATGGGATT
ATATTCTGCGACTGCGCAATGGGACTTGGGATTTAGGTCAGAGTTGGTCTATCAGTTAAA
ACACGATCACTATTTTGCTACTTCTGCTACCAGGCATGGTGCAAATAATTTTTTATCTGG
TGTGAAAAAAGTGATGTATTTCTGTAGTTATGTCTGGCTTTCGGCAAGACTGAAAATGAA
ATAAAAGAAATGCAAGCGAAAGCGTTCAACTAGTGTGTGAAAAAGGCTTGATGTAAACAT
GGTGACTTACCGTTAGTTTTGAAAGTTGAAGACGAATGGTTGTAATTTGATCTTGGCCAT
AAATTACTTGGATCTATCGGCTTCATTTTCATCCCTGTTATAAAACATTGAGGAAATAAT
TAATATGACAGATGTGTATACCTGTATTTGCACTTTCAGCCACACAGAAGAAATAATCAC
TTGCAAAGTTACATACGCGGTAACGTGTAAGAGTAGAATTTCTGCGCCGTTTTTTTATAT
ATATTTTTTAAATAGGGGGGCCACGACCCCCCAAAAAATCCATGGTGTACAAATACGAGG
AAGAATAATTCTTGTTAATATAACTTACCGGGTAAATACCGAGACTGTGATAAATAATGT
TGCTTGGCGGAAATTCTTTGCGTTTTAGACGACGGTATCACACCATCTTGTTGTCGAGAT
GTGAATGACAGTTTGGAATCAGGACTCCTGGGGTGAAGTAAATGATTGAAGCAAAAACAG
GACTTTTAGAGCCAGAGCTTCTAGAACTATAAGCTGATAACATAGCTATAGCGGTCTGGT
TTAAAATGTCTCAACAGAACTGAAGTAATCTATTATAAATTTTGGGGTCTTATTTATACG
AGTGGTTTTGGTATGCTTACGCCAGCGTTTTGAAGTCCAAAGGTAACCAACACCCATAAC
CCTTACAAAAAAACAAGCACTTAATTAAAAAAAATTAAAACAAATTTTTTTTTTTTTTAA
TTCTGTTTCCAACTTACCCAAAAAGCGAGTCCGCATCAATTCTCTTCTTCGCCGATAAAT
TGATGTTGGTTGTCTTCTTGGGATCAAAGTCATCATCGTCCCATTTATCGGGAGCAACTG
CCGCCCTCCATCTTCGGCGGATCGGCTTCGTCATTATTCCTCCCAACTTTGAACTGGGTG
GGGGAAAGTTAAGTGGGGATTGTGAGAAATTATATAATTAAATAATGAAATTGTTAAGAA
ATTATGAAAAATAAAAAAATAAAAGGAAAATTTGTTTAAAATTTTAAAATATAGCTGTCC
TGGTATATTTTTTGGAAAATGGAAAAAAATAGGGAATTTGTAAAAAATTATAAAAAAATG
GCAAACAAGATAATTCGCAAGAAATAACAAAATAAGAAAATAATTTTAAAAAAATAATTT
TTAAATTATAAACATTATTCATACCTGTCTTGTCGGTTAATTTGCATATTTGACGGTTTA
TCTTCAACTTTTCTCTCTCCGAAAATATCGTTCATAAACAAATCATTTTTCTGCACCAGC
GGACGTCGATTAGTTTGCAGTTTATTTGGTTGAACATCCAAACCCGCGGAGTTGTTGTTA
TTATTGAAATCACCCTGCGTAGAGAAGGGGGCATGGTGGGCGTTCGAACGTCCATGTTTA
TTAATATCAGGCAACGGCGCAACTCTTCTATCCTCGCTTACACCATAATGTGGCCTTGGT
TGCTTCGTTGTCCCAAAACCAAGAGGCTTTATCGAGTTATTTTGCTTCGAAGATTCTTTT
GTTGCGATCCGTGTCCGAGACCCGACGAGTCTACTCTTACTCGGACTCTCCTTCCCGAGG
AGGATGTCCATTTCCTCGTCATCGAGAAGATCTTTGTACGTCGATAGCGGTGACGGTCGC
TCGACGCGGTGCAGACGAGCCGTCGGTTTCATCCCCACGCTCGATTTTTTGCTGCTGGAA
GCGGAAAACAGATCGTCCAAATCAATCTGCTTCTTCTTCGCGCTGCCTTGGGAGTTATCT
TTTATTTTAAACCCAACATCAAGGTCCTCTTCATCCGATGGAGGACTCTTTGATGCAACG
GTTGTTACGACGGGTTTCATCTTCCATTTATTCACTTTTGCGCTCGGCTGGTTTTGGTTA
TTTTGATTCATGCGTTGTGGAGCTTTATTCGCGACAGCCTGATTCTGAGGTTTCGGTTCG
TTTAAAAGCGACTCAAAGGGTAGATTCCCCTCAATCGAGACCTTGTTAATGGAGTCCTTC
TGTTGTTTTATAGACGCAGGCATGGGCAAGTTACCAAACTGTTTCTGTTCATGCAGTTTT
ACCATAGCTTGCTGTTGAGTGATTTTTGGTCCCAAGTCTTGTCCTACACTGAAGTATGGG
TACCTCAAAGCCTGTAGATATTTCAGTTTTACGTGCTGAAGGACCGTAGCGATTCTGACA
TGCAAACCGATTGTCAAATTTCGATCGATTTGCGATCGTCGCATTTGGATCAATCATAGA
CATGCAAAATGCACTATAGTAGTGACTGACTAAAAATAGCTGGCAACATTAGGTCCAGCA
ATAAGTAGTAATATATTGAATTATATTATACTAAATCAGAAGGCAGTATAAACAGGTAAA
TTATATCAGTAGGACAAACATAAAACCCGTTTCATGAGCAAAAATGAACTAATTCTAATT
AATGTGGTTAAGGTCCCACCACAGGGCATGTCATGGGTCTTTGCATTTAGGCCAGACTTA
GCCCATTACCCAAATATGGTGAGTTAATATGGTGAGTTAAACCTGATGGTTTAATTCAAG
TTCAAACACAGCCCCATCGAGTCAGCAACAAATACGCACCTGGCTAGCGGCAGGTCTCTT
CTTAGGGTTCCACTGCAGCATATCCACAATAAGATGCAAAGCTTCGGGACTTGCGTTGTT
CACTTTGGCTTTCAAACCAATCCCAGTGACTTGTGGCCAACGGAAGTTCATTTGGTTCGC
TAGTTGGTGGCCTTCGGGCCATTCAGCCTGGGAAGGTGATGATGTCATTATATATCTTAT
AAAGAATTGATAAAAACACAATAATATGCTGACTTATTATCAGAATGAGTTTAAGTAACT
GCTTAACAAAACAATCACAAAGTTACATACGTGGTAACTTCTAAGCTGGTATGAGGTGTA
TGAAACAGAACACCCGTATTATAACGACTGTCGTGAGGATAAATAAGTTACAAGTATAAA
AATAACTTACATTAAAGCAAATTACATTCATTTATTCATAGTGAACCTTGAAACCAGCAC
TAAACTAATAAACAATGTTAGCAACTTGCCATACCGATAGTGCCTCAGCATGGTAGCTGT
CTCACCTTGGATGGCGTGCCGAGCACTTGACATAATTTGAACATTTCATCCATCTCCGAT
GTCCCAGGAAACAAAGGCCGCAACATATATAACTCGGCCATTATACAACCGATTGCCCAT
ATGTCAATAGGGGAGCTGTAGTTGGAGGAACGGAGCAAAACTTCGGGGGCTCTGTACCTG
TGTTTGTGTATGGGTAAAGTTACTTAGAACCAGGGTGTAAACAAGGAGGTCACGGGGGTC
CCGATCCACCCCCTTTAAATGTTAAATTAAAAATATAAAATCAAATATATATAAAATTTT
TAGTTAATTTATTTTTTTATTTTTAGTAATTCAAGATGAAAAAAGGATGTTTTAGATAAA
GGGAGTTTGTTTTATTGAATGTATCTTTTGAAAATATATATATAATTCGTTTAATGTTTT
TCAACAGAACACATTCATCAAAATTCATTAAAAACCTCCTTTAAAATTATTCTAACTCCT
GGGTAAAAAACCTGCTTTAAGAGATATATGAAAGTAATTCTACTTAGCACATATAACTTA
AAAGTAATTCTACTTATTGCTTATGGTTATGACATTCAATATTATACTTACCATCGAGTT
GAAACATAATCCGTATACGGTGGTTTTGATCGGATTTCTCGTGCGAGACCAAAGTCGGCG
ATCTTCACCAACTCAGGTCCCATGCAAAGTAAATTCTCGGGCTTCATGTCGCGGTGAAAA
TATCCGTGTTTGTGCATGAAGGCTAACCCTTGTAGAACTTGGTAGACCATGTTGCGAATG
GAGGCTTCGGGAAGGTACTTGTCCCTGTAAGATAGGAATATTGAGAAAAATGATGGCATG
ACTTTTTATTTATGTCTCAAAAACACAGTTGTAGCCTATAATATATTTATTTCTTGAATT
TTTTTTTATTTTAATTTTTTATTTTAAATCAAACTGACCCAAATATAGGAATATGAGAAA
TGAATTTGATATTTTGGAGAAAAATTTATACCGTAAGTTTTGGTACAATTATTTAGTTTG
AGAGTGTTGGCAGAATATGACTTTTTAGTTATTTCTTCGAAAACACTAGCAAAGAACGTA
GAAACATAAAATTAAGCGAGATATTTTGGGGTATATATATACAAACTTTTTATTGTCATT
TTTAGTGTAAATTATTTAAAAAAAAACAAACATTTTAACAGGCAGTTTTAAGGCAGCGAA
GTAACAAATTTTAACAAATATATCAATAAAAAAATAAAATAACACGACAAATTTTAACAA
AGTGGAAAAAATTCAACAAAAATTTCAACTTTAAATATTTGTCAAAAATCAAAAAAAAAA
ATGAACAAGAATTTTAGTTATTAACAGTTTAAACTTTAAAAATATACCAAAAACAAGGCC
ATTTGGGCCTGTTTAACTCATACATGAAATATTTCAGAGAAAAAGTACCTGGCAACGAAT
ACATAATATGCAATATCTCATAAAGCAAACAATTCATATTTGAACTAAAACTAAACCAAT
AAAGAATTGAGCAATGGCCAATCGCTATCATTACTTTTCTGTGATTAATTATTTCTTAGG
AGCTTAACTATAAAGGTTGGCAAACAACAACTGCTAGCATTTCAATTGCTAATACCGCGA
ATTTTTATTTCATAAGAAAGTTATTCAAAAGGTAATTGCTTTATATTATTTTTTACAATA
ATGTTCAAATGTATTTCAATTGCTAATACCACAAATAAGTTATTTCATCAAACAGTTCTT
CTAAAAGCAATTGCTTTTTTATTTATTTTTTTAACTTTTACCCATCAAAGGGTATACAAA
CTGGATCAAAGGTTTTAAATTGTTTGGAAAACTCTAATATACATATATATATATTTCATT
CTATAAGTGAGGTCTCACACCATTGCACTCCAGGAGTTTTAGGATTTATTATGTTTGTTA
TATTATGTCCTATTGTAAATTGCATATTTTTGATTATATATATGGCTTAGGGATGCACAT
TACAGAATTTCAAATCTTTTTGTATTCGAATCTGATTACGGGATTCAGTATTCTGTTTAA
TGACGTCATCATACATTATCTCTTCATAGATTATTTTATATGTGCATCCCTAATATGGCT
TTTTGTAAATACATTTTGGATTATACATATATTTGTTATATATATGGCTTATTGTAAATT
GCATATTTTGGATCTAAAATGAACCCAATGTTTCCTTACGAACAGTTGAGGTGATACAAC
ACAGCTGGGGTTAGAGATGCACATTACAGAATTTCGAATCCGTGAGATTCGAATCCTTTT
GTATTCGAATCTAATTACGGGATTCCGTATTCTGTTTAATGACATCAACCCATATACTAT
ATTAACAATTTTTGAAACTTATTAATTTTGAAAAAAAAATTTGTGTTTGTGGGACTTTCG
AGAGTAAACGTTTCGTAACGTCTTTTCATAGCCTGCTATACTCCAGGATATCCTATAATA
CCTAATTATTCTGTAATGTGGATTCCTAGCTGGGGTGCTGACCATCAAGCAATGTGGTAT
TAGGTGTAGGAATTAAGATAAAGGCTTCAGAGAGATATTAGACAAAGAGAAAGCAATATG
AGCATATGGTTTGGTAACCTGAGATTAGAATGTTGGGTTCTAGGAATAATAATAATAAAC
AATAGGTGTTTATATGACGACTGTGTATTGGTTTAGTATAGTGGTAAGGTATGTTATAGT
ACATACAATTGAAGCTTACGTTTAATAAGACATTCACAGATTTACTTGAAATAACTAAAA
GACATTTTTCTTACAAAAAACAAGAATGTTTATATGTGCGAATTAAATCAGTTTTAAACA
AATCAAAAATTGGAAAATGTCTTTCAATGATATTAAGTTACTTTTTGTTTTTTAATAAGT
GTAGAATTAGAAACCACAATCGTGTTGTATATAACTGAATATGAGTGATAACTCAACACT
GGGGTTTCTATTTCTAATATACAATTTGAACATTATATATAAAAACTGTTACTGCCACGC
ATATTTATAACTGTATTTTGGCGAAATGATACATTTTTCGACGACCTTTTCGGATCGCCT
TTATCAGTATAAAGTAACACAGGTGTCATTCCAAAATACAAGTAGTTTGAACAGTTTTAG
CAATATGTAAAGTCAGTCTTTATAAAACGTGTGTTCGGATTCTTAAAAGGGTTACCACGT
ATGTAACTTTGTGGGTGTGTTTTTTTTAAATGGTTGACAATTTGGACAAACCATTAGTGA
CCACTGGGTTGGAGCAATGAACCTTCAAGTAACCATTTAAACCATCACTGAGCTAATACA
TTAATGGGCTTATACAGAAATATAACAGCAGTGCATGATGGATTAAGTGAAGGATTATCC
ACCAAACATAGGAACATTAATGTCAATCAGAGATTAAATCCATCAAGCATGAAATTTCTT
CCATGCCACTGTATATACCGGCGTTAAATAGAAAGCCGAAATGTCAATTAGCTGACATTA
ATATAAAATCCTTAACAAATTTCCTGCAAGGCCTGGGTATGCGCCACTATTAAAATCCAG
GTAATGAGACAAATGTTTGGCATATCCCCATATTTTGAAACTTCTTCGCCCATGTTCATG
TATATAACTCGTGTATTGTCTGTGTATATTACATGTTACCATAATATGTTCCTGCGTTTT
AGGCGTAAAATGGGCTTACATTAATATTAATGAGGGTGTAAACGGAAAACCGTGAGGTCT
TGCATTATTTATTAGAAGTGGAAGCTTTTTAACTGAACACGCAATTAAATAAATAGTGAA
AAACACATTCAATTCATTTTCTTATCAAATCAATCACAAGAGTGTATTCCTACTATTCTA
TGTTGATTTTAGAAACTACTTTGTTTAGCTTTGCGATAGAAAATATTCTATCCATTGTAT
TTAAAACGTGGATGGCCAAATGACATTGAATAGAATTTAAAGGGGGGAAGGGTGTGTTAT
GTGAGTAGGAGATGTCTGAATAGAACTAACTCTCTTTAGTTCTCCTATTGTTCCCAGGTA
TTTGCGTCACCATGACCATGCCCTAACACTTAAGCACCACAGTGAGGATTGCGCATCATA
CTGGCGATGGGACATTACCCAGCGCACAGCAAGTCAAGTGGTGCTTAATTAAATCAATCT
AAAAAGGCCCGGTGCCAAAAATGTGATATTTCATCAAGTGGATGATGATACACCAGGTGT
ATAAAGTATCTCTTAAGCTACAAAGTATCTAGGTTTTATAAAGTGCTTTGAACAGCTTGA
AACAACCAGTTAATTTAAAAGTAAAACAGTTAAATACAATTGACTACATAAACATTATAC
ACAAGATTGTAATCAATCTGAACAAAAACAAATAAACAAAAAAATTCCCTACAACTGTAA
TGAACCAAATACTGGATTGCACAATGGTATAAATAGTATCAAAACTTTAAACAAACTTTA
AACATTTCAACGGCTCATGGTATAAAAAAACAAAGTGTATTTCTGACATTTCAGCTGGCA
AGGCTTCATATTACTTACATTATGCCTGGTAGCAGATATAACCGAATATTTATAAAACAG
AAAGCATATTATACCCGTCATTTTGAAAACTAGGCACCAACGCAAATACATATCCATTGT
ATGTTACCTAAGAACATAACAATCAACCTTTGCACTCACTAGTAATTATGTAACAAAATA
ACAGTTTAAAACAAATACAACTAAAACAGAAATTAAAACTAGCTATTTAAATATTTAAAA
GATAGAAATTAAAAGTCTAACCACTGTCCATTATCGGTCTATTACTATATATAATTTTTA
ATTATCTCTTTGAAACCAAAAGCGAAGACCATATTATTTAAAGAACGAAGAAAATGGAAT
TTGCAGCAAAACGATTGCTGTTAAAACACGCTATGGATTAAGGTGTGGGAAAGAGTTTCA
TTAAAAAAAGCGTGGCTGTTGCATTTAATTTACCAATATAAAAATAGTTTACCCTTAAAA
TATTTTTAGCAAAACCTAAACCTACTCTTACAGTTGACACACTTATTGTCGCAAACCCTG
GAATTTTATAAAATCATTGCCACTGTTTGTNNNNNNNNNNNNNNNNNNNNNNNNNNNNNN
NNNNNNNNNNNNNNNNNNNNCCTCACATGACAGGGCATGGACAGTCGTTATAACACAGGT
GTTCGGTTTCATACACCTCGTGTCCGTCTACAAGTTATAGTTACCACGTATGTAACTTTG
TGGGTGATTGTTCTTCTGTATGGCTGACAATTTAGACAACCCATTAGTGGCCGCTGGTTT
AAGCAATTGCTGCTAAGTGTCTTGCCTAAAAACTTTGTTACGGCGCCGAAAACATATATA
AATTATTAGCGTTTAAAGAAAATACATCTGAAATGGTGGTAGCACATAAGCTGTGATAAC
TGAAACAAGGAAAGTCTTGAAGCTGTCACAGATTTATCTAACATTACATAATCGTTGAAA
TGTTAAGCATGGGTACAGATAATAACTTTTAAGCTAGAGCAAAACACATGTATATATACT
ATAAATCCATAGAAAAACATTGACATACGTTTTAATTGCCACCAACTCATTAGTGTCCTT
CACTCTACAGAGATTAACTGATCCAAAAGTTCCATCTCCGAGTTGTTTTAACCAATCGAA
GCGAGATAAACCTTTTAAGTTGGATGAAGCAGATTGGTTAGCCTTGCTGTTTGCCGCATC
ACTGAGATATGAATGGTGATGCATAGCAACGGCAGATACGGACATATTTTGTCACAAAAG
CTTCAGGAATACATGGAGAAGATCCTACTGAATACTCAGTCGTAGCTTTAACAGGCAGAT
CTGAATAAGTAAACAAAAACTGACTGTTTTTAATGAAATATTTGTTTAAAAATAGCACTT
GTTTTTTCATAAATAAATTCGGAGCTAGTGAAGAATCCTTTCCCTACGTTATTTGACCGC
TAAACGTAACTACTAACCCTAACCCATATAACTAAATAAACTAATATCCATAACTACTAA
CTCCCCGAACACTTCCACCAGCCTAATACATTCTTCACCAAAGTTAGTATAGACCTATAC
TAACTTTGTTGTTGGTCTATACTAACTTTGTTCTTTACTAGTGCCAATAAATATTATGAC
AATTGTTGTTCGTTACGATAAAAACGAGAGACCAAAAAAAGAAAAAAGAAAATCATAGTT
GGTTTTGAAACTGTTATTTTTTATGATTTTTATGGGGAAATACCGTTACGCACTAGTGGT
TTTCTTTTTTTGTTGGTCTCTCGTTTTTACCGCAGGATAAAATTGCGCATAGGTTCTTAC
ATTTTTCCATAAGACCATAAAAAAATTTTCATTTACCTCTTTGAATTGAAAGACATTAAA
GACATTTTTTTAATCAGGCTTGTTTAGCGAATATTAAATATATCAATTCCCATCTGTTTC
TAAACTTGCAAATAAACTCCAAACCTAATCATGGTATGCATTTTATTACACGATTGCGTA
AGACTATTAGAGCTGCAATTAAAATAGGACGAGTTCAATACGTGTGCAAATTTTGTTCTC
AATGTGCAAAAAGTCCAACATTGTATGTAATTCCTTTCGAGGCGTGTGCAAGTGCTAACA
ACATATTAACATGACTAACATATTACAGTTCTGACAATACCATTGATTTATTCACAGTAA
TAATTACTGTAAATGAGAATTCATGCTTCGGAGGTGGAAACGAAAAGTAAAATACGTTGG
TAAATACGATGCATAGAATTAATGATGAATTATGCTATTAGAAAAGTTGTTGCCGCTTCT
GTAAGAACGTCATTGCAAATATGAGATGTAAACTAATCGTCAATTCAAGTCTGAAAGAAA
AAGTTCGATTCAATTGACATGCAATGTGACCTGCTAAGGAAGGGTGCACACGCTACTACG
AAAGGTTAAACTACGTAATTATAAACATATATGATTTGCTACGAATATATCTAGGGGATA
CAGTGATAATAGTTTGTTTAATGATGAGACTTTTTGCCGGACTTGCCGGATTTCTTTCCA
GACTTTTTACCAGATTTGCCAGACTTGCCGGATTTTTTACCGGACTTCGACTNNNNNNNN
NNNNNNNNNNNNNNNNNNNNNNNNNNNNNNNNNNNNNNNNNNNNNNNNNNNNNNNNNNNN
NNNNNNNNNNNNNNNNNNNNNNNNNNNNNNNNNNNNNNNNNNNNNNNNNNNNNNNNNTAA
TTGGCTTGGTTATATACCGCTATATATTGGTAAACAGCAGGCATGTAGCGGATTGACATT
ATGTTAAATCTATTCTGGTGGTTTGTAAAGTATTCTTACCTCCATTTTCGTTCACCAACT
TTTTCTCTGCAAAACAGAAAGAAATAAGATTAAAATTAGACAAATTAGGAGCATAGTAAT
ATAATAATATATTTGAGGACAAAAGGAAATACTGCGACGTTAACTTATATTTTAAAGGTT
ATTGCAAACAAAACAAGCTGTTCATATTACATTTATAAAGTGTTTATATTTGAAAAGCCC
TTTTGATTGTTTTTGCGTATGACGTACAACAAACGCTTTATTTCTTTAAAATAGACCTTG
TTATGTAATAACTTCTACCTCTTGATGTCATATACCAAGTACGGTATAGGCTATATATTC
TATAAATAAATCAAACGAACCTGCAACCGGTGCAGCAGAAACAACTGCAACCAAACAGAC
TAAAAGGAGAATCGACAGTTTCATTTCGAAGTTTTCAGACTGGCTAATTTCAGTCAAAAC
CACCTGGCAGTTTAAATATAAGAAATAAGTTACATAGCGGTTAACTTCAATCAATTTTAG
TTCAACCGTAAACAAATTCTACACACTTTTACAATTAACTGTTAAAATTGATTTAAAAAA
ACAGAACGAGTTCCAAACGTGGTAGTATAATAAGTCGATTTCTTATACAAAATGTTCGAA
TTTTGTGTCCAAGTATATTTTTGCCCGTCGTATTCAGTGCCGCTAGCTAAACTGACACAA
ATTCGTTGAAAACCGTTTCTTATTCCATTCCAAATGGTCCTTTGTTTTACCAGGGCGTCA
CATTTAATAAATCTTATCACTGAGCATCTTTACATAGTGACATGGAACGCCCAACGAATA
CATTTAAAGTTAAGACGAGTCTGGTAAACAACTTCATGTGGCTTTCAAATGCGAAATCTT
TAATTAGTAATCCATGCCTAAACTTTTGGGGCGGGATTAATTTCACTTTCGCATGTTTTA
AATAAAAAACTTGTGGACTTGTGGCTTAATTTTATATTTATTTACATTTTGTATGCGTGC
ATGGAGGGGGGCAATCTTTAAGTATGGGAAAAACTTAAGTATGGCAAAAATAGTTATGTC
AAGGTTTCGATAAAAAAACAGAACGAAATAACACAAAACTTTAGAGTGTGCCTAATGTTA
AAACGAATGCTAAATATTACCTGTTACTATGTATCCGCCAAAAGGAGCCAGAGAACCAAA
AGCGCCACATTTGTATAAATACAACAACATACTCGTACGTGGGGGTTAATCAGCTGCTGG
TGGATCGGCCATTTTTGTTAATTCTTCCAAATTTTGCTCCCATACTGAATACAATGCACA
TCGTTTTACAGACTTCTGGTGTACGAAAGAGACCAATGCTATACATACAGTAGGGTGGGG
GAAGATGGGACACCTTTGACACTTAATAACTAAAAATCCTGATCGTGTTTTAAACAATTA
ACAACGGTCTATGGGAGCCGTGAGGATAAAGTTTTATAAAAAATCGTTAAATGTTTGTTT
ACTACCAAACTGGAAAAGAAAATTGATTGAAAAGGTGTCCCATCTTCTCCCACCCTACTA
TAATACATATATACCATCGCCTAAATGTATGCTCCTTTATCCTCATATTTCTAAATTATT
ACGAGGAAATCTTTTCCATTAAAACCAGAGTCTATGAATAAAACAACTAGCCAACCAAAA
TGTATAACTGCTACACTTGGCTCTATTAACTCGAATGGTCTGTATGAAAGCGCAGCCACA
ACAGCGCCAGTATAATTATATCCAACGTTTAACGCCTAACCAACCGTGCTGTAAGTGGGT
GAAAATATGGTTGCATAATTAGACATTTGTTTAACGTTCAAAGTTTGATGCTATATTATT
ACAAAAATCATTTGTGTTTACATTTGACTACTATATAGCCATAAGGCAAATATAAAATGG
TCAAGTTACTCAAACTGCCAGTATATGTTTATATACGAACTTTGGTTATAATCTAAATCA
GCATCGGTACGATACATTAACGCCCAGTACTTGCATTTGATTTCAAAAAAGTATTTCACC
GATTTCTCGAAGTTTGCACCTTATCTCAGTCAGTACAAATCATTTTGTCGTATTTGCTAT
GTTTATATTTCATCAACACGAAAAATTACTTTTAAAATAAAGCATTAATAATTCGTTAAA
CCCCGCGAAAATATTTAAAAACTGTTTAAATTACGTAAGCAGTACATCAGTGTTAACGAA
CAATAGCAAAATACGAGAATTTGATGCAATAATAAAAATATAAAAGAGATTGTGACGTCA
TCATCGTATCAGGCCAGTGTTGAAATCCTGTAATCAAGAAAATTATTTCAATTTGTTTTG
TCTATTGTATTTAGTTGACAGTAGTTAGCTTCAATAGACGCGGAAAGTCTAATATTTTAC
TTAAATTTAAACAATATTGATTAATCTGTGAAATAAAGTGCAACATTGAGTTAAAGTTAG
TTTTTTAGCCAGGTTGCGCCATATAATGTGTGAGTGTGTGTTTTATGTAAGTGGTTTTGT
TTTACATTTGGTTTATCCCACCAAACAGAATAGCAAAAAATAAATTAATTAAAAGAAACT
AATAGTAGGGGTACTAGTGAAGAATTCTCGGTAACAAATTAGACCAGTTGACTTATTGGT
TTGCGGTGGCGTATAGGGGTAGGATTCTTCACTAGCCCTAAGAAGTTAATTAACAACAAC
GCACCTTTGAGATTTATTTTCCGTATTGTTTCTGGTGTTGGGCTCCAAAATGCAGACCCC
CCTTGCCTAACCCAAACTGAACTTGTGATTGAGATTGTTTTCCACTCCCGTGTTGCTCCT
GGTGTTGTGCTTGAACATGAGCCCCACCTTTACCGATTTGGAATTGGGCCTGGGACTGTC
TGCTCTTACCGAATAGCCCTCTGTTCTTCTGTCGCTGGGCTTGGAATTGTAAAGCTCGCT
TTTCGACCTCCGATTCATCGCCACTGCGTTTGTACCAAGATCCTTGGTGTTGTGCTTGAA
ACTGAAAGCCGCCACTGTGTCCCTGTCCTTGCATTTGGTGTTGAGACTGGGCCCCACGGT
ACCCACCGTTCTGCTTTTGGCTTTGTGCTTGAAATTGGCGACCACCCCGGCCAGATTGTC
CTTGCATTTGGGCCTGGGACTGCTTACCGTACCCGCCGTTTTGCTTTTGGCTTTGTGCCT
GAAATTGGCGACCACCCCGGCCAGACTGTCCTTGCATTTGGTGTTGAGACTGCTTACTGT
ACCCACCGTTCTGCTTTTGGCTTTGTGCTTGAAATTGGCGACCACCCCGGCCAGATTGTC
CTTGCATTTGGGCCTGGGACTGCTTACCGTACCCGCCGTTTTGCTTTTGGCTTTGTGCCT
GAAATTGGCGACCACCCCGGCCAGACTGTCCTTGCATTTGGTGTTGAGACTGCTTACTGT
ACCCACCGTTCTGCTTTTGGCTCTGTGCCTGAAATTGGCCTCCACCCCGGCCAGATTGTC
CTTGCATTTGGGCCTGGGACTGCTTACCATATCTCCCCCTCTGTCGTTGAGCTTGAAATT
GTAAACCTCGCTTCTCGACCTCCGATTCATCGCCACTGCGTTTGTACCAAGATCCTTGGT
GTTGTGCTTGAAACTGGAAGCCGCCACTGTGTCCCTGTCCTTGCATTTGGTGTTGAGACT
GGGCCCCACCGTAACCAGATTGCCCCTGGCTTTGGTGTTGAGACTGGAAACCTCCATAAC
CTCCGTGTTGAACTTGCACCTGGGATTGGTGTTGGAATCCTCCGCCGCCGCCATGTCCGG
CTTGTACTTGGGTTTGGGCTTGCATTCCACCGCCGCCACCGTGTTGCATTTGTGCCTGGT
GTTGGAAACCAAAGAAACGCTTGTTTACCTGGGATTGAACCTGAGACTGTTTCTGGCCAC
CGAATGCCCCTAGCTTCGGATTTGGGAAATATGGATAAACTGATACATGGTTACCCAAGA
TGCGTTGAACTTGTCCCTGGTGTTGTGTTTGTCCACCGTTACCTTGTGCTTGTCCCTGGT
GTTGTGCCTGTCCACCGTTACCATGTGCTTGTCCCTGGTGTTGTGCTTGTCCACCGTTAC
CTTGTGCTTGTCCCTGGTGTTGTGCTTGTCCCTGGTGTTGTGCTTGTCCCTGGTGCTGTG
CTTGTCCACCGTTACCTTGTGCTTGTACCTGGTGTTGTCCTTGTCCCTGGTGTTGTGCTT
GCCCACCATGACCTTGTGCTTGTCCACCGTTACCTTGTGCTTGTCCCTGGTGTTGTGCTT
GTCCACCGTTACCTTGTGCTTGTCCCTGGTGTTGTGCTTGTCCACCATGACCTTGTGCTT
GTCCCTGGTGTTGTGCTTGTCCCTGGTGTTGTGCTTGTCCACCGTTACCTTGTGCTTGTC
CCTGGTGTTGTGCTTGTCCACCGTTACCTTGTGCTTGTCCCTGGTGTTGTGCTTGTCCAC
CGTGGCCTTGTGTTTGACCCTGGTGTTGTGCTTGTCCACCGTTACCTTGTGCTTGTCCAC
CGTTACCTTGTGCTTGTCCACCGTTGTTGTGCTTGTCCCTGGTGTTGTGCTTGTCCACCG
GTACTTGTGCTTGTCCACCGGTGTTGTGCTTGTCCACCGTTACCTTGTGCTTGTACCTGG
TGTTGTGCTTGTCCCCGGTGTTGTGCTTGTTCACCGTTACCTTGTGCTTGTCCCCGGTGT
TGTGCTTGTCCCTGGTGTTGTGCTTGTCCACCGGTAGTTGTGCTTGTCCACCGGTGTTGT
GCTTGTCCCTGGCCTTGTGCTTGTCCACCACCATAGTAAAATGGGTGTTTCAGTAATGGA
TGGTCGAACGGAGAAGCGATTGGCAAGCCAGGAAACAAATCCTTATTTGACCATTTCTTT
TGAACTCCTATAAAACAAAGCCAAAGTTAAACCCTAAAAAACACAATCGTTATACAACAA
TTTACCATCTTGAACTCCGTCGCTTTTTTTCTCTGCAATGCACAAGCATAGGTTTAGTGC
TTAACACACGACGATAAGTTAAAAATAAATAATATGGTAGGGCTGGGGAAGATAGGACAT
CTTTTAATTTTATTTTTAGTCCCATTTGGTAGACCCTCCGACTGCAATAGAACGGGTGTA
[truncated: 62,025,922 more chars]
