# Supplementary material for: Improved genome assembly and evidence-based global gene model set for the chordate Ciona intestinalis: new insight into intron and operon populations
Source: Genome Biol. 2008 Oct 14;9(10):R152. doi: 10.1186/gb-2008-9-10-r152 (PMC2760879; doi:10.1186/gb-2008-9-10-r152)
Supplement: Additional data file 2 — Joined scaffolds: chromosomes 11-14, and scaffolds that are not assigned to chromosomes. [file gb-2008-9-10-r152-S2.zip]

Archive with 1 entries (1 files):
- KH0.JoinedScaffold_2.fasta
