# Supplementary material for: Improved genome assembly and evidence-based global gene model set for the chordate Ciona intestinalis: new insight into intron and operon populations
Source: Genome Biol. 2008 Oct 14;9(10):R152. doi: 10.1186/gb-2008-9-10-r152 (PMC2760879; doi:10.1186/gb-2008-9-10-r152)
Supplement: Additional data file 2 — Joined scaffolds: chromosomes 11-14, and scaffolds that are not assigned to chromosomes. [file gb-2008-9-10-r152-S2.zip › KH0.JoinedScaffold_2.fasta]

>KhC11
CAACCTGTTTGAGAAATCTTTATTGTAAAGAACCTTCATCCTTCTAGCAACAAGGTCCGG
CGATAAACATTCAAGCGAAGCCTCTCCTTCACGGTTCGTCATCAAGTTGTTTACCATGGC
TGTGGGTTGGATACAATTTTTTAGTTGTTGGTAAGCAATTGTACTATAGTATGATGGCAT
AGTGCTCTCATTGTAAACAGAGGATAAAGTGTTCAAAGCTCGATGCTGCTACCATTGTGG
CTAGTGGGCTGTTGTGGACATACCTGTTTTTGGATAAGACAGTTAACACCAACTGCTTTA
CTCCAGTGCTCATTAGTGGGTTTTCTAAATTGTCAGCCAAACAGAAACAATCACCCACAG
AGTTACATATGTGGTAACTTGTAAGTGGGCAAGAGGTGTATGAAACAGAACACCCGTGTT
ATAAGACTACATATCCACAAGAATTTATTAAAGATTAAAAGTCACGGTAACGTATGGTTT
AGCTGGTGGATTCTTTACCAGCACTAGAAACAAAATCACTTACTTTTGACAGTTTGTTTA
ATATGACAACACACCTTCTACATGAAATGTCAATAACATTTTATACCTACAAATATAGAT
GACTTACTTTTTATCGTGCGTTTAATATCCCAGTACTCAAACTTTTCCTCTGTTTGTGAC
ACGATTATGACATCATCATCGTCGTCATCGGGTGGTTCCGTCGTCGTTTTCGACGAATCA
GATTCGACTTCTAAGTTTGACTCAGACAAACCAAACGTTCGTTCAGAATTCGACGACTTC
TCATTGTTATTAGACACCTCTGTGTCCATTATATTTACATCAGAATCTGATGAACTGTCT
TGTATCACAACTTCCGAAGATTCAGATATTTCTGATGAAACTTTTTCAGTTTGTTTTAAA
CTTTCCCAACTACTTTCTTCAGGTTCATTCCACAAACTTTCAGCATTTCCCCAAAAGTCG
TCATTACTTGCGTGCCCATTATCGTCTTTAATAGTTTTTGATACCAAGTTACCAGTTCTG
TGTTTTCTTTGCTTGTATTTCAAAGGAGATTGCGATAAATTTGTACATTTCTTGTTCGGT
GAAAATTGACTGTGTAGCGGTCGACGTGAAGTAACTTTTTCATACGATTTTCCAATCGGT
AAAAGTTTCATTTTGTTCGACGACGTTGCCATGCTTATACAGCATAACGAGACATGAAAA
TTACAAAGTTAAAGCTGTATATTACCTATAACACTATAAACTGTTAAAATTACCCCTTTA
TTATAATAAAATCTACTTTATTTGGAATAATTTGATAATTTTTCATACGCCTTGCAGTCA
ACTTCAGATTCTCTTTATACGATTTTGATGAGTAAGGCTAATTTTGCTGACGTAATTTTA
AGTCCATTGAAGCTACAATATTTTATGTCCCCACTTTTAATTCGTTTTCAATTTTAAAGA
TTAAATCTCATTTTTTACAAGTATTCGTTTGTTTTGACATCAATTTTAAAAATGTGTAAA
ACGTTGACGATTCCCGATCCTAAGCCACTGTGAAAAGCTTGCACTGTAAAAAACATACTG
GGTTCGATGCTGATAACATTATAGGCGTGTGTTTTTGCGCAGCAGGTATAACGACAACTG
CTCTAACCCAGTGGACCCTTATGGGTTGTCTATATTGCCAGCCATACAAAAGGAATCACC
AAGAATTTCGCATACACGAGCACGAGGTGTATGAAACAGAACAACCATGTTATAACGACT
GTCGCTACCCCGCCTTCATTATAGTGTTATTCATTCACTCATTTAAAGATTGTCAGCTGT
GACCAACCACGACACGGCATACCTTGAACACGTACAAACTACAAGCTGTAACATGTATAC
GCTTCCGGTTTACTAAGAAATTAAACTACGTTTTTTTTGTATACGCACCTTTGATCGAAC
TGTCATTCTCATTTTCAACTCGTCAGCAACCATCGAATATGTCGTTTTGGTATTTAATAT
TATCAGCAATCTGGTTTCGTGACTGTTTTGCTTCTATGCGTAAGTAAATATAAAGTATAT
TTTAACTCTGTTCATATTTGCAATCGAGGATATTTTATTTAATTTTAAAACAGCTCAATT
TAATATGACACCTAAACGTTTCGATGTCGTTTTCAACATCAAGGTAGAACAACTCGATAT
TTATCCTTATAAAAAGCGGTTTTAGAATTCTAGGTGGGGGAGAGATGGGACACATTTTTA
ATTTATTTTTTTGTTCCATTTGTTAGAAAACAAAAAAAATCTTTAAAGAATTATAAAACT
GTAAATTGTTAAAACACGAACAGTATATTTGGGTATTCTGTGCTAAATCTGTCCCATCTT
ACCCCGCAGTACGATACGTCTGGCAGTAACAATTTTTATATTTCTTCATTTTCAATAAGT
CAAGAACAAAAGCCTTTGCGCAGATAATATATAAACGTTTACGTATTGCATACGCAGTAT
CGTAAGCAAGCATAAGGTGTATGTGAAACACAACACCCGTGTTACAACGACTGTCGTTAC
ATAACCACGCAGAATGTCGTTTATTCAATCACGTCTATAAACAAAAATCATTCACAAAGC
TATAACATGGCCAAAAGCAAGCTTCATGTTATGAAACAAATAAGCAACATTTATTCCTAC
CACGCCCACAGCCACAGAAGGCTTCGACTCATTTTGTTCGATATCGGCGCACCCACGAAT
GAACTTCACTCTAAACTACGGACCTTACTCTACGAAGCCCAGCCAAGTCAATGTTACGTT
TTTTCCAAGCGATCCGTCACAGGAACATGTTTTCCACGTATATGTGAAAAGTTGGGACGC
TAATAAAGCGGATCTTGAGATAAGGAGAATGGATAACAATGTCGCCGGGTGGGAGGAATT
GTCGGTGACCTTGGTTTGGTCAGTTGGGTTTAAGCAACAGAAAGGTATTTATTCTATTCA
CTGAATTTCTGAATTTAAACAAGACTTGAATTTCTTCAACTCAGAGGCCACTAAAATTGG
TTGATCAATTGTCAGTCATACAAAAAAAACACCCACGAACTTACATACTTGGGAACTCGT
AAGCGTGCACGAGGTGTGTAAAACATAACACCCGTGTTATAATGACTGTCATTGCCCGCC
ATCTGAGGATAAATAAGTTACATACATGGTAACTTGTAAGCGAACATGAGGTGTATGAAC
TAGAATACCCGGCATAAATAAGCTACGTTCATTTATTCATTTATTTAAAACATCCTACAA
TGTATATAATATAATATAATTCCCACCTTAATTGCTCGCAGGTTTACAAAACTGTAAAGA
CATCTACGACACTGGTCAACGCCATAACGGGATCTACGACATTCAAGTTGTCGGTTATAA
TGGGGAAGCTATGAAAGTATATTGTGATATGGAGACGGATGGCGGGGGGTGGCTGGTGGG
TGGATATAATACAAATGTTAAACTGGAAGGCATTGAATGGCATTTAGATTTATATTTTAA
GAGTAATAAAATAAATTTATCTTCGTAAAACTTTTCGTACATATCAGGTGAATGTTTATG
TTTTCATTCTCCTTTATCGTCCCTTTTGTTCAAAACGAAAAAAAAATACGGAATTATGTA
ACCGTAGCCTTTTTGTTCATATTTGTTCAAAACACGATCAGAAATAGAGATTTAGGTGCA
AACCGTAACCTATCTTACCCAATGTGCAAAAGGACGAGGTAAATTTGAACTCTTCCACAA
ACCCCCTGCTGGCCTGCTGCATCGTGTATAATCCACTTACTTAAAATATAGCATTGAATA
ATCTGACTTTTATTTTAATAATATAATACACTATTTTGTATTTAAACAGCCATAGAGATC
ATGGATTATAGTTTTTTTTTGTTTTAAATTGAGAATGGGATTAGCAGCAGACCAACAGTC
GCTTAAACTTATATATCTTAATCATATAATGTACATTGTTTTGTATGCATGAAGGTATTT
CAACGTCGAACCGATGGCTCTCAGGGCTTTTACTTGGGTTGGAACAAATATGTAAAAGGC
TTTGGGGACAAGAACAACGAATTCTGGTTCGGTAAGAAAAATATCTCGTTGTATAATTTC
GTGTCTCGTCGTATACGGCTTCAACCGTACACAATGAAAATTATAAAAATAACGTTGTTC
ACAATACTGCTAAAAGATGCAGCAACAGACTATTTGTATGTACGGCAGGAACACGAGTTT
TTTAGGGCTGGGGTGAAATAGGCGAAAATAACGACTGTAGTTGCTCGCCATGTGAGGGTA
AACAAGTTGCATCACGGCCTACTAGAGATCTCTAGTAGGCCGTGGTTGCATTAATTCATT
TAAATTTAGGGTTGGAGAAACTGCATTTGCTCACACGTACAGGGAGGTATGAGTTACGAG
TAGACCTCAGGAATTGCACAAACTTCGCGAAATACGCTGTGTACTCGTGAGTATTTAACC
CTTGCTAAAACTTCTCCACAAATTAATGTTAATTGGTGCTTTTTTCACAAATTTATTTAA
ATTTTATTTGTTTAAAACTTGAGACTTTAAACTAGGCGTTCATGGTGCTTTAAAATCGTT
ATGTTGTTGACTATAGATGTATAACGCTCAGTTTGACCTTTTAGTAGCTATATACGTCAT
TTTTGTGACCTGTATCGTGTCTTTAATTTTCTAGAAATTTTCGCGTTGGTAGTTCCCCGT
ATTATCAATTAACAAGCACTGGGTATAGCGGCAATGCGGGTAAGTGAACATCTGCAATCG
TAACAATATAACGATATATAATGTGGTGTAATATATAGTAAGGTGGGGAGGGGGGACACC
TTTAGCACATAATATCCAAATATATCCTGATCGTGTTTTAAACGATCAACAACGGTCTAT
GGGAGCCGTGAGGATACGGTTTTATATTTCTTTAAACGTATATTACATAAAGTATCCGCT
TTGAGAAAATCATTTTACTATACAAAGGTATTTGTTTGGAACAAAGTTACTTAGCAAGCT
TTTTTAAAGCAAGATTGAGCGGATATTAGGCGCCAGTTATCCAAAATTGCAAACCTTTTC
CATTTGGGAGTTAAAGAATAGGGGGTGGGGTCGCAGTTGTTACGGGTTCAAGTCTGTAAA
TATTTCCTTAACAGCGAGATACGTTTGATAGATAACCAAACATGTATTGTGCGTTCATTA
AATCATAGCAGCGGTGTTGCGCAACCATTTTCATATACAAAATATTAAAACACATTTCGG
CCCCCTTGCCTCACCATTATACATAACAGCAGCGTCGTTATAGGATGGACTCGTGACACA
CCGGTAGGTTACGGAGCACCGGTTTACATATGGTAGCTTATCTATAAACTAAACTAACTA
AAGAGAAAATACTCATGCAAAGTTTTACACCACAGGCAACGCATTGCAGTTTCACAATGG
CCGCAATTTCACAACCAAAGATCAAGACAACGATATCCTCGAAAGAACAAATTGTCCACG
CCCCGGGTGCGACAATTGCGCAGTGAAGCACAAAGGTGCATGGTGGTACAGTAAATGTCA
CTCCGCTAACCTTAACAGCTTTTACGATCCTTGCGTTGTGCAAAGACCTTTTCATGGCGT
AGTCAGTTGGAATTCGTTTAATGGGGAAAAGCGAGGCTTACGTTTTTCGGAAATGAAGTT
CAGGCCCATTGACTGAGACCGAAGAGATGCGATCACCGGTGTTAACTTGCACAAATTTGT
AAAGCTTTTTGTTATATTAAAGTCGGTTTAACCTTAACCAAAAACTCTATTATAGCCACG
CAAAGTGTTATTACATAAATATAAATATTGTTCCATCTCATTTTTAAATCTTTATATAGT
AGGGTGGGGAAAGATGGGATACCTTTAGCAGAATACCTAAATATCCTGATAGAGTTTTAA
ACAATTAACGACGATCTATGGGAGCAGTGAGGATACAGTTTTTATAATTCTTCGAATGTT
CTTTGTTTACTACTAAATGGGACGAGAAAAAAGAGCTAAAAGGTGTCCCATCTTCCACCG
CACCACTGTATAATAAAAATTAGTAATACTATTCTACCTAATTTTTTACCTTTTATACCT
TCAAATGCCTTGCGACCTCACACTAAATGTAAACGGCGCATTTCGTTGAAACAGTGACCT
TGTGCTTTTTCTTTATTCGTTGATATTAAACAGTTCTATACGCAGCATAGCATTTCTAAA
ATGTACAACCAATTCAAGAGAATGTATGCGGTCGAATGGTTAACAGGCCGGCCTACCCCT
GGCAAAAACCTAGTGATTGCGTGCCAAGAATGCGACAAGAGGCGCTGTAGTTGATTATGC
GAGTAATCGCCCACAAGCTTTGCAATGATCACCGCAATTATTACGTTGATACCCAATCCC
GCATAGAGTTGTATAAACAATGGTTAAGATAGACTGAAAAGATGTTCCATCTTCTCACCC
CCTCCCCCTACTACATTACAAAAAGTTTTCGATTTGAGAAAATCTTTAAAGTTACTTGTC
AAGAAAAAACGTGTCCCATCTTACCCTACCCTACTATAAAACTGCAATGCCTAGGACTCC
ATGTTGTAATTCAATAATGAACTTTAATAAGCACAGTATGTATAAAGCGACATAAACAAT
TTACAGCTTTTTATAATTTGCGTAATTTAAAATTTAATATTTAAAGTTGTGTTAACATAA
TACATTTTGCTGTTCTTAACAATGTCTGCTGAAAACGAAAACAGGGGACGAAAAAAATCC
TAAGTTCTGGATCTCCGTAAAAGCTCAATATGACAGCATAAAGCGCGTGATTTGATTGGC
TAAGAATAAAGTTTAAATTATCCACGTGTTATTTTTGTTGCTGTGATGGTTAAATCAAAA
TATACAAAAGTTTCGTATACTCAGTTCAATAGTGTCATTAAAACGGAGTTAAGTAAGCAG
TATGTATGCCAGAATATCCTAGTTTTATGTTTACTTTGAAAATATCAATGCAAAAAGTCT
CTAGCCTAGTGGTATCTTATGTCAAAACATGTCCGTTGCGTAACAAGTTACTGTATATGA
CGTAGACATTACGTCACTACTACAGCATAGTTACATCACACATACTCCTGTGACGGTGCC
AATGTAGATTTGGTTGGATGGTATCGATATGTAGGAGGTATATCTTCTTCATCCGAGTTA
CCGCAGCTGATACACAAAGCCATGATTGAGCCGACCACTTGTAAAGCACCGCCGACCCAA
CCAAGGAATAAAGCATATCCAAACGTGTATCTATCATAAAATGACGGAAAGATTGTGAAA
GGACGTGGTTTTTGTTTTGGGTGAAGTTAAGCAGTTATTTCAGAACATAGAAAAGTAGTA
CGAGTTATTGGTTAGATTGTTAGAATAAATAAAAACCAAGTTAACTTTCTGGGTCCGAGA
TGTACGTCAAGTATAGACTGATCAAATAAGTTAAAACTTGTTTGATCAATAACCGTCATT
AGGTGTCTTGCCTTAGTTAGAACAAACTCAGTGGTGGCAGTATAGAGCCTCAAAACCGTT
GAACCAGCTTAAACACCCGTGTTATAACGACTATTGTTGCACTACCACGCGAGAATAAAT
TTTACGTTACGTACGTGGTATTTTCAGTTACGTACGTGGTAACTTGTAAGCGGGCACAAT
GTGTATAAAACAGAACACCCATGTTATAACGACCGTCTTTGCCCCGCCATGCGAGGATAA
ATTTCTCCATCCACAACCCTCACCTTGTACCGCTGCCTCCAGTTAATCTCAACCTTGTTA
GATATTCATGTTGGATCCTGATGTCGTTGGCATACCACGAAACTGCAGCAATGATCAACA
AGCCAGCAAGCATAGAAGCTCCACCGGATGCAATGGTCAACTTATTCTACAAAACAAACT
TAGGTTACATTTTAACAGCAGAATTTCAGAAGGAACCCGCCGTCGTTTTTTAACAACGCG
CTTTTAGAAGAGGAGGGGAATACCGTTATATTATTTTAATGAAAACTATTTGTTTACAAC
CAAATGAGACGATAAAATGAAATGAAAACATGGACCATCCTCCACTTACCGACTAATATG
TTTGTTACACCTCCACACTTACCTGCAAACTCTTTACGCTTAATACAGTCGCCGCAACTG
CAAGGCAGATTCCAATAAATGATATAAAAAGAGAAGACAAGCTGAATCCACGCGCTGTAA
CGTAATGAAATATTAAAATGATATTTATGAGGTACGGTATTGCAAAAGCCTGGTCTAAGC
TAAGTCTCCATAGCAACTGCGGCTCCGTAGTTTTTCACTCATCGGCCATCGGCGGAAAAT
GTTGAAATCAACAAGATTTTTTCTCAAAAAAACTGAGCAGTTTGGGGTGTATTTTTATAT
TGGTTGTGTTTTAACGAATGTCTTCCTACTTTTAATCTATTTGTTATTTAAACTAATTTG
ATCTTCGGTGTTGTATCAAAATGATAAGTAAAATGAATTTTTTAATACTTGTAGTATATT
GGCAAGGAAGAATGTTTATACAATTTAACTTCTGGCTTGTTTTGTTTAAATTTCGAGCAA
TAAAACCGAGATAGCAGCCATGGCCTGGTTTCAATTCTCTTAAAACGAGTTGGTTTCTTA
CTTTATCGGGACAGGATAATTATGGCGTTGGAAAACACCGCCTCGAGCTGCTGTCGCTCA
TAAACAATTAAGGAGAAGACAGACAAGGACATTTATTGGGCGCAGAGAGCTGTAAAAGCC
ACCGAATTTTATCTGTTTTTTTTTCCTTTTTAATTCCTGTTCTTAATTAAATTTGTACCA
ATTGAACATAACATTCTACACTTTATATTATTTATCCATTTGATTACAAACAATTGTGGA
AAATCTCTAACAAAATATACAACTAAATTAATTTAAACAACTTATAACCTGAAATATTTA
GTTCTTTATAAACAAATCGGATGTTTGCCATTGGATGATAGAAATTGAACGAAATACAAT
TAACCTTACCTACTTGTAGCGGCTTGTGACCGAGAAACAGTTTGTTGTTATTTCATTAAA
ATGGGTCAAAATAACCCAATGCTGTTACGTGTTGCGAATATTTGATGCTAAACCTCACCT
GCTTGGAGTTCGGTTGGGAGACCGAGGAAGAATCTGTTGAAATCATCGCAATCCCAGTTT
CCTGTTGCAAAAGTTTGGCATCTTATCCAAAGTCCCTCGTGCTGGAAGGGATAACAGGGG
ATAAATGGATATACAGCAGATGAAAGGATGAGTAAATGAATGAATGAGTAAATGAATGAG
TAAATGAATGAATGAATGAATGAATGAATGAACGTAACTTTCTTTATCTTTGCATGGCGG
TGCAACGACAATCGTTATAACACGAGTATTTTGTTTCATACATCGCGTATGTAACTTTGT
GAGTGATTAAACGCCTTGTTTAAAGACACGTACGCCCGCAGCGGTAGCAGTAACGGGCTG
TATGGGGTAATGGCACATGATCTAAATCCGAGTAAACGAACAGTTACTGATTTAAAATTC
ATAAGACTTAAACGAACTTAAATTTATAGTATAAACAAATAGTTAAAGTAATCAAAGAAA
AACTAAACGCATACACCAGCCAACGTAACTCCAATGAAGCAACTATGCAGTAGGCTATAT
AACCACAAAAGGCAAGTACATTTAAGTAACAATAGATAAACTAAATGCATACACTAACTT
AACTACAGTACAACTGGCAGTCCAAGGGAATTGAGTAACGTGGTAATTGGGCAAAAAGTG
GGAGACGTAAGAATGTAGATTATTATTCCACACGCGCGTGGTGCGTTTATTTAAGGTGTT
GGAATTTACTGCAGCAGTTTGCTTCGGGACAAGGCTCGAAATCGGTTCTCACTCATATAA
AATCATAGAACAAAATGCTCGATTTTGAGGCCCGTAGGATTTAACCACGAATTCACTGAA
CTTTGTGTTAGCATTTAAACTTCGCCCAAGGCGCTGATTAACACACAAAGTATAATACAA
TGCCAATCATGTGGATTAACTCGTATCTAGTGGAACAACTTTGAGAAACGCACTTAATTT
TTTTTGCTTTAGTTATTTTCGGATTGTTCTATAACTGTATCTGTTATTTATAATATATAG
GCGTGGTCCACAGGGGTTGGGCATTAAGTATTTTGCTATTTAGGACACACACAGCAAAAA
TGGTATCAGCATCAAGCTTCGAACCACCAATCATCTGGTTAAGAGCAAGGGCCCGCAACT
GAATGTACCTCTGAATATTACTACAGCTATGTTTTGTACGCCGAAAACCTTAACGCATCA
AAAATATATAGTGTATAAGGGTGGGGAAGATGGGACGCCTTTTTCCTTTTATTTTCTCCT
CCCATTCGGTTGTAAATAAAGAACATTCAAAGAATTATAAAACCGTATCCTCACGACTCC
TATAGACGGCTATTAATTGTTTAAAAAACGATCAGGATATTTAAATATTTTGTGCTAAAA
GTGTCACCCTCACCCTATACATAATAATAAACTCATAAAGATAAATCATCCATACCCGAA
CTATAGAGTCGTTCAAAGTGTCTTCCAGGTCGTTTCGTTTCCAGTATGGCAGAAATACGG
TTACAACTTCAAGTATGAATGCGATTACATACAGTATACACACAGCTATATGCAAACCGC
TTGCCATGATATTATAATTATGGAACCTAACAAAGTTCAAAGGACGGATATCTGAAAAAA
TAATTATTAGTATAGTTTCGTTTTTGACACAAATATCTATATAGACAGCAATAACATCTA
ACGTTTTTTTGCCCTTTGAATTCCTTTCAACCAAGTAAAACAAAATACATAAACTAAATA
TTTACAAACTTAATTGTCAATGAATTAAACCTTTGACAATATACAAACGAAACAGCCAGA
CTGAGTTCTATTATCTTCTGCAGACGTTGACTCCTATCTTTCTTTTATATCCCGCAAAGC
AGACGCTATTAATACCAATATCACGTGTCTCTTACAAGGATGTTATTTTCGAGCAAAAAC
AGAAACCATCGTTTTTAAATTCAAGGAGAAAGTCATTTAACTTAAGTTGCTTTACAAAAA
CAAAGTTACGTAGGTTTTAATAAAATTAAATTTTTTTAAAGTGTTTATTTTTTATAAAGA
CTTCAGACGTACAGTTGAAATAAAGGCAAATAGACATATATATGGTTAATGCGAAAACAT
TTTCAGCGGTTTTTGGATGTTTTGAACAAACCGGAGAAAAACCTAAATGTTCGATAAACC
TTCATGACATACTTCTACAATTAAAAAAAAAACCTAGTAGCGATTTTCAAAACAAGTTTT
TTTTGTCACGTTTTACATAAACGGTAAAATATTTAGACCTACCATGTTACAGTTTAAACT
TGAATAGTGAACAGCTAACTCTGAACTTGGCCTTTTACCCAGAGTTCTGGGAAATCTCAA
CTTAATCCAAGTTTATCAACGTTAACAGCGCTTCTAGTTAAACAGGGGTGACTAATATAT
AACTTACTTTAATACATAAAGTAACCGCGCAAGTTGAATAAGCTAACTTGGCGCTCCAGG
CGTATACCTGCCCAAGTCCAAACAAAACACGACCGATTGTGATGTCATACAGGGACATAC
TACTTAAGGCAATATGCAACCACGTGACCATGCTTCATGTACAGCGCATGAAAATTTGAT
AAGCGAAGATAAGAGGTGTACTGCTGTGTCGGAGGCAAGCTGTTTAAGTATACGGCCATG
CGCATACTTTTATGTAGTACTGTTGGGGAAGATGGGACATCTTTGGCACATAATATCGAA
ATAATCTATTTGTGTTTTAAACAACGGTCTCTGGGAGTCGTGAGGGTACTGTTTTATAAT
TATTTGAATGTTCTTTGTGTACTACCAAATCGGACGAGACATTCGAGTGAAAGGTGTCCC
ATCTTGCCCCACCCTACTATAAAACCATATTTCGAGAAAGCATAATATGATGCTGTCTTC
AAAATCTTATTAGTTTTAATGAGGTATTTTTCAAAGTTTAAAATTGTTGTGCATTTGCAC
CATTTCTAAGCAGAATATTTCTTTGTCACCACAAACGAAAAGAGTGGAATAAAAACACAC
GTGTACAACTACCAACCTCGCGAAATAATACAATCTATTGGGAAAACAAAAACTTGTTGC
TCTAGGCATAATTTGTTATTGTGATATTTCGAAATAGCAAAATCTATATAAACAGGGAGT
TTAAATTCTACCACGCAAGGTATTAACTAAAGCCACTGTGGCGCTGCATGGGCGAATTCT
TTTAAAACTAATTTCATTTCGCAATCTCATACAGCCAAGTGAAAGCCCTGTCAATAATTG
TATCTCGCACTCCCAACGTTTGAAATTCGGTGAATTTACGAGCGAGGCGATCTTCTCCGC
TTCGTCTGTCGTTAAAACTGTCTCAGTTCGCCACAAATACACGGAACCGTATGAGAACTA
CAAGCACTTGATGAAGTTTCGCTGCTAACAACGCCTCATTGTATTCTAATAGGGAACGGT
ATATATAGTAGGGTGGGGAAAGATGGGACACCTACACAAATATCCAAATATCCTGATCGT
GTTTTAATCAATTAACGTTAGTCGTTAGGATACGGTTTTATAATTCTTTAAATTTTCTTT
GCTTACTACCAAATGAGACAAGAAAATATAAAAAGGTGTCCCATCTTTCAATACACTACC
CTACACATTGCAGTACACACGCGTGTATTGGCCAAACAATTCATTAGTGACCACTGGGTT
GATGCAATTAGCATAAAATGACTTTTCCGAAGACACACACCGTAAGTAGCAGCATCGAGC
TTCGATCCCAGAATACTTTAGTTAAGAGGCAAGCCATACACTGTCCACGACGATAGCGTT
ATGTTAATCGCTGAACCAACTCAACGTAACTTGGTTGTTTTAGCAACTCATACACCAAAA
CAACAAAACATGTTGTTATCATCCACACAAAGTATATTGCTAACCTACTTCATTAATATA
TAGTAGGGTGGGGGAAGATGGGACACCTTTCATTCTATTTTCTCGTTCCATTTGGTAGAA
AACAAAGAACATTTAAAGAATTAAAACCGTATCCTCACGACTACCATAGACCGTTGTTAT
TTGTTCAAAACTTGATCAGGATATTTGGATAATATGTGCTAAAGGTGTTCCATCTTCCCC
ACTATATGAACACCAGACTTTCCAACTAAAACACTTAGCTAAACCCTTTACATGAAAAAC
TATATATTATAAACAAATCTACAAGCATAACATCGTTATATTTAAACACCATTAACCTTT
TATTAGCTAAATAACCTTAAAGAAAAATTAATAACAATACGGGTACCACTGCTTTATCTC
TACAACTGGTTTTATCTTTCAAACGTATTTACGATCTTTTGACAACGGAAATTAAACGGT
AGAATGTAAAGACTCAATTATGTTATCTGTGTTTATTTAAACAAAATGATCCCTAATATT
TAAGGACTTTGGTTTACCTTTTAAGTTTAAACGTTATAAAGATGCTCCTAACTCAGTAAA
CACAACCTGCCTTCAAACTAACATAGTTTAACTTCACTACCACCACGAACACCCGCTGTG
TTCGTACTAACTCATATGTAACATGACCATGTTATAATCAAAGTAGCAAACTATCAATGG
TGCTTATACAACCAGACTCCATACATTGTACTTGAAATTGTTATGGACTTCAACTTATGT
TCAATGTTACAACATGTTATGGAAACCACATGTCTGTCTATCGTCTATGCTTGAATATAA
TCCTGCTTTCGTTAGTTTTAACTGTTTCAAAAACGACTGAATATGTTTTAAAAATAGTTT
GATTCTTATTTTATAAGAAACTGTGTAATACTTTATGCTTGCATTAGTTTATAGTTAATC
TACTTAAACATTTTCTACATATATATGTATATGACAGTCCGCTACTTAAGCTCTAAAGTA
CGAATTACCAAATATTTAAAATTTATCTCGCAAAAACATGTTAATTTTCGGTAAAACTAA
CATTTGCATCATATTTACCCGTCTTCCACTGTTTAGCATTCGACTGTAAACTATTCTTTG
TATAGAAAACATAATGCATTCAAATCTCATGCATCTACTAAACATGTATACAGCTATCTG
GATGGCGTTATTGATTTCTATTGATTCCTAAGGATTAATATTTCTAAAAGCCTGCAACGC
GCTGGTCACTAAATAAGGCTTAAAACAGCTTATGGTCAACACGCATAGTATCCGCAACAC
TGACTGTATTTAATTGAAACCAAGACACCTGGTACACAGGTGTTGTCCCACTTTTGTCAA
ATTAAAATGATGTGTAGCAGGTCGGGGTAAAATGGTTGAAAACACGATTGGGAAATGTGG
GATATGATGTGTTAATGGTATCTGTCTTACCCTATGGTAATATACTCGATGTTATTGAAT
ACAAAACACTGTATGTTGTATGAGAATGATATGTCTAATACATTTCAGGAAGTATCGGAA
GACGGTGGTTGACTAAACAAATACTTTATCGAAAAAAACCTTCAAAACATGATTTAAAAG
TGAGTTGACCTTTTTATTGCCCTATATTCCCCGCGTATATATTACTGTGGGGGAAGATGG
CACACATTTAGCTCAGAATATCCAATTTCCTGATTGTATTTTAAGAAATTGCCAACGGTC
TATGGAAGTTGTGGGGATACGTTTTTTAATTCTTTGTTTACAACCGAATACGACAGAAAT
ACAGAATAAAAAGGCGTCCCATCTTCCCCCACCCTGCTAGCTTTATTTTAATGACGTAAT
GTATGGTACCGCAGCTTAACATAGACACCGAAATTAAACCTCGGAAAAAAACCAGCGCTT
TCTATTCATGTCATTGCGTTTATTTACAGAATTTTACAAAGTACGTTTCCTCCGGCACAA
GAAATGTCAATCGCCTTTTGTTTCAAAACTTATGGCGCATAGAAATTTTATAAAACCAAG
CTAAAAAAAGGAGACGGTCCCTGAAATTTTCGAGACATCCCCTTGGGCTAAGAATTTGTG
CATAAAAGAGCAAGAGACGGGCAATTATTGGGAAGTAGCAGCTTAACGATAAAAAGTTTT
TAAATGTACCATAAAGAGCCGGTATGTGCGTCATGCGCCCCGCCGAGCGCTTTGTTGGTT
TTTGGTTTTTAGTTCTCTGTTGTGCTGTGCTAAAAACGACTAGACATATTCTTGACTGTT
TCCGGCAGATTTTGGTGGCCTGTACACGTAGTTTCTTGGAGCATCGTCGTACGATTCTCC
GCCACATCCTGTACACATAGCAAGGATCCCACCCAGCACCAATAAAGCACCTGCGATCCA
ACCGATGAAAAGAGCTTCTCCGAAAATGTATCTGTAAAAATAGTTGAATGAATGAGTGTA
ACTTTTTTTATCCTTGCGTGGTCTGAAAAGGACAGTCGTTATAACACGGATGATGTTCTG
TTTCATACATCCCGTGCTCGCTTACGAGTTGCGAAGTACATTACTTTGTGGGTGACTTAT
ATTGTGTTTTTTTTTATTCTTTTTATCCATGACAGACAATTTGAACAGCTAAAACGCTCA
TATGCTATAACCGCTCAGCCAACCAATTTACCTTGTAATTGTTGTGCTTGAGTTGAGTAG
CAGCTGTTGGCTGGCGAATTCGTGGGCAATCCTGATGTCATTAGCATACCAGGAAACGGC
TGCAATCAAGAGAAGACCGGATAGAAACCCAATCGACCCCCCGATTAATCGAACACGTTT
CTGTGTGACGTAATGAACTGTTTATTTTGTTTCAGTTAAAATTTAGGGGTAAAAAGACGA
CACTATGTTAGAAGCATATGTCTAAGCTAACCGTTTAGAAAGTTTAACTTAATAACAGAA
ATTTACAAAAGTTATGGCATGCCTCACTGTAGGACCTCACCCATATAGAATAGAATGTGC
ATATACAATGTTGGGGGTAATGAGCAAACTTTGGCCTAAATCCCAGGTCCAATGGCATGC
CTCACTATGGGACTTCAACCATATAGAATAGATTGTGCATATACAATGTTGGGGTAATGT
GCCTAAACCCCAGATCCTACAGCAGGTACTACACCAATTAACACACAAACAGAGCTATCT
AACCTTTAAGCCCTTAACGTCGCCACCGCATGGAAGAGAGTCCATTCCCAATACCATAGC
GATGATGGCTAGAATACCGAACACGATTGATGTGATACCGAATCCACGGGCTGTAAGGAA
TGCAATGTTAAAGAAACGAACAAGTTCTTTGGTAATTTAACTACATCATGGTACAGTGGT
GAGGCGCTGTCTCGTAACCAAACGATACCAGACTCGATGCGACTACCAATATGGGTACGC
TTTTTTGAATGCTCCTGCCCAACGGTCACTATTGGGTTGTTCAAATTGTTAGTAATGCAG
AAGAACAATCACCCACAAGGTTACACACGTGGTAACTCGTAAGCGGGCACGAGGTGCATG
AAACAGACACCCGTGGTATAACGACTGTCATTACCCTGCCACGAGAGGATGAATAAGTTA
CATAGAATTATTCGATCTTTAATGAAATATATCGCGCTTGTATTAAGATTTATTGCCCAA
AGCTATTAACATTTATTATCTCGTTTGTCGCAATAATTGTGACATTACCGGTTCACTAAA
ACAAGCAACAAATTATCCTACTTAGCCCCACTCTAAATCCATGAGCTATTTTATAATTCA
TATGTTAGAGCTATTTTACTAAAAACAGATCCAAAATAACCCAATGCTGTTACGTGTTGC
GGATATTTGATGCTAAACCTCACCTGCTTGGAGTTCGGTTGGGAGGCCGAGGAAGAATCT
GTTGAAATCATCGCAATCCCAGTTTCCAGTGTTAAAGGTTTGGCACTTGATCCATAACCC
TTCGTGCTGTAAAAATATACAAGTGTGGATAATAAGATACATGCAATCATGAAGGTATAG
TACTGTGGGATACGATGGGAAACGCTTGCACATAATAACTCGTATAGTAATGTGGGGTAA
AATGGGACGTTAGCCCTCTGAATTCACATTTCCTGATCGTGTTTTAACAATTACAAACGT
GTTTTTAAAGTTGCGAGGTCGCGGTTATATAGCTCTGTAAATACGGTTTGTTTAAAATGA
AAACAAGACCATCTACCATTCTACCCCACCCTATACTATACATTCATATGAAGAGATCAA
TCAACAATTTATGATTTAGGTTACATAAAGGCGCCCACAGGATCGGTTTTTAATTATTGT
TTATTATTATTATGAAACAGGAGAATTTGTTTGTGTTGTAAGAGAGAAGTTACGTGTTTC
TGTAGGTTTCTACTTTAAATTATTTATCAGTTACACCGGAGGACGTCGATCAAGTAAATA
GAAAACAAGAGAGCTTGGTTGTAATAAATAGGCACATATCATCATTGGGTAATCTGGATA
CAGCTATATTATACAACTATGTAAGTATTCTTTGTTTATCATTAAATAGATCGATAAAAG
AAAATGAAACCATAGACCATTTTATGTTTGTTGTTCTAACATTAACCATCTAACCCCAAC
CTACTAAATATATCTCGTAGATTTAAAGCTTTATAAAAGCACTTTACAATTATGTTGTGT
TTAGCGGAGATTCCTAACTTGTTGAATATCAAAATTTCTTAGTTCTTACCCTGACGATAC
TGTCCCGGATCGTATCTTCCGGATCATTCTTCTTCCAATAAGGAATTGCAACGCTAACAA
CCCCTAGGATCGTCCCAATAGTAAACAATATAAGAGAAGTAACTTCAATAGCAGCGCTAC
CCATTCTGTATCAGCTTAGTTTAAATTAACTTAATCACAGATTATCTGCAAAAGATCACA
GATACGGTTAATTGAAATAATTTGGGTTAATTCGTCGTTTTAAAATTGTATTTTTAATAT
TCTATTCCATAATAAATAGGGTTCTACAGTTACGTCTTGGAACCTTCGACTTAGGCCTGA
GTTGGCCAATTCCTCAATACGTTGAATAAATATTAAAATTCAAAATATCAGATATTAAAT
AAAACATTAATAACGTTCTTTGAACATTTTTTTTCCGAAATTAGAACTAGTTCTACACAT
CAATCCACTCAAGTGCGATTAATCATTAATTTTTTTTCTATATTATTAATTTTAAAACAA
GTTACTTTTAATTAAGTATACTGCTAGAAATGGGCACGTAATTACTAGTTCTGACGTCAT
AATTATCTGAGTTATCTATTCTTGACTTCTAATAACTTAATTGACCAACGGATTAGTAAC
TGACTCTTCAAAACTGATATTTTAGGATAAATAAACCTATATTTTGTTTAGCCATCATTT
AACCATGAAGTCGAAAAACGATGAAGGTAGAATACCGAAACTTCGCTTTTAATAAAACAT
GTTAGTTATAGGAAATGCTCTGTTCTTGAAATAAATTATGCCTGGTAGCAACAGAAACCG
AAAAACAACTAATTTGTGTTTATTTCCTTATAGTATTGATTTAAATAGCCAGCGATCTGG
TTTGCTGTCAAACGCACACGATGAATCTATCAGTACCTTGCTTTATGTAACCGACCGCGC
CCTACGACGTTAAAAGCAGACCGTCTCATTATAAGAGGGAGGCACGAAACTAATTCAATG
ACGTCATGCGCATGAGAAAAGCCCGTATGACGAAACAAAGAAACGAAAGTCAACGTAACA
ATAACACCGGAATTTAAATCGCTGACGTAATTTGCATACGTAATGGAAATAACCGCAAAG
ATAAAATGTTCAATATCTTTTAGGTTACTCCCAAATTGAAATTAGCCAGAGACGAAAATA
ACTCCTTAATGATTGCAAAATAAAGATTTAATTTATTAAACCGGTATATATATAATTAGC
AGTTAAAGTACATCAAACTTTTGTACGATTTTTAACACTCTCTAGCGGTTTAGTTGCAGA
TTGTAAAACAAAGTCACAACACATATTATACAACAGTCAAAGTAATACCAGATACAACAT
GTATAGTTATGCACTTTTTACATTTCTAACACAAACAACTAGTTTCACGACACACACAAT
CACGCAGAATATCATTCATGATAGATGATACTACAACCTCCAAATTCCCGTACATTGCCA
ATAAAACGCTAACTTTCAACTACGAAACTTAACTCTACAATTCTCGTACGCCCCGGGCGA
CGTTTCAAACTTCGTTCTCACAAGCCCACAGTTTACGAGACGGATAATTGCCCGCTTACG
ATGCCGATTAATAAGTGGGCTGGAAAAGCAATTTCAGCTGGTTTCACCACACCATACAAG
AACATACACAATGCTAGTAATTATAAACGGTCACGTATTCCTTAACGTTCCTATCACTGA
CAGGCACCAAATTACTAAACTTTAAGAAGTAATTAAAATACTACAACGGCACTAATTGTA
TTAATACGAGCGAAACTATGTGCTGAAATCATAACTTTAATCATTTCAAGACAAATATCC
TCGAATTAAAGCAAGGCCTGTTAATTTAAACTGTAGCCAGAGTCACACCATTATAATAAA
ACGATAGAACAATTATTATAGTAAGGTGGGGAAAGATGGGACACCTTTTCATACCATTTT
CTTTCCTCATTTGCTAGTAAACTAGACAGCGATTTTTTAACAGGCTTAAATCATTATACA
ACGTAAAGATTGAATTGCCTTCCAGATTAAACTAAAGATCCGCTTTTTAAAAATATTGTT
TAAATTCAAACCTAATTATAAATATTCTCAAAACAAAGATTGAGTTTAAGAATTCAACAA
ATCAGTTTTAATGAATATTCAAACCTTAGTAGTTCCAATACAATCATCTAAACCACCTGT
GCACTACACTCCCATATCCAGCAATACCAACATCCTGACTAACTGCTTGTCGCAACAAAA
GCCACTCCAACATCGAGCTGTTGTGTTTGCTTGTGTACCTTGCACATGCGACGACTCATT
CTAAAAAGCGCTGATCACGGCGGCGGCTTCTCGCCAATTCAATCGTCTCCTATGCGCTTC
CACGCAGCGTGAGTTACTTTTAGATTTTCAAAGCCAAACAACCTTATAACACAGCGAGCC
GCCACCGCCCGGGGGTGCAACCGTCCTCCAGGTTTGAAGCTAAATTGGCGCCTTCTTTTT
TCGCTCGCGCCTCCCGCCCTCTCATGATAAGAAAGCGCAACTATGACGTCATCTGATCGC
GCTGTTTTAATGACGTCATAGATAAAATTTTGGAAATTTCACCAAAGACCTCCAGACCTC
GCGGTGACATTGCATAAACATGTTGACAGTCGCAAACCACTAATGGAACTATTATAGTAA
ATTGGAATCCCATTAAATCGGGAATCTGACCCAGAAATAATTGTTGACCTAATTAGTTAA
TTTAAAACTTTGATATTATGTCGTGATTTACAAAAATTTTACAGTTTTACATATCACCCC
AAATCTGTCGGTTTAAAAATTTCGTCACATTACGACACAATGCGATTGAAAATGACCACG
ATGTCGTAACATATCATGCGTCAGTGACGAAGAAGCTTACAGCCAATCAAGTTTTAATAT
TTAATGGTAAATTGAATCGAACCATATTTGGTATAAAGCGGTGAGGAGAAAAGAACATAT
GACGTCATCATACTCCCGACCAATCAAAGCGGAGTTTATAAACAGCTACATAATTGCAAT
GGAAATATTCAACAATTTCATTTCCCGTTTAGGAGTTACACCATGTATTCAACGTATATC
ATATGATATATAGGTTCGCGCATTTACGCTGACATTGCTTTTTATCAATTATTCAGCTAT
TTTCCTGGAAATTATGCGAATTTTGTGGAATTTTCATTTTTGTTTCTTACTAGAAATTGT
AAACGACTTTATGAAAGTTGAATTTAAACAGTTTCCGATTTTTGAAACCTTTAAATTTCT
CTTTAAAAAGGTAATAAGACAACTTCGGCTTAAATCCCAGGTCCCATGACATGCCACGCT
AGGATCCCCCCTATAAAATAGAAAACAAAATGTGCTGAAAACCAAAATTCGACACCACAA
ATTACAGCTAAAGTTGCGATATGTTGCCTCTTACCAGTTTAATTCGATACAAAGAACCAT
CACCGACTCATAGTTATAAACCCCCAGGCTACAAACCGACAAACATACTTCTGGGAAAGC
GGCTTACAACCAAACCAAAGATTTATCATCAAAATAAAGTGAAAACGATTGTCTCACGGT
CGAGAATACTTGCGTATTATGACGTCACAAAGATGTAAGTTAGGAATTGTTTAATTATTC
TAAAAAATATATATTACTTTCATCAATAAATAGGTATTTTCGTTCGTAATAATCACATAC
AATACCCTAAACCTGTATCCACACGCCTGACGCAAATCTGTACTCTTACGTATTGCGAAA
CGTTTAAACAAAAGACTTACGACATAAAGAAGATCACCTGCAAACGACATCAAAAGGTTG
GGTCCGTCATGCATTGTCAAAATAGTTTATGACAGCAACATTTTCTACATCCTAACTTTA
TATGAAATATATGTTTTTTTTGTATTGATAGTTCACCTGCCAAAATGACTTGAACTTTAG
ATAAAGGCTCGAATCTACAATAACATCCAACGTACCACTCGCATATATTCAACACGCAAC
GTCTTTGCCAAAGCGATTAACTCGTACAGTTTGCTGGTTAGATTTCGTTACCATTATCTT
GCTTTGCACCCGATATCGGTTATCTAACTATGTCAGGCATTGTGTTACGACGTCCTGCTG
CGTCTGCGCTTTGTCAGCGATGGAGGGCCGGCTTCGGCGGGAAGACATTCCTACAGCTGC
GAGTGATTTTATGAGCAAGCCTATGAATGAAGCGGTCTCCATATTATATCCAAGTCGTTA
CACAAACTATAGTGGTTACTATGGTAATAGTGCATGGATGGTTTGCTGTAGACTGTGGGG
TAAGACAGGACACATTTAGCACACACAATATCCAAGTATTTTGTTCGTGTTTTAAACAAT
TAACAACGGTCTATGGGAGTCAGGAGGATACAGTTTTATAATTCTTCGAACGTTCTTTGT
CTACTACCAAATGGGATGTGAAAATAGAATGAAAAGTTGTCTCATAAACCTTTGCCGAAC
ATATTGGTCCACATCATGGGAGTGCTCATGATTAAAATAACCTATAAACCATGGCTTAAG
GTCGGTTTTAAAACAGTTGCCTAAATATGAAGAACGTGTCATTCGCAAATTCCGATACCA
TGGTTAACGCGCCTGCCTTCAGTCGTAGGCACATTTATACAGCACGTTGCTACTATAGAC
ATCACTGTACAGAATCGTCCCGATGCTGTTTCGGTCAGCAATATAACTTAAACGAGTAAA
CTAGAATAAAAATAAACTACGACTGTACACTTGACCTAATTAACCGTAAAAAATTAATCC
AAAGACAACAATTAAACAACTATTAACGCGCAAACAGAGTCTGCAAGCCCGGACTCCTTA
TTGAGCACGTAAGTGGTCATATAGATACATAATTTGCCAATTCGTGATTACCCTGTAAAG
TTATGCTTAATGTATCTTTTAAGAAGGTTGGGTGATGGGCCAGTTCTGGCTTTTAAACTA
GCAGATCTAATGTCTTGCACTAGAACTTCACTCATATGATTTCCATTTAAATGTGGCACG
ATTTCGGGGAATCACCAGGGGAAGCTCTGAATACATGTGCATGAAATTATTGTATTGTTA
AAATGTTTAAATGAAAGTACACGAAACATAGAACGAATGCGACGTGTATAGGATGGCCGC
TCTGAAAGGTAAGTGACTGCATCGTTTACAACATAAATGTAGACAGTCGTTCTAAAGGTG
GCTGTACACAGTATCCGGCATGCGAATTCGCTTGCGAAGTCGTATGCAAACCCATTACCG
AGTTCCGCATGCGGCAGCGAAATCCGGACAAAACAGACAAAACGGACGAATTCCGGATAC
TGTGTACAGCCACCTTAACGTGGGTGTTTTGTTTCATACACCTCGTGCCCGCTTACAAGT
TACCACGTACGTAACTTATTTATCCTTGCATGGTGGGACAACAACAGTCGTTATAACATA
AGTGTTCTGTTCCATACACCTCTTGTCAACTTATGGGTTACCCCGTCTGTAACTTAACGT
ATTTTTGATGTTCCAGACTTAGACGCTGAGTTGTCCCAAGTAACAGCCTCTCTCAACAAA
ATACAAACCGAGTTGCAAGCATTGCTGCACAAGCAGGAAAATCTACAGGAACGAAAGTCT
CAGCTCGAATCAGAAATCAACAGAAGAAGAAGTTGTTCATCAAGCAAAGATGAAGAAGTA
ACAAATTGGAGTTCGGAAGGTTGTTTAATATTTGCATATGTGGTAAAAATGAAGAAAATA
TTGGCAGAGTTACGCTTACTATTACTAACCAAAGATATGAATTTATAATTTATTTGTACA
ACTAACATATGCATATATGATTAACATGGGTGTGTATTTGTGTGAAATAGGTTTTGATAC
TCTAGTAAATGGTACCAGTAAACACAGAGCCATATACATCAGTTAAAATCATGTGACATG
TTTTAAATACTATTTTCCAAACGATACAACATACATGTATATAGACACACATGTGTTGAA
ACCACCATACCTAAATTCTACAGCATTCCTTTTACTTAACCCAGATTTCCCATGGAGCAA
ATCCGTTCGTTCAATCCTCAAATCTACTTTCCGCATGGATGACTTTCGTTCGAAGCAACT
AGAAGCGATTAATGCAACGTTGAGTGGTCGCGATGTCATCCTCATTATGTCCACTGGAGG
AGGGAAGAGTCTCACTTATCAACTTCCTGCTCTTGTGGGAAAAGGTGGGAAGGTTGGAAA
CTGGTTATGTAATGCACTGGATGTGTGTGGGTAGAACACTCATCTTGAAACCGGGGGTTA
CAGACTTGAAGGCTCAATGCTACTGAATTACATCTAATAATATAAAGTATAATATACTCA
TTATTACACTGGGGTTAGAGCACCACAAGTTACAGGGTTAAAGCTTGACACTGCTATTAT
TGTGTGGGCGTTTGTGTCCTTAGGCAAGACACTTAATGTTTCTTCAACCCAGTGGTCGCT
CATGTGTTTGAAATGGTAAAACATTCAATAAAAGCAAGGCAGTCACCCATAAAGTTACAT
ACATGGTAACTTTTCCCTGTCGAGGACCTGGAATTTAAGCGCCTTAATCAATACCCAAAG
CATTACCTTGGCCATAATCTGGGATTTAAGCGCATTGATTAATACTCAAAGCATTACAAG
TGTTTTGCATCCTATTGATTTACATGCATCCTATCCACAGGTATCACTGTAGTTATCTCA
CCACTTGTGTCTTTAATGGAAGACCAAATAATAAGTTTAAATAGGTTTGGGATCGAAGCA
AAGTTGTTGAACGCTGCTTCAACCAAGGTAAACACACAATAACTTAGAAAATTGTAATTT
GATTACAGAAATTGATTTAGAAAATGGAACTTGCTTTCATGGCTTGTGCAATGTTGTTCA
AACTTTATTATTTTGTGTTTATTTTACTTGTCAATGTTTTATATTCTCAGTATTTTCATT
AAATGTCTTTTTTTATTTTAGGATGAAGTAAAGCATGTCCACCAGTCTATGACATCACAA
TCACCATCTTTTCGTCTCCTTTACGTTACACCTGAAAAAATATCAAAAAGTAAAAGATTT
ATGGCACAGGTGAATGAATGGGTGTAATTTATTCGGGCAATGACAGTCGTTACAACACAT
GTGTTCTGTTTCATACACCTCGTGCCTGCTTGCAAGTTACCACGTAAGTAACTTGTTTAT
CCTCGCATGTTGGGGCAACAACAGTTGTTATAACACGGGTGTTCTGTTTCATACACCTCG
TGCCCGCTTACAAGTTACCACGTAAGTAACTTGTTTATCCTCGCATGTTGGGGCAACAAC
AGTCATTATAACACGGGTGTTCTGTTTCATACACCTCATACTTGCTTACGAATTACAGCG
TATGTAACTTTTGTTTTTATGTATGGCTGATAATTTTGACAACTTTGCTTAATTTTTTTC
CTTTGAAATCGGATTTCTATTACAGCTTGAGAAATGTTATAAGTCCGTGAATTTGAATCG
AATTGCGATTGATGAAGTTCACTGTGCAAGTCAGTGGGGAAATGATTTCCGACCAGGTGT
ATATATTGTTTCCATGTTAGGTTTAGGACATAGCATTTCTATTCTGTATTTCATATATGG
GTGAAATCACGAGGCATGTCATGTGTAGGCATATCATTACCCAATGTAATACTAAAGAAA
ACAATTGTGGCAAAATGGGTGAGGCAGCCATAAGGCCTACAATGTAGGTGGATTACTACA
ACACCCAGGGTGCTACCATCTATATCTCACTCAGGTAGTTTATAGACACTCAATAATAGA
GAGTCAATTCTATAAGGGTTAGGTCTTTAATGAGGTACACATGAGACCCTGGATGTAGGT
CCATTACCCCAACACTCAGGGTGCTACCATCTAGACCTCACTCAGGTAGTTAAGTTTTAC
AGTATGGCGCATCAGGGGACCTGGGGTTTTGAATATTTTGCCCATTATTCTAAATTTAAA
CAACTTATATAGTATATTATGATGTCATAAAGTAGGGTGGGGGAAGATGGAACACCTTTA
GTACATAATATCTAAATATCCTGATTGTGTTTTAAACAATTAACTACAGTCTATGGGAGT
CGTGAGAATATAGTTTTATATTTCTCTGAATGTTCTTTGTTTACTACCAAATTGGGCAAG
AAAATAGTATAAATACGTGTCCCATCTTCCCCCACCCTACCATATTTCTAAAAATTGCAG
ATTACAAAATCCTTGGAATTCTGAAACGCCAGTTTCCTAAATCCCCGATAATTGGACTAA
CTGCTACATCTACAGATAAGGTTGGTGAATATTTCAACTGTTTTAATATTTATTTGGTTG
GTTTCTCTTTAATCTGACCCTGTGGTTGTAACCAGGGGAGACTGGGTTCAAGTCCTAATG
TTGCTACCATTGTGGGTGTGTTTGCATTGGGCAAGACATTTGTGGCAACTGCTCCAACCT
ATTGGTTGTTTTTCGTTATATATTTATCATTTAAATTTTTCTTTATTTAAAATAATTTAC
AGGGTTTTTATATAGATTGCTTTTTCAATGTCAACTCAGTTTTTTATATTTCACCTTTAA
TTTCTACCATTAGGTGACAGAAGACACCAAGAAAATGTTAAACATCCCGTTTGCGCTCGT
CTTTAAAACCGCGTTGGATCGTCGCAACTTGTTTTATCAAGTTCGTGAAAAGCCAAATAC
CAATGATGATGTCATAAAGGATATTGTTCAACTTATAAACAGCAACTTTAAGAACCAACC
AGGTGTGTATGTATGTTCCTCATTCTGTTTAATATGGGTAAGGTCTCTCTTGTCAGAGGA
CCTGAGATTTGGACCACAGTTGGCCCATTACTCTAACTTTGTATATGTACATTCTTTCCT
ACAGTGAGGCACGCCATAGGACCTGAGATTTAGGCTTACACACCTCACATACTTGTTATA
TTCTTAACCACAGGTATAATCTACTGCTTCTCACGTAAGAATTGCGCCGAAGTTGCTTCT
AGTTTAAACAAACGAGGAATCAAGTCATCGGAATACCACGCACAACTAACACCAGATGAC
AAGACAAAGGTTCACCATATGTGGAGTGATAACAATATACAGGTGGAGATTCAACTTAAC
TTGGTGTAGTTTACTTGTGTTCTACCTTACAGAGTTGGCCCATTACCCCAACATTGTATA
TGCATATTCTATTCCATATGAGTGAGGTTCTACAGTGAGGCATGCCATGGGACCTGAGAT
TTAGACCAGAGTTGGCCCATTACCCCAACATTGTATATGCATATTCTATTCTATATGAGT
GAGGTCCTACAGTGAGGCATGCCATGGGACCTAAGATTTAGACCAGAGTTGGCCCATTAC
CCCAACATTGTATATGCAGAGTTGGTGTATTATGTTTATTAAGATTTCATAAAAAACAGT
TGCAATCTATTCTCTCCCATTGGCTAGTTTTGGCCTATTACCCTGTTACCCTTAAAAATC
TTGATTAGTGAGACTTCAAGTAACTGCTTGGATCTGATTAACTCCAACTTTACATCTATT
TGTCATCTATCTTGTAATTTGTGAACTTCATACTTCCAGGTGATTTGCGCCACCATTGCG
TTTGGGATGGGCATCGATAAACCAAACGTTCGCTTTGTTATTCATCATTCAATGAGTAAA
AGTGTGGAAAACTATTATCAGGTGTGTTTGGATTGAATTGAGAATGTTTGATGCTAAGTT
CCAACAAATTACAAAAAAAAATGAAAAAATTAACTTTAAATAACAATATCTTACAGAGTT
ACATACATGGTAACTTCTAAGCAGGCACCTAGGTGTATGAACTAGAGCTTGTGGTTATAA
CGACTATCGTTACTCCACCAAGTGAGAATAAACAAGTTAGATAACATTCATTCATGCACC
TCATGCTCACTGCCAAGTTATAACATGAGTGTCAACAGGAATCCGGCAGGGCAGGCAGAG
ATGGTTCACCTGCTTTGTGTCTTTTATACTTCGGGTTCACCGATGTTTTCAAACAAAGCA
CAATGGTAATGACGGAACGAACAGGACTAGACAATCTGAATCAAATGATTAAGTATTGTT
TGGATGTAAAAAGGTAATTACTAATTAAACCATTAATCCTTAGGCATGTTTTATTGCTTG
TTTATTGTGTTTCATTATAAATAAAACATCAAATTTTATTCTAAGTTTTGCCAGACATTT
AGCATTCATCAGGGTTTGACCCAACAACAAAATTTGTGTTTTTGCAAAGTTTTACAGTAA
TTTTGTTCAAATTTATTCTTCCAGTTGTCGTCGCAACTTAATATCGACATACTTTGGTGA
AGCTTGGTCCTCTATAAGCTGCCATGAGATGTGCGACACATGCTCTGGAATGCACAGTAA
GTACGTCTAGCTTATATGGGGTGGCTAAGTATATTATGCGTAACATTTGTGGGATTGTAT
TTGTTGTGAGGCTTCATTACAGGTTTTCCGAAAATTGCTCTACAAGAGCAGCTTGGTAGC
ATAGTGGTTGGGTTGGATGCTGCCATTGTATGTAAACCTATCCTTGGGCAAGACAACTGA
TGGCAATTGCCTCAAGTGGTTACTAATGGGTCGCCCAAATAGTCAGCCATACAGAAAAAA
TATAATTTTTAATACAATAATAAATCCAGCTTTGTAGAATCAGCAGCTTAACAAAATATT
TTCTGTAACTTTTAAAATTTATTTCCATTGTGTCCAGAGTATAAGAACTGTGATGTCACA
AGTGCTTGCCAATCCCTCATATCTACAATCCGATTGGCCGAGAGCAAGGGTGATGGAAAC
AGGTTAACGGGTTCAAAGGTCGTGGAGGCAGCAGCTGGGAGGGGGAAGAATAAAAGTTTG
GATTTAAAAAGTTTTACGGCGTCTGAAATACAAAGAATCCTGCTGCATATGTTACATATG
GAATATATAAGGTGATTATACTTGTTTTCAAAAACAAATCTTTTGGCATTTATTTGCGAA
CCTATGTTTTGAAGTGCTATATTTTTATAAAGATAGTTTTGTTATCTGTATTATATCATC
AATTTTAACTGACTTTTTTTAAATTGCTTCCATTCATGGCTTTTTTAGCTTTCATTCATG
GCTTTTTTTATTTATTTTTTTATTTTTTTTAATTCATGGCTTCCATTAGTGGCTTTTTTT
AATTTGGTTTCAAGCATTCGTAAAAAAGAACCTTGCCTATGTGGAACGGCAACAGTTTAA
ATAAATTTATGTTTTGTATTACTTTGAGAATAGGTGCAACAGCCACGCTTTTTAACTGAC
ATTCCTTTAACAACTTTTCTCTATAGTGTGTTTTAACTTTTAACGACTGTCGTTTTACTG
CTGATTTCCTTTTCTTCTTTTTTTAAATAACATGATCTTCAATTCTTTGCTATCGTTTTC
GAAGAGACAAATAAATTTGTATTTTTTATTACTTAGAGAGGATTNNNNNNNNNNNNNNNN
NNNNNNNNNNNNNNNNNNNNNNNNNNNNNNNNNNTGTGAAAAGATAGGACTCGGCATGTA
GAATACAACAATAAAAAGTAAATTATGTTTTGTATTACTTGAAGATGCAACAGCCATGCT
TTTAACTGACACTCTTTCCAATACTTTTTACTCCTAACGTGTTTTAACGACTGTCGTTTT
GCTGCTGATTTCTTTTCTTCATTTTTTAAATCGCATGATCTTCAATTCTTTGCTATCGTT
TTCGAAGAGACAAATAAATTTATATTTTTTATTACTTAGAGAGGATTTTCACTTCACACC
TTACTCAACTATCAGCTACCTTGTGCCTGGGCCAATGGCAACCATGTTAACTAATGGCCT
TGTTACTGTAATGCTGGATATGCCAGTCAGTGGTGGGAAAACTAACGACCAAGTTTATAC
CAAAGCATTAAAAGGAACTGGGAAGTCACTAAAGCCAAATATATGTAATGGAGAAAGCTC
CAAATTAAACAAACGTAAACTTAATACTGATGTTTCAGTAAAATCAGAAACTAAATTTAA
AGTCGCCAAAATTTCTGCAGCATCAGAAACAATATTAATAGACAGTGACTAGAGGTCATA
AAATAGGTCCAATTATTTTTGTGTCTTTTATTGTTCAAATATAAAATACTTGTTGCTTTG
TCTTATGGCTTGTGCATTAGAATATGAAACTGATAATGCTAGTTTTTGGCAAAATATCTT
AATGGTACACAAATAGAAGGACTCTGTTTTTGTTTTTACTGCCAAATTTAGTAGCACTTA
ATGTATTCTGTTATGATGCAACGAGAATCGTTCAACAATATGAGTGCTAGATCAATCGTT
CAACAATATGAGTGTTTAGAGAACATATTACATTTATTTATTTTGTAAATTAGCACACGG
CCTACTAGAGATATCTCTAGTAGGTCGTGATTAGCACTGTAAGTTACATTTCATTCAGAG
TCTATTTATAGATATCTTTGTTTGTTTGTTTCTTAGGTTTAATTCAATAACAACATAACA
GTGTTTTCTAGCGTTCATTAGTCGCGTAAACCTGGTTTTAGCCATTTGTTGTCGTTTCAT
TGTCTACAGATCGCCGATCACGCGATGATGGTACTGCGTTTCTATGCCGACAACATATAA
TATCAAATTTCGTCACGCCGTGTTCGAACATTTCTCCTCAAACTGAACTGGTTACGTCAT
AATATCACAGCTAGTTACGCCTGCGACACTATTAGTAATGTTTTTAAACATTTGATGTAA
TTATTGTGACTAATTAACGTTACAAATGTCGTTAGATTAATAAGACAGACAGAGAACTGT
ACGAATCGTCGTCTTTTTAACTGAAAATCATTAAGGTTTTAAACGAAAGAAAGAAAACAT
AACATTATTTTATTTATCTCTTTGAATACGATAGCGGATGTAAAAGAAATTAAAATAAAA
CAACGAAAAGAAAAAAATTAGCAGCAAAACAACAGTTGATAAAATACGCCAGTGCTAAAA
AAACTACTTGAGAAAAAGGCTGTCAGCTAAACCCGCAATTTTCTATAATACGGTTTACAA
GTTGTTTTTTAAGTTTCATTTAAGTTAATCGTATTTACATGTGTATTGAGAATAATATTA
TTTAATATTACTGGTTTGTTTTACCTTGTAATAGTGGGACGGTTTAGTAGATATTGTATG
AACGTTCTCTGTATATAAGTATATATATATATATGCCAATACCAAAACTGTAACTATAAG
GTTCCATGGTATAGTGGTTAGCGCGCCTGCCTGTAACCCAGAGGTTATGGGTTCAAGGCC
CGACGTTGCTACCATTGTGGGCGTATGTGTTCTTGGGCACGACACTTAACGGCAATTGCT
CCAACCCAGGGGTCACTAATGGGTTGTCTAAATTATCAGCCATAAATAAAAAAAAATGAA
TGACGTTTTCCGGCTACGTGAGGATAAAATAAGTTACATTCACATTCAGGTTTTATTTGT
GTTATTTTTAAAGGTTCTGAATACTTTATAATACACTGAACACAAAACAACTGAAATAAC
TAAAAAACACATTAAAAACAATATTTTAACACTAACTTGAACTAAATTATCAAAATTATC
TTCAGCGTTATAGGTTTATATATTGTGTTGAAAATAAAGTAAATTTACGTTGACCGTTGT
ATTTGTTGAGGTTCCATCAACATTAAGAATGGAAGATGATTTTGAAATCCCATCAAAAGG
TGAGATTGTGTTGGTGTGGATTCATGGATTTTTTGTTAGTTTAGTGGTTTGGCTGACTTA
ATACATTCTGTAATGACAATACCTATTCTATATGGGTAAGGTCCTACAGCGGTAATACTG
CCGCAGTGCCGCTGGTGACAAGTAAAAATTTTGGTATCAAAATGTTCCTTACGTCTCTCT
GATATCCGCTGTATAATTTGTTTCAGCATGATTTCGCGCATTTTCAAAGTAATTTTCGAC
ATGAGCGCCTGAGTTTTTTCGAAAAAAATTATACAGCGCGTATCAGGGAGACGTAAGAAA
CATTTTAAGACCGAAGTTTTCACTGGTCACCAGCGGCAGTAATACCCCTACAGCGCGCCA
CGCCATGGGACCTGAAATTTAGGCCAGAGTTGTCCTCCTGTATTGGTCTATACTTCAATC
ATTAATATTCAAACAGACACAATTCCTATCGCAACTGCATCTGGTGAAACCACTCCCCTA
AAAGGTTCGCTTACACGACCAAGTAAAGCAGTGGAGAAGGTATCGACTGAGGGGAACCAC
CAGAAAACAGACAGTGTAGGAAAATATAAGGTAAGGAAAGTTTGTGGGTTATCAAGTTCA
CTTACAAATGTAAAACTATGCAACACATGACATAACCTGATGAGCTTGATGTGTATTTAT
CACTTCGAATACAATAACAAATGTCTTATTCAATTAACATAGAAAAAAAGATGTGAATTA
TAACACTCTATAGATAAAATGAATGAAACTGCATTTGGTTAAAAAGTGTGACTGCTACCC
TTTATAAGAAGCAACTCACAGTGGGTTGCAAATACAACAGGCTTATTTAAATTATCATAC
AAGATTTGAAGACAATATACAACACATACGCATATTTACCAAACTGCATACATGTCAATA
GTTGCTGACAAACACAAATTTTATGCGAACTAAATAGAGATAAATCATTATACCACAAAC
AAACTATGAAGTACTCATTGTATGCAAGCTTATAGCTAGAACTGTGTTGTATATGTATTA
TGTTGGGTTAATTTCAATTGATCTAAGTTTACAAAGTTTGAGTCAAAAAAAATTATTTCC
AATATGAATGTATCAACTGAAATAAAGTATCACCTTAAGTTTGTTATTTATACAATCAGT
GTGTACACTATAGAACATAATGTTTATTATACCAACCATAGTATTATGCCTCAGGGGACA
ATGTGTTGTGGAGTTATGTGCTGTAACTTAAATATAATGGCCTGGTTGAACCACATTGTC
TAATTCATATTAAAACACCGGTGTTTAACGTTTAAAGGTCTATATTTACTACGACATTAT
ATGAACTCTTCGTTCCTCACAATTACTATGAAGTACTTCCTAACTAGTTGTAGTGATAAG
CGTCAAGTTTTTAAACTTTTACTGAATCAAGGGTGATTGTTAAAAATGCAGTACTTTGTA
ATTTGTTAAACATTTTATGTTAAACTACAATTTCAAAAATTAGAGTGAAAGCCCCCCAGG
CATCTTTAACATGATGTCCATAGTTGTAGGGATGCACATTACAAATTTTCGAATCCATGA
GATTCAAATCCTTTTGTATTCGAAACTAATTACGGGATTCTGTATTCTGTTCAATGACGT
CAATACACGTCATCTCATAAACTATATTAACAGTTTTTGAAACTTAATAATTTTGAAAAA
AAATATTTTTGTGTTTGTGGGAGTAAACCAACAAGGCTGTTATGAAAGAGTCTATAAACT
GACTTATGTGGGTAAAAATTTTTTTTTTCTATAAATATAGAAAGATTCTGAATTCTAGAT
TCGAAATAAAGTATTCCAGGATATCCTAGAATACCTAATTATTCTGTAATGTGCATCCCT
ACATAGTTGTAGGTATAGGTTGTAGTAATATGAAAGCCTCAAATTTGTTTTTATCAAATT
GCCCTGGAATATTTTAAAGTTTGCGGTACTGCTGTTTTACCACATATTATATACCTTAGG
TAAACATTTTGGGGGAAAGAGCTAACTTTGGGTTTAATCCAATCTTTGTGTGTTTAATAT
AGGATATGTCAACAGTACATATTGGAACTTAATAGAATTTACACAAACCCTATTAGAGAA
TTTGAAGTGTTAAATAAATTATAAGAAGTCATTTTAACGCTAATGTTGTTTTTAGAACCT
TGAATCGGACACGTTTGAAAGAATCGAACAACCTAAACTGGGAGATGTAAGATTACAGTA
AGTTGATTTTTATTGAAACACGAAAATAAATTAATTTTCCCATGTAAAAATATATTGGAT
AAATTGACTTTAATTATATTTAATTATACACACCTGTTTGCCAAAATAGTGGAATCTTTT
TAAAATCTAAGTCAGTCTTGTGTTCATGGCATTAAGGAGCTTTAAAAGCTTGTATTTAAA
AAAGTTTTAAGCTCATTGCCAGAAAATTTGTCAATCCCTTAAGTAAGACTAGTGTTAGTC
TTATCTTGAAGTTGCCAGGTTTATTAAAACATATACTGCACAAAGTAATGCAGCTAGTGT
GAACCAGCTCTATACTCAGTCAAACATGCATGAAATATATAACACACATAAGTGTCAACC
CATTATACATCAACTGCCACCTTTATTAATTAATCACAACATAATTATACACACCTGATG
AATTACGATGACGCAACGTTTACAAATATTCATGCGTAAGCCAGGGTTACAATGCCAAAC
ACTGTGAGGCAATAATCAGCATAATTTCAATTTGATTTCATAGTTAGTTTCAATGTGTAG
GATCAAATTTTTANNNNNNNNNNNNNNNNNNNNNNNNNNNNNNNNNNNNNNNNNNNNNNN
NNNAGACTATTTCTGCGAACTCGTTCTCCGTTCCGACCAAGTCCCGTTTTTTGTCCCGAT
TCTTGACCCGTAGGACTCCATCTGCGGACTATTTCTGCGAACTCGTTCTCCGGTCCGACC
AAGTTCCGTTTTTTGTCCCGATTCTTGACCCGTATATATAGGACTCCATCTGCGGACTAT
TTCTGCGAACTCGTTCTCACACGATTCGCGAACATCATTCGAGAACTACACTCGTACTCA
CAACGTCACAACCGGACGCACTTCCACAGAAGGTTTATCCTCGTCTGGGCAGCGAGTCAC
CACATATATGCAACTTTGTGGGTAATTGTTTGTTTTTTCCTGTGTATGACTGTAATTTGG
ACAACCCATAAGTGACCGCTGGGTTGGAGCAATGTCCGTTAAGTGTCTTGCCCAAGGACA
CATACGCCGATCAGTATTAGTACCGCCGTCGAGCATCGAACCGGGGCCCTTCGGTTCTCG
ATGCAGACGCCTAAACCACTGAGCCACGACGCCGGACCGGACGGTTGAACCACATTGTCT
AATTCATATTAAAACACCGGTGTTTAACGTTTAAAGATCTATATTTACTACGACATTATA
TGAACTCTTCGTTCCTCACAATTACTATGAAGTACTTCCTAACTAGTTGTAGTGATAAGC
GTCAAGTTTTTAAACTTTTGATCAGGGGTGATTGTTAAAAATGCGGTACTTTGTAATTTG
TTAAACACTTTATGTTAAACTACAATTTCAAAAATTAGAGTGAAAGCCCCCCAGGCATCT
TTAACATGATGTCCATAGTTGTAGGGATGCACATTACAAATTTTCGAATCCATGAGATTC
AAATCCTTTTGTATTCGAATCTAATTACGGGATTGGGTATTCTGTTCAATGACGTCAATA
CACGTCATCTCATAAACTATATTAACAGTTTTTGAAACTTATTAATTTTGAAAAAAAAAA
TTTTTGTGTTTGTGGGAGTAAACCAACAAGGCTGCTATGAAAGAGTCTATAAACTGACTT
ATGTGGGTAAAAAAATTTTTTTCTATAAATATAGAAAGATTCTGAATTCTAGATTCGAAA
TAAAGTATTCCAGGATATCCTAGAATACCTAATTATTCTGTAATGTGCATTCCTACATAG
TTGTAGGTATAGGTTGTAGTAATATGAAAGCCTCAAATTTGCTTTTATCAAATTGCCCTG
GAATATTTTAAAGTTTGCGGTTCTGCTGTTTTACCACATATTATATACCTTAAGTAAACA
TTTTGGGGGAAAGAGCTAACTTTGGGTTTAATCCAATCTTTGTGTGTTTCGCTGTAGGAC
CTCAGTAATAATAGATATGTCAACAGTACATATTGGAACTTAATAGAATTTACACAAACT
CTTTTAGAGAATTTTAAGTGTTAAATAAATTATAAGAAGTCATTTTAACGCTAATGTTGT
TTTTAGAACCTTGAATCGGACACGTTTGAAAGAAACGAACAACCTAAACTGGGAGATGTA
AGATTACAGTAAGTTGATTTATATTGAAACACGAAAATAAATTAATTTTCCCATGTAAAA
ATATATTGGATAAATTGACTAATTATACACACCTGTTTGCCAAAATGGTGGAATCTTTTT
AAAATCTAAGTCAGTATTCATGGCTTTAAGAAGCTTTAAAAGCTTGTATTTAAAAAAGTT
TTAAGCTCATTGCCAGAAAATTTGTCAATCCCTTAAGACTAGTGTTAGTCTTATCTTGAA
GTTGCCAGGTTTATTAAAACATATACTGCACAAAGTAATGCAGCTCGTGTGAACCAGGTC
TATACTCAGTCAAACATGCATGACATATATAACACACATAAGTGTCAACCCATTATACAT
CAACTGCCACCTTTATTAATTAATCACAACATAATTATACACACCTGATGCATTACGCTG
ACGCAACGTTTACAAATATTCATGCGTAAGCCAGGGTTACAATGCCAAACACTGTGAGTC
AATAATCAGCATAATTTCAATTTGATTTCATAGTTAGTTTCAATGTGTAGGATCAAATTT
TTATCTTAAGACGCAGCATAGATTAATGTTGTTATCACCGGTGAATGGAAGTGGTGAAAC
TTACGGGTTGATTTACGCACATATTAATACAACACTTTGCAACTATTAGTTAAACATTTT
CTTGCAAACCCCCTGTCAGAATAATCGTAGATTAGCCTTAGCTATGTCTCAAACCTTTTG
ATTTAAAACCACGTTTAGCGATGTTTGAGATGAAAATTATATCATACACAAGGGCTGGTA
TGTTTGGATTAAACTGACCAGAAAATCCATGTTTTATCAAACTGACTTTAAATTCTTGTT
TTGTTGGTAATTTTCCTGTTTCTTAAATATTCATGAACTTTAACATTGCACTAGTACCAT
GTAGGCTTACCAACATTATAGGCTTACTAAGCTTATATTCCACTTATGCAGTTGCCGTTA
TAATCCATCCTATAAGTATAAGTGCTCCACTGGTACAACACAATAAATAATGCACATGCT
GTTATATACTCTGCACTAATTACACTGATGGCTTAAAATACTTCCTCCTGCACACTCGTG
ATGGCTGTCATATAAAAAGCGAAACTGCACAGTTTGATTTGCCCAGCATACTGTGTGTGT
TGGTAATATTCTTTATATTTTATGTTGAATATATTTCAATGTAAGTTTGGTGACATTGGA
TCGAAGTCACTTTATTAATATTTCATTTAGTTTCTGCAGCATTAGGTTTAGGTGGATATT
CCACTGCAGGTTTATGTACAGGTTGTTGTAGATGCTACATTTGGTTAAATGTAGATTCAA
CTAATGCATTACCTTAAGTTCTGCAGGCAGATATATTGAACGCATTGTGAATAATTGATG
CAGTTTTCGTGGAAAACTTGAGAGCGAAGCAAATATTTCATTCCCTTCAGTTTTGCAGAG
CAGTTGGTTTGAACAGTGAAGTAAATTAGATGAATGGCTGTTTAAAGCATGGAGAATACG
CAGAATAATGATAAACGTATTGAAGACAGTCCTACAATTGAAAATGTGAATGTTATTTCA
ATTCATAAACTTGACAAAGGCAGTGCTGATGAGGATTTCTCTTTAAAGTAATTAGCATGG
CTTATTTTTGTTCTTGTGTGTTACCTATTTCATATTAGAGGCTAGGTCCAACGACAAAGC
ATACCAGGGGACCTGGGAATCTGGAAAATGGACCGGAGTTGGCCCTTTACCCCAACATCC
AGTCTTTTAAACAAGACCTTCTCAATTGTTTTCTATTATTTGCTTTAATTCCATTATTTT
ACTTCTTAAAGTTTCAATATGAAAGATGGTAATAAATCTATTGTAGCTGTTTTAGGTCAT
TTATATTTTGTACCGATGTTTCAACATCTTATTCAAGTTCCTTGTCATGGCAACAATATA
GTTGTCAAAGGTTAATCAGGGACAATAAACTTGCTTACAATAACAGTTGGCAGATTTTGC
AGATTTGATATATTCTATTACAACATAATTTATTCTATATGAGTGAAGTTTTTCTGTAAG
CCTCTCTGGTCCCACAACGTCTCAAACTTTTAATTAAATATTGAATTGTTTACAGATTTG
CCCCGAGACGTGAACACCAAAGTAGTACATGGTCACTTAACAGTAGCACCGCGTCCACCA
CTACCACCACACACAGGTTGGTTAGAGATACCTTGTTGCAGTATACTTGGTAGCAATATA
AAACTTTTGTGGTCTTCCATGTTAAGATCTTCATCCACAAAGTTACATATTGGTAAAGTG
TGAGCAGGCATGAGGTGTATGTAACAAAACACCCGTGTTTTAACGACTGTTATATACATA
GATTTACTTTTAATCATTAAAAAAAACATTAATTTTTTCACCAAACCATTACCAGTGTTT
CCCTTTTTAAATTAAAAGTATTATTTCTCTTTACAGGTGGTACCGTCATCCTAAAGTTCG
GGAACACTGGAAAGTGGTTGCCGCTTCCTTTGTTTTATTTTTTATTGGAATATGTAAGTA
GCTTAAACTATATGCAGTGTATAAAGATAAGGTATCTAAAACACTAAAGTTAAGTGCATA
GGTGACTAACTTTTGAAATGCAGTAGAGGCAGGGGCAGTTAAATCTAACTTATTGGTTGT
AATGTTCACTGTTTAATGCAGTGCAGAAAGTCTCTGGATTGGCCTGCCCACCTTGCCACC
CATGGTTTGTGAGTCAGAGATATTGCTTTTGAAGTTGAAATGTATTTTTAGATGAAATTG
TTTTGCAGAGAATGAGTGGAGAAGGGATTATGTGTTACAGGATAGTGAATATATAATTAG
ATTGTGAATTCCTGTGTGATGTCATTATCTAACCACGTATATACCAAACCCATATAAACT
TGAACGTCAAGTCAAACGTTTAGGAATATATGAGTCACTTTAGTTTATAATCAGGAATAT
TAAATTTTTACATCAGTTTTGGAAAGAATAATAAAGGAAACGCAAATATTGGTAGTTGGT
ACCACCTGTTTGTATAAATGTGTAGGAAATACTTATCGTAAATACAATTATTAGAGTTTA
GGAAACCTTGATAGGAAATAATTGTGTTTGTGATGTCATAGTCGTTCACTTCCTTGATTT
ATGATCCATATATTAGGGGTTTCCCCTTATATAGGTGATTAACACATTAATATAGATGTC
AAACTTTGTTCAATTCAAGATTGGCCTTTATAGTGGGCGTAATGGTTTTGTTGATATTGC
AGTAAATATATAATTGTTAGGTTAGCCTATCCATCTTTCCCACAAAGTTTAATGTTTTTT
GCATAATAAAGAATATTAAAAACATAGTATGGTGTACGGTCCATAAAATTTCACCATTGG
ACTTATAAAACACCTTTAGAAATCAAACATAACCACTCTATTTCCATTTAGTGTTATTAT
AAATAAAATACCCTTATTTTTCCTACAACCTATGCATTAAAATCTTCAATAACTAATTCA
TTACTTGATTTCTAACCTAAATTTTTTCCCCTTAGGTTTATGTGTGGTTGGTATTGTATT
GGAAGCATTACAAGTGCAATGTAAGTTTACTTAATATGTATTGCTGTTTAAGATAAGGTA
GCCAGTTATATAGTAAAGTGGGGGGAGGTGGGACACTTTTTATTCCATTTTCTCGTCCCA
CTTGGTAGTAAACAAAGAACAGACAAAGAATTATAAAACTGTATCCTCAAGAGCCACTAC
TCCCATTCATTGTTTAAAACCCAATCAGGATATTCGGGTATTATGTGCTAAAGGTGTCCC
ATCTTCCCCCACTTTACTATATCTAATGTGCCAGTTTACGCATGTATGTATATTGCATAT
AAAACCTTCGTCCTACTAACACGTTGGGGTGTTCACATGTATTATATATGGGTGATGTTC
TATCAGGGTTGTCCCATTATCTGTTAGGTACTCGTGTTACAAATAGTTGGCAACTGCCAC
ATCAACCCATCTTGTGAATATTGGAGTACATCCATATTATAATTTGTGTCATAATGTCTG
TTAGCGATGTTAATTCAATGTTAGACTGTGGATAAAAGTCAGCAATGTGACTAAAAGTGA
TTTAGAGTAAAAGAATCCTATTCCTTTACATTCTGTGTTAGGTGCTTATATTAAGTGTTA
ATGTATAATATCATTAAAATATTGGGTTACGTAATTTAGTTGTGAAGGCAACAACACATT
GGTGTATTGTTACATACTGTGTATTGAGGCTGTCCCACCTTTGTAGAGGCTCAATGTTAT
TGACAGAAAAGCCACTACAAAGGAAAAAAACAGTTATATAATATTGGCAAATATTTGATA
GCATAAAAAAAGGCTTCTAAAAACTTAAAAAATTTGGCAAATAATTAATATCACCTAAGT
AATGGCATAGTTATTCTTACTTGGTGTAAACACAATGCATATACAGTGGAGTGGGGGAAG
ATGGGACACCTTTGGCACATAATACCCAAATATCCTGATTGTGTAAACAATTAACAACGG
TCTATGGGAGTTGTGAGGATATAGTTATATAATTTTTGAATATTCTTTGTTTACGACCGA
ACAGAACGGGAAAATAGAATGAAAATGTGTCCCATCTTCCCCCACCCTACTATATGTTGG
GGTTTACGTCACACTATTATGCTGTAACTAGGCTCAAATGTGTTGTGTAACTTTTACAAA
TTAACAATAATAAAGTTTCGGCATGTGTTGCATAAATTTTAAAATATATATTTTTTTATA
TTGAATTTACACAGACAGATCCAAAGAAAAGAATCCAAAATGTGTCTTGACTCTGTCTTT
GATCTAACGCACTTATAATGTGCTTAAGTGTTTTTAAAAACCACTAATTTCCGTAATATA
TAGTTAGTGTTCTTAAACCACCAGTTAAAGTTACCACACAACTTTATACAACTCATATTT
ACATTAAAATCCTTTGATCTTATATTTGCATTGTTAAATAACAATGGTTATTATATTTGC
AGTGAGCGGTATTTTCATGCTTTTCGTGATTGGCGTTGTATGTTTCATACCTGGGGGTAA
GTTTGTGATTTTACTTTAAAATTTCGAAAAAACAGGGTTCGTAATCAAACTAGGAATTGC
ATATACTTTAGCTATTTCACCCATAAATGTTTATGAACCGAAACCCATTTAAGATAGACA
ACCAAAAGTTGGTTTGTTAGATTCGTATGGTTATTTGGTGCTAAATAAACTGGGTTCTAT
TGCGTTTTCGTCAAAACACCCAAAGTATTTGCAATCATTTGTAGTTTTATTAAGAACCCA
GCCTTACAATCAATATACCAAATTAGTAAATATCAGTATTAAGCATATTAGCTTCAATAA
TCAGTGATTTTGTTTTGAGCACAAACAGCCAATATTTTGTTGTTAAACACTGGCAATTAT
GAAGTCATAGGAGCATAGGGCTTAACAATAAGTTTCAAACTTTGAAAACTACACCAGGTG
CACAAAGTTTACTTTTTTGTGCAAACTTTCGCTTTTGTGCAGAAATGATTGTTTAATATA
TGCTTTGTCAAGGCTTATTATTCAATATCATCAAGGATTATTTACTTTTTAAATTTAATG
TCACATACACTTGAACGGTTTCTGCCTTTGAATTTCTAAATATCAAATAAAACTTAGCAA
ACAGGGCAATAACTACATAACCTTATAACCCTTCTCTTAACATATGATTTACATTTTGTA
TAAACTATTTAAACACAAAACCAACATTAACTGGAACACGGTTACCTTTATTTAATGTGC
AAGGACATTAAAATAAGCTGTAACTTTTATTACTTCTTTGTAGAATAGTTAAGTTTGTTT
TATTGCAGTACCTTATGTGTGTAAACAAAAACAACAGCATTACAAAGTTCATGATAAAAG
TTAGAAATAATTAACACCAGGCAACAATAATAAACTCCTTGTTAACTTTGTAATATTAGT
TCAAGCAAAAAGTACAAAGTATTCACACAGTAAAGTAGTGACAGCATTGAGTTACGTATA
CACTTGCTACGAAACAAGACATTGCAATCAAAGGCACCAAACCTGGGGTGGCAGGGTAGA
GATGCCAACCTTGGAACAATCCACGCTGCATTAATCAGTAAACACATTACAACCAACAAG
TTTATTTCATAGGATTGTGTGTCTAACTATCCCTCCCTCCCCTTAAAGTCGCACCTATAA
TTTCACCATACATGTTATTGCACAATTAAACTGTTAAGTGAATATTATCGCGTTACATGA
ACCATGTAGTGCGTTTAAACCCTTGGTAGATACCATTCAATACAGCTCTTGATTGAGCCA
ATGTTTCAGCTCTAAACACATATCCCACAAACTGCTTGCTCAATGTACAGAAGGTGTCGC
CAGCTATGTAGCAGAAGTGGAAATCGTCTGTTACAATCTTCCCACAGCTTGATATATCAG
CGTATTTATGATTAAACAGTGGTTCGACTTGGCTGTGGTTTCCTATGCCCGTCTCCACCC
CTATCTGTGTAAGTGTGATCGTCACATTAAAGGAAGTTCTGTCCGATCTTTTATTTAAAG
CCTGCCGAATCACGCTTTCAATCTGATCCACCCCCCCATCCTCCCCTGTCAATACTTCAC
CAATATACGTGACTTTATACGATCCCCCGGACCCATTTTCTGCAGCTGTCGGATCAAGGA
CCGGTATCTTCTCGTTCTCATTCAGTGGCGACATCACGTCGGCTTTAATTTCATCCCTCA
AGTTTTTATCCTCAAGTTTTTGTTGCCGCGTTTTATAATAGATGTCCATCCATTCATGGT
ACTCTGTGAGGATCGCTTTCAGTGGGGGATATATGCCTCCAGTGACGGGTGATCGCGGTT
TGACCACCGTCAACATACAAGGCTTGCTGCGACTTTTACATTCCCTCCACACGCACTTGG
CGTCTTTCTCACCACCAGCAGCAGCAGGGAACAAGAGGTGTCCGTTCATCTCAACCAGGA
GATCCCCGACACCAAGGCTTGGGGTTTCCGCTGCTACACTGCCAGCTTTAATTCGACTGA
TGATTCCATGACCTGTAACATATAACTTGAGTAAATGAATGAATGAATGTGATGTTTGTT
ACGTAATAGTAGGAATTCACACGTGGATTCATTGCATCATAATAGCGATTGTTTGACCTG
GCAATTGATTACGACATAATAGCAATTCACAAGGCGTCGACGGCGATTATTTGCATCATA
ATATCGATTGTCCCCTTGATTATTTAGCCTGCAGGTGTTTAAAATACATTTCCACGTATG
CGCACAATTAAAGTATAAATATGTTTGCAAAGAATAATTTGTACGCGTAAAGCAACGTAT
CGCGATTGTTTGGTGTAAACCTAATGAGTGCTCGCGTGCCACAGTTTGGGAACCACTGCC
ATAAATGTTGTTGTAAGTGAGATGGATCAAAGACTATGAACAATTTTTCAAACATGTGAT
TGTCCCATACCTTGTACATATATCATCTCTATCCCGAGTTCATTGGTTGGAACAAACTCG
GCTGATTTAGTTTGTGGAAGTTTCCAAGTTTCATCCAGGAAGAAACTATTAGTGAGGTCA
AGATGGAAGGAAAGAGAGGTGGAACATGTTAGTAGGAGGGACCTGTAGATGGGGGGTTAG
TGTTATAGTAATTGTCATTTTCCAGCCGCGCGAGGATAAAGCAAGTTCTGTGTAGGGTTA
AGAATCCCAAGCTTTAATGGTGTATGGGGTTCAGTTATAGCCACCAGTCTTTTCACATAA
GAATGTGTGATATATTGTTGGGACATGTTAATAGAAGGGACCTGTAAATCGGGGTGTTAG
AATTATAACAACTGCCATTTCCTGGCCATGCGTGGATGAAGCAAGTTACATTCATAGCAT
TAGTATTAGTGGTGCACTGAGTCTTGAATTTGCCGAGTGGTTTCAACTGGGGCAATAGAC
TGATTGCAGCATTGTTAATTGCTGTGTATTACATCTTTGTCTAACATATCTATGTGTTAA
ACAGCTTGGTGCAAAAAGCTTGTCCCTTTATGGAAGGTATGGGGACAAGGAGTTTATAGA
ATGGATGGAAGATCATCCCTTGACAGCTTGGTCATTGTCCAATATATACGATAAACAATA
GGGGAAATCTAGTCTTATTTGCCGACATATCGCCAGAATACCTCAAACATATACAATGGG
GTACACTGGGTATCAACATATTAAAAATATTCCAATACACGATCCCTTAATCTTACCTGA
GCTGCTCACTTAGTTGTTCATGTATCATGATGGAGCTACCTCCCCCAAACACATTGAGCA
TGGTCAATATATTTTCCTTGTCCCCCACCATGTAAATATCTCTCAGTTCCTTCCTTCTTG
TCATAAGGAATTCCACCAACACATGTAAGCTGCTGTGTGCGAGGCAATGTCGGATGAGAT
ATCGTAGTCGGCCCTCCTTGCCCCGTACCCTGCGTGGTTGGGGTCGATTTATTGGTGTTA
GATTTTTAAAACTTAACAAAATGTGGTGAGAAATTGTTAGAATGTAATTACACTCATAGT
TGTCAAACATAGAGAACCTCATTGATTAATGTGGTGAATGCAATATACTTTGGATCTGCT
TGTTTGTATGGACACCTAACGGCAGGGTAAAATCTGGGGTGACGTTGTTAAAATACAGTT
ACATTCATAGTTGTCAAACATAGGGAACCTCATTGATTAATGTGGTGAATGCAATATACT
TTGGCTCTTATTGTTTGTATAGACACCTAACAGCAGGGTAAAATCTGGGGTAACATTGTT
AAAATACAGTTACACTCATAGTTGTCAAACATAGGGAACCTCATTGATTAATGTGGTGAA
TGCAATATACTTTGGCTCTGCTTGTTTGTATAGACACCTAACAGCAGGGTAAAATCTGGG
GTGACATTGTTAAAATACAGTTACACCCATCAAAATAGGTTAAACATAGGGAACCTCATT
GAATACTAAGATAGTAAAACACATTATGTCACAAAAAAAAATTAAAAACTGACACCTTAA
TGTTATAACTTGACAGTGAGCGTTAGGTGTATGAATACACCATGTGTGCCAGTGCCATGG
TATAAGAAGACACCCATGTTATAACTTGACAGTGAGCGTTGGGTGTATGAATACACCATG
TGTGCCAGTGCCATGGTATAAGAAGACACCCATGTTATAACTTGACAGTGAGCGTTAGGT
GTATGAATACACCATGTGTGCCAGTGCCATGGTATAAGAAGACACCCATGTTATAACTTG
ACAGTGAGCATGAGGTGTATGAATACACCATGTGTGCCAGTGCCATGGTATAAGAAGACA
CCCATGTTATAACTTGACAATGAGCGTTGGGTGTATGAATACACCATGTGTGCCAGTGCC
ATGGTATAAGAAGACACCCATGTTATAACTTGACAATGAGCATGAGGTGTATGAATACAC
CATGTGTGCCAGTGCCTGGTATAAGAAGACACCCATGTTATAACTTGACAGTGAGCGTTA
GGTGTATGAATACACCATGTGTGCCAGTGCCATGGTATAAGAAGACACCCATGTTATAAC
TTGACAATGAGCATGAGGTGTATGAATACACCATGTGTGCTAGGTGTATAAGAAGACACC
CATGTTATAACTTGACAATGAGCATGAGGTGTATGAATACACCATGTGTGCCTGGCTGTA
TAAGAAGACACCCATGTTATAACTTGACAGTGAGCGTTAGGTGTATGAATACACCATGTG
TGCCAGTGCCATGGTATAAGAAGACACCTATGTTATAACTTGACAGTGAGCGTTAGGTGT
ATGAATACACCATGTGTGCCATGGTATAACTGGATAGTAAGACATGAGGTTTATCTACAG
TATGTTTATTATTGTTTCAACTTGGCATATTCTTAATGTTTATTATTTAACTTCTGTGAA
AACAACTTGTGTTATGATTGAACAATAATGTTTCAACTTCTTAATTGTCATTGCATTGTT
TATTTCACCACCATGGCTTAGTAAGTATCTTTAGGTACTTTGAACATTTGTACAATACAC
AGTGGTCACTGAATGGCTTGTGGCACTTTAAGTGTTGGCTAAAATCTCCGGCCCTATGGC
ATGCCTTACTGAGGACCTCACCCATGCAACAGACTGTACATATACAATGTTGGGGTAATG
GGCTAACTCTGGTCTAAATCCCAGGTCCCATGGCATGCCTCACTGTAGAAACTCACCCAT
ATAGAATAGAACCTGCATATACAATGTTGGGGTAATGGACCAACTGTGGTCTCAATCCCA
GGTCCCAACGCTTGTCACACCGTCCTCACCCATATAGATTATTATTCCGTCACCTTTTAT
TGCTCAACGCAGCATTAACAGCAGTTGATATCGAATATGGGACGGGTCCGTTGGTTTCGA
AGGATTCTAGAATCTGCCACAACCTTTTTCTTCTGTATGAATCCCCATTGTCTTTCGGAA
TCAACCATTGTCCTTGAAATAATTCGCAACACTTAAAAACAAGAATGTATCTGGAAACAC
TGGGAAATATAGTCTGCACTTCGCAACATTGTAAAAACAGAAATATAGTTGACAACTTGG
AAAAATCTAACTAGAAAAATTAAATTGGTCGTTCAAAAAACACGTGGAAATAAATAGTAA
CATTTTAAGAATTGATAAATCATATTGTAACACTTGAAATAAATATAACTGAGAACTCTG
CAAAATAGTCATAACCAGATATAGCAAGATTCACGTTTTTCGCATTAAAATTGTTATTCA
TCCCAAATTAGCAACACAACACACTACCATGCAATTAATCATTTCCTGGATATATTACTT
TGGTGTAACAACATGTTATTTGAGAAAACTGATCCTTTTGCACAAAAAATACACAGATTT
TATTAAAGTGCACATCATGGAACAGTGGTTAGCTCGCCTGCCACTTTTTAAAGGGGTAAC
TTGTTCAAGGTCGTGGCTGTTCTCGTTGTAAAAGCATGTGTCCTTTTTAACAAGACAATA
ATTGTTTCAACCCAGTGGACACTCATGGGTTATCTAAATTGTCAGCCATACAGAAAACAA
TCACCCTCAAATTGACATACATGGTAACTTGCAAGCGAGAATTATGACGACTGTTTTTCC
AGTCACACAAGGATAAATAAAAAAGTTACATTCATTCGCATCAGTGTGCAGAAACACACA
GTTCAATACACCCTTGTATAAAACCCTCACCTGGTTTCATTCCCTTGGTAAAACACTTCT
CCACAGTTATACAAAACTGTTCCAAATACGGACTTTCATCGGTTACTTTTTCATCAACCG
AATAAAATTCCTCGATCAAATATTTCAAACTTTTCAATAGAGGGTCAGTGACCGACATAC
TGGTTAATCTTTTAATGTTATTTTAATATCTGAGTTCCAGGTTTACTATGCTAGTCATGG
TGGTAATTTAGAGCTGTATAAACAAACAAACAGATAAATAACTTTTAAAACAAACATCAC
ACGTAAAACATGCTAATTATTATCATTATAATATTAATAGCCATCCACCTGGTGCTAATA
TAACTAGACAACCAACAAACTGTATAATCAACAATCTAGCTAATACATCATATACAAAAC
AACCTATATACTGTATAAACATATGGTGCTGCTGGCAGACAAATTATTCACGATTTAAAT
TCATATTATAATTCAAATTTCTGTAAGATATCTTTCTATTTATGTATTACCACCAAGTAA
CCTCACAACTCACACAAGCAAACAAACCATTGTAACCACCAAACACCCACATCGTTGTTA
GAACGCACTGTGCCACTGATTTCCTGTTGCGAAGCTGCTTCAGTTTCCTCTTAACAGCTC
GTTATAAATTATCTCGTCCGAGGCCACTATTCCACGAAGCAACACAATGTGCTTTGTTAT
TAAACAATGCATTCTGTGACATCATCACTGCACTTTGTGACATCATAGTCACATGAAAAC
TTTAATATCTAATATTAAAGTAACTGCATTTAGTATTTTAAGCAATAAACACTTAAATGG
GGTATTAACTCCGATATAAATGGTATATTTTCCTATGGTTGAAATCTTTCATGATTGAAA
ATCCAATTCAAACTTTTCATAAAGTTTTATGAAGTTGTTAGGCCCGCACAACACACCATA
TGTAATAAGTCATTTAAAAAGATTTAGATTTATGTTTGCCCCACTTTTAAAGTGGCAATA
TGTCAACTCATTCAGTCAGTTGATTGCATCCTAACTACAGAAATTATTATTATCATACAC
TTCATATAAACCAAACCTTGTTTTATCCCACAGTTTTAATTACCTAAATTCTAATCATTA
TACACTCCATATAAAACCATTGTTTTTATCCACAGTATACCATGTGATAGCTGTGTATTA
CGCTGTGAAGGGAAAAAGAGGTTTCAGCTTCTATAATTTACCACTGTTCAACTGAACCCA
TGGTTTATACCTGCATACATCAGAGTCTACCCTTCAAGTACATTGGTGGTGATGAACCAA
CTTTAATAATAATGCAGCTAATAATACGATCACAGCTTTATTGGGATCCTGGTTTCTAAA
AAACATCAAAATGCAAATTTTTGCTGAAACTTTGTCTTCTTCAAGTATGGTTGCTTCTGC
TTTGCACATAAGAAGGGTTGGCCGTCTTACCCCGATTGCAACACAAACTTACATTAAAAT
GTTCTTGTTTATTTTATTTCTATGGTGCCTTATAAATGCTTAATGTGACGCTAGTTTGTG
CTCTAATCGAGTTATTTATTTCTTTTTTCTCGACCATTTTCAGATTTCTTTTTTTCTTGA
AGCAGGTATCTTATTATTGTTGCATCTCTTTAAATGCCTGATCATCATAATTATCATGCC
CAAATTAAACATCTTCTTCTATCTTATATTGGGTTAAGGTTCTACAGCAGCATACCAAGG
GACACGAGGTATAAACATCATTTCCCCGATCCCAATCTAATGTTAAAGTAGTTACTGCGG
TAATGTGTTAACTCTGGCTTACATATTGTGGCAATAATGGGTTTTAACACTCCTCAGTGT
TAGGGTAATTGGTTTACTCTGGTCTAAATCCCAGTTCCCATGGCAAGCCTCACTATAGGA
CCTCACTCATATAAAGTAGAATGTGCATATACAATGTTGGGGTAATGGACCAACTGTGGT
CAAATCTAAGATCCCATGGCATGTTTGCTGTAGAACCTAACCCATATAGAATATCCAACT
TTACTTTTTTACTTCATGTATAGTTCCGTACACACAAACAACACAATTCTGGGGCATTGA
AGATAAAACAGTTAGTTTGGCGATTACTTTTAGTTAGGCTGTCATGTTTTATGTAACAGT
ACCCTGTTATGACATCATTGTACCCTATTATGACATCATAACAATTCTTTGTTAACCCCC
ATATTTCTGCGGCCTCCCCTACGTGCAAATTATCGCATGCACTTAACAGTAATATGTTAC
TAGTACCAAGTATGTGTTTATAATAGCAGTGAATGTGTATACCTCTAACAATATCACCCC
ATTAGGAAATATAACCCAGAACTTCTCAACCTCTGGCTCCCAGTCCTAAAATAGCTTTTT
TATTTTATGCTTTGTAAAAGTTTTGTAAAATGTAGTTTTAGAAAATTAAATACCCATTTG
ATTTGGTTGGGTCACCTACAAAAGTGGTTCACAAACCCTTTTGACCCCTGGCTATTATAA
AGATTAAATCATTTTATTTTGTGCTTACAAAAGTTGTTTACAAAAAACTTTTACAAATTG
GGTCGTTATTAATTCATGCTTTTTGGTATAACCATACAATGGGTTGGGAAGTTCTGTGTT
ACAACGTTTATCATACAGTCACCCATTTTAATGTTAACACAATGTTTTACAACTGATTGG
TACAAATACGTCTCACTGCGTTCTCATATTACTTACGTTTACCCTACCAACGTTGTATGT
CTCTTATTTCAAAAGTACAAAAACCTATTCATTTTTTTTAATGAGACAATTTAGCAGAAA
ATGAAAGTTTGATATTTAATGGTTTAACAATCCGCATAATACATACAATTTTAATACTCA
TTTTTATCCTTAAATTTGTGGGTAATGAGCCAACTCTGCCCTGATTTCCATTACATTTCC
CACCCATATAGAATAGAAGCTTGAATTTTTCGAACAACAAAATAAAGGACGCTTCACTAG
ACCCTTGAAATAAACAGAAACGCAACCAAATCTTACAATACTATGAACTCATTACGTTCC
ACGACTATTATGATGTAAAATATCTCATTGTTCTACGTAACAATAGGTGCATGACGTCAC
AACTTAAAATCTAGAAATCCTAGTTTTGCTGCAATTCTAGAATATTAACAATTGTTATTC
TGTTTCACTGATTCTTCTGGTATTAGCTTGTATGACGTAATAAAGTATTTTATCGTCAGC
TTCGCGTTTTAAACCGCGACATCGATGAATCGTCGTTAAATTCTTTTGTCCAAACTTAAC
TTTACGATTTTCAGCAACGGGTGGCGATTGTGACGTCATACAACGATTGACCGCTGTGCG
TTCTCAGCGATTCTACGTCATCAATTAAAACTCTCATGTACAGCGCATTCATTCAACTAT
GCGTATAGATATATAGGCAGTCTGGGTGTTTGGCCAACTATGAACAATGTCCCATGCCGT
ACTTCACTACAGGACAGCCATATAGAATAGAATGTCCATATACATATACCCTTTTTGCAT
GGTCACTTTTATGCGCATAAGTACTCGCAAAATAACAAAGTTAACACGCATAACGTCATA
AGCGTGTTATCTGCTTAGAAGGTTGGTTGTTACTCGCATTATGCGAGTAAAGAAAAGTAT
GGTGGAAGTACAGTTTCACTTTTAAGAGATTAATCTTTTTCGGATATTATTTTCACAGTT
TTTAGTTCGTAATAGCACCATAAAGTATCAGAACTTATTTTAAAAACTAGATTTAACAAT
ATAACGCTAAAATAGGCTAACTCACTGTTGATACGCGCATAAACCAATGACCATGCAAAA
CAACGCGGTAAGCGAGTTATCATATGAGTTCAATGCAGATCGTTATTAACTTTTTACCAT
GCAAAAAGGGTAATAGTTGGGGTAATGGACCAACTCTGGTCCAAATTTGACATTGAACGC
ACCCATATAAAAACGGTGTATAAAACAAGACAACCCTGTTAAAACTCCGGAAGCCGCTAA
CCACACTATACAATAAACAAATTACAGTCTCAGTCATTTTTAAAATTGTACATTTAATTC
TCAACACGTAAAATCATCAGCAGAAATTCCACTCCATAATTTCCCGTTAAGTTTCGTCGG
CTCTTTACATTTCATGAGGCCAGGGTCTTGAATGACGTCACTAGAAATATAATAGTCGTT
ATTTATTATAAGTTTCATTTTGAGTTATCCGAAATAAAAATTGTATTACGCCGTTTTTCA
ATGTCACTAAAAAGCGAGATGCACCAGTGACGTCACCGCTGCAAATGTGAGCAACGATAA
CTCGAAAATTTCGCCGTTTTAAATAAAAACACAGTATTGGAACTTTAGGCAATCTAAACA
CAATTTCGGAAAGACAATCTGAACACAATTTATAAACAAAATCAGTTTCCTGTTAAGATT
TCAAAATACATCGTGTTTCATACGTCACACATCCTATACGTCATAACAAAACTTACCCGC
TTTCTTGCATAACCTTCAACCATTTAAGATGGCAATCACACACCCATTGGTCCCCATAAG
TATATTATAGATATGGAAGGAATGAATGCGTGTGAAAATACACCTTCGGGTAAAGTCTTG
AGTGGGTTGTCATTGAGCCAGAGTTGCTGAAATAAAGGCACAGATATTTTATTTTTTATA
TACGTTCTGGTGATAAAATTAACGAAAAGATTTACATTCAACGTTTTGTCTGCCATTCGT
TAAAACATCGCTGCAACCCTCCTGTATCCGTGTTTCTGGGAATGCAGACTGATACGCAGC
CACATTTTTATATAACTAGTTAAATTTTGCGCTTCGGGGCAACGTATTTCTACAAAACAC
CCCCGACCGAAACGTAACAGGCGATTTGTTTGGTAATAAACGGGGTGGATGCGCTCCGCT
CTGTATATTTTGGATATTTTTAATTTGTAACGTATACATTTCCTTTTTATAGTATAGATT
TTCGTCTTGTCGTCATCAGTTATATTACATCAGTTATGTTACCTTTAAGGCGGTAAGGCC
TTTGAATGCACCAACTTCAATCGATGGTATATTACTTAAACTAATATCAACCGTCTGTAC
AGAAGACAACCCGGCCAAGGTTTTGTTGGTTAGTTTAGTTTCAACATGGCAATCCATCAG
GTCCAATATTGTAAGATCTCCCAATCCATAGAATGAGTTGTCGGATATTGTTTTTAAACC
ACTTTGCCAAATCTCAAGCGTTTCAAGCTGAAAAATTAAGATGTTTTTCTAAGGGCCGAA
ATTTATAAATAAGTTTGTAATATTTTAACCTTGCATGGCGGGACAAGCGTTATAACACAG
GTGTTCTGTTTTATACAACTCGTGCCTGCTCACGCGTTATCACGTATGTCACTTTGTGAG
TGATTTTTTTTGTGTCGATAAAAATTTAGACAACCTAATTTAGCAAAGATAGGTAGCAGC
AACATTAAGCAAAATACCCTTCGGTACAACGCAAGCGCTCTAACCACAGAAGCACAGCGC
CGTACAAGCTTGCTTTCAGCCACGGATTTTGTTTCCAGGCACAAATTGACCAACCTCAGC
GCTTTATAGTGAGACTTATATGCTGAAGGCGTGCCTAGTTCAGTAGCGCTGGTAATAAGA
CGGTCCTCACTTACTTTAGTTTGATGTTGAAAAGCGTAAGGTTGAATAACTTGAATGGGG
TTTCCAACCATGTCGAAATGTAGCAACGATGTTGGAAGGTTTGAAGGTATTTTAGTCATT
TGGTTGAAACGAAAATTTAATGTTCGAAGCTTCGTTAGACCTGTGGTGTCATATAGAGTT
AAACATGGTATGGACTTTATGGCAGCCGATTGATATTTCTTGTATAGTTAAAATATATGG
TGGTTGGACTTTTATATAACTAAGCAATAAGTATTTGTAGTTTAGACTATGGTACATTAA
CCTTTAAAACTGTTAACTTTAATTCCCGCGTCTGTGATTTGATTGAACGAAAGATCAAGT
TGCGTCAAGTTAGGAGTTGATTGGGATAATAGACCAGGTACGTCTGTTATCATGTTGTTG
TCGAGTCGAAGGTATTTGATTGACGGGTAGTTTGTTAGTGAGGTGAGAGACATGTTTGCA
ATCTGGAAGGAAAAAGTTTGGTTTGATTGTTGTAACCTTGTTGTGTGTAGCGTATTGTTG
AATGAATGAAACTTGTTTATCCTCGCATGGCGGGATAACGGCAGTCGTTATAACACTGGT
GTTCTGTTTCATACACCTCGTGCCCGCTTACAAGTTACCACGTATGTATGTAACTTATGT
TCGCGTGGCGGGCCAACAACAGTCGTTATAACGCGGGTGTTCTGTTTCATACACCTCATG
TCCGCTTATGAGTTATGTGTAACTTGACTATTTGGACACATAGTCCAGAAATAGTAGCAG
CGTCGAGCTTTGAACTCGGTAATCTCTGGTTTCACTACAACCCTCATACCTTATTATTGT
AAAGCGCCAACTCGAGAATCTGCTTTGGTAAATATTGAGGTACGAAATGGAAGTTGTTGT
AACCAAGGTACAAGGTTTGTAAGCTTAAACTTCCAGCGAAAGACTGAGGAATGAAAATAA
ACCATGCTGTATGTAAAGATACTATATCTGTTTATTTCACTTATTGCCGACAATTTGGAC
AACCTATTAGTAACCACTGGGTTGGAACGGTTTCCAGTAAGTGATGTGCCCAAAGGCACA
TACGCACACAATGGTAGCAGCGGCGAGCCTCGAACCCATACCTGTTGGTGTAGATGCGAC
CGCTTTAATGGATGGGTTACCGTTTGACGATACGATAAGTACATAGGCAGATAATATATT
TCCATATTTGTAACAAAATCTGTAACGTTGTGTTTGACCATACTGAAGTGAGTACATACT
ATGGTTTGACTGTACATTTAGTTCCTATGAAATAATACTCTGTAATTGTATAGTAGTTTG
GGAAAAGGTGGGACAAGTTTCAAATCTATTTTCTCGTCGCATTTAGTAGTAAACAAAGAA
CACTCAAAGAATTATAAAACTACATTATCACAACCCCAATAGACCGTTGTTAATTGTTAA
AAACACGGTCAGGATATTTGGATATTATGTGCTAAAGGTGTCATATCATCTCCACCCTAG
TAAATAATTAGTTGTTGTAACGCATCACCATGTTCGTGAAACTTGCTGCATTAAGTTTGT
TCCCACTCAGATCAACAGTGGTCAGTGATGGTAGATCTTTGAAACTTCCATCGCTGATGT
GCTGGATGTCGTTTAACGAGAGATCGATGGAGACGGCTGACTGTGGAAGCTTCGGGACGG
AAATTAAAGCTAACCTGGTGTGTATGGGGTATTTACTTGGCTTGTGAGTGGATTGTTTTA
TGTTAGCATCTGTAGCATGAAAGTTTTAGGCAAACTAGCTCGTGTAAGCAGACACGAGGT
GTATGAAACATAAAACCCGTTTTGTAACGACTGTTTTTGCCCGCCATGCGAGGGTAAATA
AGTTGTCCTTGTCCTGCCACATGGGGATAAATAAGTTACATACATTTTTACGTTTATTCG
GGGTTCCAACAAGATTAAGAATCTATAATGCAATATAATTATCAACACGAGTCCTCATAT
ACCTGCTACAGTTGATTAATCCACCGTTATAGCATTGACATTTCGGTGGGCAAAAGTCAA
ACCCAAATCCCTCGTTGCTATCTCGTGACATCATCATTACGTCATCGTGACTTAATTCTA
TCGCATCAAAATTCTCGCCGGCTGATAACTCCGCATTAATGAGCTGTACCTTTTTCTCTG
CTATTACACCGCTTATAATACAAAGAAGATTTATACCAATATATGAGATATAGGTAGAAA
CCATTACTACAGGTTAGCTGGCTTGCATGAATGAACGACAACCATAGATTGCTGCATTTT
AAGAGATTTTGTAAATATTTATTTTATAACAAAGAGTGTTTGTTGTACGCGCGACATGGT
TGATTGTCCAATTATTACGTAATAATAGCCCGTATACAACTACAGGATACGCGAGATTAA
AATTTGAAAGTTTCAAATCCTTTTATTGCCCGACGTCACAAACACTTGTCAAAGTACGAA
GCGTTGATATATTTCGCCACGAATGCAACAGGTGTTTCGTTGTGTCTTTGATTATTCGTT
GGCAATAACAAACCATCACAACGATCAAAAAAGGTATTGAAATACGTGGCTTATTTGGCA
ATTCACATGCTCGCGCTTACGATGTGTTTTTATACGCAACAGTGGTATAGTACTGTGCTG
GGCAAAGATAGGACACATTTAGCACATGATATCCAAATATCCTGATTGTGTTTGAACGAT
TAACAACGGTCTAAAGGAGTTGTGAGCATACGGTTTTATAATTCTTTGAATATTCTTTGT
TTGCTACCAAATGGGACGACAAAACGCAACGAAACGGTGCCCCCCTTTTCCCACCCTACT
ATATAATAAGATAAATGTTTTGTCCCCTTAGACATTTAAGCCCTAAATAAATAACAACAA
AAAACAAACACCTACGAAGTTAAATACATGGCAACTTGTAAGCGAGGTGTAAGAAACAGA
ATACCTGTGTTATAACGACTCTCCTTGCCCACCATGCAACGATAAATAAATTACGATCAT
TCAGTCATGCATATATTGTCGTTATATAACCCGTCCCATTATTGCGACCAAACTTTCGTT
GTTTCAAAGTCGAAACTGATCGTTCAAACTCGTGAACTCTTTTGTTTATTTTTTATTTAC
GAAAATATAGAAGGTGTTTATAACCAGGTGCAATGTTAGTGGGTATACGTGTTATTTACG
TGAAACAACCTCCTGGGCACGACGTTGTGTTGTAGCGCTCCATATACAGCCCGATACGTC
ATCATAATACGTAATAGCTCATCGCAATAACAGCCAACGTTGTAAAATAAAAGAAAACAA
CAAAATAATTCTAAAATTTTAGGAAAAAAGAACAAACGGTATATAAGGGTCAACTCTATA
CCGGGACAAATAGAATCTATGATTACAAAGTATATGTTCCTTTGGTATACAGTAGCAAAG
TTAGCCCACAGGTTCTGTTATAGTTCTTATACGAAATGGACCCGAATATTAAATGCATAG
GTCGCATCTTATTGGTGTTATACGCAGTTGTTGCTGTTGGGAAAGGTGAGGAGTGATATT
GGTTTTGGTGTTTCTGTATTTCTTTTCTATATAAGTGAGGTCCTACAGCGAGACACGGGA
CCTGATATTTATCCCACAGTGGAATTGTTTCCCTAACATTATATAGTTATGCTCATTTTA
TTTTACATGAATGAGACCCTACAGCAAAGCACGCCAAGGGATCTGAAATTTAGTCGATGA
GTTAGCTTGTTACCCCAACACAATTTGTTATTATTGTATACATAGTAAAGTGGGGAAGAT
GGGACACCTTTTGATTCCCTTTTATCCTCCCAAACAAGACCGAATTGTTAATTGTAGAAG
ACCGTTGTTAATTGTTTAAGAAACGATCAAGCTATCTGGTCATTATGTGCTAAATGTCTC
CCATCTTCCCCCACCCTAATATAGCATAAGCAAGACGCAAGTCCTGAACGTCACATCTTT
ATAATGTGGGTTGAACGATACAAATGTAATTCATATTTTTTTGTTCCAGCCCTTCAATGT
ATAACATGTGACAACGCCAAATCCCACGAGGAATGCGACAAACGTGGACGAGTGGTTACT
TGTAATAAGAACGAGGTAAACTCAGTTTTATCTTAGTTTTGTGACCTAAAATAAAATCTT
GTTTCGTGGTGATAATTGTATTGTGTGTTGGGTTTAGCAGCCGCACGCTTTTACGTTTGT
GCTTTTCTCAAGTATATAGTTTTTACCCGTAGCTGTTTTAACGACTGTCGCTTTGTTAAT
AATTTAAACTAGAGGCGAAATAAAATTCATTCATAATTCTCTTTGTTGATTTAATTAACC
CGTTCTTCAAAATCAAATTCGAAGAATTTTTGGTACGCATGTTTTCAGTGTTGACCGTTT
GTTTTCCAGGAAATGTGCGCTATAGAGGAAAGAAAGGTGAACCAAGGACCCGAGAAATTG
ATCTTCAAACACTGCAAGCAACCATTGGCTTGTTCTAACAACGAAAGACAGGTTGGTTTG
TGTTAAGTGTATTGTGGTGGGGTAAGATGGATACCGTTAGCACACGATGTCCCATGTTTC
CTGAGCGTGTTTTGTAGGGATATGGTTGCTTAAGCAAGATATTTAACGATGATTGCTGAA
AACCAGTGGTCACTAACGGGTTGTCTAAATTGTTAGCCACATACAGAAACACATAGTTGA
CCCACAAACGTACGAGGTGTATGAAACAGAACACCCCTGTTATAACGACTGTCGTTGCCC
TGTCACGCGAGGTTAAATAAGTTACATACGTGGTAACTCGTAAGCCGGAACGAGGTGTAT
GAAACAAAACACCTGTGTTATAACGACTGTCGTTGCTCCACCATGCGAGGTTAAATAAGT
TACATTCCCCTATAATCTTTCACCAGAACCCCCGCCCTGCATGGTGGCCGACTCAATGCA
ACAGTCGAGCTGTCAACTCTGTGTGTAGATGTTGTTGCAGTGGTGACTTATGTAACCAAG
GTGCTAACACATGCTTTAATAGAGTAGGTAAGTCAATGAAACTTGTCTTAATATCTTTAT
ATTTTAAGCTGGTGTATGCAGGGCTTATCTCGGGTGCTTGACAATAATGGATAAATTTTC
TTTTTTATACTTCATATAATTTTGTATTGCAATTATTCGATAAATAAGTGCTACGAAGTA
TGTTACTAACAAAAATCAAATGTGACGAATAATTTACTAGGGAATATATTTCGTTTAAAA
TTCAAGTGTCGCTGCGAAATAAGCAATGAAATAACAATATTTAAATAAAGTTTTTTTGCT
TCTATTTCCGTTCAACAAGAAGTTATTACGATATTTTGTCGAATTTAAATAATATTTCAT
GCCTTACAGCAAACGTATGCCTTCCCCCTCGTACCAACCCCAGAAACGGCAAGGTCACGT
GTTCAGACGGAAACAAAATTGGCAGCTCGTGTTCATTCACCTGTGACGCCGGTCACGTGA
TGTCAGGATCCAAAACTTCAGAGTGCGGTGAGAATAAGCTTTAATGGTTATTCAAATATA
TTTATAGTATGGGGTGGGGTAAGCTATGGAACATGTTTTCGTTCTCTTTTATTGCCCCAA
TTGGGAGGAAACAAGAATATTTACATGATTGTAGGACTGTAGCCTTACAAGTCTGAAAGA
GTTCAGTGTAGGTACGTTGGTGACCACGCTTCGTTCGATCAATTAAATGTAAATATGTTT
TTAACCTCAATCGTGTTTTAACGACTGTCGTTTTTGTCGTTATATGTAATTTGCTTCTTC
ATAAATGACAAACGTGGGAACTTATTTCAGGACAAGACGGAACATGGAGCTCTCCTACGC
CGTCATGTGGCCCCATAACTTGCCCACGATTATCTGCTGGAAACAAACGAATCGATGATT
GTTCCAATGGAAATCATGTTGGGAGTGTTTGTCGGTAAGTAAGCTAATTGGTTTGCATTA
TAAGTATGGTCATATTTTTGCAATATCTTAAAATACGTTTAAATACATCACCCACAAAGT
AACATACATGGTAACTCGTAAGCTAGCGCGAGGTGTATTAACACCCATGTTATAACGACT
GTCGTTTTCCCATTACGCGAGGATAAAGTAACTTACATTCATTCATTTACGTTGTGTGTG
GGAAATGTGCATTTAATTGCATCGCTTATAGAGAAGGTTCGGCAAAAACTAACGGGTTCT
GTTTACAGTACGAAACTTCATTGGGCGAAAATGGTGGAAAAACTTGTGTTTCGGTTTCGT
CGCATTTAGTAGTAAACAAAGAAAATCATGGAATTATAAAACCATATCCTCACGACTCCC
GTATAAACCGTTGTTAATTGTTTAAAACACGATCAGGATATTTGAATATCATGTGCTAAA
GGTGTCCCATCTTCCCCCACCCTACTATATATATTCTTCATTGTTGTATGGAAAACATCT
GGATTCATGATAAGATGTGGTTTACATTACTACAGCATGTGGACTAAATTGTTTAACTTC
AATGCAGGTTTACATGTGAAGCAGGATACGAGATGATTGGTTCCCAATCTATCACGTGCC
GTGACATTCTTGATGCTGACGTCAACGGTGTTTGGAGCTCTTTACCGCCAACATGCAGAC
GTAAATTTAAAGACAAAATTTATAAATATATTAAACTTACTTGTTCTCCCGTGTCGGTAG
CGGCGTAAAGCTTCGAACTCATAAACTGTGGATTAGAAGCGGGCTAGCTCATCTATATGC
AACGGACCCCAAAATGCGTATTTTTATCCATTTCCTTTTTCCAGTTATAACCTGCACCGA
ACCACCAACGGTGCCAGAGAACGGATTCCGAGTGTGTAGTGATGTCAACAACATTGGTTC
GGTTTGTGAATTCGGGTGTGACGAGTTTTATTCAAGGAATGGACCTCTGCGTACGACATG
TATGAACGTGAGTCCAAGACCGGCGTGGGATAACATGGCACCTGTGTGCGAACGTAAGCT
TGTGGATATGCTTAAATAAACTAGATTTGTATGCAATGTAATCCAGTTTGCCAAGCTAAA
TTGTATATCGTTTGTCAATGCCCGATGCTGCTATAAATACTAACATGTTTTTCTTGAAAT
TTATTTCATACAGGTGTTGCTTGTTCCGACCAAGGGGTTTTACCGCACGGAGAAATAACC
TGCGAAGATTCAAACTTCGCCAACTCTCAATGTACATTCAGGTGTACCGCTGACACTTAT
TTCATATCCCCTGCTGACGTCACATCGAACACGTGTCAAAATAATACGTCATGGAGCAAA
CCGAAACCGTGTTGTGCGCGTAAGTTAATGGCTATTTAATGGCCATTTATATTCTGATGT
AACCACTTATAAGAATCTGCTGTTTGCTTTATTCTTACACTCTAAGAATGAACAGCAATA
AAAGATTCGGATTGTTAAAACTTAACCTCAGACCCAGATTACTAAGGTATTTTCCTATAA
CATTTTCCTACGATGCGGCTTACACTGCTTGTCATTTTCAATTACTTTCCTTATCTACGA
TGCATCTAAATATCATTATCATGATCTGAACTAAGAGGTTATACTAATGTTATATATACT
CGTAAGCTGGCACGAGGTGTATGAAACAGAACATCCGTGTTATAACGACTGCTGTCGTTT
CCCCGCCATGCGAGAATAAACAAGTTACATTCATTTTAAACTACAAATTCGATAAATTAT
TCGACTCTTTAGAATCCATTAATAAATAATTTACAAAATAGTAAAATATTGCCCGGCGTC
ACGCTGAGCGCGCCTGCATACAGTTGTGTTTAATGCTGCTACCGTTATGGGCGTATATGT
GTCCTTGGGCAAGACAGAAGACACTTTATGGCGATCGCTTTAACCCAGTGATCACTAATG
AGTTGTTTAGTTTATCAGCCATACAAAAAAAAAAACCTAATTCGGTTTATGCTTTTTTAT
TCCTAAGTTATTTTTAAGTTTACAAGAATATTGTAAATAATTTTTAAATAATTTCAAAAA
CTTTTTAAAAACTCTAAATTGTTCTTCCCAGAAAATTGTAGAATAATGAATAAAGCATTT
ATAATATTGCGCAACAAAATGTTTGTTACGTATTAATTCATAGAAACACTATTTCCAGGT
TGTTTGAGGACGGGGAGGATTCAATGTCATTTTCGATTTTCCGTTACAATAAATTGGTTG
ACGAAACTTCCAGTATTCCGCTTATAAACTCGTTCAAATCTAACGTTGAAGCAAGGGTCA
ATGCTATTCCTTATGACGGAGAAGGTTGGTTTGAATATGAAACTTGGTTTTAACGACTCT
CGTTTTTCTCTGGTAACTTCCTTCTTTAACTTAATGAGATAAAAAAATTTGTTGCTATGC
AAAGTTTAAATGTTTGTTGATGACAGTGACATTTGTTGTTCATGCGAAGAGTTATCCCCA
CAGCATAAAAGCAAGTGTAAAGGTGGCTGTACACAGTATCCGGAATTCGTCCGTTTTGTC
TGTTTTGTCCGAATTTCGCTGCCGCATGCGGAACTCGGTAATGGGTTTGCATACGACTTC
GCAAGCGAATTCGCATGGATACTGTATACAGTCACCTTAAAGCAACATATTTTACAAGAA
ATACAGATATTTAGTGTACCAAAAATGTACTTATTCCACAAATAAGGTCTCTTTCTGTTT
AGTATTCGTATGTTTATAGACGTCATAAACGGGTCTACTCTATATAGGACTTAAAATTAA
TTCATTCATAACGTTCCAGGCACCAGGACCGGCCAAGCTTTAAAATACGCCAGAGACGTG
ATTTTATCTGCTGAGGGAAATCGTGATTACGCTCCCGACGTAGTTTTGCTTCTCACTGAT
GGGGTTTCCCAAGACGACGTCATAACCCCTGCTAATGCTCTTCGAGATGATGGAGTTACG
GTATATATGATTTCATAGAATTTATCAAGTTTCTTGTGTGCAACAGCCACGCTTTTAAAT
TGACAATCTTTTCTACACTTTTTATCCATAGCGTATTTCGTTACCTGTTTTCCTGTTGAC
CCTTTTCTCTTTTCTGTTTAAATAAAATGATTTTCGTTATCGTTTTGAGGGGTATGAAAA
CAGAACACCCGTGTTATAACGACTATCGTTGCCCACCATGCAAATATAAATAAGTTTTAT
ATACGTGGTAACTCGTAAGCGAACATGGGGGTTATGAAACAGAACACCACTGTTATAACG
ACTCATGAGGCCCGCTACGTGAGTTTTTTTTCTTTTTTTTGGATTAATTAATAAGTCCAA
AAACATATTTTTTTTAATTGAGAAACTTATTTTTTTCAGCTTTACACTGTCGGTATCATG
CCACCTAGCGGCCGTCTCGACACCGCCCATTTGTTGGAGATAGCTGGTGATATAGACCAC
GTGATACTCGCTGATAACGGGTTCGATGGTTTGACCCCAATATTCGCCCAAGAGCTTAGC
CAACATATATGCGGTGATCCGTGCAATCACGTGAGGCATGGCCACGAATGATTGGTTGGT
TTGAACGACCCGGTGTATTTTTGCGTTAAGGTTGTACTATATTAAAATGTGATGAATCTT
CGTTTAATAAATTTATTATAATTAAACTTGTTGCTGTTGATTTTCGAAAACAAGCATGCA
CGTATAAGTATGTGTGGGGTAAGATGAATATCGTTAGCAGATTCTTTCTAATGGGACGAT
AAATGAGAATAAAACAAACATTGACCATCTCACCCCAACATACTATACACGTCATACGTA
TTGACCAGATTCGTATATCTGTGGGTTCCTTGCGCTCATAATGGTACGAAAGGAGTCTTC
TATGTTGTATACGTGCTGATGAACAATTACCGAGAAGTTAGCGCAGTTGGATAAATGGAG
CATGCTGAGTGCGACACATGTGGCTGGTATTGTGGTTGGTGGGTGCGGCCTTAGGCAAGA
CACTAACTTATAATAAAGCATGTTTCTCTTCGAAAACGGTTGCGAATATCATGAATGTTA
ATACTTTATCCAATTTTCCTGATAGATAACAATCTGTCTGCGGATAAGTAAACCTCAATG
TTAAAGTGCAAATATAAACATGTTATAAAAAGTCACCATGAGGTGTAGTAACGTATTTTA
ACACCGAAGCTATTTCCAGATATTATATCGGGTTTCTATGTTATTGCACATTTACACCAC
CTAGCGGAAAGAATTCTGCGTAATTTCTTTATCAGCAATAATTACCTCTTCCCGCTTTTC
GTTGATTGCTTCTCGCATAAAACGCCGTCCTTACAACCCGTGGTATTTACACCACGTTAC
AGTTTAGATGAAGTTAGTTTCTCACCAGCAGCTTACAAGTTTAGTAGCAGCCATGTGTTT
CTGGATCAAGACTTTGAGGGAAGGTTTATTAGTGGCATTAATATTCTGTTACTAACTGAA
CTTCCATGCTGTTACCTTAACTTATTATGATTATTGTTACTACTATTATAATATCCTAAA
ACGTAATTTGCGACGCCATACGGTTCTTCGACGCTTGCGATTCGCGATTTTTTTTCATGG
GGCCCCATACGCGCTTTGCGGCGACGCGATTCGAATTTTATTTGCGGCGGTATCTGCGGA
AGAAAGAAGATCAAAAAAATAGGTGAGTAAGAATGTATTATTACTCACAATATGCATTGT
TACGCACGCCATTTACTTTAGATTACGTGTGACGTCACGAAGCACTGATGGCATAATAGA
AGAACCTGCTTCGTAAGTCGATTATTACGTCATCATACAAGTTGTTTCATGCTTATTTAT
TCTACAGAACCTGGGTATGTGACGTCACAGAAAATCACACCATTGCTTCTACAACTCGAT
CGCATAGAAGGTAATTATGACGTAACCAGATGTTATTAATTAATACGTCCTAATTCCGAT
TGTTACAGACGAGACAAGACGAAGAGAGAAAAAAAGCGCAAGGTAATTTAAGCTTAAAAT
AAAATTAACCAATAATCGTAGTTTACGTGTCTCGAGTAAAGTAACGAGCGATTGAAGTGA
TTAAGTTGGTCTAGATACCCCCTGTCATAGCTGTTGCCCAACCACACGAAAATCGTATTA
ATTAAAATAACGTTCATTTTACAGACGAAGAACAAAGACGAAGACGCCAATATAAGGATG
CCGGTTTGAGGTGTTTGTAGGTTTAAGTGTGTAAAGGTTTATTTACAGGTGTACACGCGA
AGAAAGAAGATCAAAGAATACGTGAGTAAGAATGTTAAATATGCCACAATATGCATTGTT
ACGTATACACCAATTGTTTTTAGGTGACGTGAGATGTGATGTTACAGAAGTGATGACGTA
ACAGAAGAATCTGCTTTGTAAGTTGTTCGTTACGTCATAATAAAAAATATTTTATTTGAT
AGAACACGAGTATGTGACGTCACAAACGATTCCGAAACTTCTTAAAAAGAAAGTGATTGT
GACGTAACGTGCGTACTATAAGTTAATCCTAAAAGGTAGTCGTAGTTTTGGTATTTTGTG
ATTATGTTGCCACCGAATCTAGATAACCCGTGTCATGGCGGTTGCCCAACCACACGAAGA
TCATATGAATCAGTATAATTTTTACTTTACAGACGAAGAACAAAGATGAATATGCCGATA
AAGGATGTCGGTTTAAGGTGATTATGTGGTATAGTGTTTGAGTAGGAGTGTGTTTGTGTG
TGTGTGTTAGCTGATGCACTCTTACAGTGTTTCCAGCTAGTTTTAACTGCTGGACATAGT
GTTGCCGGCTTTTAATGCACTCTTAAAGTGCATTTGTTTACATGTATTTGAAATAAATAC
AAAGGAATTGTTGCAACAATCTTACTGAGTTACCAACTGTAGTGTTTTATCTGTCAGGAC
TTGAATCTTCCAGCGGTTTTGTATTGTCTTGGTTTGCTTTGCGAGAACTCTTGTCTTTAA
TTGCTGGTACACATATACTCGAGTAATATCAACGCGCAGTATAATATATACTCGACTCTT
CATTCCCTTAATTTTTAAACAAATTTAAACTTTAACTTTAATATAAATCTCCACCGTTAA
AGTTAACATCTTTTTTATTTTTACACAACATCGCGTATGGCGTAATTGAGACGATGGCCA
CGTCACAATTACACTTTACGTCGATGCGGTGGGTCAGCAACGTCATGACCCTGCGTTCGG
TGCGGTTACGTCACGGTCGGCTTAGTTACGTTACAGCTGCGGGTTTGTTACGTGGACGTC
GCCGCTTTTAGCGGTTCGTAACAGCCACAGTATGTCGTAACGGTCGATGCGGTGCGTAAC
ATCCGGACGATATTATATTGTGTGGAGATACGACGATAGTATCGCGGTACCAAGATGTTT
TCTCAATAAGCGGCCGGGCGATGCAGGGCCGTTGTTGGTTTTGACTCCTTGAAAGTGACC
GCTTGGTGTCGTGCGCACTGCAGAGTTTCTCCCGTTTGATTTTTGTATCTTTCCATCGTA
GGTGTTTCAATGACCATGGAATGTGTGTCGTGTCGTATGTTTTCGTGTGTTATGTAGGCT
TATATTCATTGAAGCACCGTACTAACTTTGTTATTTTTCTTGGTTTCTTTTCCTTGCGGA
TATATCCGACAAGGGTTTCTCACCTAAAGAAGTAGAAACCCACTACCATTGGCTGGGGGC
TTGTCGTGCCGTAGTGGCTTTCCACCAACGCCAGCCACATAAACTATGAAGATATTTTAA
TTCTGTTTCTATTTTGCAGAAGGAATATTAACAAAGAAAATGCGTTATTATTATTTGTAA
TCGTTTTGTCATAAGCGCTCTTCAAATATAAATTGCCACAAAGTACTAAGACGTTGTATA
AATAAAATAAAGGTAATTCCATAGTATAGTAGAGTGGGGGAAGATTGGACAACTTTTAAC
ACATAATGTCCAAATATCCTGATCGTGTTTTAAACAATTAACAACGGTCTATGGGAGTCG
TGATGATACGGTTTAATATTTCTTTAAATGTTATTTGTTTACTACCAAATGTGACGGGAA
AATAGAATGAAAACGTGTCCCATCTTCTCCCACCCTACTATATAGTACCGTGGGAAGTGC
GGGTAAGATGGATACCGGTATAGCTTATATCTCTTATAGCCTGACCGTGTTTTTAACAAC
TAACAAGGCTCTTTCGGAGTCGTAAGAATACGGTTATTTAATTCTGTAAATATTCTTTGT
TTACTACCAAGTGGAACGATAAAAACCCAAACTTGTCCCATTTTACCCCAATCTATTATA
ACAGTTTGTGTACAAGTGGAACGATAAAAACCCAAACTTGTCCCATCTTACCCCAATCTA
TTATAACAGTTTGTGTAATTAAGTGCCAATAAAACTTTGCGTCATTTTCCATAAATGCAA
TAAACCTTGTGTAACAATGTTTATCAAGCACACATTATGTAACTTTATACATATTACAAG
CCCATGTTGAAATATTTACAACAGGTAAAAACACGAGTTTTTGTTGAGGGGTTTTCCCTA
AGGTGGAAGTCGCATCAATTGTTTTATCAAAATGTTTGTGACGTAACATTAGGAAATCGT
CATGGCGGAGAACAGTAGGTTTCTGGTTCCTATTCTATTTTTAGTTTTGTGGCTGTTTTG
GGGGTATTTGTTTTATTTATATTTATCATTTTATTGATATAGATAACAATTTAGATAAGT
AGGAAAACCCATACAGAAAAGCCTAGAGTTGGCCCCTAGCCCCCTAACGTAATTGTTTGT
AACAATTGTTTCTCTTTCAGATTTTTCCTCTACCTATGACATCATTGGTTTGATTGACGT
GGGCTCATATGGCAGTGTTCATGAGTAAGTTGGAAAATATCTTGAATAATCTTTCTCTTT
TTGTGTTTATATGAATACTATGATGCTGTGTCTGTAATATGCTAACCTACATTGTATAAT
CCAGTGGTTACTAATGGATTGTTTAAATTGTCAGCGATACAGAACACAATGACACACAAA
GTTACGTACGTAGTAGCTCCTAAGCGGGCACTAGGTGTGTGAAACAGAACACCCGTGTTA
TTACTATTGTTTCTACCCGCGAGCATAAAGCAAGTTTCATTCATTCATTCATTCATTCAT
TAATCAACTGGTCTGAGTATACATAAGCCCACAATGATAGCAACATTGAGCTTAAAGTTA
GAACCCGTATTTTTTCTATGACAGCGCTGAACCATTAAATCAACCATACACCATATATAA
TGTTATTTCTATCTCAGATGCAAGTCTCGCTCAGGGAAACGCTTCGCGGTGAAGAAAGTT
TCGGAACAATCGCACAAACTTGAATATGAGATCAAGAACATGCAGATGGCATCGGATCAC
GAGAATGTTATCAATTACATTGATTGGATGAACCACATTGAGGGGGAGGTGGGTAGTATC
ATTTATTATGTTTGTATGAAAAAGTTTCAGCAGATTATTCCTGCACTAAAACAGGTGTTC
GTGTTGTTTTAGATTTTGACCCTTTGATGTTTTGAGTGTGGTGAAAATATAACATTTATT
TTATAGACAATAGGCATTATCATTATCATAATCAAACATTAACAGAAAATCGATTTTTAC
CCTATTGATTATTTAAGACAAGGTAAATAAGATACATGTTTTGTATTTCATAAAATGCGA
CAATTAAAACAGTAAAGAAAAAATAAGTAGCAATATAATTATTGAAACTTGTAATGGTTT
CATTCAATACATTCAATAAGTAAAATAAAGTTTAAAAAGCATGGCTGTTGAACTAATACT
TAGTTGTCCTTTATAAAACCCACCATACGATAGAACTAGTTTTTTAAAAATTAGTTTAAA
CAACCATAGTTTACATAGGCGCCGAGTACGCAAAGGCGCAGAGGCCTCGCCTACGTAGGA
AATAATAGCGCTGAGGCGGCCTCCGTAGACGAATTAACAAAAAAATATGTAATTTTACTA
AATTTATTCGTATTGTTCCCATAAAAATATACCATGGCGGTTAAAAAAGATTAAAATTAA
CAACGTAACAATAGCAGAGCGGAAATTTAGGCATGCGTTGACCACAATGAATCCACGTGT
GAATCCCTACTAATTCGTAATAATTATGCCGCTTGGCTGAGGAAAACATTGTAAATATAC
AGCAGTGTTACTTCTGGAACATATTTAGGTTGTTTATTTCCGCCTACATTGTTTGAAACT
TTAGAATAGGATAACATCGTCTGTTTAGCCCGTTGGTTGTTCTTCATTTTCTAAGTAGCT
AACATTGAATGTGTTGCTTTGCCTTTGTAAGACGACGCAAAACTAAAGCACGTGGACGTT
AAACTACAACGCACGTAAAGGTCAAGTAGAAAGCACGTTCCCTTGAACAAGCGATTTATA
TATCGGCCAATCTTGCAAATACACACGAGAAAGGGATCAACGCGTAACACTGACGCCCAG
CGTTGAGCCAGCGTATAATAACGACAAACGCTGTTTAAAAAATAAAGCGCCGAAGTGTTA
TGATGTCACGATTCTGTTCTGTCATAATAGGCCTCGCCTCCCACTATATTTCAAAACTGG
GCGCCTATGATAGTTGATTTTACTTGTTTGTTACTTCACAGGAAGTTTACAAAATGTTGG
TGATGGAACTTTGTGATGCAACAATCGAACAGGTATTATGACATCACAGATGAGTATGTC
ATACTTACAGGAGAATAAAACTTGGGTATTTGGAAAATTCCTATCTTCTAACATTGATAT
GTTTTTACACTTTTTTTTGGTGAATATTCTATTAAAATAATCTAATTTTATTTTATCGTT
TTTTCCTGGCATCATGCAAGACTTCATGAGGGTATTGAAATATATACCAAATCCAATTGG
ATGGTTTTAAATCCTTGGTGAAGTCTTGCATAAAATTAATTAATGTTTTCTTGAAGCCAA
AAAAGTCAATATTATATTATTCCTGGTAGCAAACTAAAAATACCATCTTTTATTCCTCAA
TCTTCAGTATATTGAAAACTCGAAAATGATTGAAGGCAAACTACCTCGTGATTATTTTGA
TGACATCACAACACTCATTATTATTAAACAAGCAATGAATGGAATCCTCTTCCTGCATGA
CACATGTGACATAAGTGGGTGTATTATGATGTCATAGTGTAGATTATGGTAAACGCTTGC
AGTTACAACTTATGCATTTTTCCCACTACCTTACATTAAAACCCAATGTTCTTGTCATCT
TGTGTCTAAATATCATAAACCAATAGTTTGTGATGTTCACAAAACAACCCATAAAGTTTA
TTTTAATATAAAATATTAGGATCCTGAATTTTAATTAATTCTCCTAATAAATAAACTCTT
GGTTTAAAGTCTGTAGGTGTAGCTTTATTTTTATCTTTATTGTGCTATTATCAGAGTATG
ATGTTTCACTGAATGGCAGACGAAACATTACTGCAAAATTAGCATTAATTTACGAGAAGC
TCAATTTATTTGTAAAAACATTTTTTTTAAATGTAAATTGGACACATTTTAACAAAACGT
TGACGCAATAAAATAAACATTATTTAAAATTTTTATTCAAATATTTATTTATTTCAGTCC
ACCGGGACATCAAACCAACCAACTTTCTTCTTGTTAAACAAATGCAGGGGTCAAAGGTCA
AAGTTTGTGACTTCGGATTAAGCAGGGTCATCGAACAGGGGAATTCCGGGGTGTTTTCAA
ACACTTTCGGCCACCCCCAGTATATCGCACCAGAGTGTAAAGATACAAGCCGAAAAATTG
TAATAAAAAATTAAAGTTTTTATATTATAATTTTTAATTTTTCCACTTTAAAAAAAAAGG
TTTTATTTCATTCATCTTTGTATAGTCTACATATTTTAATCAAAATTATTTTAATATATA
TTTTTATTCTTCTGTCCATGACTGCCTTGTTTAAATTATCACTAGACTCACATTGTTACA
ACTCCTTTTTAGCGTAAGTCGAGCGACGTTTATTCTCTCGGAATTCTCTTTCATTATGTC
GTCACAAACGGTGTTCTCATGAATGAGGGTTCCCCAAGTTTCGATCATCTTAGACTGAAG
GATACAGGTATGTGATGATGTCATAATCTATGATGTCATTCTGTATTATGTCATTACCTA
TGATGTCATATTATTTTACTTGTTATTTTAACTTAATTTTACTTTTCAGCTCTTCTCAAT
GGCCTGACTTGCGAGAAAAGAATAATGGCTTGTGACATCATAAAGGGAATGACAATGAGT
GACCAAGAACACAGGATGACAATCGCACAAGTTTCCGATCATCCGTTGTTCTGGAAAGGA
AAAAGAAAAATTGGTTTCTACAAGGTTGGAGTTTTTACAAATTTAAATTAAAACAGCTCA
ACTGTATATAGGAGTGAGGTCTAGGGCTGTGGAAAAGTTAACCTGTTAACTGAACCTATT
TGGTTAACCGCTAACGGAAAGTTCAAGTCGTTAACCGAACTATGATGTCATAGGGCATAA
ACGTATATCAATATCTGTCTTATTTACACGAAAGGCACGTGTTCGCGTTCGTTGATTGGT
GCTTCGTGATAAGATAGAGTGCGCAGGGACGCTGTTGCTTTGATCGTGCCTTACAACGGC
GATTATGTCAGCAATCTTGATTGTTAATACCGCAAGATAACTAGTTTTGCAACATTATTT
TGGCGTAATACACAACTTAAATGTTTTCCTCAGCCAAGCAGCGTGTTTATTACGAAAAAG
CAGGCGTTCACACGTGGATTTATTGCATCATAAAAGCAATTGTTTGACCTGGCAATTGAT
TACGACATAAAAGCAATTCACACGTTGATAATTTACTTCATAATAGCGATTGGATTATTT
TGCCGGCAGGTGCTTTAAAACAGGTTTGAATACGTACATCGTAAAGTTGCCTTTAAATTC
GCGAAAGAAAAGCAATAAACAAGACGCTTTTATTAGGATTACACTTGTATCGGATAACCG
GTTAAAACTGAATGGTTAACGGAAAATTCACAGCCCTAATGAGGTCCTACAGTGTGGCAC
ATCATGGAACCTGGGATTTAGGCCAGAGTTGGCCCATTACCCCAACATTGTATATGTACA
TTCTATTCTATATGGGTGAGGTCCTACAGTGAGGTACGCCATGGGACCTGGGATTTAAGC
CAAAGTTGTCTCAGTAGGACCTCACCCTTGTAAAATATAACCATAAATCAAACATTCAAA
CTATTTGGGATACTCTAAATCTAAAAAAGAATGTTTTTTTTCAGGAAATGAAACCTTTCA
TTCAGGCTCGTCAGAATAGTGCGTTTAACAAAAGATTGAATGAATACAGTGAGTCCTTGG
TTGGTGATGGGAAGGAGTTTGTCGCGTTTAAAATCGACCCAATGAATGTCCCAGTTGCTT
TGAGAGAATACATGGATAAAGATAAAAAACATGGACCACTTGATTGTAGTGATGTTGGAG
GCCTTGTTAGGCTGGTTAGGAACATGGTGGGTAAATCACTTAACTAATGGTATCGCAGGT
TTAATAGTATGCGTACAATGGCTTGACTATTTATTGGTATCACTTGTTTAATGGTGGAGA
AACTTTTTTTTGCCAATGTTGGCTTCATGCACCTCAGTGTCCATTAAAACTAATGTTAAA
AACATACCCTGCCTGATGATGTCCTCTAGGATCACAAAACAAGCGATTAACAGATCTTTT
TTACCCTTGAAACTAATGTTGTGTAAATTTAATTTAAATTAGAAATCATCATCAACATAG
CTTTAGTAAGATTACCCACAATGCATCACAACAGGATGCTCATGTTTTGGATTCAAACAT
TCCTTTGAAAGTCAAGAAATGCATCGGTTTCAACGAAGGCGGTTTTAACGAAGGCAAACC
AAATATCAACCCTGATGTTTTCCTGAAGAAACTGACAGGGGATTACCCACAACTGTTACT
ACATTTATACAAGCTTAAGCAATCCTGTGACAGGTGAATTAATGTAACATATTTATCTCT
GTGTGGCAGGGCAATCATAGTGTTTTAATTAGAATACATACACCCACAATGGTGCCAGTT
AATGTTGTTTCCACTTAAAGTATACCCAATATTTTAAAATCACAAATGAAATTTTTAGAG
AGAATTCTGAAACTTCAAAATCCAGGAAAAAAAACAAAAAAGAAAAGAAACAAAAGACAA
AAGGTTTGTGACGTCATAATTAATACACTTCTTGTTAATTGTACTTTACTGTTATGTAAT
AATCCAGATTCTTCATGTAACAATCCTACTATGACATCACCATCTAAAAAATTGCTGCCT
TTGTTGAACAAATTTGAAACACCAGGTTAGTGTGAAATTAATTATTTTTCGAGTTTTTAA
ATTTACACTTGGTAACTTGGTAGCGGGCATGAGGCGTATGAAACAGAGCACCTACGTTGT
AACTACTGTTGTTTCCCCACCATGTGAGGATAAACATGTTTATCAATGCTTGTTTTATCG
CCTGTTAATTGATCCTAATTCCCTTCTTTTCGTTATTTTCATTATCCTGGTCTTCGTTAC
AATATTTAAGGAGATAAACAATGTGTTTGTTGTAGATCCTAAATGTTTGTTGCAATTATT
TAATTTAAAATTGCAATTGCAGAACGTGATGTCACAATCTTCACTTTAAGGTTGTATTAT
GACAAAACAATGGTGCAAGAAAGGACATTTTCAATGGAAAAAGAGTTAATGGTGTTTTAC
AATAGACAAGCCGTGGATTTACCATCTAAAGCCGTGGCTTCAACTTTAAAAGCGGTGGCT
TCAACTTCGAAGGCGGTGGCTTCAACCTCAAAAGCTGTGGCTTCAACCTCAAAAGCCGTG
GCTTCAACTTCAAAAGTTGAGGCCGACACACTAAGTTTTAATGAATTTATTTTCCCCTCA
ACAATCCAGGATAAATACAGCAAATGGAGAACTGCATTGCTGGAAAACTTCCACGGTGGC
TTGCAACTGTATATGATGGGAAATACTTTATACGGAACAAGGAATTGTCAAACCCGGATT
TATTTCTTCGAAACTGGAGTCAAAAAACAGACACTGGTAGAAATGAAAAAAGGGGTTAAA
ACTGTTATTTTCTCGTACGATCAATTCTGTTGCCTTGTTGGTGATTTGAGATGCTCCACA
CTGCCCCAAGTGGTAGTTACCATAGTGATAGGGACGGAACCCAAGACACAAGTGAGTCCG
TCTATTATAAAGTTGGAGGTCGTGCCAAAAGCTGCCGAGGATATTGTTCGTAAACTGCGG
CAACAACGGCTTGCAACATAAGGGATTTCTATTCTATGTGGGTGGGGTCCTTGTCAGGGA
CCTAGGGTTTAAGCCTTGTGTGACTTGTTATCACGACACCAAGGACAGAATTAATTTTCA
CCAGGTTGACTCCCAAGCCTCCACGTGCATAACCACATTGCAGTCAAACATACTTTAGCA
GCATTTAAGTGAGGGAATATAACTTATTTATCCTCGCATGAAAAAGCAACGACAGTTGTT
ATAACACTGGTGTTCTGTTTTATACAACTCGTGCCTGCTTACAAGTTACCACGTATGTAA
CTTTGTGCATTATTATTTTTCTTAATTTCAATGCATGATTGTATAACTAAAGCATACAAA
AAAGAAAGGGTTCCACTTTATAAAAGATATATATTTATGGTTTAATAATTTACTATAATG
TATACATGTAGTTTAAGTTACAAAAAAGTATTTTCTAACTAATTTATAGATAATTTATGT
CTGTTCTGTGAAAATCAGCTTCTAATTTAATTATTTTACTTGTTTCCTTACCACCTGCCT
GACACCATGTATTTAATCACCTAAGTTTAGTGCTGTTGTCCAAGCTAAAAAAGTAGTAAC
ATGAGATTTCAAGATGTCTTTATAGTCTTTATGGTGATGCTGTGTTTTTACTTTAGACTA
GTTGTTTCTACTTGGCGTCGATTTCAGTTTTAATGTTTGATTCTTAATCTAACATTGCAG
TTATATTTTCCGGCAGTATGTGAAGATACAATTTTAAAATGTAATTAGAGATTTAAAAAA
TTGCACTGTTTACGTAGTCTGCAATGTAGACTAACTGTTTTTGTCAATACTTGTTAACAA
TATTCTTCTTATTTCTAAAAATGCTTTTTATTTCTAAAAATTAAGTTTAATTTTTCTGCA
GTGAAGAAAGAAATTTTTTTATCACGTCATAATATGTTAATTACATATTCTGTGATGTAT
GTGAGAGCAGTGTGATGTCATAATACAAATATACATTGTAATAATGGAACAAACAGTGCA
ATTGTTTTAAACAAAGAAACTTGTGATTCTAAAACAATAAGATTGCAATGATAAAAGTTA
AAATGAAGACATCTAAAAGCAAAGCAATATACATAGATTGGAATGTGTAGATATATGAAA
CATTACAGCGGTTATGTTTAATGCACTAATTAATATAAATTGTTCACAACTCAAGTAAAT
GATTTTTCTTATATTGTGTGGTTTCCGCTACCAGGCATAATGTATAACAGTCTTTTTAGC
TCTTTGGGTATAAAAACATTAATTCAAAAAAAAACGTCAATAAAAAACTTTGTTATCCTA
ATAATTTGTTAAAACTTTAGATTTGATCCTTAGGTTGTCCTAATGTATTTCTCCCATCCC
AATGTTATCTGACCCGTTCTTGACTTTATTGTTTCTTCGTTTATGAGGTTTGGGTTCCGA
CCTCCTGCAGCATGAACACACACAGTCGCAGAACGAATAAAGGAAAGCAATCGCGAACAA
CACGCCAAACATTCCAATGAAAGCAATAAAGATACCGAACCATACAGTGCTGTAAGTATC
CTGTTATATGTATGGTGTTAAAAAGGCGCCAATTCAGGGGATGCAAGGATGCAGTTTTAT
CCCTAATTAAACAGCGCAAAGTAGTGGTTTAACAATATTCAGTGAAGGCGACAATTTAGG
GTATGCAGTGGTGCAGTGGGCACAACAAATTTCACAAATGTTTTAATAGGGTGTTACCAT
TTATTTTAACATGCATTTTTAACAGATATATCCGTAAAACAAATCTTAACTTATAGGCTG
TAATGTTTACTTGACATGCCACTTCAGGTTTGGTGCCTATGCTCAGAGTAAAATACTTAT
AATTTATTTAATCTAGGAAAAAGAACTTCATAGAAAAACTAGTTTCATCACAAAGAGACT
TAGCATTGAAACAAGTTATCTTACAACAGGGGAATCACCTTAAACGGTTCAATCTTAGCG
ATGTCATCAAGTGTGAAACCGACCACATTCGTAAGAGCGTTGTTTATGATGTCTGTGTTT
AAGTTTGACATCTCTATGTTTCAAGGTACAGGGTATATATAAAATCTGTAAAACAGGAAA
AACTTTGTGTATGAAAACTTTGTGTAAAGATAAACTATATATACAAGAAAAACAACAACA
CCATAGTTCCACTATATTGGTATTAACTGAAAACCTTGACAAGAACAACACTTAGTGATA
AAAATAACACAATGGTTTGACTACACTGGTTTAAATTTAAATATTAGATTGACTATACCG
GTTTAAATATTATATTAACTATCTGTATGCATTATGGTTGTGTTTAACACTTAGCACCAA
AGTTCCACAGTGGCAAGACATGCTTGTATGTTGTATAGAAGGCATGGAAAGCTAAAGTTT
AAATAAGTTTGTAACATATAGGTGGGCCTAGGCAAGCATTAAAATGAAATAAATGGCTTC
ATATGAAAAAGCTAAAATGTTTTAAAATCTAGTGCAAACTTATATAAACAATATGAACAT
GCAAACGTACTTATGTATCAGTAAGCTTTAAAAACCTTAGCAAAACAGGAATGATATTAA
TTAACACTTAAATATATAATGACGGAATTTTTTAAAAAGTAGTTTGGCATATTATTAAAG
GTGGCAACAATAAATACAAATCATTAAACAAACAAATATACAGAACAGATGAACTCAGGC
ATGTTTGAATATTTAAATCACTATGACATCACAGTAGGTACATTATGGCTTCACAAAGTA
AAATATGTTACAAACAATACTTCAAAAACTTTGCAATATTAAAACACATTTTATAGAAGT
TAAAAAGTTTAAAACAGTTGCAACTTTCCAGTATAATAGTAACATTATATTTAAAAATTG
GTTCATACATCATATACATTTGGCTTCATACTTTTTAGGTAATATCTACATAATACAGGC
TGCTAAAACAAAAATAACCTAATAATGGTAGTTGTGCATTAACCGTCCTATTAGGAATAA
AACCAAAACATAAACATAGATCAAATAATACTTGTTTAAATCAGTGTATTATATATATAT
GAAATATTTGTTTTGTACAACATAACCTTCACAATGTTTGTCACACTTTTCACCAGCTAG
GTATTTCAACTTGTCGCTGTTGAGCATGGACTTTATTTTTCTTCGTTTGTTTCTGTTGGA
CCACCACTTCTTCCCCCCCATCACAGCAAAGACATTCACAGAACGAGTACAAGAATGCAA
CTCCAATCATGAAGAAAATAACTCCAACGAACGTACAAAGTATGAGGAAGAACACAAGAT
GATAGGTCGTTTTAAACGGATCGATCTCGGCGATATCGTCCAATGAAAATCCAACAACAC
TACTAATGGCTTCTGTCATAATGGCTACTATGATGTAACAGTGCTGTAAGATCAGCAAAG
GTTTAGTTAGTATTTTCCGAAATAAGATTTTTTGTTTTAGTTACGGTAACGAAGATCATA
AAAGTTTCGAAAAGCAAAAAGATTAGGACTGATTGTTGCTATGATGCCAGAAATGCTTAT
GAATTAGTTTTTTACAGAGTCCGTATATAAACATGAGTTATTTCATCACCATAGAAATCT
TACAGGGCAACCAAATGGGGCCAATTTCGCCGATTGTTTACCCTAGCAACGGGAATTTTT
AAACAGATTTTTCTGCTTAGTCGCAGTTTATTTATAGAACTCAACAACTTCAAGTCACTT
TTGGGCTTTAATAAATCTACACATCTACTTGAAAATTTGATTTTCTTTAATCTGCATCCT
GTATTTGTATTAAAAACATAAAATATATTAAACTTAGCTATATACGTTCATATTTATATT
ATGTCTATGATCAATTTAGCCCCATTTGTTATGTGCTATGTGATTTCTATGGGCGACATA
AAATAACTCATGTTTATATATGGACTCTGGTTTTTTATGCTTTTTGTAACTGTTTGTCCA
TCACTAAGAATGGTTTCTATCGCAAAATGCAAATTGTGCTAATGTAACTTTTAAAGATAA
TTATTTCATAAAAGAAGGGAAATTCCTAACTGCATGTGGGTATTCCCCCACCACTATGAT
GTGATAATCAATATCCGATCACGTTAATTGATTATGACGTCATTAAACTTTCGCGCTTGA
CGCTAAACACAACAATAAGATCTGTACGTCACAAAATTACGCAACTGTTACGTCACTAAC
GCTTATTATTCTGATACTAAAACTAGAATAAAACCACCTTCTTACTTTTATTGTTACGAC
ATAATAACGTTTATTTTCATTAAACGTAACAATGCTTATCCCGAAACGTAACAATGGTGG
TAACAACCGAACATTAATTATATCACAATCGAAAGTTTGATAAAGCTTACGTCAATTGTG
AATCATAATTACCATAAATCCATGTATTCTGAAACTATGACGCCTTACTATAACCTGTAT
TAATAAAGCTCTGACTGCGCGATGTTTCTAACAATCCATTATGACAAAACAACAAACCGT
TGTGAAGTATTCCTTAGTCCTACCTACGTCACAATACCAATTGTTGTCATACGCTTTGCG
TTCTATTTATAGCGACATAGAAAACCAATCGAGCAGAACAGATATCACGTGACCACTGGT
GGTCATAAACAGTATTGTCTGTTTCATTTTAAGCAATATATTCCAATACTCGAATACATA
TCACTAAATGCTTGTTACGTCATAGACATAGAATATACACGTTGTCTCAACTAACTGCGA
CATTGCTAATTAAAATTATAATTAAAATAAACGCGAACCTTAAGCGCGATAGATCGAATT
GTTTCATGATTTCCTGCACACGTGACTAACATTATGATGTCATATCATATATTATGACCA
AAACAAACCATTTCCAATTGAAGGAAACAGCTAATAATTGAAGAAACAAAAACACATACA
TAAAATTGTTTATGTGTCTGTGATCAAATCAATGCAACTTAAAATATATTGTTATTTTAA
TAAAAAAATGGATTTAACTTAATATTACATCAAGCAATCCAGTTTTTTTTATTAAAAACT
TTATTAAAATATGTCATAGTAAAAATTTGGGAAGAGTGCTAAATTATGCCATAAGAAAGT
TTCTATATATTTAAAAAAAAAGGATTCCCGATTTAAACATTGTCCTAAATCTTAAGATAT
TCTTCCAGACCGAAGGACTGAGCTGACGACGTTTAACTTTCTTGCGTGAAGCCAACAGTC
GAGAAGTTCGGGTGGAGCAGCCAACACACGATGGAGCAAGAATCGAATCGCGTCTGTCAT
CGCAGTTGTAAGTAGAATGTGTGCGGGCATCGACATTATAATCAAACATAATTTCTCCTG
GGTGGGATAGTTAGAGGTTTAATTTTGAATGAATGAAATTTATTTTACAACGACAGTCAG
TATAACATGGGTATTCTGCTTTATATACCTTGTGCTCGCTTACCAGTGACCATGCATGTA
ACTTATTTTTTCATGCAAACTAGGGCATGGCAGTTTTGTTACATGATATTCGCTATCATT
TGAGAAGAGATAAATAAACATTATGCTATGTTATAACATAAATGTTCTGTTTCATATGTC
CATGTATCATTTTTTGGCTGGTAATTTAGAGATTTTAAGTTTTATACGATGGTAACAGGT
ATGTCACTACTGCCATTGTGGACATATGTGTTCTTACTTTTTAAGTATAACTTAATGGCA
GTTGCTCCAATTGCATATTAGCCATACAAATTACTAATAGCTATACACATAAACAATAGC
CCATAAAGTTACATACGTGGTAACTCGTAACGTAAGCGGGCACAGGTTGTATGAAACAGC
ACACCTGTGTTATAACGACTTTCATTGCCACACAAAGTCACCAAGTTACATTCATCCATT
CATACTACACATACAAGGTGGTACCATTTTATAAACCCTCCTCTAAAACGCTCACTTTAG
CTAACGCCATCGAGTGGTCATCTTCAAACTGGAATCTCGCAACTTTTTTCAGCACACAAT
TAATCGTCTCGTTACGATTCTTGGTCTCTTTCGTCATTTCACTTTTCAAACTGATAAACC
TGCCATAGAAACAACATAACTCAACTTTAGTGGTTTACTCAGTTAGTTCTAGAAACGTTC
ACAAAACCACTACCTTTAGGTAAGTTTCCAAACAAATAAATTATTTTATGTGTAGCAGTC
TATTTTTACAACCTATTAAGAACAACTTGTTTTTAACCCAAAAAATATAAGTTTCCAAAC
ATGTTGAACAGAAAGTTACTTTTCACAATTAACTTATCAAGAAAATTTTTTGTTTAACTC
AAAACATATGCACCTCTACACTACAATCATAACAGCATTGGTTATTAAAACCTTTCTCTA
ATTCCCCTCAATGAAAGGTGGCTGATGCCAAACATCTATATTATTACAAACAGTTATCCT
ATCACTGAATCAATATATAACTCTCTGGTTGTAGGCATTCAGCTCTTTATATAACAATAT
AACACCTCATACCAATGCTTTGCATATCTGTGGTATCCAGACTATCCGCCAAAATAAAAA
CAATCCCCAAAAGTTTACATACGTGGTAACTCGTAAGCGGACACAAGGTGTATAAAACAG
AAAACTTGTGTTGTAATGACTTTCGTTTTTCAAAAAATTACATATGGGGTAACTTGTAAG
CGGGCACGAGGTGTATGAAACAGAACATCCGTGTTATAACGGCTATTGTTTCCGGCGAAG
TGATGATAAACAAGTTACATTCACACCACCCACCAAACCATCGGCTTCATTAGATTTTCT
TTCCGATCTTTCGACAAAGCTTGAGCGTCCGATCTCATCTTATCTAAGGCAAGGTTTGTG
ATTGGTCCAAATGTGATGGTGTGGAACTTATTCTGGACCAATTGGAATTGCTCCCTGAGA
TTTAAATAGAAAACTACTATTTAAATAGAAAGAGCCAGCCCAGATGCGGTAACAAAAATA
CATTCCCATAAAAATATAAATAGTTTACAATAGATAATTAATAAAGTGGTAAAATTGTGC
TACAAATAAGTTTTAGAGTGAGACATGAAAATATCCTGTGGTCTAAATAACATTGGTCAA
ATGTGATTTTGTTTTTTAGTAAAATAATAAAAATTATCCACAAACAGAACATAACAATGT
AAAACATAAAACTCATAGTTGCCAGTGGTTTAATATAGACGACATTTCCTACAATCGTTG
TCTTTGTAATTCTTCATGCATTTCTTTTGATATTTCTTTTTGCAATCGAGCGAAGTCGAT
TCGAATGTCGTTTAAAACGTCCTCGGCCGTTCGCTTGTTTGTGCTGGTGGAAAGAAAGGA
ATTAAATGATGTAATATACCCTGAATATTTGTGGCATAATAACTAATAACTTAGACAACA
CCACTGGGTTGGAGCAATTGGTTAAGCGACTTTTCCAAGGACACATACGCCCACAATGGT
AGCAGAAGCGAGCCTTGAATCGACACCTTTTTTCCCGGAGGTACGACTGTGCCCCGATGC
TCTTATATTAGTTATTACTGCCATCAGCATTGCTCAAACCAGCAAGTGTTAGATATACAC
CAACTAACTAACCTTCCAAGCAAAGCCATCTTCCTTCGCTCTTGAATCGTTTTCTCAGTT
TGTTGAATCATGTTCCATGGTGGGACTTGTTCATTAGTGGTGGGGTGGTGTGTTGCTGTG
GCTGTGCCACGACGACTGTGGTGTCATAATTAAGATTATGGTATCATGTTTATAAATGTG
ATGTCATAATTAAGACTGTGATGTCACACTTGGACTCTGATGTCATGTCATAATTAACAC
TATATGTTTCTATCCAAACAATAACTACAACTCATAACACTTTTTAATTAAAGAGAAATT
AAATTGCCAGTGGAGCTCCATGATGCATAAACACAGATTTTCTTTTCAGTTGCAATACAA
ACATTACAGCCTCTCTATATATGTATATGTGGCACAATTGTCTTCATTTCAAATGTTGGA
TCTTTTTTATAGTTTGTTATAACTATGCTTCACTCGCTTGTTAAATAAACGCACCTTAAT
TTGACGGAATACTTGTTCCCCCCACGTTGGTTTGCTCCCTTCTTCTCGCCGGTATTCAAC
AAATCTTCCCAAGTTTCGATCTTTGGACCTGGAGGCTCGAGTGTCTTGGCTGCTAATTTG
GATGCGAACTGTGCCAAGCGTGGCCTGTGGGGGAAGATGGTGTTGAAGAATGTAATGTAA
CTTGTATGGCTGACAACTTGAACTAAGTGGATGAAAAAAGACGTTTTTGTTTTTATGTAT
GGCTGATAATTTGGACAACCCATTAGTGACTGAGTTGAAGCAATTGCTGTTAAGTATCGT
ATCTGATAACACATACGCCCACAATGGTAGCAGCGACAAGCCTTAAACCATAAGCTATGG
GTTAGAGGCAGGCACGCTAACCACTTTGCTAGGGCATCGGATATTTAAATGCATCTTCGT
GCCACTGACGGGTTACAACACAACTATACAGCCTACCTTCTTGCATGATTCATTCCAAAC
GAAATACTTGAAAATCTTTTCCTGGTAGCTTGTCCTTGTGGAGTGAAGGGTTTCATATCA
TTACTTCCTTCCTATGATGTCATAAAGCATATTGTTACTTAGCAATTCATATTGTTAAGT
AATGGTATCTTGTCTCATCTAACACCGAGGATGGTGAAGTTTAACACTAAAAACTAGATT
ACCTAAGGATAGTAGGATGAAACAAGAGTGAGTGTTATATAAAGACCAGCTTGGTACTTG
TAACACTCACTCTTGTCTCATCTAACATCCTTAGGATGGTTAAAGTTGAATAACTGAAAC
TGCACCATCCTCAGTGTTAGATGAAACAAGAGTAAGTGTTATATAAAGTCCAGCTTGGTA
CTTGTAACACTCACTCTTGTCTCATCCAACACTGAGGATGGTTAAAGTTGATACACTAAA
AACTGCATCATCCTAAGGATAGTAGGATGAAACAAGAGTGAGTGTTATATAAAGACCAGC
ATTGGTACTTGTAACACTCACTCTTGTCTACATCTACCATCCTTAGGATGGTTAAAGTTG
AATAACTGAAACTGCACCATCCTCAGTGTTAGATGAAACAAGAGTAAGTGTTATATAAAG
TCCAGCTTGGTACTTGTAACACTCACTCTTGTCTCATCCAACACTGAGGATGGTTAAAGT
TGATTAACTGAAACTGCACCATCCTCAGTGTTGGATGAAACAAGAGTGAGTGTTATATAA
AGACCAGCTTGGTACTTGTAACACTTACTCTTGTCTCATCCAACACTGAGGATGGTTAAA
GTTGATTAACTGAAACTGCACCATCCTCAGTGTTAGATGAGACAAGAGTAAGCATTATAT
AAAGTCCAGCTTGGTACTTCAACAATAAGTATGGATTATAACTTACAGGGGTGGAGGGAG
CATCTGTTTGGCCGCCGTGATCATCTGTGTTATGCTGATGATGTCGTTCCTATGNNNNNN
NNNNNNNNNNNNNNNNNNNNNNNNNNNNNNNNNNNNNNNNNNNNAGGGTTGCTGGAAGTT
TAAAAAGTTAATTAATAAATATTTCCGCAATTATTAAGCTACCAGCACAATTAAACATGA
TTGAACTGTTTGCAAACTGTTAAAAACTTTCATATCAATAAAAAAACTTTGATATTTAAT
TGTTGTTTAGCAATGTTACCTCAGCACATAATTGTATCTTGTGATAATTGATTTAGGCAA
TTCTTATATCGTATTCCATTCTATATACAATATTTCATTCAACATTCATTTATCTACTTC
GCACTTTTTTTTTCTGTTTTTCTGTTAAGTTATTAAAATATTATTTTCTTAAATGACTAC
TTTCTAAAATCTTCCTAAAACCTTCTTATTGTTTTATGACCAAACAAAGCTGTTTATGAC
CTCACTATACAACCTGTTACATCACCAACACTTACACTGACTCTTAACATCTTTACTTTC
ATGTTAAACAAGGAGCAGAATAATGAATTTAATGCCTGCAGTTTTAGAATCAAATATTTC
TGTTTTCTTTCGTGGCGAAACCTGTGAAATATATAACATTTCTATTGCCTTGCTGCAAAT
AAATTATATTTCTATGGCTCTGCAATAAAGTTCTTTTGTAAATGCAGCTTAGTTAATTCT
GAACTTTTTAACAGGTCAAACATAGGTGTTTAACAATGTGTTATGTTTACTACTGAAGCT
GCTTCAACAAGCAAGGATAAATAAGTTTTATTCATTCGATGACTCTGGTTGTTAGACTTC
TATAAAACACTATCAACCTAAATGGTCACTGACTAACTTTACTTTATGGTAAGTAACAAC
AGCAACTTCCATATCATTACACCTGTGTTGAAATGACTGCCGTTGGCCACAATGCGAGGA
TAAATGAGTTACAAACATAGTAACTTGTAAGCGAGCAAGAATTGTTTGAAACAGAACACT
TGTGTTATAACGACTGTCGATCGCTTGTTATTATTGATAAATAGAAATGTTATAAAACAA
TGGAAATGTTATAAAACAGTGGAAATGTTATAAAACAATGGAAATGTTATAAAACAATAG
AAATGTTATAAAACAATAGAAATGTTATAAAACAATAGAGATCACATACTTCTGCAGAAT
TTCCTCACGGTCCTCCATCTCTCCGAGATCGTTGTTCATCACTGGCTTCTGAGGTTTCTT
CTTCCGGAACGCTCGTGCCACGACACTGCCCGTGCCTGTGATCGACTTCAGCTGGTCTGC
TGCTGTGTCTGAGTACAAGGTGAGGGTTGGTGTATACGATAAGTTGCTGATATTGTTGTT
TATTTAAAGGAAATAAATAAAAGCCTTTTGTAAAACATGCATGGGACTTGGGATGTAAGT
TAATTGCTCCAAAACACAGGGTGCTTGCTTTACAGAATAAAACCTATATTATTAAGTGTC
TGTAAACTGCCGCGTGGGGTCTAGATCGTAGCACACTTAGCGTTAAAGTAACAAACCTAA
ACCCAATGCTATATTAAATGTCAAAAAAGTCGATCCACAGTATACAACTTAAAAACAACT
GTAGTTTAAAGCATCATGAAAAACATTTGTGTCTGTTGTTGCTGCCAAGTGTATTATAAA
TCTAATAGATGACAGATCACATTTGTTTTTTAAGAACACAAAAATAAACATTAGGAAACC
TCTTTTACACTTATAATATTAAGATACTATTCTGATAACATTATAACAATACTGATTGTA
TTCACCCCTATGTTTCACGGCTCCCATTATCTTTCCTATTGTTCTTACAATCTTCCAATT
GTTCTTGGGAGGACATTTCATCTCCAACCCCACCTTCTTATCTATGTGATAAAGATCGTG
TTCCTGGATATAAGTTGGTGTGGTTGGTTTAAATAATACCAAGAAATTATTGTATCTATT
TAGTATTGAAATATGTTAGAGCTATACATTGTGTGTGTTTTCTGTTTTATTCTATGGGTG
GTTGTGGACGTATGTGTTCTTATGCAAGACACTTATCGGTAATTGCTCCAACCCAGTTGT
CACTAATGGATTGTTTAATTTTTTTAAATTGGTTGTTTAAAACCATACTTTAACGCAATT
TGTACATAAACATAGTTTTACACCAATGGCATATGATTTATAATTGCTTGAAACACAACC
TCATGCATCACACCACAAACCTTCTTCATTAAATATCCACTCAAACTTTGTTCTGCTTGA
ATACTTTTCCTCATGTGCGTGATTTCATTCAACCGTATCTTGATGCTCGTAAACCCGGCA
CTTGCTTCACCCCCATCTAAATGCTGGTTTAACTTCCCAGCGATAAAGTTCGATTTCTTT
GGTTGCGACGTCGTTTTACGAGTTGTGTTCATTTTCCAAACTTCATTGTAATGCCGTGGT
AGACGGGAGATCTGTGAAGTTTGATTGATAGGCTGTGTTTGATTGACAGGTGATTTGATT
GACAGGTTAGGTTTGATTGACAGGAGTTTATGAAAGATAAGGTAGTCTGAAGTAAGAAAT
TTTTAAAAATCAAACAGAAACATTCGGCTACTTGAAGAAGACATGAGAGAGAACATGAGG
TGTATAACTATTTAGACAACATACAAAAATGCAAACCATGAAACATAATTCCAATCACTA
ATTGTAAAACACTTATACACAACAATGATTGTAAACACTTAATCACAACAATGATTGTAA
ACACTTATGCACAACAATGAATGTAAACACTTATGCACAACAATGATTGGAAACACTTAT
GCACAACAATGATTGTAAACACTTATGCACAACACACCCCTACCTTAGATTTTACATCTT
CAGTTATCGAGTTTAACACAAGGTCACCAGCCTCAAGATAAACGGTACCAATTGTTTGGT
AAGGTTTGGTTTTATCGGCAAAAAATCCATAGGTCAGGTTTTTCTTGCGACGCTCAAATT
TTTCCCTCCATGCTTTTTCTTCGTCCGCCACCAATGTTACAAAGGTTTGATTGTTCCTCG
CGGACGCTTTGCTTGCATCGTATCGGTGATCTAAGGGATGTGTTGTGTGAATGGAACTTA
TTTATCTTCGCATAGTCGGGCAACAACAAGCGTTATAAAACTGTTGTTTTGGAAATTATT
TACCCTCTGATAGCGGGGCAACAACCTTGTTATAACATGGGTGTTCTGTTTCATACACCT
CGTGCACGCTTTCGGGTTACCATGTATGTAAGTTTATGGGTGATCATTTTGTCTTTCAGG
CTGACAATTTAGACACTCATTAGTGACCAGTGAGTTGAGGTAATTGCGGTTAAGTATCTT
GCCCGAAGACACCTAACGTATGCTCACAACCACAAAATCCAGACAGAAAAAAACAAAAAT
GCTTACACTCCAACAAATATACAAACAATGTATACATAGTGTTGAATGCCCGTGTTATAA
CGACTGTCGTTGCCGCGTGTGATGGTATTTGCCTTCACATATATACGTGATTCGTTAATA
CCTATACGGCTATACCCCTATACGATACGAACATATATACGTTTGCTTGGGTTATGTAAA
CACAGCCATAAAAACACTTACGTATTTCCCCAGATCGTATCGTTCCTTTGATGCATCTCA
ATACGTCATCAGTGTATACGTCACTGGGGTTAAGCAGGGTCGGCAACTTAGTTGCCATAT
TTGGAATTGTTGCCAACCAGAATCGCTCAAGCAGAAAATAAGGCTAGCAACGCGTATTTA
TTAAATCAAGCGGTTATAAATTTAATTGTTTATGGGGAGTATTGTGTAAAACATTTAAAG
ATTGTTAAAAATTTCTTAGCGTTTTTATTGTCTAGAATTTATTCAAAATGGGATGCATGG
CTTTGTATTTACTTTTTATGCGCTTACGTATGTCTACTGTACAAAGTACAAACACTAAAT
CAACATCGTTTAAAAAGGTGTCTTGCATGGCACTGACCCGGTTGAAACGAAAAGCCAGTG
TATAGCGAAAAATGACAGTTGTTATTATTAAAATAAGCTTACGAATAAAAACGTATTAAA
ATTTAATTTGTAAAAAAAGCGTGGTCGCTACACCTAGCATACAAACAATGAGCTGTATCT
GATGTTCTGTGTTATTGTTTACCTTCAATCAAACGCAATCGATTTAAGCAATTCTATAAA
ATGTCAACATTTCTAGGAAGTAGTCCATTGAAGTAGTTGTTCCATGATATCACTGAGACA
AACCGCTGATAATTGAGCTGTTGTATAAGCTACCATTGCCTGTTGGAAGTTTGCGTTACT
GTTTATTTTATGGCTTTATTTCGTTTCTTCGGTCAGAGTAATAGAGACCCGGGTATAATA
AACAAAAGCGAATAGACATGAGGCAGTGACAAAGGACAATCGTTATAACATGCTTAAAAT
AGAAGAACGAAACTTATTAAATGCGTGACTGTTAGCATATATAAAATCATACTACTTTTA
TAAAAGGTATAAGCCATCGTATATTAGATTCTTGTGGTTAGCCAGCAGTTATGACTGTAT
TTCGGCATTTTAAACCAAAAGCATTACTAGGCCTGTTTAATTTATCTTTTTGGATCTTGT
AACGAAGGTTAGAAAAATTAAAACAGCAAAAAAAATACCGAAATTTAGATTTTGTGACGT
CATAATAGGATCTTGTAACGAAGGTTAGAAAAATTAAAACAGCAAAAAAAATACCGAAAT
TTAGATTTTGTGACGTCATAATACTTGCCGCAAAATTCGTTAAGTCACAGAAGGAAACAA
TTACCATATTCCGAAGTTTTTAATCCAGACCAATCACTAAGCAGACGTTAATTGGTCGTC
ACGTGATGACAGCTTGTCCTCTGTGACGTCACCATGCCTTATTATCGGCGCCGCGGGCGC
AATGACGAAGGAATGCTCGTTGTCGCAGGAATGACTGCATAAAATTTGTATTCACCTCTT
CGAACACGATAGCGATGCTCATATTATTTAAAACAAGAAGGAGGAGGGAATTAGCAGCAA
AACGTCAGTCGTTAAAACAAGTTATGAATACAGCAAGTGTCGGCAGTTGAAAGCGTGGCG
TTTGCAACAAATGTATAATTACACTTGTTATTGTGACGTCGCTTACGATGTTAGTTGCAA
CAACTGTGATTGCGTTTTTATCCCAAACTTTTAAATGTAACCGCCATGAGCTCTTTTTTG
ACACGAAACTTTTAAAACGTATTGTATTTCGCTTTTATGATCGAACAGAACGCCGGTGTG
ACGTCATGGGTGTCGCTTTTCTCTCCCACGCACAAAGAAGGCTTGATTCAGCAGAAACGC
GCGTTTAATCATGTAAGCCGCTTCGACCGGAACGCTGGCTTAGTGTTTATGAATAATGGA
TAATTTAATTTGTCCATGAACTAACAATGGACTTGTTAAATTGATTATTACGTCATAAGG
AAAGACAATTTAGCATAATGACGCAGCAGATAGTGGTTTGTTACGTAGTCAGTGCAAGAC
ACTTGTGTTAGCTTAATGTAAACATTAGAAAGTCGGTCAACAAAGTTGGTTCTTGAGCAT
CCACGTTATAACACCAGTGTTTTGTCTAGAACTAGATAATTAGTAGGTTATACTTTTGCT
TATGACGTAACAATCTAACCCATGACTGCATTGTGTTTGTAACAATGCATTCTGTGACAT
CATTATTCCTTCCATAGAAAACTGCCACGTGATTTGTTTCTGGTAAAGTTTACATGAAAT
TCATGGAAACATAGTTTGTATCATCTATACAACGCTGTACGTCATATGGCTGTGTTCAAT
ATAGGTGGAAATCTTTGTCATTGGAACTGGGAGACCAAGCGTTCCTGGGAGTAGTTATGT
TTATATGAGAATGTTGCTTAGTCATGCACTCATGGCAGGGCTGGCAGTTGTTATAACAAA
GTTGTTCCGTTTCATACACTTCATGCTCGCTTACGAGTTGTCATATTTGTTCGTTCCAAC
TATCATTATTACGTGATAATACCCTTTGTTAATTCACTTCATTCATGAATAATAGATATT
ACGACGTCATAAAGGCATTGCGTACCAACCCGCTACGTACGCGATATTAACGACGTTTGT
TTCGTAACAATGCACTTTGCTTTAAATCTAATCCCGCTCAGCGTTCGATAAACCTCTTTA
TGACGTCATGGTGCACTTCGCTGCAAATGAATTCTCGAATCGAGGGTTTAACAATTAACT
TTTAATGAAACAAACGAATCCTTCCACTGTTTCGTCACAAACCGTATCGTTACGTAGGCA
ACGTCCTTTGAGAATACGCTTCGTCATAATTACCTTGCTTGTGTATTGATGCGCTTTCTA
TGACGTCACAATCGATATTGGTTTGCATGCGCGACTTAGCTCTCTATTGTTTAACAGTTA
TCTTCTAGAATGAACAGGCGTACGTGGTTTGTTACGTCCCCCCCCACTGTTAGGAAAAAA
AAAAAAAAGTTTTTTAAAAAAACCCCCCCGTCATAAAAGAATTAAGATTCTGTATGTCAC
AATAGAACCAAGGTTCTATTACGTGACGGAAGAATAGAGGTTTGTGACGTCACATGAGCA
TCAATATGTCGTATTTATTCCACAGATGGAGTTAGAGGTTGTTAAAATATTGTCTGCGCT
AGTTTTGTGGATTCTCAGCCTTTGCTTTGGGTTGATGGTTCCGTACCTTATATGGAAGTC
ACGTGGTTGTCGACGTCATCAGTCATGCTCAAACGCACACGCGTTGACGGAGAATGACGT
ATTAATCGACAATGGGGAAAACACCGAAATTCCTGATGACGTGAAAGGTCGTTGGGGAAG
ATTCAAGGTAAGTGACGTCACTTTCTACCTAGAATACAGTCCATGACGTCATCAATTACT
TTACAGACAAGCGCGAAAGCGTCGTTCGCAAAGCTACGTAGGTATGACGTCATTAGCGTG
ATAAACTGCTTCTGTGGAGGATTATTCCTCGGGATATGCTTGCTGGAGTTGCTGCCTGAA
TCTAGGGCGGGCGTGACGAAAGCACTGACGTCATATGGCATCGTTACGTCGTTTCCTGTG
ACGGAGTTCATGATTGGAGCTGGTTTGTTGTTGGTGATGTTTATCGACCACGCTGTTAGT
GACGTATGCGCCAGGAGGAATACGTCACAATCAAATGATTATGACGTCATGAACGAACAA
AGGACGCGAGATGATGAAGTGAATGCAGGTGGTGACGTCACACACTCTAGACGTAGCTCT
GCAGCAAGTTTACGTCATGTTGACGTCACATCATCGGAATCTATACGAACATTGATGTTG
ATTGGCATGTTATCCATACATTCAATATTTGAAGGATTGGCGCTTGGATTGGAAGTTAAT
GTTTCAGCATTGATCCAACTCTTACTTGCAGTATCCGTACACAAAGGTGTTCTAGCGTTC
GGTTTGGGTCTCCGGCTCTTTGAAGCTTTTGCTCACAAGCTCTCTACCGCACTCGCGTGC
GCTATTATATTCTGTAGTGCTTCACCGCTAGGCTGCGTTGTTGGAATCTTTTTAACACCC
ACGTCACCGCAACCCAACGTGACCACACCGACCCCCTACTTTCCTGGATATGCTGACGTC
GCTCTGGCGTCAGTTCCGGCAACGGTACCGGTGAGCGCGGTTTTGGAATGTCTCGCAACG
GGGACTTTCTTATACGTCACGTTTATTGAGGTAATACCATCTGAATTTTCCCACAACGAT
GGCGTGGATATGACGTCATGTCACCCGCGAAAGAAACAGATTCGAAAACTTTTCAAACTT
TTAATTTTATTGCTCGGTTTCGGTGCAATTGTTGGTTTGCAATTCATATAAATATGTGAC
TGTGGCGTAACAATGATATTTATTTCTTTAGTTGATTGTTTTTAATTAATTATGACGTCA
TATTCCTGTGGTATTGTATTACACACAATAAACTGTATCTCGTATTATGACGTCACGGGT
TTTGAGAACATAGCGCAACAACAGCGAACGTAACAATAAACCGGGTTATGACGTCACAGT
GATTAGAAAACAACAAAACAATGGAACTTATTACGCGAAAGAACGGTGGCTATTGTTCGT
TTACAGTCGCTACTGTGACGTCATAACACGTTTCATTCTGTTGAATCAGGGGTTTTCCCT
CTTCAGAGTTTGTTTGTGACGTCAAAGACTCGTCATCGAGTTCTGGGTAGCAACGCGTGA
CGAAAGAATGCCTTGATGACGTCACTTTGGAAGGTTGTGGAGGATCTCGTGGTCGGGTAT
TCCCTCTTTGGTTAATCCCCTACATCGTTATCGATGTTAGAAAGAATGAATGTAACTTAT
TTATCTCCACGTGGCGGGGCAACAACAGTTGTTATAACACGGGTGTTCTGTACCATACAC
CCGCTTGCAAGATACCACGTATGTAATTTTGTGGGTGTTAGCATTCACGCCATTTTTCCC
AAAGTAGAAATAACATCCCACTTACTATTTTACATAATTACAAACACTCATAGCCACCTG
CACGGCGAACAATATCCGCTCCATATTTTGTTCCATCATTGTTCGCAACTCACGAACTTC
CACCTCTAACGCGTCCATACGCTGCTCCAACCTGTGACGTAACAATGCTATCAACCTACG
TCACAAAGAGACATAATAATCACCCTTGTTTCAATTCATTATCCGATGGATACTTCGTCA
ATGTCACCACTGGAGGCGATGGAGCGCTGAGAGGTCGACTTCTGTGGAGATTGTGACGTA
GTTAATGTAGTCATTCATTGTCCATGACGTAATTTGTTGTCAATGATGTAATTTAATATT
TTTAACGTCATTCCATTTGAAATTTTATTTATTACCAATGACGACGTACTATTGATTGTC
CGAATGACGTCATCACGCGTTCTGTATTAATGACGTCATATTTACCTTCGTGGTTTCTCC
ACGGTTGACGTCACGTGGTTCCAAATTTCAGTGACGTCATCCTTTGACGTTCGACGCGGT
TGTTCTTCGCGTTCTGCTACGTAATTTCCGCATGTCGTGAACCCGCAACTTGGTTCTAAA
TTAAAAATAAATAAATGAATGGATGGTTGCTTTTGGGATCTAACCTTGTGGGTGATTGGT
TTGATGTATGGCTGACAATTTGGACAACTCATTAGTAACCATTGGGTTGGAGCAATCATT
ATTTTTGAAACCATGTGTATAATTCTAGAGTTAAAACAATCATCAAACAATTACTTACGA
TTGTTTTGGAATTCTAGATTCAGAGGTGTGACGTCAAGACCTGTCAATCATTATGGTTTA
TTACGTCATCAATCCCCGTTATGACGTAACTAACCTGCTTTCGCGGGAGATAGATCTATC
GCGCGTGAAGGTTGAAACACAGGTTCGTCATATTCATCCGCCTCCGTTGCCATGGAAACG
ATCCTGTATATCGCGTCATCTTCCACCTCGCTTAGCGGACGACTCCCTCTCCCGTCTGCT
GGGTGAAGTTTGTTTAACTATTCATTCATTCACTCATTCTTTCATTCAACCATTTCATAC
ATTCTTTCATTTATTTATTCATTCATTCATTCGTTTATTTATTTAGTGATTCATTTTATA
GATTTATTTAAATATTCCAAAAGTTTTTATGTTTTTCCATTTGTCCATGCTTTCACATTT
AACAATGTTAGTAATTGAAACCTATTAATATTCAACTTACTCGGTAGGAGGCCGGCCCCT
GGATCTCCCTGCGAATATAACGTAATTAATATAGAGTATGACGCAACAAACAGGACGTAT
GACGTAACACACCGAGTTGAGGTTGTATGTAATGTCAAGATTTGCCCAAAACGTTTCACG
AAACTCAGGATAGCTGTCGAGTACTTCTAATAAATCGGAGCGACCAATTTTGTGCAAATC
GCAGTATGTTAACGCTCGCACGGTGGCGCAAGCCTTCCCCATCCTGACGTCATAGCTCAT
TGGTTCGCCAAATATGTCGCCTTTGCCTGGAAAATGGGATCAAATATATTTTCTTTCCCT
TTTTTTAGGTAATGGGCCTAATGTTAAATGCGCTTTATTGGATTCATCTGGTATAAAAAC
GTCAGTTTTATTCCAACATTCCGTTTGCCATTTGGCAAATTTAATCATTTGCCACAGCAA
CAAATGTAAGTAATAAAGGGCAAAAAGTAACTATTCTCGCAATGGGTACTTACCCAGAAC
TGCTACCACGACGTTGTTTTGTAAGATTTCTATTGAACCACGTGTTATAAAATAAAGCGC
TGGCAGCAGGTCACCCGTGTGTACAAGTGTGTCACCAGGGGGCGCATGTGTCGTCTTGAA
CTGAAAACACGTCATGTTAGTGATCACGTGATGTGGCGTCATATTTGCGTCATGCAAAAG
TCATTCAAAAACAGTTTAACTTTTTCATTTTTTTCTTTTTTTTCAGGTTTTAATCTGTGA
CGTATACTCTATGACGTCACATCCTGTACTCACCCTCATAGACAGCATACGAAGACATCC
TTGCGTCGCGTTTTTAAGCGCTGGGCAATTTTGAAGCAATGTTCGGTTCAAATGAAGGCA
GATGTCCGCTTGTAGACATTCGGGAAAACCTTTCAGCACCTACGTCATATATACGTCACA
GGTTAATACGTCATAATTTTTATATAAAGGCCTAAACGCTCATTCGTAGATTTGCACAAT
TTTAGTAAGTAATCCTAATTAGATTGAACCTTTGTAATTAAATAAATAAGCAGGCCTTAA
TTTCCAATACAACTGGATAAACATGACCCTGCATATTTAAATGTAACTTATTTACCCCCA
GCGGGGCAACGACAGTCGTTGTAGCACTTATAGTAGTGTTCTGTTTCATACACCTTGTGC
CCAGTTACCAGTTTTGATAACACAGCAAAAAATCGTTCAAATTTACAGACTCTAGCAGTC
ATACATTCCCACCATGTTCATGTCTATCCCGTTGGTATACGACCATGCGTGTTGGAAATA
TTCCTCGAGTCTTTGCCTCAGTGGGTTCGGGATTTGATGAAACCGAATAAACTCCTTAAC
CCGAAGCATCTGTGTATGATACCTTGCAGTTCCGCTGTATAACCGCTGGATTATTGCGCT
GACATTGCCGAATATGGAGGCGTACATCAAGGCTGGAAATGTGAGGTGATTAATGAATAA
ATGAATGAATGTTATACTCATTGTTTTGCTTCACAATTTGGGCAACCTATAGGAAAGTCA
CTGGGCTTGAGCAATTACTGTAACAATTTTTTTTTTGTTCATCACAGTTACTGTTAAGTA
TCTTGCCTAAGAACACATATACACCCAGTCACCCACAATGCTTATCTTTCAGAATACACC
TAGTTAAATTCTGCCACCATCGTGGTCATGGTGTTCATGGGCAAGACACTCAGTGATAAT
TGCTTCAACCCAGTGGCCACTAATAGGTTACCCAAGAACACATTTAACCTTTGCGGTATA
TGCTTCATACAATATTAAAGGCCACTTATTTTAAAAGTCTCTGGGCTGTGAGTTTGTGAT
AAAGGTTCTAGGTTGGGATTATTCAGGAGTTAAAACGTTGGATTTTTTCAATAACGGATA
CCTTGATTGACAACGACCAATACCTACCTCCGATTAACATCACGCAGATTGAAAATATCT
TTTCATTATTTGTGTTTGGAGATACATTGCCGAACCCTACGCTGGTAAGACTGCTAAAAG
TGAAATAGAGGGCAGTAATGTATTTGTCCTTGGTAGAAGGCCCCCTAGAACTTGCTACCA
TTGTACCGTTTGCATAGGAGTTGTGGTAAGGTTTATGCAGTTGGAAACCTAAGTTGTCTA
GCCAACCTGTAAGTTACGTCATATTCGTTAATATAAAGGATTTAGTGATGTCATAACTGA
TGACGTAAATGATAATAGGATTTGTGGCGAAAGTATTAATTTAAATTGGCCGGTATAAAA
AAATATATATGGTAACTTGTAAGAAGCACGAGGTGCATGAAACAGAACACCCGTGATATA
ACGACTGTCATTTCCCCACCATGCGAGGATAAATAAGCTGCATTTATTCTCTCAAGTTCC
AGCTCCCATAGCGTGTCTCGTTGTATAGGAGAGTGGGGAAGATGGGACGCCTTGTTGTTT
TATTTTATCGTTCCATTTGGTAGCAAACAAAGAAAATTCGAAGAATTATAAAACCGTATC
CTCACGACTCCCATGGACCGTTGTTAATTGTTTCAAACACGATCGGGGTATTTGGATAAT
ATGTGCTAAAGACGTCCCGCATCTTCCACCATGGTACTTTATGACTTCACCCATATAGAA
TAGAATGACGTACGAATGACATCATCACTACAGCAACTCACCAATGTTATCTTTCAGATG
CGGCCTCTCCATGTTACCAATAGCATACCATATGCAAGCCAACCAATGAGCAATGAGAAC
GAAGGTACACATTAATAGAAATAACACTGCCGCCCCGAACTCGCTGTAGCGATCAAGTTT
TCGCGCCACTCTGACCAATCGGAGCAGACGGGCTGTTTTCAACAGACCAATCAGCGTTGT
CTAAAATTTGAAGGTATGTGAAGTTTGTGGAGAATTCTAAATTCTATAAAACACGTTGTG
ATGCGGTTTCAACTAATGATGTTCTTCTTCCTTTATATCCGCAGCGTGTTTCAATTACCT
ACAACTCACTCTGAATTGTCAAATAATTTTAAATTGTTAAAAAGCGCGCATGGTTAAAGC
TAAAAACAAATTAAAGGTGCGTGGGTTTGGCAGTCACGCCCTTTAACCGATGTTCGTACT
TATACTTTATAACCGTATTGTTTTGACGACTATCGTTTCGCTGCTTAACTCATGTTAAAT
ATTGTAGAATTCATTAATTTGTTCTGGATTGTACTAATCGCGGCATTAATGACGCAATGC
TTAGAACAATTGGAATTAAATCGCTACAGCTGTTGTCTATTGTTTCTCTATTATGACGTC
ATGTATATCTAACATAGGGCACGCGACTCAGATAGAAACATTATTATCGATAAATGAGAT
GTGTTACAACGACGATGCTAGTCATGCTACTGTTGTTATATATACATAACAATGACCCAC
GGAATTACATACAGGGTAACTTGTAAGCGAGTTAACGAGTCGTATGAAGCAGAACACTCG
TGTTATGACGACTGTCGTTGCCCCCCCCCCCCCCATGCGAGGATAAATAAGTTACATGCG
TGGTAACTCGTAAGCGGGTACGAGGTGTATGAACAAAACACCCGTGTTATTACGACTATT
GTTTCCCCGCCATGCGAGGATAAACAAGTTACATACATGGTAACTTATAAGCGGGCACGA
GGTGTATGAAACAGAACACCCGCGTTATAACAACTGTCATTGCCATGCCATACAAGGATA
AATAATTTACATCCAACAATTCCAACCTCTTGTTGCTGTCCTTGTCCAGCCACTAAAAGA
TCAAACGGCACGGCCGCTACAAGGTCAATTAGAAACCAGCCCTTGAAATAATGAATCGCA
ATCTTTCCCGGTTTCGATACCACTTCATCGTTTTTGTTCACGTACCTACGTCACAAGCAT
TGATTATTACATCATAATGTTTAATGTCCCGATATAAATAATTCACAGATATTTTCTCCG
GGGAAATAAGGTATCCATGGTTGTATCTGATGTTTCTATGAATACTTACGTCATCAGCTG
TTACGTCATTACTCACGAAATTATTCGCTGCAGCTGTTGGCCTTTATTTGTGTATTATGC
CGTCATATTTATGGTTTTCTAATAAGCGACTACGTCATCAGCTGCTACGCCATTTTCCGT
TACGTCATTACTTATTACGTCATGAGCTGTTACGTCATCACTCACGTGGTGCGAAAGTTG
ATAAGAATGTCAATAACGAAGAAAATATCAACAAGCAGTTCGATGACAGTGAGAGGTTCG
GAGAAGTCGTATCCTTGTCGGGGTGATGACGTTTCCGTCTTTACTTCATGACGTAACTAT
AACATATGCTGCGTAACAATGGTGTGTGTGACGTCATAAAGATCTCACCTTGAGAACGAA
CGCCGCAGTAAAAGGGGTGAAAATAGCTGTGTAGATCACGAGGATTAGGATCAACCAATC
CCATACCGCCTGTTGGGACATGTTTGTTAACATAACATAGTTATTTATCTCTTCGATAAT
GAATTATCTAAAAAAAAGAAAAAGGAACCAACAGCAAAACGACAGTCGTTAAAATACGCC
ATGGATAAAAAGTGTTGGAAACAGCGTGGGGTAAAAGCGTAGCTATTGCGCCCATACGTC
ATATACATGTATTGTTTACAAATATTCCAGATTCTGGAACATCTCGTGACTGGTTTGTAA
AATATACTGGAAGAGGAATAGTCGTTTAAAAGCTTGGTGGTTTGTAAGGGCTTATTGATT
TAAGTGCGATATTAAAACACATAATACGACGGCGAAGATCAAACTATTTAAAAACGGCTA
AAATAAAGTAACTGGAAACAAAATAATAGTCGTTAAAAAACCCTACAAGTAAAATATACA
AGGTCAAAACTAACACACAAGTCACCCTTACTTTAAATAAACTGTAATGCAGGATGGTCC
ACTTGTGTATATAAGGGACTTGTAATTTGTATTCCGGTAATACTTCTGCACCCAATGATA
GCACCTGTAATGGATTCTATTATAAGAACAATTTTCATTAATATTTTATAAATAGATTAT
TATGACGTCGTGTTATGTCACAATGTCCATTATGTCGTACCTCGTTTGAATTATTCGATT
CGTTTGTCACCTGACCCGGGTATGGAGAATTCCCGTTATTTGGGGGATTTCTGTACATTT
TATACGGTAGCAAACGCATCAATCGCATATGTGAAGTAACAACTGAACTAAACACATAAG
AACTTCGCTGCTTAATCTACAACGGTCACCTTATTGTATAACTATCTTTTTAATAACGTT
ATAACGTACTCTAATGACCTTAGATTAAACACGTGAACAATAATGTTGGCGTAAAGCAAA
CTTAGATTTATCTCTTCGATAAAATTAGTTAAAATAAAGAAGAAATTAGCAAAGTGAATT
AATAACAATACGACAGTCGTTAAAATGGCCGTCCAATTAAATAACTCTCTTTAAAACCAA
CTCTGGTACTGTTTAACTTAAAACCTAAACAACGAACTCTATCTGGCTTGAAATGTCTGT
CTTACATCACTGTCTACGTCATATGACACGTAACAATGGAGACAATACAGGCCTATTGCG
TCATAATAACCAACGTTTCCTTATTTAACACCAGTAATTGGAAAGCTTGTCTAATTATTC
GAACCTGACATCAATTAACTGAACTCCAGGGACCTCTCGCGCTTCTATTCTTCGATTATT
GTTATATTCAATTGATTTTGTTACGTCACAATACCTTGGTGACTACAACTCGAGAATAAA
TTAACTCAACTCGCGAATTTCAAATTGTGACGTAATTCTCGTCATCGCGCTAACAGCGAA
CTCAGTTATTTTGCTTTTGATCGATTGTTCTACTATGACGTCACATTAAGAGCGCTTAAC
CCGCGAAAAAGGTTGACGCTATTCATCGATTCTAGATAAGTTGAAAATACGAACCGTATT
GTGACGTCATTAATAAATGCGTCACAGTGCCACTTGATAGATAACAATCAATAAGACATC
GTTTTACACGCGAAGCGTCGTTTAAAGGGCCTAAACACACCCCACGTCACTTTTATTTTT
TATGGTAAATTCATAAAGCGACCGTTTTATTGATTCCAAAAATACTTTGCTTATTAAAAT
TGGTCCAGTATAGGCGGAGATATTCGTCCTCAAACAGTGATCTCTAGCGCTATCTTTTTT
TTACTACGAGCTCCGTGATTGTGACGTAGGAACGTACTAGTCACGTGACTGATTCATTCG
TAAAAGCGAAACCTGCGTTTTTTTTGTGCTTTTTTGCGTTTTTTTTGTTCTCTCGTTTTT
CGCTGAAAACACTGCCTCTCGCCTTTCTGAATGAGAGCGGCCACGCTTCAACAATTTTGT
TACGTGTTTGTCACGTGGGTAGTACACTTCTCAATTTTTTTCGCCACGCAACTTTCAAAT
CAGTTTTTTGAATTTTACGGTGTTTGAGCTGGAATATCTTTGGTTATACAGAACCGATTA
AAACAAGTAAGGTGTCGTTGGAATTAGAAAAACACACTCTATCGATTAAAGCGGAGTACA
TTTGGGGTGTGTTTAGGCCCTTTAATTTACATTTAAATAAAGCCAAATCCAACCGACCCG
ACCCAGTATTATTCACATTGGTTGAAAGGGTGATCGTTTTTTCTATTTTTTCAGGTAGCT
AAAACGTCTGTTTTATTAAGAAAAAAACGGTCAGAGATTTTAATGCCGACTGCCCCCTTT
AACCAATCAAATCGCTCTGTTACGCTTCAGTTAGTGGGTAATGCAGCTTGATTGGTATAT
TGCTTGGACGTGCGTGTTAAAGAAATAAAAAGCGACGGATTTGATTAGTTAAAGGGGGAG
GGGGGAGGCTGCGTACCAGTAACAATCGCTGACCAATGTAGTCGTATTAAACTTGCTATA
AAGAAAAGGGCTGCGTATAGTTTTCTCCCACTTAGTACTTAACCAATTTACAATAGCATG
GTACACATTATACGCGCCCAACCAAAACACTCAGTTCAACCAAACTAGACCAATAATACT
TAATAAGAACAACTCACCTGGTCACATCCACTACTGTACATAGCTAACCATCTATACAAG
CGGTCGAGTGAACATAACGCTTTAACGCGATTTCGTAATTATCTGACATACGTTTGTGAC
ATCACAGTGGGTTTAGTCCGCAGCTCAGTGACGTAATAATCAATCTATTGTTAAATCATT
GAAGAACTGCTGTGACCTCACAACCACATTGTGGCACAATATGACGTATCATACACATTA
TGACGAAACATAAAGTACAAACCTCGGTAACTTTCCCTGTCACAGGTTTTTCCTTTACAG
TTGTTAGATTGTCACGTAACAAAGTATCTGCAAACGTAACAAACGAAGGGCGGCGACCAG
TTGTTTCCTATGTGACGTCATATTGGTATTACAATCACCAGTTTAGGTTACTAGAATTTA
CATTATGACGTCATATACCTTGCACGACTTTAGAAGGTCGGAATCAGAAGTTGAGCTTAT
TCCAGAGAACGACTTCTTCTCTGTGACGTAATAACGGGATATTATTAACTAATGAATACA
GATTATCCAACCGCGTTGTTCACGGTAATTCACACAGGAATTAACGTAAACATTCTATGA
GAGTTTATGACAATCTTATAAGATCGAAGTTTCATCTGCCATGCAGCGGGACATCATGTG
TTCTTGGACAAGACACTATACACTGTTGATGTAAGTTTTGTGGCAACTATACATAACGTG
GACCCACATATGAAAGTTACACAAGCCACCAAACCTACTTACGCCTTGGTTGTTCGTTTC
TTGGCCATTTCAAATTCACCATTGATGAAGCTTGTCTGATCTGTGATTGGTTGTCTGGGG
CCAATGACATGGCGGGAAATATGAGATGTTTATCACGTGTTATGACGTCACTATACTCTG
ATGACGTCGAATGTTTTCCGTTTCTTGATTTATTTGGTGGTGCAACAACGGGGACTGAAA
GATATCTTCTCGATTCCGGGGGTTTCCCGGTTCCTTGCGGTTGATCCGAAAGGTGTCGGT
GTTGAATGTTTGGTTTCTTGTCTAATATTTCGAAATTTTATTTTTATCGATACTCATTTG
TTACGTCATAATTACCATTCACTCCAACAGTTCCATTGGTTGGTAATTTACTTTGTGACG
TCACAGGCGATTGAGGTCTTGTGACGTCATCACTTCCTTCAAAATTTTCTTGTAACTCAC
TTGGTTGCGAACTGCTTCTAAAATGATCACAGCACGGGTAAATAATGATGTCACGGGTAA
AATGACGTCACGGATAAAAATGACTTCGTCACGTCACAAAACCACCCACCGGTTTATAGA
AGCGATGCTTTGAAATGGTGGAATTGATAAAATAGATGAAACGATTTTGCTTGGTTTCTT
TGGGGTTGATTCTGGGAATATTAAGTTTATTTCTTCGTATATGATTGCGGAAAACAAAGT
AGTTAAACTAACAAAGAAAAGGAAAGTAACTAAAACGTGGTCGTTAAAACACGCTACGGT
GAATACAACTCAAGGAAAAGTGTAAAATAAAAACATGACTGCTAAACCTACATATATTGA
ACACGTAGTGAAAAAATTAAACCAAGTTCATGTGCATTGGTTTCTTGCCTAAGACAACGC
ACCCACAGAGGTAGCACCGTCGGGTTACACTCTTTAGTTGAGAGCGCTTATGTTACAGCA
TCAGTTAAAGTATAGTAGATTAGTAATATACCATGAAATACAAAGCTTATAACTGCACAC
GTAAACAAAGGTAGCTGCGCCGAGCTTCGAACCCTGTTCCTGAGTTTATTTTATTTATTT
CCACTCACGTTCTTCCTTCTTGTCTTCCTTTGGTTCAAAGTTAAGAATTAGCATAACAGG
TTCGCCATGATCGTTACGCACTGGTGCTACTAATATACTGCATATAAATTGTACACCTGT
ATAATGTACAAGCATATTTATAACTTTAAATTGACGCAAATGATCCTGTGGCGTCAGGAG
ACCTAAATTTAAGCTATAGACAAATTGGTCATTAATAAAATAACTTTCATATACATATGA
TTCATAACAAACTAAACACATTAAATATGTTTTAACTGTTGCCACCTGATGGCGTTACAA
TTTTAATGACGTAAATAAGCATGGCAAACTAAACATTATTTAACAATTTATACGAAACAT
GCCCCGGAATTTTAGTTTCTTGTAAAACATTAATTGATCGTTCAAAATCACTCGCCAACT
AAATAAACTATTAAGAATTTAGCACCCAGGTATACGTCTACTATTTTAACTGCCTTGCCT
AAATATAACATAAGTTTCAACGACTGACATTGCATAAACATAGCACACATAATGTGCATT
GTTCCATGGTTGTAACGTCACAACCCAAGCAATAGTTACGTCACAAATATTATTTCTTAA
TCAATCTAGTGTTTGATTATTGACGGACGATGCTCTGATGAATTTACAAATGTGACGTCA
CAGAAGCATCGATTGTTTCGCCACTCACCGTTCTTCTTGTACAGTGTGACGTCACTGACC
TCCCGTTCTACGTCATTCTGGATCGCTTCTTTTAGCGCGAATATTTCGTCAGTTCCGGTT
TCGGAGCCGAACAAGAATTCGCATGCGCAAGATTTCTGTTGAACCGATGACGTCAGAAAA
GCGACGTCACGCAGTATGACGTAAATATTTTAGCCTTTGTTAGAGATAGAAAACAGTGTA
CCAGTATTTAGATACGTAGCAAACAGTGTACCAGTATTTAGATACGTAGCAAACAGTATA
CCAGTATTTAGATACGTAGCAAACAGTGTACCAGTTATTTAGATACGTAGCAAACAGTGT
ACCAGTATTTAGATACGTAGCAAACAGTGTACCAGTATTTAGATACGTAGCAAACAGTGT
ACCAGTATTTAGATACGTAGCAAACAGTATACCAGTATTTAGATACGTAGCAAACAGTGT
ACCGTTATTTAGATACGTAGCAAACGGTGTACCAGTATTTAGATACGTAGCAAACGGTGT
ACCAGTATTTAGATACGTAGCAAACAGTGTACCGTTATTTAGATACGTAGCAAACGGTGT
ACCAGTATTTAGATACGTAGCAAACAGTGTACCAGTATTTAGATACGTAGCAAACGGTGT
ACTAGTATTTAGATACGTAGCAAACAGTATACCAGTATTTAGATACGTAGCAAACAGTGT
ACCGTTATTTAGATACGTAGCAAACGGTGTACTAGTATTTAGATACGTAGCAAACGGTGT
ACCAGTATTTAGATACGTAGCAAACAGTATACCAGTATTTAGATACGTAGCAAACAGTAT
ACCAGTATTTAGATACGTAGCAAACAGTATACCAGTATTTAGATACGTAGCAAACAGTAT
ACCAGTATTTAGATACGTAGCAAACAGTGTACCAGTATTTAGATACGTAGCAAACGGTGT
ATCAGTATTTAGATACGTAGCAAACAGTATACCAGTATTTAGATACGTAGCAAACGGTGT
ACCAGTATTTAGATACGTAGCAAACAGTGTACCAGTATTTAGATACGTANNNNNNNNNNN
NNNNNNNNNNNNNNNNNNNNNNNNNNNNNNNNNNNNNNNTTCTTGTAGCGCGAATATTTC
GTCAGTTCCGGTTTCGGAGCCGAACAAGAATTCGCATGCGCAAGATTTCTGTTGAACCGA
TGACGTCAGAAAAGCGACGTCACGCAGTATGACGTAAATATTTTAGCCTTTGTTAGAGAT
AGAAAACAGTGTACCAGTATTTAGATACGTAGCAAACAGTGTACCAGTATTTAGATACGT
AGCAAACGGTGTACCAGTATTTAGATACGTAGCAAACAGTGTACCAGTATTTAGATACGT
AGCAAACAGTGTACCAGTATTTAGATACGTAGCAAACAGTGTACCAGTATTTAGATACGT
AGCAAACAGTGTACCAGTATTTAGATACGTAGCAAACAGTGTACCAGTATTTAGATACGT
AGCAAACAGTGTACCAGTATTTAGATACGTAGCAAACGGTGTACCAGTATTTAGATACGT
AGCAAACGGTGTACCAGTATTTAGATACGTAGCAAACAGTGTACCGGTATTTAGATACGT
AGCAAACGGTGTACCAGTATTTAGATACGTAGCAAACAGTGTACCAGTATTTAGATACGT
AGCAAACGGTGTACTAGTATTTAGATACGTAGCAAACAGTATACCAGTATTTAGATACGT
AGCAAACAGTGTACCGTTATTTAGATACGTAGCAAACGGTGTACCAGTATTTAGATACGT
AGCAAACGGTGTACCAGTATTTAGATACGTAGCAAACATGGCACCAGTAACCGTACCTGC
ATTAGTTCTGTTCTTCTGAAACCAGACATGCTACAAAAGGCATCGTTGCAATAAATGATT
GAAGACATTCCAGCTTGAGTGTTAGCGATTAAGAACCGTTGGTCTGAAATATATATGGAG
ATGCATATTTAAATATAGATTGGAATATTATGCATATTTAATTGAAGCAATATATAAATA
TATTCTGTCATGTTTTGCTTTCCAACGTGTTGACGTCTTATATAGTGGGATGGGGGAAGA
TGGGACACTTTTTCACTCAATTTTCTCGACCCGTTTTGTATTAAACAAAAAACAAGCAAA
GAATTATAAAACCATATCTTCACGATTACCATAGACCGCTGTTAATTGTTAAAAACACGA
TCAGGATAATTGGATATAAGGTGCTAAAGTTGTCCCATCTTTCCCACACTACTGTACAAC
AAAAAATATGACATGCAAATAAATTTCAAAGAAGCGGTTTTACAAAATAAGTGTAATGTG
CCTTATATAGCAGCAACAGTATATATATAAAGTTGAATATGTTTGTTTGGGTATGGTATG
CTATGCTGGGGTAAGATGGCACATGTTTTCATTCTCTTTTATCGTCCCATTTGGTGGTAA
ACTAAAAATATTTACAGAATTACATAACCGTATCTTCACGACTTTGAAAAGCGTTAGTAA
TGGTTAAAACACGTATGAGATATTATGTGCTAATAGTATTTCATTTTACCCCGCTGTACT
AAATGTAGTATATAGTACAATGGGGGGAGATGGGACACTTAAGCACATATTGCCAAATAT
TTCCAAAATCAAAATAGATGGCGGTTTTGGGGCAATATCACGAATTAGTACTATCATTCC
TTTATAGGTCTTGTCTGACAAAGTTTCCCATCTTCTCCCATGTCCTACTATATGTATAGA
TTTTTGTGACCGGTATACTATAGTGTTGAATCTGATCTTTTGGTGAAAAAGTAAACGTCC
GATTTACTTTAACCAGAGGTTTGTTTGTTGCCATACATCGGATGGACAGATTCGAAATCA
CACAGAGGGTTGTTGCAACTAATTTGAATGTTTCAGCTACATATTTAAGTTGTATTTTTT
TAATTTGGACGTTTATATAAAACATGAATGAGTTTTAAAAGAAATGACGTTAGCGGTTGA
TAAAGCACAAATATTGTACCGGTTGCAGAAATCTTAATTAAGCGCAATCGGTTTAAGTTT
ATTGAGTTAATCGGTCCTTTATTTTTAAATATTGATTTTTGAATTCTCTTCGCCATAGAG
ATGTTATAATGTCTTATTCTGACGTCATACGATTGACATCTAAACGTAACAAACACCTTA
TATTACAAAAAGTGGATTAAATATTTACACTGAGCTGTCAGTCTGCCTGTCCCCGGCTGT
TGGTGTTAAAATACGATTCCAATTACTTTGAAAAGTCGGAGATAAGAATGAAGTCTCAAT
AATTAATTATTTATGCTGATCTAAAAAGGGAACTAACATTTTTGCGGTGGTGGTCCCTTG
TCGAAGGAAATGGCAAGCTTTTTTTTCTTTTATTTTAGTTCCGAAAAGTTTTTTGTTTAT
TTGAATAATAAATGAGAGTGCAAATGATTACAATCAAAGTCATAAAAAGGCGACAAAAGA
TTCTGTTCGAAATCGATTGTTTTATTATTAATTAAAGTTATATGGTTTTGAAGTCACGGT
TATGACGTTATGCTTATATTTATTATAAAAATAAACATTCAATAAAAGAAAAAATAAATA
AAAAGAAAGAAAAGTAATCGAAAAACGAGAAAATGATCGAACAAATAAAAAAATAAAATA
ATCGAAAAATCATAGAAATATTATAACTCACTTCTTCCTTCAAACTTCCTGATAATTGTG
TCCAAATAAACATTACGCGGTGCCACGTGGCCACGACGAATCGGCATTATGACGTAATAA
TCCAATTATCCTTTCAAAATAAATATTATGTTGAATATTTTAAAACTATTAAAAAATTCT
AGTTTCTAAAATTAAAGATTTCCAACAATTAAACGTCATAACATTGTTTATGATGTCATA
ACATCCAATAGATCTAAACTTAAACTTGATTATCCGAATACACATTCTCCTGTTACGTCA
TAATTTACTTAAATCAAACACCCGATTACAACAAACGAATCGCGTTCTTCGTCTTTTTCG
CAAACGTAAGCTGTATCTATGACATCACAATGGTTGTATAAATCGAATAATCCATTGTAT
CGTCTTGGAACAAAGCAATCGACGTCGACTAATCAAGACATACGAAGTGAACAAACCTAA
TTAGGGTTGTATATCTGTCCAGTGTTGCACAACTATATTTACAGTGTTACCAGCTCTTTA
TTTTGACTACAGTTTACAAAGAACGTTGAAAATATGAAAAATATTAAGTTAATTTAAACA
AAAAAATGTCTTAGTTTTTAATGGTCAACACTGGAATAAAAGTCTTTGTCTTTACATCTG
TTTAATTCATCTACTGTGACGTCACAATGTAATGAATAAATTACTGAACTGACCCAATTG
AAACTAATTTAATTTTACGCAAAAGATCTCAAAGTTTTACTTTTTTATCAAATTTGCAAA
GGAGGATATTCTGTCTTACTATGATGTCACAATCCACTTTGCTGGCTGTTGGTTTTGCAA
CAATGGATTTTCTAAAACTTTTGGTTAAACGGTTTATGACGTTTAAACCAATTGTTAGCT
GACAATGCTATCTTTGTAACGTCGTAAAAACCTCTATTACGTACTCACATGAACCACTGT
CTCGCATTATTTTATCACAATCAAATTAAAAATTAATGCTAAAACCCTGAACCGTACAAC
TAGAAATTTTATTTCCGGCATTTCGGAACCTTACGTCATAATCATTCGATTCGGCGATAA
CAATGCCTTTCCAGATTCTATAATCTACTGCATTCTATGACGTAACAGAGCTATTGTTAC
TCCTTTGTAAGCAGTAAACGCTTCCACCAAAATATACCGCTATGCGATCTATCGAAACTT
AATTTGTCGAATATTTTAAGATGCTCCGTATTTAGAGATCTTGGCGTCTCGAGAAGCCGC
TCCACGACAGCTACCTTGTATGACGTAACAATAGCATGGGAGCATTGCGTCGCGATGTTA
ACGTAGTCACCATAGCAACAGGGGAGGTGGTTAATTATTCAGTCTGAAACGTCACTGAAG
TCTCCCGTTTGATCGATGAGAGGGACAAAAATTACAGTGTTGCCCGGTAAAAACTTGCGA
CAAGTAACTGTATGGCTAATCGTATTATGACGTCATTATCTCCATGATCAGCGCAACACT
TGAGGGAGTAAAAGATCCTCCCGGTGATTAAATATTCATGACGTAACAGAGCGGACGTTG
ATCAAGCAGAAATAACGTCGTTGATGGAAATTGTCTTTATGCTCGGCAACATATGTGAAG
CACTGGTGTGAAGTTGTAGTGACATCACTACTGTGACATATTGGTGACATCACTGTGACG
TGGAAGTGACGTTTGTGGGAACCGTCATCATTTCGTTGATATCATTGTTCTTCTTGATTT
TTCGCAACCGAATGTTTTCCAGAACCGTCCTCAACGCATTGTTACGATAACAATACAAAA
CAAACACCAGAACCCCCTGTTGACGTCATAATATATAAACTTACGTCATATTATATAAAT
CTATGCTATAGTAAACTTGCGTCGTAATCTAGTCTAGATTATAATTCTGGATGAATGAAA
ACCTGTATCGTTAAACACGAGTGTTCTGTTTCATACACCTCGCGTGGCCGCTTTTAAGAG
TTTATATATGTAACTTATAGAATATAGATGGTTGTTTATTACCTGTAAACCGTTGACAAC
GCAGTTAATATACATCATCACAATGGAGGCGGTTAAGTTTTCAACACCTGTCGAATGCAT
TAAGATGTTAGCAATATGTTGAACAACCTTTAACCTTAATGTGCTGATGTAATTAAGCGG
CAAACATCGGGATATTAATTCTTATGCATAATGCAAACACTATATATTAGGTTGGGTAAA
ATGGGACATGTTTTCATTTGGTAGTAAGCAAAGAATGTTTACGTGTTATATAACCGTTTC
CTCACCATTCTAAACGAGCGCTGTTGGAAACACGCTTAGAAAATGTGGGATATAGTTTGT
TAATGTCGTCATCTTATATTAACAATAAAGGTGTTAAAATGTTTGCACCTGTGAAAAATC
CCAGCACCCATGATATTCCCAACACCGGAAGCAACGTCACTAGCGCTTTTATTGCCGAAG
AAATATACTTGATTGACGTTTGAGCTGCTTCTCGACTTTTCTGCGGTTGAAGTTGTTGCG
ATTGAGCTTTCAGCTTCCCGAGTGTTAGCATTACTTTGAGCGCTACTATGACATTGACGC
CTAAGCAGAAAGCCACAGGGCCTATAACCGTACCAATGTACAACGATGTTGTTGGGTTTA
ACCAACAGATGTCATATTTACGGACAGTTGTGTTTGTTCCATTTTTGGTCGCTTCTTTAT
AAAGGTAGCACGGGTGCATGTAATCCCCTGTCGAAAAGCCAACTCCGGCCGACGTCCCAA
CGATAATAGCGGGCGCTACCCAACCTATGAATACCTATATAGCGTTTCTATTGTCGGCAT
CGAGATTCCCATACGCGATGACGTTTGATGACGTTTTGGTGTGAAGTCGAAAACCTTCGG
TCATCATCCACGAGGCTGTGACGTCGTAATGATGTTNNNNNNNNNNNNNNNNNNNNNNNN
NNNNNNNNNNNNNNNNNNNNNNNNNNNNNNNNNNNNNNNNNNNNNNNNNNNNNNNNNNNN
NNNNNNNNNNNNNNNNNNNNNNNNNNNNNNNNNNNNNNNNNNNNNNNNNNNNNNNNNNNN
NNNNNNNNNNNNNNNNNNNNNNNNNNNNNNNNNNNNNNNNNNNNNNNNNNNNNNNNNNNN
NNNNNNNNNNNNNNNNNNNNNNNNNNNNNNNNNNNNNNNNNNNNNNNNNNNNNNNNNNNN
NNNNNNNNNNNNNNNNNNNNNNNNNNNNNNNNNNNNNNNNNNNNNNNNNNNNNNNNNNNN
NNNNNNNNNNNNNNNNNNNNNNNNNNNNNNNNNNNNNNNNNNNNNNNNNNNNNNNNNNNN
NNNNNNNNNNNNNNNNNNNNNNNNNNNNNNNNNNNNNNNNNNNNNNNNNNNNNNNNNNNN
NNNNNNNNNNNNNNNNNNNNNNNNNNNNNNNNNNNNNNNNNNNNNNNNNNNNNNNNNNNN
NNNNNNNNNNNNNNNNNNNNNNNNNNNNNNNNNNNNNNNNNNNNNNNNNNNNNNNNNNNN
NNNNNNNNNNNNNNNNNNNNNNNNNNNNNNNNNNNNNNNNNNNNNNNNNNNNNNNNNNNN
NNNNNNNNNNNNNNNNNNNNNNNNNNNNNNNNNNNNNNNNNNNNNNNNNNNNNNNNNNNN
NNNNNNNNNNNNNNNNNNNNNNNNNNNNNNNNNNNNNNNNNAACCTGTATCGTTANACAC
GAGTGTTCTGTTTCATACACCTCGCGTGNCCGCTTTTAAGAGTTTATATATGTAACTTAT
AGAATATAGATGGTTGTTTATTACCTGTAAACCGTTGACAACGCAGTTAATATACATCAT
CACAATGGAGGCGGTTAAGTTTTCAACACCTGTCGAATGCATTAAGATGTTAGCAATATG
TTGAACAACCTTTAACCTTAATGTGCTGATGTAATTAAGCGGCAAACATCGGGATATTAA
TTCTTATGCATAATGCAAACGCTATATATTAGGTTGGGTAAAATGGGACATGTTTTCATT
TGGTAGTAAGCAAAGAATGTTTACGTATTATATAACCGTTTCCTCACCATTCTAAACGAG
CGTTGTTGGAAACACGCTTAGAAAATGTGGGATATAGTTTGTTAATGGCGTCATCTTACG
CCATAATACTATATTAACAATAAAGGTGTTAAAATATTTGCACCTGTGAAAAATCCCAGC
ACCCATGATATTCCCAACACCGGAAGCAACGTCACTAGCGCTTTTATTGCCGAAGAAATA
TACTTGATTGACGTTTGAGCTGCTTCTCGACTTTTCTGTGGTTGAAGTTGTTGCGATTGA
GCTTTCAGCTTCCCAAGTGTTAGCATTACTTTGAGCGCCACTATGACATTGACGCCTAAG
CAGAAAGCCACAGGCCCTATAACCGTACCAATGTACAACGATGTTGTTGGGTTTAACCAA
CAGATGTCATATTTACGGACAGTTGTGTTTGTTCCATTTTTGGTCGCTTCTTTATAAAGG
TAGCACGGGTGCATGTAATCCCCTGTCGAAAAGCCAACTCCGGCCGACGTCCCAACGATA
ATAGCGGGCGCTACCCACCCAATGAACAAATATATAGCGTTTCTATTGTCGGCATCGAGA
TTCCCATACGCGATGACGTTTGATGACGTTTTGGTGTGAAGTCGCAAAACTTCGGTCATC
ATCCACGAGGCTGTGACGTNNNNNNNNNNNNNNNNNNNNNNNNNNNNNNNNNNNNNNNNN
NNNNNNNNNNNNNNNNNNNNNNNNNNNNNNNNNNNNNNNNNNNNNNNNNNNNNNNNNNNN
NNNNNNNNNNNNNNNNNNNNNNNNNNNNNNNNNNNNNNNNNNNNNNNNNNNNNNNNNNNN
NNNNNNNNNNNNNNNNNNNNNNNNNNNNNNNNNNNNNNNNNNNNNNNNNNNNNNNNNNNN
NNNNNNNNNNNNNNNNNNNNNNNNNNNNNNNNNNNNNNNNNNNNNNNNNNNNNNNNNNNN
NNNNNNNNNNNNNNNNNNNNNNNNNNNNNNNNNNNNNNNNNNNNNNNNNNNNNNNNNNNN
NNNNNNNNNNNNNNNNNNNNNNNNNNNNNNNNNNNNNNNNNNNNNNNNNNNNNNNNNNNN
NNNNNNNNNNNNNNNNNNNNNNNNNNNNNNNNNNNNNNNNNNNNNNNNNNNNNNNNNNNN
NNNNNNNNNNNNNNNNNNNNNNNNNNNNNNNNNNNNNNNNNNNNNNNNNNNNNNNNNNNN
NNNNNNNNNNNNNNNNNNNNNNNNNNNNNNNNNNNNNNNNNNNNNNNNNNNNNNNNNNNN
NNNNNNNNNNNNNNNNNNNNNNNNNNNNNNNNNNNNNNNNNNNNNNNNNNNNNNNNNNNN
NNNNNNNNNNNNNNNNNNNNNNNNNNNNNNNNNNNNNNNNNNNNNNNNNNNNNNNNNNNN
NNNNNNNNNNNNNNNNNNNNNNNNNNNNNNNNNNNNNNNNNNNNNNNNNNNNNNNNNNNN
NNNNNNNNNNNNNNNNNNNNNNNNNNNNNNNNNNNNNNNNNNNNNNNNNNNNNNNNNNNN
NNNNNNNNNNNNNNNNNNNNNNNNNNNNNNNNNNNNNNNNNNNNNNNNNNNNNNNNNNNN
NNNNNNNNNNNNNNNNNNNNNNNNNNNNNNNNNNNNNNNNNNNNNNNNNNNNNNNNNNNN
NNNNNNNNNNNNNNNNNNNNNNNNNNNNNNNNNNNNNNNNNNNNNNNNNNNNNNNNNNNN
NNNNNNNNNNNNNNNNNNNNNNNNNNNNNNNNNNNNNNNNNNNNNNNNNNNNNNNNNNNN
NNNNNNNNNNNNNNNNNNNNNNNNNNNNNNNNNNNNNNNNNNNNNNNNNNNNNNNNNNNN
NNNNNNNNNNNNNNNNNNNNNNNNNNNNNNNNNNNNNNNNNNNNNNNNNNNNNNNNNNNN
NNNNNNNNNNNNNNNNNNNNNNNNNNNNNNNNNNNNNNNNNNNNNNNNNNNNNNNNNNNN
NNNNNNNNNNNNNNNNNNNNNNNNNNNNNNNNNNNNNNNNNNNNNNNNNNNNNNNNNNNN
NNNNNNNNNNNNNNNNNNNNNNNNNNNNNNNNNNNNNNNNNNNNNNNNNNNNNNNNNNNN
NNNNNNNNNNNNNNNNNNNNNNNNNNNNNNNNNNNNNNNNNNNNNNNNNNNNNNNNNNNN
NNNNNNNNNNNNNNNNNNNNNNNNNNNNNNNNNNNNNNNNNNNNNNNNNNNNNNNNNNNN
NNNNNNNNNNNNNNNNNNNNNNNNNNNNNNNNNNNNNNNNNNNNNNNNNNNNNNNNNNNN
NNNNNNNNNNNNNNNNNNNNNNNNNNNNNNNNNNNNNNNNNNNNNNNNNNNNNNNNNNNN
NNNNNNNNNNNNNNNNNNNNNNNNNNNNNNNNNNNNNNNNNNNNNNNNNNNNNNNNNNNN
NNNNNNNNNNNNNNNNNNNNNNNNNNNNNNNNNNNNNNNNNNNNNNNNNNNNNNNNNNNN
NNNNNNNNNNNNNNNNNNNNNNNNNNNNNNNNNNNNNNNNNNNNNNNNNNNNNNNNNNNN
NNNNNNNNNNNNNNNNNNNNNNNNNNNNNNNNNNNNNNNNNNNNNNNNNNNNNNNNNNNN
NNNNNNNNNNNNNNNNNNNNNNNNNNNNNNNNNNNNNNNNNNNNNNNNNNNNNNNNNNNN
NNNNNNNNNNNNNNNNNNNNNNNNNNNNNNNNNNNNNNNNNNNNNNNNNNNNNNNNNNNN
NNNNNNNNNNNNNNNNNNNNNNNNNNNNNNNNNNNNNNNNNNNNNNNNNNNNNNNNNNNN
NNNNNNNNNNNNNNNNNNNNNNNNNNNNNNNNNNNNNNNNNNNNNNNNNNNNNNNNNNNN
NNNNNNNNNNNNNNNNNNNNNNNNNNNNNNNNNNNNNNNNNNNNNNNNNNNNNNNNNNNN
NNNNNNNNNNNNNNNNNNNNNNNNNNNNNNNNNNNNNNNNNNNNNNNNNNNNNNNNNNNN
NNNNNNNNNNNNNNNNNNNNNNNNNNNNNNNNNNNNNNNNNNNNNNNNNNNNNNNNNNNN
NNNNNNNNNNNNNNNNNNNNNNNNNNNNNNNNNNNNNNNNNNNNNNNNNNNNNNNNNNNN
NNNNNNNNNNNNNNNNNNNNNNNNNNNNNNNNNNNNNNNNNNNNNNNNNNNNNNNNNNNN
NNNNNNNNNNNNNNNNNNNNNNNNNNNNNNNNNNNNNNNNNNNNNNNNNNNNNNNNNNNN
NNNNNNNNNNNNNNNNNNNNNNNNNNNNNNNNNNNNNNNNNNNNNNNNNNNNNNNNNNNN
NNNNNNNNNNNNNNNNNNNNNNNNNNNNNNNNNNNNNNNNNNNNNNNNNNNNNNNNNNNN
NNNNNNNNNNNNNNNNNNNNNNNNNNNNNNNNNNNNNNNNNNNNNNNNNNNNNNNNNNNN
NNNNNNNNNNNNNNNNNNNNNNNNNNNNNNNNNNNNNNNNNNNNNNNNNNNNNNNNNNNN
NNNNNNNNNNNNNNNNNNNNNNNNNNNNNNNNNNNNNNNNNNNNNNNNNNNNNNNNNNNN
NNNNNNNNNNNNNNNNNNNNNNNNNNNNNNNNNNNNNNNNNNNNNNNNNNNNNNNNNNNN
NNNNNNNNNNNNNNNNNNNNNNNNNNNNNNNNNNNNNNNNNNNNNNNNNNNNNNNNNNNN
NNNNNNNNNNNNNNNNNNNNNNNNNNNNNNNNNNNNNNNNNNNNNNNNNNNNNNNNNNNN
NNNNNNNNNNNNNNNNNNNNNNNNNNNNNNNNNNNNNNNNNNNNNNNNNNNNNNNNNNNN
NNNNNNNNNNNNNNNNNNNNNNNNNNNNNNNNNNNNNNNNNNNNNNNNNNNNNNNNNNNN
NNNNNNNNNNNNNNNNNNNNNNNNNNNNNNNNNNNNNNNNNNNNNNNNNNNNNNNNNNNN
NNNNNNNNNNNNNNNNNNNNNNNNNNNNNNNNNNNNNNNNNNNNNNNNNNNNNNNNNNNN
NNNNNNNNNNNNNNNNNNNNNNNNNNNNNNNNNNNNNNNNNNNNNNNNNNNNNNNNNNNN
NNNNNNNNNNNNNNNNNNNNNNNNNNNNNNNNNNNNNNNNNNNNNNNNNNNNNNNNNNNN
NNNNNNNNNNNNNNNNNNNNNNNNNNNNNNNNNNNNNNNNNNNNNNNNNNNNNNNNNNNN
NNNNNNNNNNNNNNNNNNNNNNNNNNNNNNNNNNNNNNNNNNNNNNNNNNNNNNNNNNNN
NNNNNNNNNNNNNNNNNNNNNNNNNNNNNNNNNNNNNNNNNNNNNNNNNNNNNNNNNNNN
NNNNNNNNNNNNNNNNNNNNNNNNNNNNNNNNNNNNNNNNNNNNNNNNNNNNNNNNNNNN
NNNNNNNNNNNNNNNNNNNNNNNNNNNNNNNNNNNNNNNNNNNNNNNNNNNNNNNNNNNN
NNNNNNNNNNNNNNNNNNNNNNNNNNNNNNNNNNNNNNNNNNNNNNNNNNNNNNNNNNNN
NNNNNNNNNNNNNNNNNNNNNNNNNNNNNNNNNNNNNNNNNNNNNNNNNNNNNNNNNNNN
NNNNNNNNNNNNNNNNNNNNNNNNNNNNNNNNNNNNNNNNNNNNNNNNNNNNNNNNNNNN
NNNNNNNNNNNNNNNNNNNNNNNNNNNNNNNNNNNNNNNNNNNNNNNNNNNNNNNNNNNN
NNNNNNNNNNNNNNNNNNNNNNNNNNNNNNNNNNNNNNNNNNNNNNNNNNNNNNNNNNNN
NNNNNNNNNNNNNNNNNNNNNNNNNNNNNNNNNNNNNNNNNNNNNNNNNNNNNNNNNNNN
NNNNNNNNNNNNNNNNNNNNNNNNNNNNNNNNNNNNNNNNNNNNNNNNNNNNNNNNNNNN
NNNNNNNNNNNNNNNNNNNNNNNNNNNNNNNNNNNNNNNNNNNNNNNNNNNNNNNNNNNN
NNNNNNNNNNNNNNNNNNNNNNNNNNNNNNNNNNNNNNNNNNNNNNNNNNNNNNNNNNNN
NNNNNNNNNNNNNNNNNNNNNNNNNNNNNNNNNNNNNNNNNNNNNNNNNNNNNNNNNNNN
NNNNNNNNNNNNNNNNNNNNNNNNNNNNNNNNNNNNNNNNNNNNNNNNNNNNNNNNNNNN
NNNNNNNNNNNNNNNNNNNNNNNNNNNNNNNNNNNNNNNNNNNNNNNNNNNNNNNNNNNN
NNNNNNNNNNNNNNNNNNNNNNNNNNNNNNNNNNNNNNNNNNNNNNNNNNNNNNNNNNNN
NNNNNNNNNNNNNNNNNNNNNNNNNNNNNNNNNNNNNNNNNNNNNNNNNNNNNNNNNNNN
NNNNNNNNNNNNNNNNNNNNNNNNNNNNNNNNNNNNNNNNNNNNNNNNNNNNNNNNNNNN
NNNNNNNNNNNNNNNNNNNNNNNNNNNNNNNNNNNNNNNNNNNNNNNNNNNNNNNNNNNN
NNNNNNNNNNNNNNNNNNNNNNNNNNNNNNNNNNNNNNNNNNNNNNNNNNNNNNNNNNNN
NNNNNNNNNNNNNNNNNNNNNNNNNNNNNNNNNNNNNNNNNNNNNNNNNNNNNNNNNNNN
NNNNNNNNNNNNNNNNNNNNNNNNNNNNNNNNNNNNNNNNNNNNNNNNNNNNNNNNNNNN
NNNNNNNNNNNNNNNNNNNNNNNNNNNNNNNNNNNNNNNNNNNNNNNNNNNNNNNNNNNN
NNNNNNNNNNNNNNNNNNNNNNNNNNNNNNNNNNNNNNNNNNNNNNNNNNNNNNNNNNNN
NNNNNNNNNNNNNNNNNNNNNNNNNNNNNNNNNNNNNNNNNNNNNNNNNNNNNNNNNNNN
NNNNNNNNNNNNNNNNNNNNNNNNNNNNNNNNNNNNNNNNNNNNNNNNNNNNNNNNNNNN
NNNNNNNNNNNNNNNNNNNNNNNNNNNNNNNNNNNNNNNNNNNNNNNNNNNNNNNNNNNN
NNNNNNNNNNNNNNNNNNNNNNNNNNNNNNNNNNNNNNNNNNNNNNNNNNNNNNNNNNNN
NNNNNNNNNNNNNNNNNNNNNNNNNNNNNNNNNNNNNNNNNNNNNNNNNNNNNNNNNNNN
NNNNNNNNNNNNNNNNNNNNNNNNNNNNNNNNNNNNNNNNNNNNNNNNNNNNNNNNNNNN
NNNNNNNNNNNNNNNNNNNNNNNNNNNNNNNNNNNNNNNNNNNNNNNNNNNNNNNNNNNN
NNNNNNNNNNNNNNNNNNNNNNNNNNNNNNNNNNNNNNNNNNNNNNNNNNNNNNNNNNNN
NNNNNNNNNNNNNNNNNNNNNNNNNNNNNNNNNNNNNNNNNNNNNNNNNNNNNNNNNNNN
NNNNNNNNNNNNNNNNNNNNNNNNNNNNNNNNNNNNNNNNNNNNNNNNNNNNNNNNNNNN
NNNNNNNNNNNNNNNNNNNNNNNNNNNNNNNNNNNNNNNNNNNNNNNNNNNNNNNNNNNN
NNNNNNNNNNNNNNNNNNNNNNNNNNNNNNNNNNNNNNNNNNNNNNNNNNNNNNNNNNNN
NNNNNNNNNNNNNNNNNNNNNNNNNNNNNNNNNNNNNNNNNNNNNNNNNNNNNNNNNNNN
NNNNNNNNNNNNNNNNNNNNNNNNNNNNNNNNNNNNNNNNNNNNNNNNNNNNNNNNNNNN
NNNNNNNNNNNNNNNNNNNNNNNNNNNNNNNNNNNNNNNNNNNNNNNNNNNNNNNNNNNN
NNNNNNNNNNNNNNNNNNNNNNNNNNNNNNNNNNNNNNNNNNNNNNNNNNNNNNNNNNNN
NNNNNNNNNNNNNNNNNNNNNNNNNNNNNNNNNNNNNNNNNNNNNNNNNNNNNNNNNNNN
NNNNNNNNNNNNNNNNNNNNNNNNNNNNNNNNNNNNNNNNNNNNNNNNNNNNNNNNNNNN
NNNNNNNNNNNNNNNNNNNNNNNNNNNNNNNNNNNNNNNNNNNNNNNNNNNNNNNNNNNN
NNNNNNNNNNNNNNNNNNNNNNNNNNNNNNNNNNNNNNNNNNNNNNNNNNNNNNNNNNNN
NNNNNNNNNNNNNNNNNNNNNNNNNNNNNNNNNNNNNNNNNNNNNNNNNNNNNNNNNNNN
NNNNNNNNNNNNNNNNNNNNNNNNNNNNNNNNNNNNNNNNNNNNNNNNNNNNNNNNNNNN
NNNNNNNNNNNNNNNNNNNNNNNNNNNNNNNNNNNNNNNNNNNNNNNNNNNNNNNNNNNN
NNNNNNNNNNNNNNNNNNNNNNNNNNNNNNNNNNNNNNNNNNNNNNNNNNNNNNNNNNNN
NNNNNNNNNNNNNNNNNNNNNNNNNNNNNNNNNNNNNNNNNNNNNNNNNNNNNNNNNNNN
NNNNNNNNNNNNNNNNNNNNNNNNNNNNNNNNNNNNNNNNNNNNNNNNNNNNNNNNNNNN
NNNNNNNNNNNNNNNNNNNNNNNNNNNNNNNNNNNNNNNNNNNNNNNNNNNNNNNNNNNN
NNNNNNNNNNNNNNNNNNNNNNNNNNNNNNNNNNNNNNNNNNNNNNNNNNNNNNNNNNNN
NNNNNNNNNNNNNNNNNNNNNNNNNNNNNNNNNNNNNNNNNNNNNNNNNNNNNNNNNNNN
NNNNNNNNNNNNNNNNNNNNNNNNNNNNNNNNNNNNNNNNNNNNNNNNNNNNNNNNNNNN
NNNNNNNNNNNNNNNNNNNNNNNNNNNNNNNNNNNNNNNNNNNNNNNNNNNNNNNNNNNN
NNNNNNNNNNNNNNNNNNNNNNNNNNNNNNNNNNNNNNNNNNNNNNNNNNNNNNNNNNNN
NNNNNNNNNNNNNNNNNNNNNNNNNNNNNNNNNNNNNNNNNNNNNNNNNNNNNNNNNNNN
NNNNNNNNNNNNNNNNNNNNNNNNNNNNNNNNNNNNNNNNNNNNNNNNNNNNNNNNNNNN
NNNNNNNNNNNNNNNNNNNNNNNNNNNNNNNNNNNNNNNNNNNNNNNNNNNNNNNNNNNN
NNNNNNNNNNNNNNNNNNNNNNNNNNNNNNNNNNNNNNNNNNNNNNNNNNNNNNNNNNNN
NNNNNNNNNNNNNNNNNNNNNNNNNNNNNNNNNNNNNNNNNNNNNNNNNNNNNNNNNNNN
NNNNNNNNNNNNNNNNNNNNNNNNNNNNNNNNNNNNNNNNNNNNNNNNNNNNNNNNNNNN
NNNNNNNNNNNNNNNNNNNNNNNNNNNNNNNNNNNNNNNNNNNNNNNNNNNNNNNNNNNN
NNNNNNNNNNNNNNNNNNNNNNNNNNNNNNNNNNNNNNNNNNNNNNNNNNNNNNNNNNNN
NNNNNNNNNNNNNNNNNNNNNNNNNNNNNNNNNNNNNNNNNNNNNNNNNNNNNNNNNNNN
NNNNNNNNNNNNNNNNNNNNNNNNNNNNNNNNNNNNNNNNNNNNNNNNNNNNNNNNNNNN
NNNNNNNNNNNNNNNNNNNNNNNNNNNNNNNNNNNNNNNNNNNNNNNNNNNNNNNNNNNN
NNNNNNNNNNNNNNNNNNNNNNNNNNNNNNNNNNNNNNNNNNNNNNNNNNNNNNNNNNNN
NNNNNNNNNNNNNNNNNNNNNNNNNNNNNNNNNNNNNNNNNNNNNNNNNNNNNNNNNNNN
NNNNNNNNNNNNNNNNNNNNNNNNNNNNNNNNNNNNNNNNNNNNNNNNNNNNNNNNNNNN
NNNNNNNNNNNNNNNNNNNNNNNNNNNNNNNNNNNNNNNNNNNNNNNNNNNNNNNNNNNN
NNNNNNNNNNNNNNNNNNNNNNNNNNNNNNNNNNNNNNNNNNNNNNNNNNNNNNNNNNNN
NNNNNNNNNNNNNNNNNNNNNNNNNNNNNNNNNNNNNNNNNNNNNNNNNNNNNNNNNNNN
NNNNNNNNNNNNNNNNNNNNNNNNNNNNNNNNNNNNNNNNNNNNNNNNNNNNNNNNNNNN
NNNNNNNNNNNNNNNNNNNNNNNNNNNNNNNNNNNNNNNNNNNNNNNNNNNNNNNNNNNN
NNNNNNNNNNNNNNNNNNNNNNNNNNNNNNNNNNNNNNNNNNNNNNNNNNNNNNNNNNNN
NNNNNNNNNNNNNNNNNNNNNNNNNNNNNNNNNNNNNNNNNNNNNNNNNNNNNNNNNNNN
NNNNNNNNNNNNNNNNNNNNNNNNNNNNNNNNNNNNNNNNNNNNNNNNNNNNNNNNNNNN
NNNNNNNNNNNNNNNNNNNNNNNNNNNNNNNNNNNNNNNNNNNNNNNNNNNNNNNNNNNN
NNNNNNNNNNNNNNNNNNNNNNNNNNNNNNNNNNNNNNNNNNNNNNNNNNNNNNNNNNNN
NNNNNNNNNNNNNNNNNNNNNNNNNNNNNNNNNNNNNNNNNNNNNNNNNNNNNNNNNNNN
NNNNNNNNNNNNNNNNNNNNNNNNNNNNNNNNNNNNNNNNNNNNNNNNNNNNNNNNNNNN
NNNNNNNNNNNNNNNNNNNNNNNNNNNNNNNNNNNNNNNNNNNNNNNNNNNNNNNNNNNN
NNNNNNNNNNNNNNNNNNNNNNNNNNNNNNNNNNNNNNNNNNNNNNNNNNNNNNNNNNNN
NNNNNNNNNNNNNNNNNNNNNNNNNNNNNNNNNNNNNNNNNNNNNNNNNNNNNNNNNNNN
NNNNNNNNNNNNNNNNNNNNNNNNNNNNNNNNNNNNNNNNNNNNNNNNNNNNNNNNNNNN
NNNNNNNNNNNNNNNNNNNNNNNNNNNNNNNNNNNNNNNNNNNNNNNNNNNNNNNNNNNN
NNNNNNNNNNNNNNNNNNNNNNNNNNNNNNNNNNNNNNNNNNNNNNNNNNNNNNNNNNNN
NNNNNNNNNNNNNNNNNNNNNNNNNNNNNNNNNNNNNNNNNNNNNNNNNNNNNNNNNNNN
NNNNNNNNNNNNNNNNNNNNNNNNNNNNNNNNNNNNNNNNNNNNNNNNNNNNNNNNNNNN
NNNNNNNNNNNNNNNNNNNNNNNNNNNNNNNNNNNNNNNNNNNNNNNNNNNNNNNNNNNN
NNNNNNNNNNNNNNNNNNNNNNNNNNNNNNNNNNNNNNNNNNNNNNNNNNNNNNNNNNNN
NNNNNNNNNNNNNNNNNNNNNNNNNNNNNNNNNNNNNNNNNNNNNNNNNNNNNNNNNNNN
NNNNNNNNNNNNNNNNNNNNNNNNNNNNNNNNNNNNNNNNNNNNNNNNNNNNNNNNNNNN
NNNNNNNNNNNNNNNNNNNNNNNNNNNNNNNNNNNNNNNNNNNNNNNNNNNNNNNNNNNN
NNNNNNNNNNNNNNNNNNNNNNNNNNNNNNNNNNNNNNNNNNNNNNNNNNNNNNNNNNNN
NNNNNNNNNNNNNNNNNNNNNNNNNNNNNNNNNNNNNNNNNNNNNNNNNNNNNNNNNNNN
NNNNNNNNNNNNNNNNNNNNNNNNNNNNNNNNNNNNNNNNNNNNNNNNNNNNNNNNNNNN
NNNNNNNNNNNNNNNNNNNNNNNNNNNNNNNNNNNNNNNNNNNNNNNNNNNNNNNNNNNN
NNNNNNNNNNNNNNNNNNNNNNNNNNNNNNNNNNNNNNNNNNNNNNNNNNNNNNNNNNNN
NNNNNNNNNNNNNNNNNNNNNNNNNNNNNNNNNNNNNNNNNNNNNNNNNNNNNNNNNNNN
NNNNNNNNNNNNNNNNNNNNNNNNNNNNNNNNNNNNNNNNNNNNNNNNNNNNNNNNNNNN
NNNNNNNNNNNNNNNNNNNNNNNNNNNNNNNNNNNNNNNNNNNNNNNNNNNNNNNNNNNN
NNNNNNNNNNNNNNNNNNNNNNNNNNNNNNNNNNNNNNNNNNNNNNNNNNNNNNNNNNNN
NNNNNNNNNNNNNNNNNNNNNNNNNNNNNNNNNNNNNNNNNNNNNNNNNNNNNNNNNNNN
NNNNNNNNNNNNNNNNNNNNNNNNNNNNNNNNNNNNNNNNNNNNNNNNNNNNNNNNNNNN
NNNNNNNNNNNNNNNNNNNNNNNNNNNNNNNNNNNNNNNNNNNNNNNNNNNNNNNNNNNN
NNNNNNNNNNNNNNNNNNNNNNNNNNNNNNNNNNNNNNNNNNNNNNNNNNNNNNNNNNNN
NNNNNNNNNNNNNNNNNNNNNNNNNNNNNNNNNNNNNNNNNNNNNNNNNNNNNNNNNNNN
NNNNNNNNNNNNNNNNNNNNNNNNNNNNNNNNNNNNNNNNNNNNNNNNNNNNNNNNNNNN
NNNNNNNNNNNNNNNNNNNNNNNNNNNNNNNNNNNNNNNNNNNNNNNNNNNNNNNNNNNN
NNNNNNNNNNNNNNNNNNNNNNNNNNNNNNNNNNNNNNNNNNNNNNNNNNNNNNNNNNNN
NNNNNNNNNNNNNNNNNNNNNNNNNNNNNNNNNNNNNNNNNNNNNNNNNNNNNNNNNNNN
NNNNNNNNNNNNNNNNNNNNNNNNNNNNNNNNNNNNNNNNNNNNNNNNNNNNNNNNNNNN
NNNNNNNNNNNNNNNNNNNNNNNNNNNNNNNNNNNNNNNNNNNNNNNNNNNNNNNNNNNN
NNNNNNNNNNNNNNNNNNNNNNNNNNNNNNNNNNNNNNNNNNNNNNNNNNNNNNNNNNNN
NNNNNNNNNNNNNNNNNNNNNNNNNNNNNNNNNNNNNNNNNNNNNNNNNNNNNNNNNNNN
NNNNNNNNNNNNNNNNNNNNNNNNNNNNNNNNNNNNNNNNNNNNNNNNNNNNNNNNNNNN
NNNNNNNNNNNNNNNNNNNNNNNNNNNNNNNNNNNNNNNNNNNNNNNNNNNNNNNNNNNN
NNNNNNNNNNNNNNNNNNNNNNNNNNNNNNNNNNNNNNNNNNNNNNNNNNNNNNNNNNNN
NNNNNNNNNNNNNNNNNNNNNNNNNNNNNNNNNNNNNNNNNNNNNNNNNNNNNNNNNNNN
NNNNNNNNNNNNNNNNNNNNNNNNNNNNNNNNNNNNNNNNNNNNNNNNNNNNNNNNNNNN
NNNNNNNNNNNNNNNNNNNNNNNNNNNNNNNNNNNNNNNNNNNNNNNNNNNNNNNNNNNN
NNNNNNNNNNNNNNNNNNNNNNNNNNNNNNNNNNNNNNNNNNNNNNNNNNNNNNNNNNNN
NNNNNNNNNNNNNNNNNNNNNNNNNNNNNNNNNNNNNNNNNNNNNNNNNNNNNNNNNNNN
NNNNNNNNNNNNNNNNNNNNNNNNNNNNNNNNNNNNNNNNNNNNNNNNNNNNNNNNNNNN
NNNNNNNNNNNNNNNNNNNNNNNNNNNNNNNNNNNNNNNNNNNNNNNNNNNNNNNNNNNN
NNNNNNNNNNNNNNNNNNNNNNNNNNNNNNNNNNNNNNNNNNNNNNNNNNNNNNNNNNNN
NNNNNNNNNNNNNNNNNNNNNNNNNNNNNNNNNNNNNNNNNNNNNNNNNNNNNNNNNNNN
NNNNNNNNNNNNNNNNNNNNNNNNNNNNNNNNNNNNNNNNNNNNNNNNNNNNNNNNNNNN
NNNNNNNNNNNNNNNNNNNNNNNNNNNNNNNNNNNNNNNNNNNNNNNNNNNNNNNNNNNN
NNNNNNNNNNNNNNNNNNNNNNNNNNNNNNNNNNNNNNNNNNNNNNNNNNNNNNNNNNNN
NNNNNNNNNNNNNNNNNNNNNNNNNNNNNNNNNNNNNNNNNNNNNNNNNNNNNNNNNNNN
NNNNNNNNNNNNNNNNNNNNNNNNNNNNNNNNNNNNNNNNNNNNNNNNNNNNNNNNNNNN
NNNNNNNNNNNNNNNNNNNNNNNNNNNNNNNNNNNNNNNNNNNNNNNNNNNNNNNNNNNN
NNNNNNNNNNNNNNNNNNNNNNNNNNNNNNNNNNNNNNNNNNNNNNNNNNNNNNNNNNNN
NNNNNNNNNNNNNNNNNNNNNNNNNNNNNNNNNNNNNNNNNNNNNNNNNNNNNNNNNNNN
NNNNNNNNNNNNNNNNNNNNNNNNNNNNNNNNNNNNNNNNNNNNNNNNNNNNNNNNNNNN
NNNNNNNNNNNNNNNNNNNNNNNNNNNNNNNNNNNNNNNNNNNNNNNNNNNNNNNNNNNN
NNNNNNNNNNNNNNNNNNNNNNNNNNNNNNNNNNNNNNNNNNNNNNNNNNNNNNNNNNNN
NNNNNNNNNNNNNNNNNNNNNNNNNNNNNNNNNNNNNNNNNNNNNNNNNNNNNNNNNNNN
NNNNNNNNNNNNNNNNNNNNNNNNNNNNNNNNNNNNNNNNNNNNNNNNNNNNNNNNNNNN
NNNNNNNNNNNNNNNNNNNNNNNNNNNNNNNNNNNNNNNNNNNNNNNNNNNNNNNNNNNN
NNNNNNNNNNNNNNNNNNNNNNNNNNNNNNNNNNNNNNNNNNNNNNNNNNNNNNNNNNNN
NNNNNNNNNNNNNNNNNNNNNNNNNNNNNNNNNNNNNNNNNNNNNNNNNNNNNNNNNNNN
NNNNNNNNNNNNNNNNNNNNNNNNNNNNNNNNNNNNNNNNNNNNNNNNNNNNNNNNNNNN
NNNNNNNNNNNNNNNNNNNNNNNNNNNNNNNNNNNNNNNNNNNNNNNNNNNNNNNNNNNN
NNNNNNNNNNNNNNNNNNNNNNNNNNNNNNNNNNNNNNNNNNNNNNNNNNNNNNNNNNNN
NNNNNNNNNNNNNNNNNNNNNNNNNNNNNNNNNNNNNNNNNNNNNNNNNNNNNNNNNNNN
NNNNNNNNNNNNNNNNNNNNNNNNNNNNNNNNNNNNNNNNNNNNNNNNNNNNNNNNNNNN
NNNNNNNNNNNNNNNNNNNNNNNNNNNNNNNNNNNNNNNNNNNNNNNNNNNNNNNNNNNN
NNNNNNNNNNNNNNNNNNNNNNNNNNNNNNNNNNNNNNNNNNNNNNNNNNNNNNNNNNNN
NNNNNNNNNNNNNNNNNNNNNNNNNNNNNNNNNNNNNNNNNNNNNNNNNNNNNNNNNNNN
NNNNNNNNNNNNNNNNNNNNNNNNNNNNNNNNNNNNNNNNNNNNNNNNNNNNNNNNNNNN
NNNNNNNNNNNNNNNNNNNNNNNNNNNNNNNNNNNNNNNNNNNNNNNNNNNNNNNNNNNN
NNNNNNNNNNNNNNNNNNNNNNNNNNNNNNNNNNNNNNNNNNNNNNNNNNNNNNNNNNNN
NNNNNNNNNNNNNNNNNNNNNNNNNNNNNNNNNNNNNNNNNNNNNNNNNNNNNNNNNNNN
NNNNNNNNNNNNNNNNNNNNNNNNNNNNNNNNNNNNNNNNNNNNNNNNNNNNNNNNNNNN
NNNNNNNNNNNNNNNNNNNNNNNNNNNNNNNNNNNNNNNNNNNNNNNNNNNNNNNNNNNN
NNNNNNNNNNNNNNNNNNNNNNNNNNNNNNNNNNNNNNNNNNNNNNNNNNNNNNNNNNNN
NNNNNNNNNNNNNNNNNNNNNNNNNNNNNNNNNNNNNNNNNNNNNNNNNNNNNNNNNNNN
NNNNNNNNNNNNNNNNNNNNNNNNNNNNNNNNNNNNNNNNNNNNNNNNNNNNNNNNNNNN
NNNNNNNNNNNNNNNNNNNNNNNNNNNNNNNNNNNNNNNNNNNNNNNNNNNNNNNNNNNN
NNNNNNNNNNNNNNNNNNNNNNNNNNNNNNNNNNNNNNNNNNNNNNNNNNNNNNNNNNNN
NNNNNNNNNNNNNNNNNNNNNNNNNNNNNNNNNNNNNNNNNNNNNNNNNNNNNNNNNNNN
NNNNNNNNNNNNNNNNNNNNNNNNNNNNNNNNNNNNNNNNNNNNNNNNNNNNNNNNNNNN
NNNNNNNNNNNNNNNNNNNNNNNNNNNNNNNNNNNNNNNNNNNNNNNNNNNNNNNNNNNN
NNNNNNNNNNNNNNNNNNNNNNNNNNNNNNNNNNNNNNNNNNNNNNNNNNNNNNNNNNNN
NNNNNNNNNNNNNNNNNNNNNNNNNNNNNNNNNNNNNNNNNNNNNNNNNNNNNNNNNNNN
NNNNNNNNNNNNNNNNNNNNNNNNNNNNNNNNNNNNNNNNNNNNNNNNNNNNNNNNNNNN
NNNNNNNNNNNNNNNNNNNNNNNNNNNNNNNNNNNNNNNNNNNNNNNNNNNNNNNNNNNN
NNNNNNNNNNNNNNNNNNNNNNNNNNNNNNNNNNNNNNNNNNNNNNNNNNNNNNNNNNNN
NNNNNNNNNNNNNNNNNNNNNNNNNNNNNNNNNNNNNNNNNNNNNNNNNNNNNNNNNNNN
NNNNNNNNNNNNNNNNNNNNNNNNNNNNNNNNNNNNNNNNNNNNNNNNNNNNNNNNNNNN
NNNNNNNNNNNNNNNNNNNNNNNNNNNNNNNNNNNNNNNNNNNNNNNNNNNNNNNNNNNN
NNNNNNNNNNNNNNNNNNNNNNNNNNNNNNNNNNNNNNNNNNNNNNNNNNNNNNNNNNNN
NNNNNNNNNNNNNNNNNNNNNNNNNNNNNNNNNNNNNNNNNNNNNNNNNNNNNNNNNNNN
NNNNNNNNNNNNNNNNNNNNNNNNNNNNNNNNNNNNNNNNNNNNNNNNNNNNNNNNNNNN
NNNNNNNNNNNNNNNNNNNNNNNNNNNNNNNNNNNNNNNNNNNNNNNNNNNNNNNNNNNN
NNNNNNNNNNNNNNNNNNNNNNNNNNNNNNNNNNNNNNNNNNNNNNNNNNNNNNNNNNNN
NNNNNNNNNNNNNNNNNNNNNNNNNNNNNNNNNNNNNNNNNNNNNNNNNNNNNNNNNNNN
NNNNNNNNNNNNNNNNNNNNNNNNNNNNNNNNNNNNNNNNNNNNNNNNNNNNNNNNNNNN
NNNNNNNNNNNNNNNNNNNNNNNNNNNNNNNNNNNNNNNNNNNNNNNNNNNNNNNNNNNN
NNNNNNNNNNNNNNNNNNNNNNNNNNNNNNNNNNNNNNNNNNNNNNNNNNNNNNNNNNNN
NNNNNNNNNNNNNNNNNNNNNNNNNNNNNNNNNNNNNNNNNNNNNNNNNNNNNNNNNNNN
NNNNNNNNNNNNNNNNNNNNNNNNNNNNNNNNNNNNNNNNNNNNNNNNNNNNNNNNNNNN
NNNNNNNNNNNNNNNNNNNNNNNNNNNNNNNNNNNNNNNNNNNNNNNNNNNNNNNNNNNN
NNNNNNNNNNNNNNNNNNNNNNNNNNNNNNNNNNNNNNNNNNNNNNNNNNNNNNNNNNNN
NNNNNNNNNNNNNNNNNNNNNNNNNNNNNNNNNNNNNNNNNNNNNNNNNNNNNNNNNNNN
NNNNNNNNNNNNNNNNNNNNNNNNNNNNNNNNNNNNNNNNNNNNNNNNNNNNNNNNNNNN
NNNNNNNNNNNNNNNNNNNNNNNNNNNNNNNNNNNNNNNNNNNNNNNNNNNNNNNNNNNN
NNNNNNNNNNNNNNNNNNNNNNNNNNNNNNNNNNNNNNNNNNNNNNNNNNNNNNNNNNNN
NNNNNNNNNNNNNNNNNNNNNNNNNNNNNNNNNNNNNNNNNNNNNNNNNNNNNNNNNNNN
NNNNNNNNNNNNNNNNNNNNNNNNNNNNNNNNNNNNNNNNNNNNNNNNNNNNNNNNNNNN
NNNNNNNNNNNNNNNNNNNNNNNNNNNNNNNNNNNNNNNNNNNNNNNNNNNNNNNNNNNN
NNNNNNNNNNNNNNNNNNNNNNNNNNNNNNNNNNNNNNNNNNNNNNNNNNNNNNNNNNNN
NNNNNNNNNNNNNNNNNNNNNNNNNNNNNNNNNNNNNNNNNNNNNNNNNNNNNNNNNNNN
NNNNNNNNNNNNNNNNNNNNNNNNNNNNNNNNNNNNNNNNNNNNNNNNNNNNNNNNNNNN
NNNNNNNNNNNNCTTAACGGAAAGACAATATTACATGTTGAGTTATAACATGGGTGTCTT
CTTATGCACCAGACACACATGGTCTATTCATACACCTCATGCTCACTGTCGAGTTATAAC
ATGGGTGTCTTCTTATACACCAGACACACATGGTGTATTCATACACCTCATGCTCACTGT
TTGGTTATAACATGAGTGTCTTCTTATACACCAGACACACACGGTGTATTCATACACCTC
ATGCTCACTGTTTGGTTATAACTTGAGTGTCTTCTTATACACCAGACACACACGGTGTAT
TCATATACCTCATGCTCACTGTTGGTTATAACATGGGTGTCTTCTTATACACCAGACACA
CATGGTCTATTCATATACCTCATGCTCACTGTCGAGTTATAACATGGGTGTCTTCTTATA
CACCAGACACACATGGTCTATTCATATACCTCATGCTCACTGTCGAGTTATAACATGGGT
GTCTTCTTATACACCAGACACACATGGTGTATTCATACACCTCATGCTCACTGTCGAGTT
ATAACATGGGTGTCTTCTTATACACCAGTCACACACGGTGTATTCATATACCTCATGCTC
ACTGTCGAGTTATAACATGGGTGTCTTCTTATACACCAGACACACACGGTGTATTCATAC
ACCTCATGCTCACTGTTTGGTTATAACTTGAGTGTCTTCTTATACACCAGACACACACGG
TGTATTCATATACCCCATGCTCACTGTCAAGTTATAACTTGAGTGTCTCCTTATACACCA
GACACACATGGTGTATTCATACACCTCATGCTCACTGTCGAGCTATAACATGGGTGTCTT
TAACATCGGTCACACATATACGTGTATTTCTTCAAACGGCCCAAAATCAACCGTTGCACT
TTGCAGCAATATTCGTCCTTGTCCAGCGTCCGGCCTGCCAATCAACGGTCAGTTTAGTTA
ACCTTGAAAACATCGTGGTTGGCCACTGTCCACATATTCGACCTCGCTCCGCCCAAGCCT
CGTGTTTCACCAAAACTTTATATAGTTTACTCTGCCATCAATGTTAAGTCGAATAAAAAA
CAATCACCCACAAAGATATGTGCGTTCAGCTTATTAAGCAATTCTATTTTACCCAGTGGG
CACTATGTGTGCTAGAAACACTTAACGATAATTGCTTCAAATCAGTAGTTAATTTCATAC
GGGTTGTCTAAAGTGTCAGCCATATAGAAAAAAACAATCACTTATACAGGTTTATACGTG
GTAACGCGCAAAGTTACATACGTGGTAATACGAAGTGTATGAAACAGAACATCATGTTAT
AACGGCTGTCGCTGCCCTGCAATACGAGAATAAATAAGTCACATACGTGGTAACTCGTAA
GCGGTCAAAAAGTATGTGTGAAACAGAACACTCGTGTTATAATGACTGTTGTTGCCCCGC
CATGCGAGGATAAATTACATTTATTCATCAATATATTTGCCATTTGCTCCACAGCGCATG
CATGCGGTTCAAAAATAAAATGTGTGTAGCCGCTAAATGTCGTAGTAGCTGTCGGCAAAA
AAATCACGTTTGCCCGTGTTGAGAACTAGCGCTCTCTGGCGAGTATAATTGATGCAGTTA
CCAACCGCATATAGCGATAAAGAGACGATTATTTTACATTCTGGTCACAGATGAGAAAAT
CAGTAGAAAACCAATTGAAAAATCCTAAAACAAGCTAAATTTTAATAAAATTTGAAACCC
ATAAACATTAAGTATTCATTTCTACATATCTACCTAATGTGGAACTTTCAGAGATGAAAT
AGTTTTAAACCTGTTTGAGTCTCAACGTTGGTTTAAAAATAAAAAGAAAATCAAAGCAGC
ATCAACCAATGTTAAACATGCAAAAAACACCAATATAAGATTTATACTCAAGTTATAATG
GTATAAACCAATTTATGTGAAATACTTTATTTTGTAAAAAAAGATGGTAATTATAAGACC
GTGTTAATTGGTTTCCGGTGTCAAATCAGTTCACTAAATATTTGCTGCACTTGTTTTGCA
GAAGGCGACCCACTAAACACACTGATAACGAAGTTTGCTAACCAAGTCAGCAAGTACTGG
GATATTACCTCGATCACCCATGCTGATCTCAGCTCTAATTATAAATTCGAATTGTTTAAA
TAATTTCCCGTGTAAGAAGAATTAGGCGGACGTATTTGTGTTTATCCATTTAAATACAAT
GACGAGGGTTTTATTTAATTAACATGATGAAGAGATGGAAATTAACAACAAAACATCAAC
TCACAGTGGGTTGCAGATATTTAATTAAAACGATTATTATATAGTTGAAAGAAAAGTTTG
CGTTAAGACAATTTCATCACAGAATTAATTGTATTGGCCATAGGGTAAAAATGTGTTTTT
TTTTCGTTGAGTTTTAACTTAAACACCCTTAGGATTTTTTTTAAGTTATTAAGAGCAGAT
CAGCACATTTTAAAGGAAAAGGGACAGTTGTGTCATATTTATATGAACTATTATTTCTGT
ATTGTAACTGAGTAGAATTAACTTTTCATTTACGTCACTAAAATTATTGGTTCGTTCCAG
GAATTATAAATATGAAACTACAATGCAGACTTTTGTTGCTTTGTCTTCTGTATGTGACGT
CACAAATAAAAGTGACGTCATCCATAGGCACCGATTTGGGGGAATGTGCGTGTATGTGCT
CCGATGACGTCATGGGCAACAGACCCACATTGTTTTCTACACCAGAAGTTAGTAATGAAG
TTTGTTACGTTATAATCTAGTAACATTTTACCTCTATGGTAGCCGAGTGTTGCCACACGT
GTTTTTAATCTTTTTCTCTTTTGGCTGCTCCGGTTTAAAACCGTTAATTTTATTCCGACG
TTTCTATAATCTTGGTTTAAAACTGGGAATTCGTGCAGTTAGCATTGTTTTTTGTACCCT
ATTTTACTACCTTTTTTCAATTGTGTTTTAATTGTTTTATTTAAATACAACTCAGTATGA
CTTTAATTTTTCAGTGTGGGATTAGCAACTACATTTTTTTGACACTTTTAATTAAGATGA
TGGTGCGGGGTGTAAGATGGTGCGCAAACCTAATATCCAAATTTACTAATCGTGTTTTAA
ACAAATAACAATCGTATACGGTAGTCGTGAGGACACGGTTTTATAATTCTTTAAACGTTC
TTTGTTTACTACCAAATTGGAAGACAAAATACAATGAAAAGGTGTCTCAACTTTCCCCAC
CGTACTTTAAAAACAAATAGTTAAATAAACTACATAGTATGTTCACAGCACGGAAGATTC
TACGAGAGCATTAGAGGCGTAAAAGGTGATCTTGGGCCGTATGGGAGTTTCGGACCACCT
GTGAGTCATGTGTTATATAATAGGTTGAATAGCTTAGACTTATTATATTTAGTGTGTGTT
CGTCATTTAATTTCTCCCCTAAATATATATTATGTATGATTTCTATATTAAATTGTCTAG
AGAGCGGGAAACTAGAACCACGTGGAAACTTTAACACACACCCTCAGAATACAAGATATT
GCGAGCGGTTATTTTAACAAGTCGATTATTTTATTAATGGACATTATCTTGTTTAAACGC
AGGGCCCGCCTGGTCCACCTGGAGTGGCAGGAACCCGTGGAAGAACCGCTGATGGTAAAT
AACATACCTTAACGTAATGGTGGGCTACTTTTGAAATCATATAGTAAACACTGCAAGTCT
GCAACACTGTAACAAGTGTAAATGGAATCTTAATATAATTAATGAAGTTTAACTAGCGAA
GTTGTGGTAAAAGTGAACAATTACCGCTTATAAAGAATCCTCCGGTACGTTACATGATAG
CCTGATGAAAAGTATAGTAAGGGGTTAAAGGTGGGTTGGTAGTTAGAAGAACTTACAGGT
TATAGTTGTGGGTTAGTGGTTTTGTTTAGCGGGCAGACAACGTAGATAGAGGATTCTTAA
CTAGCAGTAAGCACTGACGAATTCTTCATAGTGTTTGATTTTCATATTAAACAATACGTT
GGGTAACTGTTTGTGATTGGTGGGGGGATTCTTCATTAGCGGTATGACTTTAAATACCTT
GCAAACTCCAACTGTATGTTGTGGATCATTTTTATTATTTACTAATTAGAGTGAGCTCTG
CTGTGGGCCGCTTTAAAAAAGGTAAAAAATATTCTTCTATACATTAATACAGACCCATTC
AAGGAACAATCAGATAAACCTCATGTATCGTGCCTTGCTACTCGTGAAAGTGGAGTCACT
CAATCTGGAGTTTATGAGTTGCTACTGACGGGGGAGCATGCACCATTTCAGGTGATTTAA
ATACAATGATTGTGACTTCAATTATGAAGTAGTGAGAAATTGAGAATAGTATAATATGAT
TTCCAATATTGAATTTGGAAGGCCATAATTAAAGACACCAGACTTGTTATACACATTGGC
TAACCTTAATTATCTGATTATGTTAAGACTTTATCAATTTTATGTTTATTTTTGTGACAT
TATTATGACATCACTAGGTGTATAGTGACATTATTATGACATCACCATGTGTATTGTGAC
GTTATTATGACATGACCAGGTGTATTGTGACATTATTATGACATCACCAGGTGTATTGTG
ACATGAACACAGCAGGTGGAGGGTGGACATTGGTGGGGAGTGTTCATGAAAACAATATTA
ACGGGAAATGTACGGTTGGCGACAACTGGTCTGGTATCGAAGGTCCATTGGAGCCACAAA
GTAAGTTAACAAGCATGAACATGTTTAGAGAGATCTGGAGTCTGGACCTCCCCTTTGTCT
GGAAATAGTTAACCATGTCTTTTTTTTGGAAATAGTTAACCAAGTCCTGGGAACGTACTT
GCTTAACAGGCAACAACACATTAAATGGTTTATTTGTCTTTTATTTTCTACAAATACAAA
TTATTCTGATATAATTGACCAAAGCAAATGTCATGTCTGCTTATCCACACATTGCAATAG
CTTCAACAACTCGGCCATGGGCATGGGAGTGTTTAACTTAACACGTACACACTTGCAGCA
TCATCAGCGTGGGTAAACGTGCAAACATTTGGACACCCAGAAGGAGCAACCAGTGCAGAT
TATAAAAGTCCAGCCTACTTTAAAACATTGGTAACTTTGTTTTGATGTCATGTTTTTCCT
ATAGTCTATCTTTTCGTAATTATGTATTAGTTTTTATTTTTATTATGCAACCAAATGAAC
AAGGACTTGTAATAAATTCCGCGAATCTGACCCTGATGCTTATATAGTTGATCGTTTCTT
GTATAGTAAAATACAGGAATGATCTGGTCCTACGAAAAGTAACCAACAAAAATCAAGGAG
GAGTTAATAAAAAGCAAAATCACTTAAGCAGAACATTATTTGGGAGGGTTACCACTTGAA
TGCATCGTGAATTAGATTATAACTAAACCTAATAAAACAAACTTATTTATCCCGCATGGC
GGGCAAGGACAGTCATTATACCACGGGTGTTCTGTTTCATACACCTCGTGCCTGTTTACA
GGTTACCACGTATGTAACTTATTTATCCTTGCATGGCGGGGCAACAACAGTTGTTATAAC
ACTGGTGTTCTGTTTCATACACCTCGTGCCTGTTTACAAGTTACCACGTATGTAAATTAT
TTATCCTTGCATGGCGGGGCAACAACAGTGGTTATAACACTGGTGTTCTGTTTCATACAC
CTCGTGCCCGTTTACAAGTTACCATGTATGTAACTTTGTGAGTAATTATTTTTTCGGGTG
GATTTGTTTCATTTAATTTTTACTGTATGTCAATGTAATATCCAGGCGACAGACATCATG
GTTATGCAAGTTCCCAACGACACTCCGATGTCTTCATGGGATTCTGAGAAGTTACTTCAG
TTTTACTCCAACAACCATTTCTTACGCAATTATGGCGGAACCTTGCAAGCTTTATTTGGA
AAACATTATCCATTGAAACAACAGCCTAGAACAAGTAAATTAGTTTTGTTAAATTCAATT
TAAATCATTTTATTATGAAAATTCGTTTTAGTTCTTGATGATTTGTTAAAACTATAATAG
GTATTTAAAGCCACTATTCACTTTCTTTCCACATTCAGACCTCGATGAAGGAAACCTTAC
CCCAATGCAGACAGCAGTACGTAACATATCAGCAGCAGCCAGGGCAGCGGTCACCAACTT
CCATATGTACACTTATGATGCAAGCACATATGACCAGATAACTGATGGAGGAAGCGACAT
GTACGATGATGGGAATCATGTAAGTATGGTGGGGTAACTTTGTGCTGTAAGGGTCGAAGA
CAATCTTATAACCGGACAGTGCGCATGAGGTGTATGAATACACCATGTGTGTCTGGTGTA
TAAGAAGACACCTATGTTACAACTTGACAGTGAGCATGAGATGTATGAATTTAATACACC
ATGTGTGTCTGGTGTATAAAAAGACACCCATGTTATAACTCGACAGTGAGCATGAGATGT
ATGAATACACCATGTGTGTCTGGTGTATAAGAAGATACCCATGTTATAACTCGACTGAGC
ATTTGTGTGTCTGGTGTATAAAAAGATACCCATGTTATAACTCGACAGTGAGCATTGGGT
GTATGAATACACCATGTGTGTCTGGTGTATAAAAAGACACCCATGCCATGTTATAACTCG
ACAGTGAGCATGAGGTGTATGAATACACAATTTGTGTCTGGTGTATAAGAAGATACCCAT
GTTATAACTCGACAGTGAGCATGAGGTGTATGAATACACCATTTGTGTCTGGTGTATAAG
AGGACACCCGTGGTATAACTTGACAGATATATGTTTATACCATTCATGCTTATTGTCGAG
TTATAACATATGCCTTTTCTCTCTATACGCCCATGTTACTAAACCTTCCCTTGCAGGTGT
ATTACAAGATAGGTGAACAACCATACAAGAAGATAGTATATGGAAGGAATTACAGGTAAA
CATGAAGTCATTGATCACTTGTCTGTATCTTGTGTATTACATGTTGTGCAACATAATTCA
CCATTGTGGGCGTGTGTTTCAAAACTCATGACTATAAGTTCTTTAAGATATATTAAAGGG
AACCAGCCACAAACATACATATGTGGTAATTTGTAAGCAGGAGGTGTATGAAACAGAACA
CCCATGTTATAAAGACTGTCATTGCCCTGACACGCAAGAATAAAGTTACATATGCGGTAA
TTTGTAAGTGGGCACAGGGTGTATGAAACAGAACACCTGTTTGTCGTTGCCCCACCATGC
GAGGATAAATAAGTTTCATTTATTCAACTTACTCATTTATAAGTTGTTGAATAACGTACA
GGGACCTGGCAAGTGGTGTGCAGATCACAAGTTACATGGACCATCCTTTCATGATGTTAA
TGTGGGGAGCTAATCCTGGTGGAACAGTCCCTTCATTTTCTATAAAGGTTTGTAGATTAT
AATTTGCAATAAATTAACCTGTTGTATTTTTAGTAAAAAGTTGTGCATCAAAATGTTTCC
TGTTAAGTATAGAATATGACTATTTAGACATGTAACATTATTAAAATAGTTGTTCTTTAA
GGTGGAAGTTTTGCATTAAAATACCTCTTACCCAATCGGTGCAATGTTTTACCAAAATAT
TTTAGAATTAATCTCAAATTTCAGCAGTGCTTAATAAGCAAGTATATAATTAACAAAAAT
GTTGTCAAAAAACATGAATATTCCCAGGAACTGAGCAGGTAACATTTTTTTGCCATTCAG
GTTGCTGGATATACAAAGAGATCTGGGTTTTTTAATTAAAACAAAGTTCTGTATTCATAT
TCCCCCTATAGGTTGTCTCAGGGACCGGTGCAGATGGTGCCGGCAATGCGAGGTCATTCA
GTGGGTCATTGACCTCCAGTAACCTCACTTGTAGTTACCAAGCATATGTTGTGTCTGGCT
TGAGTGACCCCTCAATTGGTGAAGTTTATTTCCTTTGCTCCAACCCAGTGGTATGTTGTT
GTTATTTCATAATTGTTAAATTTATTGTGTCATAATGATGGGATTATGATGTCATTATTC
CACAGACATGGAGGTCAGTTGTGACATCACAGTTAAGAAGGTCAGCGTGGAGTTCGACGA
CAGATAACTTGAACAACGCGGTATCAGTTGAGGGGAACCCCCAGAACTTCCTCATGGGTT
ATACTCTGTTATCAAGGTAAATGTTTATTGTTTGGCCGACAATTTAGACAAAAGTCACAA
CTGGGTTGGAGCAATTTGTGCCAAGTGTCTTGCCCAAAGCTGCACACTTAGTGTCAGTAG
CCTGTTTTGCTTTGGTTGATCCACAGTGCTGGCTGATGGAATAAAGTTACAAAATATCGG
TCTCCTAATCTTGCAACAAAAACATCTTTTATTAAATCGTTGTAAATTTATTCCGATCTA
TATTTGTGTTTATGTTATAATAGTGTTTGTTATTTATTATGATGTCATAAAATGTTTTTC
CAGAAACAATCTTCAACACAATTCGATCGATTCAATAAAGATTGAGGCTGTGTTGGGACT
AATTATGCAAGCATTGTTACCACTGCCTCCAGTGGCAGGTGAGAAAATTCATGTTTAACA
TTAGTTTTTACTCATATTTTTGGCCCATTCTGATCATAACAGAATACACCATTAGACTAT
TCCTATGTATAACGTTATGGTTTGATATGCTATATTATATTGCAAGAAACGTCCAACCAG
TTGAGTGCTAAATCAATTCAGATTCACGGATATATTACTGTTGTATTTAAACTATTTATA
ATAGAGATTAAAAAGTTTTCTGTGTTACTTACATTTGACTATTTATTAATATGATAACTT
TAATATTATTGTGATAACGTTATTGTTTAGACATCAATTGTGCTCGCTTCAACGAAAGTG
TAATTGTTCCCGTGGAATACATAAAGGGGAGTAATGACGTCATAATGAGCAAAATTCCAG
TATCGTCACGAAATCAAGTTGAACCGGGATATATTCACTTGCGTGCTGTAGATGTTAGTG
GGGATACTTATGCTATGTGCCCTGGTGTAAGGTGTGGAATTAGTGTAACTTATTTATTCT
TTCCTTAGAACGCAGGTGTTCCGTTTCATACACCTCATGCTCGCTTGTTTTTTAGGGTTT
TTTTTTTTATTAAATTGGCTGACAATTTATATAGGCAACCCATAAGGAAACACTGTGTCA
TGGCATAAGCTGGGTATGTAATGACACGCGTCACTTATTGCTACAACCCATTGGTCACTG
TAACAAATACAAACTGGAAACCAAATTCTAAAGATAAAAATATCTTTTTATCATCAATTA
TGTATGAAATTTAATTGGCGCTGTTTTGAGCAATTTCCCTTTATAAACAAGAGAGCGATA
TTTGCAGAACATCTGCATGTGATTCACAATCAGTATGCCTTGTGGGGATTCCCCATGGCC
ACAACTCTACAAGAAAACAGATGGAAAACTGCGGGGATTTTGCAGGTGGGTGGGACCAAG
TGTGTGTTGGACAACTGTGTGGGGAATGTACTTTGTGTGGTGCACTTAATATTTGTATAA
AATTAGTGCATTAGTATTTTACTGAAGTAATCGGTACAGCTGCTTTAAACTGACAATTCT
CAAAGAACTCTGCATGTGATACCCTGATTCGTGATGTCATATTACGATGTCAAATCAATA
ATGTCATAAATATGTCTCTTTGAAGTTAAAATTAATTAATACAACAAAGTGAAAGAAATT
CGAAACAGAACGACTTGTTAAAAACATAGTGTTCGTAAAAATTACTTGTGTGTAGTGTCA
ACAGATTGAGGAATTTGTTGAGTTACCTTTCTATTGGTGGCCCATAGTTGATAGTTGTTG
TTTTGGCAGGTTGGGCCGGCATTTTATCCGAACACCCGACAGCAACTCTCCCATCAAAGA
CTGCTCGATCACTCAATGACCAAAAGTCAAGTTTCCTTATTTTCACGCGATGATCAATCA
ATGTTTTGACGTAATTTGATTCCAGTAATTCAGTCAAACTTTAAATTACTCATAAAGAAA
CAATCAATGAATATTCTTACTTATCAAATAAAAGACGTAGTGTGTAGTTTTGAACATAAG
TTGGATCCATTGTCTCAACTTTAACTTGAATCAACTGTGGTTTATGTAGCTTCTGTTCAT
AGTTCATTCTCACTGTCAAGTTATAACATGGGTGTCTTCTTATGCACCAGACACACATGG
TGTATTCATACCTCATGCTCACTGTCGAGTTATAACATGGGTGTCTTCTTCTACACCAGA
CACACATGGTGTATTCTTACACCTCATGCTCACTGTCAAGTTATAACATGGGTGTCTTCT
TATGCACCAGACACACATGGTGTATTCATACCTCATGCTCACTGTCGAGTTATAACATGG
GTGTCTTCTTATGCACCAGACACACATGGTGTATTCATACCTCATGCTCACTGTCAAGTT
ATACATGGGTGTCTTTTATACACCAGACACACATGGTGTATTCATACACCTAATGCTCAC
TGTCGAGTTATAACATGGGTATCTTCTTATACACCAGACACACATGGTGTATTCATACAC
CTCATGCTCACTGTCGAGTTATAACATGGGTGTCTTCTTATACACCAGACGCACATGGTG
TATTCATACACCTCATGCTCACTGTCGAGTTATAACATGGGTGTCTTCTTATACACCAGA
CACACATGGTGTATTCATACACCTCATGCTCACTGTCGAGTTATAACATGGGTGTCTTCT
TATACACCAGACACACATGGTGTATTCATACACCTCATGCTCACTGTCAAGTTATAACAT
GGGTGTCTTTTATACACCAGACACACATGGTGTATTCATACACCTCATGCTCACTGTCGA
GTTATAACATGGGTGTCTTCTTATACACCAGACACACATGGTGTATTCATACACCTCATG
CTCACTGTCGAGTTATAACAGGGGTGTCTTCTTATACACCAGACGCACATGGTGTATTCA
TACACCTCATGCTCACTGTCGAGTTATAACATGGGTGTCTTCTTATACACCAGACGCACA
TGGTGTATTCATACACCTAATGCTCACTGTCGAGTTATAACATGGGTGTCTTCTTATACA
CCAGACGCACATGGTGTATTCATACACCTCATGCTCACTGTCGAGTTATAACATGGGTAT
CTTCTTATACACCAGACACACATGGTGTATTCATACACCTCATGCTCACTGTCAAGTTAT
AACATGGGTGTCTTTTATACACCAGACACACATGGTGTATTCATACACCTCATGCTCACT
GTCGAGTTATAACATGGGTGTCTTCTTATACACCAGACGCACATGGTGTATTCATACACC
TCATGCTCACTGTCGAGTTATAACAGGGGTGTCTTCTTACACACCAGACGCACATGGTGT
ATCCATACACCTCCTGCTCACTGTCGAGTTATAACAAGAGTGTCTCCTTACACACCAGAC
GCACATGGTGTATCCATACACCTCATGCTCACTGTCGAGTTATAACATGGGTGTCTTCTT
ATAAACCAGACACACATGGTGTATCCATACACCTCATGCATACTATCCACATTCACTTAA
CTCCAGAATTCGTGATTGAATTGTATTTTAATTAATTCGATTACTGATTAAACCACACAT
TGTACGTCACAATTGCCAAACAATCACGCGCGATGTTAAGAAACTCTGCTTCGAGTAAAT
AACAATAGAGACGAAGCGACATCATTCTTGGACTTTGCATGTCCTGCAGGCTCGGTGTCG
GTGGGGTGGTCAGACGATATCCCGTCCCAACCTGTTGAATAGACGGGACATGTTTATTCT
CACATTGCCTCGTTATAACACGGGTGTTTTGTTTCCTAAAGTTCCAACCCAACCGGATAT
CAACGAATGTAACTCATTCATCCTTTTGTGGCATGGGTAAAACACGGGTGTTGTTTCATA
CACCTCGTGCCCGCTTACGAGTTACCACGTATGTAACTCATTCATCCTTGCATGGCGGTG
CAACAACAGTCGTTACAACACGGGTGTTCTATTACTTGAGCCTCGACCAATATTCTCTCG
GCTAGAGACGCCCTAACCACTATACCAAACGTCACACTTTACGTCATAATAAGTTGGTTA
CGACTTAAGGAGCGTTTAATTGTAACGTCATATACAAGACCACAATAGTCATTATTACGT
ACCAGCGAAATCTCCACAAGCCCTGGTGTTTGTTGGTATGGTGTTGATTCCCCCAACACA
AATGGAGGAGGGACGGCATGAATCAGATCTAGAACATATTGTGTTTATTTATTATGACGT
CACTATTGTTTATACAATGACGTCATTATTATTTCTATACCGTGATCTGTAACGTAATGA
CGTCATTAATACTTCACCATTATTTATTTAATGACGTCATTATTAGTTCACTAATATTCG
TTTGCTGACGTCCTCAATACGTCACTAATATACATTTGAAGACGTTGTTATTACGTCACT
AATATTAATTATTACCTTACACCAGGACACAATGCGTTTGGAACACCTTTCGGGTCAAAG
GCTCGGAAATGAATGAAACCTGGAGGTGCTCGTTCCCTCACCGCTGGTGGTATGTGTGAC
GTCATGGCCTCGTTGGATCCGACGTCAAATTGGACGGGAACAACCAAACTCTCGTTCAGT
CGGCTGCAGTTGAAGTCTATTGTAACGAGCATTGCAGGTGAGAATTGGTTGATTTATTTA
ATTATTTAAAAAAAATTATACAGTAGGTTGAGGAAGATGGGACACCTTTTCATTCTATTT
TCCCGTCCCATTTGGTAGTAAACAAAGAGCATTTAAAGAATTCTAAACCATAACCTCGCG
ACTTTCATAGACCGTTGTTAATTGTTTAAAACAAGATTAGGGTATCTTTATACTCTGTGT
CCCATCTTACCCCGCCCTACTATATATGTTATTGCTGCCAGCTGTATTGTAGGTTAGAAA
GAAAACTTTTGGTAATGATTTGTTTTTGTGTTCCTAAAGGACCGACGTTTTGTCTGCCAC
AAAACATCATCAAGTGTCTATGGACAATGAAATGCTTTGTTTGTTTAATGACGTCATAAA
CTTACTTTCAATCTGACGGAATGAACTGATTTCTTGCATAATTCGTGTCAATGCTGCCCT
CACGTGACTGTTGGTCACTTGGAAATCGTCATCTCTGGGATTAACGGGCACGTGAGTGAA
AATGCTTAAACGGGCACGGGTGTAAAAAAATCAAATTAGGCATGCATATACAAATTTAAG
CTTACATAAAAGTTGTAATTATGCCCTCTATCCTGTACTAGAGTGTATTATTATGAGTAT
GTCACAAAAAGTTCGAACCGACTTTTAAAATCAGACAACTCGTTTAATTATTAACAGTAA
GTGTCGGGATTAGCGCAATCTGTGCAACTATGTCGCGACTCTTGGTAAACCAACCTCGAT
AACAACGTGTAGCCAAATATCACGGACTCGGGGCTTCCACCGATACTTGCGACGTTGTTT
AAGTTATCTGTTCCTGAGCTCCATGATGGTGTTTCGAATGACGTTGGGGCGACCGAACCC
CAACCCTGTGGACACAGATTAGGTTAATTATACTAAATATTCATACTGGACGGTTAAGAT
CTTTGTCGGGGGTAATGGGCCAAGTCTGGCCTAAATCCCAGGTCCTCACAGACCTCACCC
ATACAGAATAGAATAAGATCTTTGTCGAGAATATAGGATTTAGGACCAATTTGCATTGCC
ACCCATCGCCCACTGGGGTATGAGTTGTATGCAGTGTTATATTCTAGAAAATCTAGGAAA
CATTTATAGGGTTCTAGTTCTACACATATTCTTTGTTTACTACCAAACGGAATGACTTTT
TCTAATTCGTTTCTCTTCGTTGTTTTAAATAGTTTGAGCTTCACTGTTGCATCCAAAAAG
ATAAATTGCATCTACATAACGTTACTTACCCTTGGGTTAGAAATATGGAAATAGACTTCA
CATATAGTTGGATCATTAGCATCCCACACACTGTAAGCCTTGTATGAACTACTTAGATCT
TCGTAAACAACGCTCCCGCTATAAGTAGCGTGTCTACCACTTCCGTCTGCTCCCGTTCCA
GATTCAACCTGTTTATGACGTCATAGTATGTTAACAATACGCTTGTGACGTCACCACTTT
TTTCTTGTACGTTAGTTAAATTAGGAGCGTTATTTTTTTAAACGTATAGTAGGGTGGGGA
AGATGGGGCACCTTATCATTCTGTTTTCTCAGGTCATTTGTATACACAAACAAAACCAAA
TAATTTAAAAACGCTTCTCGATTCCCATAAACCGTTGTTGATGGTTTAAAACACGATTAG
GATATTCGGATACGATGTGCTAAAGGTGTCACATCTTCCCTAATCCCACTATTACAAATT
CAGCACTGTTGTTATAAGGTCAGAGCTTCCTGAACTAAGAGGTTATTCATATACCAAAGC
AATTACGGTTTGTTGAAATCTTGGTTATAAATGTCTTACAACAACAAGAGCGCTAACTTT
GTTCTGGTCGTTAATACCTTTATTTGGAAAGTATCGACGGCTCTTGCATGGTTTCCAATC
CACATAAGCATGAAGAAAGGATGGCCCGTCGAACTTACGATCTCAACCCCGTTTACTAGA
TCTCTGAAATACAGTTGTTGTTCAAAACGTTTTATGCTAAAAGTGGATTGCCAGTCAAGG
AGATTACTGTACAGCTTAGTAAATGGAAGTGAAATGGTTGAGTGAATGAATCGAAAAATA
AAATAGCAGAATCCCCTTTGTTTTAAAAACTCCACCAGTAACAATTATTAAACGTATAGT
AACTTACTCGTATTTACGTGTGTAGGTGATTCTTTGGAAAGCGTTGCCTCCGATTTTGTA
AAATACCTGCAAGGAAATGAATCGTTATACACGCTGTGAGTAAAAAAGCTATTTACGCTG
TGAACAAACGACTTTTTGTATGAATGTAACTTTTATTCTCGAGTTTTGATAAAACGCATT
CGTTACAAAACGAGTGTTCTAATTCTTACACCTCGTGCTCGCTCGATGTATATACCTTTG
TAGGTGAATGTTTTTCACATTTGACGATTCGGACAACCAATTAGTGACCACTGGGTTGGA
GCAATTACCGTTAAATGTCTCGTCCAATACACATACGCCCATAATGGTCATTACCTTGTT
ACCAGTATCGTACATGTCACCGCCGCCATCGCCAATCGAGTTCTGTATGCCCGAGTGATC
GTAGTTGTAATTGTAGAAGTCAGGAATTGTTCGCCGAATGTCTGGCTCGACTCGGTTAAG
AGCTGCCAGTATTGAAGCTATGCCTTCGTATGCGGTTTCTGGTTTTGAGGAATGAATGAG
TAAATGCATGTAAGAATGAATGAACGGATGAATAAGTGAACGATTGTCGGAATGATTGAA
TGTAAGTTAAGAATAAATGTATAATATAGTAAGGTGGAGGAAGATGGGACACCTTTAGCA
CATAATATCCAAGTATCCCGATCGTGTTTTAAACAATTAACAAAGGTCTATAGGAGTCGT
AAGGATACAGTTTTATAATTTGTTGAATGTTCTTTGTTTACTATTAAATGGTTTGAGAAA
ATAGATTGAAAAGGTGTCCCATCTACCACCACCTTGCTACATCAATGAAACGTAAAGTTT
CAAAAATGTTTTTTAAAAGCGTTTACAAATATCACTAATTAAAAACGTGACTATATCAAA
CCCAAAATAATTGTCATCTTTACCAGACACCAGTGACTTCCTCAGTGGAAAATATTTTGA
ATACAAAGACTGCAGAGTTCCTCCATAATTGTTTAGAAATCTATTATCAGTGTAATATTT
GAAAGTAGCGCTGTCCGCCCATTGGCCAGATTCGGCGTCGTTGGGCACGTGCCATATCAT
GACGTCACTTCCCTATTTGTAAAGAATATTAGGTTAAAAAAATTAACATTTTAAACCAGA
TGGGACGGAAGAACTATTTCACGTTATACATGATGACAAATAGAGTATGAATGAATAAAC
GTAGCTTGTGTACCCTCACATAGCAGCGGGGTATCGACAATCGTTATAACACGGGTGTTC
TGTTTCATACACCTCGTGCCCGCTTCCGAGTTTCAAGTTACAGAATGTCTGGAGTTATTT
GATAACATTGCTAATTGTGACGTACCAATAAGTTGTAATAGGCAGGGCTCTTGTAGTCAC
CGCTAGTGGCGCCCTCCACGCTCCCGAAAACATTAAAATTCGACCAACTTCCGGTTCCTG
TTAATGTGCATTATGGCGTAGCTACGTATAGTAGGCCGGGGTAAGATGGTTCATGTTTTT
ACTTCTTTTTTCGGCACATTTTTTAGCAAACAAAAAATATTCACAGAATTATATAACCGT
TCCCTGACTAAAAGAGCGCTGTTAATTATAACCAGCATTCGAATCTTGTTTTTAGTTTTC
CATCTGTGTTGTTTCATATTAGTAACAATTCGGTTTATGACGTCATTATTTTCTTGTATG
ACGTAATGTGTGCCTTGTGTGACATCATATGCGTATGTGTGACATAATGCTCCCCGACAG
CGCGCATGATGCTTACCTGTTGTGTTACTGGCACCCTGGTCGTTGGACCACTAGTCACCA
ACCGTACATTTCCCGTTAATGTTGTTTTCATGAACGCTCGCCACCAATGTCCACCCTCCA
CCTGCTGTGTTCATGTCACAATACACCTGGTGATGTCATATTAATGTCACAATACACCTG
GTGATGTCATAATAATGTCACAATACACCTGGTGATGTCATAATTTACGTAATATTTATT
ACGTCATCATTACGGATTGGAATATTTATTTTGAAATAAACAGTATTTATAAACACGCTC
GTGACGTTACAATATATGACGTTACACAACATGACGTCACGCAATATGACGTCATATCAC
CTCAATATTAGCTGAAGTAGGGCTTGGTTTGATTGTGTAAATCCCGTTAGTAGTTTCACC
GGCGCTTCTTATTTCGAAACATGAGGTGAAAAGACCGCCACCTCCGGTACCACCAGCTGT
ATATAAGTTACATTGTTAATTGCTTTGTTTTATTGTTAATTGCTGGTTTGTTTGGCGCAT
TATAAATATTTTGTCAGCGAAAACAGTAGCAGTGAAACAAAGAAAAAATGTAAAGAAAAT
CGTATTTTTAGATTATGCTAAAGAAATGTTAATAGCTGTTAAAATCACGATTTGGAAGTA
AAGGGTATTATGTGCTAACCGTATTCATCTTACCCCACCCTACTATATATTACACACTTA
TAACTCACCCACGCCTGGCGGTCCCATCTCCCCCCTCAATCCTGGCGGTCCCGGCATACC
CTGTATTACGTAACAAACGTTAGTTAAAATAAATTTTACATGATTTCCATGATTACCGGA
GGTCCCGACTTCCCGGGCCTTCCAACGTTTCCTTTGGGACCCCTTACATTGTTGAGGAAC
GATGCTCCCTGTGACGTAATAATGGTAATTAGATTACATAACTACATATTAAAATAATAC
AATTTCCAATAATTCCATGCTAAAGTTTAAAGTTAGAACACAAACAATTTAATTATTTCT
TCAATACGATAGTTTTAAACCGAACTGTTGAAATGGAAACACTTGTTTTACAATATACAA
CATATTATTATGTATTTATTTGGACACAATAACAAAAATAACATTAATTAAAACAACGAA
GAAATCGGGACAAATAAAAGCGTGTTGTCTGAAGCAACAACAGTATTTAACAAAAATCAA
CGAACTTTCACGTTACAAACCTAATTAAAGACCCTTATAACATATTTTTGTGCTTTATTT
CATACTATGACGTCACACTGACGTCATCACTCACCGTGGCGGTGGAGCTGCCACCAATCA
CCCCCCCACTTCCGCCTGCACCACACATGCAACCGCAACTACCTAAATCGACTCCCACTG
ATGACGTATAATGCAATAACAGTGACGTCACTGTGACGTAATAAACTAAATTTCGCGCAA
CTTCCATTGTAGCCTAACAGCTAAAACGTAAATGCATTATGAATTGCAAAATAAAAAACT
GACCCTCGAATACTGTTAATGCTCCATAAAATATTGTAACAACCACGCTTTTGAAATGAC
GCGCTTTCCCAAACTTTTTATCCACAGCCTGTTTTAAACGACTGTTGTTGGTTTCCTTCT
CTTCATTGTTTTAATTTATTTGATCTTTCCTATCGTATTCGAGAAAAGTCATCTTTTTTA
TTTTATTTAATTACAATGGCGACGATTATTTTTTAAACAACAAAAAAGGAATTAGTGGCA
AATCGACGATCGTTTTAAAACACGGATAAAATCCACTAAATTTTGCACCAATGCTCGAAT
GCGCAAACTTATCACCGCTTCTATTTTCGATGTGGGTCATTCCGCTGACGTAGTTTGGAG
ATAACAAGAATAAATGTTTGGATTTGATAAGTTTGATTGTTCAAACATCATCACTGATTG
TTGTTCACAAGTCGCACTGTGACGAAACAATCATGATTGCAATTTCTCCTATTATTTAAT
AAACAACAAAACAATATGCATTGTTGTTCAAAGACCAACTTTTATTACGTCATAATGAAC
ATTAATTTTCGATTTTTCGTACGCGATTTACGTAGTATTATTCGTTTTTATCCGACAATG
AGTCTTTAAACGGTACGAATAACCTGGTGCCTCAAAAGCGCTAAAGTATTTAATTGTGGC
TCTATATCGCCGTATAGCGGATGAGTTATTCCGGATGCGAATGCTGTGCCCTGGATGTGA
CGTAACACTATAATACAATTATTTCGCGCTAAAACAGCAACGCGTGGTTGTTTTGATATA
AATCACTGTTTCTATATAATTGCAATAGTAGAGTGTATAAAGATGAGTACGAATGCACAA
CGGTTGTGGCAGCTTGATAGTAAAACTAATATAACACAAATTTAGCAAGTTACAAAATAT
ATAGTAGAGTGGGGTAAGATGGGACATGTTTTCATTCTCTTTTCTTGTCGCACTTGATAG
TTAACCAAGATTGTTTACAGAATTACTTAACCACATGTTCACGACTCTAAAACATCGTCG
TTAAATGTTTAAAACACAATAAGAAAATATAGGATTTAGGCGCCAGTGTCCCATCTTACC
CCACAATCCTATAGTTTACGTAGAAAGCCTAGTGTGCGTAATAGTTTACGTGATCATAGT
TACGTCTGATTGTGCTATTTTAGATTTACGCAAACTTTTGACGTTTTGTTTCTCGAGAAG
TGACGTTTCTACGTTCTCTATATATTTGTATATAGGTCGTCTTCGGGGTAACGTCGGTAT
GATTTTGTTGAGGTAACATTTGAAACTTAGTGTAAAATCTATCAATTCAGATTAATCGAC
TATGCAAATGATTTGGCAGGAAAAGTTAATGAGTATGTTCGACACTTTTACTAAAGTAGT
TACGACCGCCATTTTATTGTAAATTTCTTTTCTTTTAGTTGTTTCAATTATTCAGCAAAC
TAATTATTCTGTATAATGCAGATTACTTGGGGTTCATAGGTGTTTTCTAGTTTGAATGAC
TTCATCCTCTGATGTAACGATGACGTCAAAGCTAAGGTCTATATCATTGAGTGGGACAAC
TGAGGTGACTGAGGTGACTCGAACTTCAGACCATGGAGACAACGTATTAGGATTCGCCAA
TAAGTGAGGACGTTTACATTGTGTTGCGGGTTTAGCAGCCACGCTTTTATTTAAAACTTT
TCCTCGAGTATTTTTACCCATAGCTTGTTTATACCAAAGTTAGTTTATACGACTGTCCTT
TTCCTGCTAATCCTTTATTTTCGTTGGTGTTTAATCTTCGTTATATTTTATTTAGTGAAT
GTAATAATACCCATTATTTCGTCATTTTGCAGGATACGTCACACAAATCTCTTCAATGAC
GTCACAATAGTAGCTGACAATCGAAGATTTCCAACCAATAGAATGATCCTGGCGACTTAT
TCAAAATATTTCGAACGTCTTTTTATCTCACAGGTAGGTGGCGCTATACTAATGTTTAAA
ACGTTGAAGGTCTTCTGCTCCACCTTTTAATAAACTAAAACAATCACTCACAAAGTTGCA
TACGTGGTACTTCGTAATTGGCCACTTGGTCCATGACTTCCGTTACCCTGCCATACGAGA
ATAACCAAGTTATTCATTCTTGACACGCATTCATTTATTCAATTCGGCAGTTTATAACAC
AAGTGCATTTATATGCTGTTACTGCTTGGCATAGTGTTTGATTGTGAAGTTATATTCACC
CTCTATGACGTAACAAACTTGTTTCAGTTGACCCTTGACCCTATCGTCCACCTTGATGAC
GTAGACGCACAAAGTGTTGGGCTATTAATTGAATTCATGTACACAAAGCATATCAACATT
AATATTAACAATGTGTGTGAGGTTCTTGCTGCGGCTGATCTACTGGAAGTACAATGTAAG
TTTAAGTTATTTTATATGAGTGGCACGTCAAGGCATGTGTATATAGGCCGAAGTTGGCCC
CTTCTCATAGTAGTAACTGTATATTCTGAAAGGGTAAGGTTCCACGACAAGGCATGCCAT
GGAACCTTGGATTTAGCCCAGAGTTGGTCTATTATCCAAACATTGTATGGTAGGGTGGGG
AGAGACACCTTTAGCACATAGTATTCAAAGATCTGTGTTTTAAACAATTAACAACGGTCT
ATAAAAGTCGTGAGGATACGGTTTTATAATTCTTCGAACGTTCTTTGTTAACTACCAAAT
GAGACGAGAAAACAGAATGAAAAGGCTTCCCATCTTTCCCTATTCAGTTATATATGTACA
TTCTATTCTATATGTGCGACGTCCTACAGTGAGACATACTAAGAAACTTGGCATGTTTAC
TCATTACCCAAAACAACACCCATGTCAATAACCTATTTTCAGCTGCCAAAGATTTTTGTC
TTGAATTTCTTGGGCGCGCCATTTCTGTTCAAAACTGCTTCACCATCCAAGGTATATCGC
GACAATATAGTAGTGACGAACTCACCACCCAAGTCAATGTGTTTATATCCGAACACTTTG
ACGTTGTGACGCAACAAGAGGATTTCAAGAAACTGTCAAACAATGACGTAGACAATTGTT
TAGGACACGTCAGTAACCTTGATGTAAGTAGATTGTTTATTTTATGAAACTTTTTAAATA
GTAGGTTTGGACAAGATGCTTCATGTTTTCTTACCCTATTTTTGTAGTAAACAAGGAATA
TTTAACGATTTTATGAATGTACAACTTACAATATGAAAATATTCAAACAGAGCAAAAGTA
ATAAAATTCTAACACTTTTTTGTTAAATTCGAAATATTTAACTGGTTTGAAACGGTTCCT
TCCCACCAATCGTAGCCTCACAACCGACACCAATCTCCGTTCTATATAACCATTCCCTCA
TGGATCTAAGCAGGTATCCACGGAATCCATATACACAGCCTTGGTATCCTGGGTGAAACA
TGATCTAGAAGAGAGACGATCCCATCTTTCCCGTCTCACCTTTCATATCAGCTTCAAACA
ACTCTCGCCACAGTTTCTACAGAAGGAAGTTTTGTCTGAGGTATGACGTCATGATGACGT
ATCTTTGCCGATACAATGGCACAATGGTTGGAGTCCTTTTATTGTAGCCAACAGGTTACG
GGTTCTAGGCTCGTTGCCGCTGCCATTTCGGACGTATGTGTCCTTGGGCAAGTCTAAACT
CTAAAGTGCTAGTCATACATAAAAACAGTCCCCCACAAAGTTACATACACGGTAACATGT
AAGCGAGCACGAAGTGTTTGAAACAGAACACCTGTGTTATAACGGTGCCCTGCCACACAA
GGATAAATAATTTTCATTCACTCATCCATCTAAGCTTATATTTTTTTAGCGATTGATTCG
AAACGACCTGGACTGCATGAACAGGGTTTGTGACGCAATATCCGGTCATTTAAACAGATT
CTCGGAGCAAGGTTTGTGGTCGTTTGGTTGTGTTGATAAACTTACGTGAAAATCAATTCA
TTTCCAGATCACGCGACGCGCTTTATTTACATCGGTGGAACAGAGACACTGTGTGACGTC
ACAATGTATGATCCGTCTGGAAAGAAACGAACGATTTTACCGGTTAGTTTGTTACGTCAT
GATCGTCACTTAGGTTCATAAACACGATTTTCTAGCCAGTTCTAATACAAACGAAATAGT
CCATATGTAGAATACAACGTTTACCTTAAACGTTTCGGTTTAAAACTAAAGCCATCTTCG
GTGGTGTTTGACATGGTAATTATACATCTGTGCTGTTACATATATATATATGCTCTTGCT
GATAGCCATATTAAACTTTTGTAAAACATCTTATCTGGCACTTATTTGCACCGACATTGC
AACGTCGTGTTCATCAGGAATAACGTAACGTTCGAGGTAAAAAAGATATCATAAATATCG
ATGGGTTGTTGTGTTTATTTAGAAGTTGTGGTTATTGTAATTGGAATAATGACGTCGCAG
AACCTCGTAAACGGACGTGACGTAGCATGCGCGGCTATGGTTGGCTGCACGTTGTTTTTC
ATTGGTGGAGATTTGAATGTTGGCGGGAAGGAAAGTCCATCAAACGCCGTGGATTGTCTT
AAAATGGACGATGATAATTTATTCTGGGTGAAAGCTGCTCCGATGAATGTAAAGCGGGTG
TTGGCTGCTTGTGCTGTCATACAAGGTGGGTATGGGAGAGGTGTTCAGTTGCTCACTTGC
TACAGGTTGTTACAGGTTATCCATGATATGAACGTGCTAGAAATGTGTTTGTGCAGGTGA
TAGTAATGTTGTCACCTTACCCGTTGTTTCAAATACAATCACCGACAAAGTAACATACGT
AGTAACTTGTAAGAGGGCACGAGGTGCATGAAACATAACACCCGTGTTATAACAACTGTC
GTTTCCCCACCATGCGAGGATAAATAAGTTACATATGCGTGGTAGTGGTAAGCGGGCAGC
AAGAGGTGCAAAGTAGAACATTCGTGTTATAACGACCATCGTTCATGTTGTTTTTTTTAA
TTTGTTTTTATTTAAATTTAATTTTTAAATTTTTTCCAGACACGATATTCGTCGTAGGAG
GTCACAAGAAGAACCAGTATCTATCATCAGGGGAATTTTATTCACCTGTATTCGATACTT
GGGAGATGATCGCTAACATGAAGCAATCAAGACACGGTCATGCATTGGTTGCTTGTAAAG
GTATTTGTATATTACTGTAAACATATCATTAAAATATAGACAGTGAATACGCAGCTATAT
ATACCCCCGTTATAACCAGTCAAATTGCTGTATAAGATACAGTTTGCCCACTATTCCACA
AAATAGTCGCATGTTAACTGTAGTGTGTTTTAACGACTATCGTAACCGTAATCAAAGAAA
CAAATAAAAGTCATTACACTAAAGTTTGTGTGATATATATAGGCATTTAAAAGTTATTAC
AATATATATATAAGCCTACTTAAGATGAATAAGTACTTCCTCATACTATTTTCCTGTGTA
TACACCTCGTGCCTTCGAGGTAGCACGTGTGTAACTTATTGGGGTGAATGTATTGGCGTT
ATGTTACCATCAACCCACACACTTTTATTCCCACACTCTAAAAAAACTTGACGCAAAATG
CTCAATCAAGTGCTTGATTGAGCGCATTTTTTCAATCAAGTCGCTTCGACCGAATCAAAT
TCGCGTCAAACGTCTAGATTCGAGAGAATCGCTCTCGGACTTACATCAAAATTTGATTCA
GAGGAGCGACACGAGAGAGTCACTCACTTCTTCTCGCCCTTATTATACGTCACGCGGGAG
CGCGCCAAATTTTAAACGGTCTTGAACAAAGTCTTTAGACTGTGGAAGTGTTACTTAATT
CTAAGAGGAATCAGGTTTAATATCGTAAGATGAGAAAAANNNNNNNNNNNNNNNNNNNNN
NNNNNNNNNNNNNNNNNNNNNNNNNNNNNTGTTCCTTCCTATTTGTTGTCTTTCATTGCG
TATAATTTTCCCAAGTCAACACTTTATCTGCAGTGTTTATAATAACTTGTGTATGCTGTG
CCAATTAATTAAAAAACACAAAATAAACATTTTTCACCCCAAAAATATATATGTAGAATT
TTTCATACAAATCAAGTTTAAATCAAAATTTGATTGAGATCGGCCCATTTTAATGCTAAA
AAATCGCTGAAACCGAGCGAAATTTTGACGTAAATTTGATTTAAAAAATTGCGTCAAGCA
CTTGATTCAAAAATTTTGCGTCAAAATTTGGTGTTGATTGAATTTGATTGAAATTTGATT
GAACTTTTTTTACAGTGCAGGTCGTTTATACGCCATCGGTGGCCACGGTGGTAAACATTA
TCTTTCATCGGTAGAACGATATGATCCTGTAGTTGGTGAATGGAGTGACGTAGCACCCAT
GCATTCACCCCGATGCTGGCCGTGTGCTGTCGTCATTAATGACGTCATATACGTTATAGG
TATGTATACTTTATTTGCTTAAAGTAAAAGGGGACTTACCCCATTACCCCAAACACCCAA
GGTGGTACCATCTATACCCCACTGAGGCAGTTTATAGACACTCAATAATAAAGGTTCTAA
TCTATAATGGTTTGAGAATAAATTACAATAAAGATTGCTTAAAGCTAACGCCTTTTAAAC
CACGTAACACCAACCTATATTTGTCAGCTTTGAATGAACATAATAAATGATCTTGAAATA
ATTTTTCTCTTCTTAGTTGTTTAAATAAACTTTAGTGTTACGTCACAGGTGGAAGGTCAG
ATCGCGACATGACGTTGCGAAGTGTCGAGATGTATGACGTCAGCAAAGATATTTGGTGTC
ACGTGAGCGATATGAACCGATACAGATGCGCGTTTGGGGCGTGTGTTGTGAATGGAAAGA
TATTTGCTATAGGAGGGTAAGCGGGGTCAACCTTATATATGAGAAAGCGGTGTGGGTGCT
GGGTTTGATTTGGGGGGTCGTTTTGTAAAAGGGGGTGCATAACTGGATGTAACTTATTCA
TTCTCGCATGGCGGGCAATTAATGACAGTGGTTATAACACGGGTGTTATGTTTCATACAC
CTCGTGCTCGCTCGAGTTACCACGTATGAAAGTTTGTAGGTGTTTGTTTTTCTGTATGGC
TAACCGTTTAGACAATCCATTAGTGACCACGCTGTTGGAGCAATCACCGTTAATTTTCTT
GTCCAAGAACCCAGCATGTATGCCCACAACGGCAGCACCTTTAAGGGGAGTGGGGTACTT
GCAGTGGGTACGTCATGGTGAAAGCTATACTGCCCGTGTGCTAAAATAAATAAATTAAGT
TGTTTCTATTTGTGGCAGGCTTGGCTTCGATGGTTCCACTGAAAGAAGCACGGAAAGTTA
CAACCCCGCAAACGACGAGTGGAAAGTTACAGAAACATTCACAGCCAAGTTATACAACCA
TTGCGTCACAAGTTGGTGACGTCTTTAGAAGTGATGTCACAAATATCGTGAAATATATAA
ACTGTAACATCTGCACGACGTCACGAGTTATCATTAATGACAATATACATACGCGACGTA
ATATGTATGATGTAGACTGTAGATACTGTGTGGTTTCATTTCTTCTAAATAATTTTAAAT
ATTGTAATATCAGTTCGTGCATTCAAATACATTGTGTGGATACATATTTGAGTTACCATG
GTATGAGGCTTATAAGCACTGAATGGAACAGCCGGTTATTTCTCTGTAGATTACTTCCGT
TTTAAAGTTTCATTGAAACGTCGTATCTTCTGCCAGTATTAACTATGGCAGGCAAACTAT
TATGTTTTGTTTTGTTTGGTTTGTTTCATCTCGTTTTGTCGAGTCAAAATATATTTGATG
AAGATTTTGAGCCAAGTCTAACTGAAGATATTTACTCTATGAGTATATATCCAGGTAATT
GTGACGTTATTGTCTTCTTTGTGACGTATGCATAACATGATTTTGGACGGTTCTAGTATT
TATTGTGACGTCAGTGTAGTAACTTCATCTACAACCATGTTTTGTGGAATATTTTGTTGT
TCATTGTTACGTCAGTGCAGTATTTTATCGATATTCTAGTACTCACTGTTACTGTGGCGT
CATAATAGTAATGTACACGTCATATATCATATAATTCGGAGATAATTTTTGTGAATAACG
AAATGAATTTAATATTTAGAATCTCCCTTCGAGAAACTGCTGCGTGACGTCAAAGGTAAT
TTAATTTGAAGGGTAATGCGTCACAATCAGAATTAATGTCGTTTGTTTAATCACAGAAAA
AGTTGACACGCATAATGAAAGGGTTCAAGAGTTAAAAGGTAAAAGTCGTGACTTGTGTGT
CTGTTTATTGGTGTCGTGTGCGTTGTAGTCAATGTTAAAATGAGTGTATATTAACATTGG
TTGTAGGCTATACTGCACATTCATTCATACAGTCATTCATTCGTTCATCATTCATACTGC
AAGTTTAATGTTGTTAACAAACTCCTCGGTTTCAAATCTATAAACAGGGAAATTGAGGAA
GGGGTCTAGTGTTAAGAATTAGAGAGACTATATAAGGGTTAGGGTTTCTTTAGAGTTTAG
ACGTTGTTAGTTTGGGTTGCTCTTTGAATTGGTAAAACCAATGTATATATAACTTCGTGT
AGTTATATATACATTGCTAAAACTTTTATGTTGTAGATATTGTGGATTGACTAAATATAA
TTGACTCTTTTGTTGCAGACATGAAAAAAATTCAAACCCCGCATTAGAAAATTGAAGAGT
TATTTGCAATACAAGAAACACTTCAAAGCTTAAAGAATTCGAGAAAAGATTATAATAAAA
ATATCAACAACTTTAATAAACAAAAAAGACGCCCAAAAGCTTATTTGTGTTCTTATGTTA
CGAGGTGTATGGACTTACCTTTCTTGAATACCTGTTGTTGGTTGCGACTGTTTTAACATA
AACTTCTTTTTTTATTAATAATAACAAAACAATGTAAATATGAGAATATTAAAGGACTGG
GTGGTAAACAAGATCTGAGTTGACCAGATAATGGCTGATAAGCATATACAGCCGTACATA
AAAATACAAACGCTTTGACATAAACTACCAAAAAAACTATTCTCAAGGTTTATGTTACGT
CGATGTTAGGGAAAGTCCCACGAAGGTAATTATTAATTTACTTAGCGCAATATTTTGGCG
GGAAAGTCAAATATATTCAATTTTTTTACGGGTTCAAATTTGTTGCTTAGGGTTATTAGA
ACAGCTGGCACTTAAGAAGGTTCTTCCGGTACATAGCAGAATAAGCTGGTGGCAAGTGTT
AGAGATTGGTGGTTAGGGAGTTAGTGGTTATAGGGGTTAGTAGTTAGCAAATAGGGTAGG
GGGGATTTTTCCCTAGCATCGAATAGCTTTGTTTTATTCACCGAGATTTTAAAGGTTATT
ATGAACCTACATCATGTATTAACTGTTACAGTGAGGTTGTAGAGGTTGTCAAAACTAGAC
TCAATATTACATGGCATACATGCTAAACTAAGATATGGTTAGAAAAAGTTTAAAACAATT
TTATCTTGTAAATCCAAAATAAGGCATATTAAACCCTACGTAATTTTCTGATATACAAAG
CCCAATTTTTCTCACAAAATAAAAACTAATTTTATTAGACCAAAATAAAACATAAATTCC
GTAAAATTTTGGTCGAAAATTCAAAATTTACTCATTAATTTAGTTGTTTCACAGATCAGC
CAACTAAACCAAGCATGGGTCCATCTAAAGGAGATGCAGAGTTTCGCCACCAACGCTCGT
GAGAAAGATAACTAACCATCTTAATTATTAAATATTATTAAAATATTAAATAAATGGTTT
GAATTAATTTAAACCAAATAAATATTTTACAAAAAAAAATGCAAAACATGATTGAATCTT
AAAACGTACAACTTCTGTGTATAATGCGCGAGATATATAGCACAAAACAACACACTATCT
TTGCCATACGAAGCTAAATAAGTTACATTGAATCATTCTTTGTAGGTTTGAATACGGGGT
TAGAGGTAAAAAGGGAAAAGCTCCAACTTGTAGAGGTTGTCAAACAAGGATAGAAACAGG
GAATGGGAGAATTACCATATCGTTCCCAAACAGTGACAGTGATGCAAACAAAACTCACCC
TTACACGAATTATTATCATATACCATGTGTATTCCTGGTAAGAAAACATTATTAGTCATT
TCTGTTTATTTGCATACTTTATTTATAGAAGTTAATGTGTTCCTTTATCTTTAGAAAAAT
AGATTTGTTGTTTTCCTACAGCATGTTTATTTAGACTAATGCTAGTTATACATAAATAAA
TTGGTATTTGTTTTAGAAATTACACAGAGAAACCGAAAGGAACGATAATTACAGATACAT
AAATTCGATAAGGGATATACGGAATTGCGATTCGCCAAATGAGTCTGACTGTGGCCTTAT
AAACGAGCTTATTATGGGTTTGTATCATAGTTGGCATTTGTATGTGTAACAATATTTGTT
TGTTCATTTTATGCAGATGTTGATGGAAAAGGAAAACTGAAAGAATCGGTAGGTTACGAG
TAAAATTTGTAAGTTTAAAATATGGATAAATGTGTTGTGTGGTATAACTTTCATTTAAAC
AAGAGTTTGTTTGTGAAGTAAATAAATCTATATCTAGTATATCTACTGTAAACTTCACAG
AACACATAGCAGTATGTGTAAAGTTTATTTTACCTGGTAGCAACACTAGCATGTTATATC
ATTTTTACACAAGTTATTTATGGCCATGGCTCCAATATAATAGAACTCACTGTAGTAAAA
TTAATATGTGATCTATTGTGTTCCAAATAGTAAACAATAAAAACACGGTTAATGATTTAG
CGTAAATGGAAACAATGGAGAGAGCAAAAGAAAAGTTCAAGTCAAGGTTTGCTGATATAA
TACTGAGTTACTAACATCTTTGTCAATCAGAAACTGTTGCAAATGTTTAAGATTTTATTT
TGAAATCAACCAATGATACTATATAATATACATATATATACGGTCAATAATTTTAATTCT
TTCACAAGTAATTGCTGTAATTTCTCTTTTGTTCACCAAACTGTTTTAAATTCTCTAATT
TTAAAGTTTACTTTTTGATGTAAAGTGAATAAATGGCATTTATTTATCCTCTCATTGATA
GTCGTTATAAAACGGATGTTCTGTTTCAAACACCTCGTGCCGCCTTACGAGTTCCATGTA
TGTTACTTATTTATCCTCGCATGGTGGGACAAAAATAGTTGTTATTATACGAGTGTTCTG
TTCGATACACTTCAGGTCATTAGAAATACGAGCACATGTTTGATCATAAGTGTGTGCTGG
TGTGCAAATATCAGCACATATGACATATGTGCTACAACTAAGTCACTAAAAAGTAAACAC
TCATGCAGTCATGCACCACCTACCTTATTTCCATTAACATAAACTGGTATCCAATATGAT
CTACATTTGGTAATTGCTACTTTTAATTCACATAATAGCTTACCCTGATCTTAATCTGTA
GCATCAGCGTCAAACAATGGAGACAAAAAAGGAAGCAGAAAACGAAGCAATTCAAAAATA
AGCAATGAAATAGCTTCAAAAACATCATCAATGAATTCTAAAATAAGAAAAGTACTTGTA
TAATTTGTCTTGTCTAAAACTTTTTGCATTGTAGTGGAAAAACATGACCCCATTTTAAAT
ATCAATATTCCACTGTTGTCTAAAATTTCAAATCAATGTAGTGGTTGGCCCTCTTACCAG
TTGTATATAAAGTGTAAACAAGCTTCTTTTCTAAGGCTTGTTTCCAGTTGCAGATCAAAC
CAGAGGTTCAAAATGAAGACCCGCTGGAGAAAGAAAAATTCCCTCCTACAGAGGTGATTG
CTCAATGAGTGTTTCACTGTTTACATGAAACCAGTTTGCAATGTTTTGTTTTCCAATAAG
ATTCTAAATTTTGAGTATGTGTGTGTGACTAAAACTCATGTATTTTAAAGTAAGTTTGGC
CCTTTTTTGTCATATGAATTTACATTTTAGATACGGGAGTATAAAGCAGATGAACTTGAA
ACTGTTCGTGGCATCCTTGGAAGTGGTGGATTTGCAACAGTACGTCTTGTGTTTCACAAG
TCGTTTGGAATGTATGCGATCAAGTGTATGAAGTCTTCCAAGAAGGAATGGGAAAAGTAA
GTGAATATCATGTGTTATAAATTTTGGTAATTGCAGTCTCACAATCAACAAATCAAACTG
GGGGCATTTAATGTTAGTGATACAACCAGTGTGACAATTTTCATTGTTTTTTTTAGCATG
GAAAGGGAAATTAAGTTGCTTGAGGTTGGAAGACACGACAACGTGTTATGCTTGAGGGGT
TATACAGTATGGACGAGGTCTTGTGGGATTATCATTGACTACATGCAAGGTGGTGATCTT
AAAAGTCTTCTTGAAATGGAGAACATTCAAAACATCAAGCCTTCTCTTAAACTGAGGTTC
ATGTCGCATGCTGCAAGTGGAATAAGATTTTTGCATAATGCACAAGAGAGAAAGAGGATT
GTTCATCATGACCTGAAGCCAGAAAACTTCCTTTTGGATCAAAATCTTAAACTAGTGATC
AGTGATTTTGGTGGTTCGGTGTTGGGGACAAAGACAATTGGTATGGCTGGCAGAACAAGA
GGAAAAGAAAATCTGCACCACACGCCTATATATACGGCACCAGAATTGTTTGATACCTTT
CTTAAAACAAAATCCAACTCAAGTTCTGATGTTTACAGTTTTGCAATTTGCATTCATGCT
ACACTAACACGCACTATGCCTGAACTTGGAAAGTTAACGGCAAAGGAATTCCAAGAAAAA
GTGAAGCAAGGGGATCGACCGCATCTTGGAGATATTGGCGCTTTGAAGCAAAATCTTGAG
GAAGATAAAGTTGAATGGGAGAATGTTCAATGTCTCGAGAAAATTATGATAGAGTGTTGG
GATAAGGAACCAAGTGCGAGGCCGAACATGGTTGACGTGGATGACCGCTTGATGAAACAG
CTTGACTTTAATAAAGACGTCCAAGAGCACGCTAATGAAGTTTACAGGATGATGGCGCTC
AATTCTCAGTCACAGTCTACCCAGGAACAGCGTTACCCCCTAACAGATTTTCGCTTTCCA
TTTAAAGATCCTGAAAAAAAGAAGAAGAAATAAAAATAGTTTTTATTTTGTGATGACAAA
ATAGTTATTTTTATGGTTAATTTGTTGTGTAAAAGTGTATAAGTGAGGCAATGCTGTAAT
TTATAATACTCGATTTATAATCAGTTATAATCTTGCAGTATCATTTGTAAGTATCTGCTT
ATTTTAATCAACAGTGAACTTTTAAATCATCTTTAATTAAATTGCTGTAGAGTTGTCATG
TACCTTCAAACGTTTTTGCTTTTAATAATTCCTATATGTTCCTATTTTGCTTTATATATG
CACCTAACTCTTCACTGCTGAGTGTAATTCTAGTTTGAAATAAATCCTTTGTCGCGACAG
TCTACGTCACATGTAACGTTTATGACGTGTGTATACATTGTGTGTTGTAACTGAGAGTAA
AAATACGAAATATTGTTGATGTTTATTCTAGACAGATTTATAAGGTTTGCTGTAAAAGTT
TGCACTTAGTTGATTATTACGTAACATTAGGATCTGGAATTAACCGAACAATGATCTTAT
ATGACAGACAATAGATTATATATTTAATGAAACAGACATGATTTTTCAACTAGTACTTCT
TTGCTTTTCTGAATGAAGTATTAACTATTATATGATTAGACTAAGAATGGCATTACAAAC
AGTCGCCGTGTGCGGCCCTATATATATTACATATATATAACGTATCATAAACAACAATTA
CCGTAATAAACTTGAATTTAACGCTCTTGGTTCAACTTTTGCATGTATACCTTACGCTTA
CGCGCTTACGGCTTACATTATAATATAGCCTATAGGCATCTACATGACTTTTTTTTAAAT
ATGGAACGCTTCACGATTTTGCATGTCATCCTTATGTTCAGGTGTAGGTCTTTGGTATCT
ATGTTCATGGCCTTTACTTTGCAACTGCTAAAGCTGTTGTTCAATGAGGCGTAACCTCAC
CCCTCACCCACCGTGAGGCCCCAACGGTGGCTGTGTTGTAACATGAGACATTACGGCGCT
GGCAAGATAGTTCATGCTTGTCCATGCGTGCATTCTGAGGGTCGCTGCCATTATTTTGCA
ACAACAAGCATAGTTGGCTTTGTTGAACGAATGTAACTTGTTTATCTTCGCATAGCGGGG
CAACGACGGTCGTTATAACACGGGTGTTCTATTTTATACACCTCGTACTTGTTATGAGCT
AACACGTATGCAACTACATGTATGACATTGTACCTATATTATAACGTAGATATTGTTACT
GTTACGTAATTAAGGTTACAGTTCTAGAGAGAATAACAATGACAGATAACATATCATTTG
AACAGGAAACGCGGACAAAGGTGAGTTGTTTCTAGAATATTTATTTCCGGTCGCGTTTTT
TTGTTACGTCACAATCATATCGCGTTGGTTGGGTTATGACGTCACTACGTTTAGCCGCGA
AATTCGTGTTGTTAAATGAAATTAAAAGCCTTTTATTGTTTAAAAGACAAGCGGCCAGTG
GTATATACGTAGAACGTGTGGGTAATTAGATTAGTACAACGCAATTATATGGACCGTTTT
AACCTACTATATAAGTTTATAAGCATCCGGCAACGGGATGTATTGAGACAATTCCGCCAC
AATTGCAAATGTTACTTAAAAAACTGTCTATTCAGATTCGACAGACTAATTCTGGAACAG
AACAAGCCAAGATTTCAATTGAATTTAACAATGGTGATTATTACGAAGGGGAATACCCGA
GCTGTACTTTCTATTAAATGTGTGGCGTTATTTTTGCTTGTTACGTCACAGGTGAAAGCG
CGTGTATCGCGAAACAGCCTCCTAAGGTTCGGTTAAGATGGAACAAGATCAACGTCAGTG
CACAAGAGGTGAAAAACTGCAGGGGAAAGGTGGTGAAGAGTGAAACCAAGATTTTGAAAG
ATGGTGAGTGTTTGTGGTTGTTTGGGTGTAGCTGGACTCCCAACGCTGTTCAACATGGCT
GTTTTCCAGCATCCTTGTTGTTGTAATTTTACAGTGAGCATGGGGTGTATGATACTTGAT
ACATCATGTGTGTCTGGTGTATAAGAAGACACTCATATTATAACTCGACATGTGAGCATG
AGGTGTATAAATACACCACATGTGTCTGGTGTATAAGAACTTAAAGAAGATACCCATGTT
ATAACTGGACAGTGAGCATAAGGTGTACTACACTTTATAAACTATGTTATAATGGATGAC
TTCCTTGTTACAGTGAGTGGATATGCTGAACCAGGCAGGTTACTTGCCATCATAGGATCT
AGTGGAGCTGGTAAATCAACTTTACTCAATATGTTGACTTGGAGAAATAAAAGTCAACTT
TATATGACTGGGGATGTAGGTATCTGTTTGTGGGGTTGTTACAACTTGGTGGGTAATTTG
TTTGGTTTAGATTCTTGTAAATGGTGTTTCTATGGGAGCGGATATATCAAGTATATCAGC
GTATGTGGAGCAAGATGATTTGTTTATGGGGGAGCTGACAGTGAAGGAACATCTCATGTT
CGCTGTGAGTAATATATCCATATATGGAGTTATGTAATAAGCTTTGTAAATAACAGTACA
ACAACCACTATTTTTTAATAATTTAATTGCAACATTTATTTTAATGTAGAACCACCCAGT
CATATATGCTTTGCACAAATAACATTTGTTGCAATTAACACACAATTAATACAACATAAA
CAACACTGTTTATTCTCAATCACTATGTTCTCCTTAATTTACTATGACATAACAATCCCA
ATTCAAACCCATTGTTTACAGGCCAGGTTAAGAATGGATGCTTCCATCTCTGACAAAAAT
AAGAGCGCTCGTGTGCAAGAAGTTATCCACCAGATGTGTTTGAATCGATGTGAAAATACA
ATGATTGGAAAACCAGGGATTACTAAGACGATATCAGGAGGGGAGATGAAAAGATTAAGC
CTCGCTTCTGAGGTTAGGTGGCTGTGTATGGTTTGAATGAATGTAACTTATTTATCCTCG
CATGGCAGAGCAATGACAGTCATTATAACATGGGTGTTCTGTATCATACACCTCGTGCCC
GCTTACAAGTTACAACGTATAAAGCTTATTTATCCTCAAATGGTGGGGCAACGACAGTCA
TTATAACACAAGTGTTCTGTTTCATATACCTCGTGCCAGCTTACAAGTTATCATGTATGT
TATTTTGTTGGTGAATATATTTTTAGATTTATTTTTAATTTTTTGTAATGTTTGACTGAG
AATTTGGACAACACATTAGTAAACTTGATTTAGGATTAAATCTCACTTTACGAGATGTTC
AGTAAAACTTAAATTGTTGCTATTAGTTGTTGACCAATCCTTCGATCATGTTTTTTGATG
AACCAACTTCGGGACTCGATTCTTACTTGGCGAGGATGATCGTTGATTCAATGAAGACGG
TGGCCAAGTCAGGTGAGTTTCATCTACTTCTTTATCATCCTTTACATCCGGACACACAGG
ATGCACCGTTATATGCACCATCCATCAACCAAGTTCAGAAGTCTTCGAAATGTTCGATGA
TTTGATGATTCTTGCAATGGGACGAGTGGTTTACCATGGAGAGATACCTGGCGCGTTGCA
ACATTATGCTGAGTATGTTAGATAAGGTTTAATGATATCATCATTGTTATTATGACATCA
TTATCAGCAATGGGTTCCCATGTCCGAGGAATTATAATCCCGCTGATCATTTCATCATGG
AGATCGCCATTGTTCCTGGGGAGGAAGAACAATCAAAGTGAGTACGGCATTGTGATGTCA
TAACAAATATGTATAATATCACAACCAATTTTATTATTACAAAGTTTTAATTCAAGCGTA
AAAAGACACCAACACCACCTTGATGTCAGCTAATGTTAACTGCATAATTATTAAACAGTG
CTTAAGCCAACAGGCCTTAAACTACAGATCTCATGGCATGTATCATTGTACAATCTCATA
CATATAGAATGAACAAAGAAGATTTGAATTGTGATAATCTTGCGAAGCTTAACTAACTTT
AATTTGATTGTAAACACAGAACTCGTATTAGAAAGCTCACGGAAAGTTACGAAGTTTCCT
CAGTTAAGATGAGAGTGGATGGGATGTTTGAGGAGGAGAAGATAAGAGGAGGAGGAGAAA
TGGTGAGAGTGGAAGGGGGGGGGGAGGTGATCATAAGGCTTTGTGTGCTAACCTTAACTT
TAATATGTATATGTTGTTGCCATGGAGTCTATTGTAATTCCGAAAGAAATATTCTGGCAA
TTGTACTTTGGAAATCATAAAGAAACAGTTACCAGAATTATAGTAAAAAATTTTTTTAAT
GAATAGAAATTCCATAAAACTTTATTAGCTTTGTTATAACTGTGATTCTGCTAGAAGCCT
TTTGTATGCTAAACTGCACTTTTGAAAACATTTTCAATTTTAAGATCTCTTTTTAAATAA
ACAACACAAAAACAACAGAAAATAATTACATACATTGAAAAAAAGTATTAAATCAAATGA
TAAGGCAGTTTTTACTAACTTTGATTGCTCCCTCACCCTAACTTGCATGCCATATTGCCA
CCACTATATTATGTTGTTCCAGATGATACAAAAGTCCAAAGTGAAACAGAATCACTACAA
CACGGGGTATTTGACTCAGTTCCATGCGTGTCTGGTGCGCGCTGCCAAGCTAACACGACG
TAACCCAGCGTTGAAAATAAAGATGTTTGAAAACTTGGTAAGTTCGAATGAAAACTTTCT
GTTTAACTAATTTGTTCTGCAGTGAGTTTTTTAATTGTTAAAGATGTTATTATATTATGT
TATCATATTTATGACTCTGAAAGAGTTTTTTAATTGTTAAAATCATGATACAAAAATATT
AGATATTAGGTGCTAAAGGTATCCATCTTACCCCAACCTTACTATAGTATATGCCATGTA
TGGCTAAATGTACCATCCTACCCCACTATACTGTACATTACAATGTATTTTTTTTTGTTT
TTAAAATAATGGATCTTCACTTATTATATTTTATTGTTTATCTATCCACAGTTCATTGGA
ATAGTGTTTGGGTTAATCTACCTTCGTACTTTCCGCGCACCTTATCTTTCCACTGAGGTG
GGAGATATCAATGGGTGTTTGTTCCTGGTTGTTCTTAACACAAGTCTTGGAGCCACCTTT
GGTATTTTAAATGTAAGTAGCGTGTGTGTTGTATCCATGGTGGGGTAATCTATATGGCTC
TATTGTGGGGCATGCAATGGGACCTGGGATTTAGTCCAAAGTTGATCTATTATCCCAACA
TTGTATATGTACATTCTATATGGGTGAGGACGGTGTGGTTTGCGTTGGGACGTGGGGTTT
AGACCAGAGTTGGCCCATTACCCCAACATTGTATATGCACATTCTATTCTATATGGGTGA
GGTCCTACAGTGAGGCACGCTATGGAAACTGGGATTCAGACCAGAGTTGTCCCATTACCC
CAACATTGTATGTATATGTACATTCTATTCTATATGGGTGAGGTCCTACAGTGAGGCATG
CCATGGGACCTGAGATTTAGGTCAGAGTTGGTCCATTATCCCAACATTCTATTCTATGTG
GGTGAGGGCCTACAGTGTGGCACGCCATGGAAACTGGGATTTAGGCCTGATGCATTATTA
TCGTTTAATGGTTTGTGTATGTTGGCTATTCTCATAATTAAATCAAATGAAGTTGGTTCT
GCATAATATAGGTCATGCCGACCTGAAAATGAGTCTATATTCAGTTTTAGCAAATACTGT
TTTACTGCTAATTTCCTTCTTTTTGTTGCTTTAATTAGTTTGATCTTCGCTATTTTAGGG
TGGAGTGAGAGAAGATGGGACACCTTTTTGTTCTGTTTTCTTTTCATATTCGGTAGTAAA
TAAAGAACATTCAAAGAATTATAAAACTATATTTTCAAGACTCCCATAGACTGCTGTTAA
TTGTTTAAAACACGATCAGGATATTTAAATATAATGTGCTAAAGGTATCCCATCTTTCCC
TACCCTACTGTATTCATATAGATAAATCAAACTTAGGTTTTGTAGCATACCGTCCACCAA
ACATACCCCACATTGATCTAAGCTTTATCTTCTAGTCTTTCCCCGGTGAACTTCTGGTGT
TTCGTCGTGAACACGCCAACCGAATGTATTCATCCGGTCCTTACTTTGTTGCAAAGAACT
TGGCCGAGATGCCCGTCTATGCGTTCTACCCAATATTCATGTGCGTGACCGTCTATTTCC
TTGCTGGATTCTACCCACACGCGGCAAACTTCTTCTACTTTTATTTATTCGTGGTGTTGG
TGATCAGCACGGGTGTTTCGTTCGGGTACATGATATCTTGTTTAACGGCAAACCAGGCTA
TGGCCTTAATTATAGCACCTGCTGTTATAATGCCGCTGTTCTTGTTCTCTGGACTCTTCC
TTCGTAGTGGGTGAGTTAAATAAATGAATGTAATTTACTTTATTCTTACGTGGCCGGAAA
ATAACTTTCGTTAAACTCGGGCGTTATGTTTGGACAACCAATTATAGTGTCCACTGGCTT
AAAACAATTCCCGCTAATGGTCTTCTCAAGGACACAAATGCCCGCAGTGGTAGCAGCGAA
GAGCATTGAACCTATTACCTCTGGGTTAAAGTGCTATGGCGCTGCACACAAGTTAATAAC
ATAATTTTAACTCTGTTGTTGATGCTTTTAAGTTTGGAGTAAAATTGGAAGTAGCTTGTC
TGCTGAAAACGTTTATTTTATTATTGCATTACCGTTTTCACCCGAAGGGCAAACTCATAA
GCAAGGGGGAACAGTGTATGTAACAACACGTGTGTTATAACTATTGTCATTGCCCCTCCA
TGCGAGGATGAATAAGTTACACACATGCTAAGTCGTAATTAGCGGGAATGAGGTTTATGA
AAAGAACACCTGTGTTATAACGACTGTCGTTTTCCAGCCATTCAAGGATAAATAAGTTCA
ATCATTCGTAATATAGTTTGTTAACATTGAAATAACATACCAATACTTATTTACAGCAAC
ACCCCCGCATTTCTGAGTTGGATAAAATATATTTCCTGGTTTTATTTTTCTTATGAGATT
GCTCTTTACAACCAATGGAATGCAGTGGATCATTTTGGTTTGTATAAATATTTGAAACAA
GTTAATATTTTTTATTTTGCTGCCAGACACATGTAATATTGAAATTGACTCTTACAGTTT
AATAACTTTAGCATACCAATGTTACCCCAATGATGTCTTGTCGTATGGCTGATGTTTTAA
ATATATTAACCGTTTTATACCGAAAGGCCAGTTTAGTGCATTTCAATATGTTTATACAAT
TTCCCATTTGTTTTATTGTAAACTTTAACTATTCTTGCAGTGTGTCCTTCTTCTAATATG
ACGTCACAAACCCACGCCACGTGTTTCAACAATGGTTACGATGTGATGACGTCATATGAC
ATTGATCCGGTTTGTATTCTACAAATCTACCCATTGTTACGTAATAATCACTTTTATTTT
AACAGAACGACATATCGTTAAACGTGGGCTGTATGTTCATTCTGTTTATCGGGTTTCGCG
TCATCGCGTTCGTCGCGCTTTATTTTCGAACAAGAATACCAACCCGTTGATGGATTGTGA
CGTAATCAACATTTCTCATCATGACGTCACTATTTATCCAACAATCTAAATTACAAATCC
CATTGTGACGCCAGGTTGCACATGTGTCACACATCGTACATGCGCTGATCATGCGTTTAC
CTCGTGCTAAAGATCACCTTTGTACAAAACTTTACACTTTGGTGCATCACAAATTCTTGA
GCAACATTACAAAATAAACTAATGGAGCTGCAAATTTTATCTAAAGTTTGTTAATGTTCC
TAAAAACCAAACTTCCGACGTAGTTAGTCTTTTTTTTATTTACATTTCAAATATACGTTG
TTATGATTATGACGTCATGATCAAACACGGCATGATGACGTCACACAGCTCATCTTTCAC
TTTCCCGAACTCGACGAAGCATAAAACCGAACGCGAACACTCGGAACGCCACCAGTAGGG
TGAACATCAAACCTATGTCACGGTAATAATTATCCTGGGGAAGAAGACAACTTGTTTATT
TCGTTGATTTGGTCGTTTATATCTTCGTGGGTGGGAACTTAAACTACTTATCCATGCTTC
ATGGTAGTCATTAGAATACTAGGACATACACCAACTGTAACGACTGCGGTGGATGGTTCC
TGTACTATGGGGTAAGATGGGTACCGTTAGCATCCATATTTCCCAATCATGTTTTTAACA
ATCAAAAACAACTCCTCTTTAGAATTGTGACGATACCATTATATAATTATGTAAATATTC
TTTGTTGTTTACTGCCAAAGGATGATAAAAGGAAATGAAAGAAATTTCCCATTTTACCCC
AACCTATTATACTTACCACGTTAAAGTTTAAAGATCTTATTACACTTTGTCCGTTAGCGA
ATAAACAAGGACCAGGTCTCGTGTCCACTATGGTTGCATTGGGTGGTGCGAATTGTGGGC
AACCTGGCGCAATAGTTAGAATAAAATGTTGGCAACTATTGAATGAATGTAACTTATTTT
CCTCGCGTGGTGACAGTCGGTATAACACGGATGCTTTGTTTTATACAGCTCGTGCCCACT
TGCAAGTAACCATGTATGTAACTTTGTGGGTTTTTGCAGTGAAGCAATTGTCGGTATTTA
AAATCAGACAAAACTGTGGACATACATCTTACCTAAAAACCCAACGTTTTCCCATTGGTT
AATATTAAGCAGTTCGTTTGCATAAAAGAACCAAGACAAATACTTTATCCAATCCAAGAA
GACTGGAAGGTTTCTGCAATGTCACGTTATAAAGGATGTTTTAGAATTTACTCTATGACG
TAATAATACCCATTGTTGGTTAGGAATCCTCCAAATACGACAAGAGGTATAATAGTAAGA
GGGGCAACTGCGATCGCGAGGTTCAAGCTCGGCGTTGCGCATGCGATCAGGTAACTGAAC
GATATCCCGGTGTTGGTTAGCAATATCATGACAAGGCAGAAGTTTATGTATTGCTGCCAA
CCTGGGAATAAACCTGGAAGAACAAGGGGTTAGAACTAGAGGTATAAATTTGAAACAGCC
CTGCTGGCGCTAGCAAACTCAGTTATAAGGAAAGGCTACCTACATAAATGTTGAAATTAA
AATATGCGTAAACAAATACGTGTGTACCAAGATAGTTGTTTATGTTGAATTAACCAGATT
GTTTATGTACGGACTCTGGAATTAACTAAACAAATCAATAGACTTTTGCAACTAGTCATG
GTTTGTATATATTGCATTGCAAGAATGGGGTTTTGATAATAACAGAAACAATCAAACAAT
AACAAACTTAAATTATAGGGTAAGTTTAATAAAGGATAGAAATACATTATAGATTTAACA
CTAACCTGATATAAAGTAAAGCAGTGTCGCATATATAAAAGGTATGATGATATAGGTTGG
TAGCTCAGCCAAGTTCTTTGATAAGAAGTAAGGTGCAGCTCCATACATTCCACTGAAGTA
TTCACGCTTGAATACGTGGATCTCAAGCGGGAACGACTGGTAGGTGATGTCATAATGATT
AATGATAGAATGGTAGTTAGGTCCAAATGTTTAATATAAGTAAATGTAATAACATTGGTT
AGTATGTTTATGGGGTTGACTTGTCCTGTTTGTGACAGTATGTTTTGCATGTCACGTAAT
GTTAAGTTAAAGGCTTCAAAAATTAACCTATATAGGCTGTATATGTTTAAAGTAGAACAG
TACTAGACAGGTACATGTTTTGCATTGTTAAACAAGCGATAAATAGTAGTGTCACTGTCT
ACTTATATAGATACATCGGCAGCCACAGTCTAAAAATCTTTATTGTCAAACTTTCATAAT
AATTAAATTCACCCAACTCACATAAAGAACCCCGAACACAAAGTTAAGGGACAAACTTAA
GGTCGTGATGAAGATCAGACCGATGATGTCACTCACTTCTGAGCTGACGTAATGTTTTCC
ATATTGACGGAAGAACACCAACGCAATTAATATAGGTTGAAGCTACAAGTAAAAGTTTTA
GAGGTTAATGATTAATTTTTTTTGTGTTAGCTCTTATCCACACACTGCGATTGCTTTAGC
AACCCAACTGTGGGCATGGGAGTGGCAACTATAGATAAGTCACTCAAGTTCCCACCCACA
AAAATATAAATTACAAACCAACCAAAAGTCATGTCTGCTTATCCACACACTGCAATAGCT
TTAGCAACCCAACTGTGGGCATGGGAGTTGCAACTATAAATAAGTCACTCAAGTTCCCAC
CCACAAAAATATAAATTACCAAACCAACCAAAAGTCATGTCTGCTTATCACACACACTGC
AATAGCTTTAACAACCCAACTGTGGGCATGGGAGTTGCAACTATAAATAAGTCACTCAAG
TTCCCACCCACAAAAATATAAATTACAAACCAACCAAAAGTCATGTCCGCCTTGTCACAT
ACACTGCAATAGCTTTAACAACCCGACTGCGGGCATGGGAGTGGCAACTATGGATAAGTC
ACGTAAGTTCAGACCCATGAGAATATAAATGACCAAACCGACCAAAAGTCATGTCTGCTT
ATCCACACACTGCAATAGGTTTAACAATTCGACTGTGGGCATGTGAGTGGCACTAATAAA
CAGAGACCTCTATTAAATTACACCTAATAAGCCGCACATACAATGTTAATAACAGATCTT
GCTTTGACCACATCGTTCCTATATGTTGTTTTGATAGCTCGTATAAAGCAAGCGTTGAAT
TGCGACACAAAACCGACTTTATATGGCGACTTTGATCCAGAAGATTTAATTGTTGTCTGA
AACAATGAAAACAATTAATCAACTGTGATGTCATAGTACTTTGTGTAAATACCAGAATAG
ATTCTCCATTTTCCGTTGAATGTTTCTTTGGAGAATTCTTTTGTTCAAAACTTTCAATTA
ATTTTATTGTCCTTGCTCTGTAAGTAACAGAACGTAGAATTATTTTAGACCTTTGAATAT
GTTAGCGAAGATCAAATAACATTCGCTATGACATCACAATGCCGTACTCACTTTGATTGT
TTTTCCTCCCCAGGAACAATGGCGATCTCCATGATAAAATGATCAGAGGGATTATAATTC
CTCGGACATGGGAACCCATTGCTGATAATGATGTCATAATAACAATGATGATATCATCAA
ACCTTATCTAACATACTCAGCATAATGTTGCAACGCGCCGGGTATCTCTCCATGGTAAAC
CACTCGTCCCATTGCAAGAATCATCAAATCATCGAACATTTCGAAAACTTCTGAACTTGG
TTGATGGATGGTGCATATAACGGTGCATCCTGTGTGTCCGGATGTAAAGGATGATAAAGA
AGTAGATGAAACTCACCTGACTTGGCCACCGTCTTCATTGAATCAACGATCATCCTCGCC
AGGTAAGAATCGAGTCCCGAAGTTGGTTCATCAAAAAACATGATCGAAGGATTGGTCAAC
AACTAATGGCAACAATTTAAGTTTTACTGAACATCTCGTAAAGTGAGATTTAATCCTAGT
AATATTTATTAAAGTGCTACAGGTTATCTTAATTGTCAGCCATAGTTATAGAAAATATCC
CCCAAAATAGTAATGTCCTATGAAGTTACATACATAGTAACTCCTGTTATAACAGCTATG
TCACTTTTTCTCAAGCTTTTATGGTACGTGACCCATTTTGGAGACATTTAACACCCCCTG
CATCCTCAATAAAACAATATAAATTTGTTTTAACATATTTTGAATCATGTCTGTTATTTT
ATTCACAACTATGCAGCAATCAGCTTCAGAAGCAAACAAGACCATTAAAGACCTTTTTGT
TGCACCCAATAAACACTCAGTAGGTAGTAACCACTGGAAAAAGCACTAAGTACCAGTTTT
AACACACCTTAGTAGCAAGGCTTAATCTTTTCTTCTCCCCCCCAGACAATGTTTTTGTAC
CAGGAGTTCCTATGGTAGTATTTTCACAACGCTTCAAACTTAATTGCTTCATGATCTCAT
GCACACGTCGGGACTTGGTTTCATCGGAGACATCAGGTGACATTTGCAGTCGAGCCTGTT
GGGATGCATGATGATTTTTCAAATCCTAAACTTAGTAAGTTATTCTATGAAGGTGTGGCA
GGTCAGTGGACCCTCAATTTGAAGTTGGACCATTACCTCAATGTATATGCTCATTATATT
GTATATGGATGGGATCCTACAGCAAGGCACTCCATTGCACTTAAGGATTTAGGCTTCACT
TTGTCCATTACCCCAACACCCAGGGCGCTACCACATGAACCCCACCAGATATCTCAGGTT
GCCGCTTCCCAGTGGGTACACACAACAACATTGGTTTACAAAAGTAATTTTTGCCGATAT
TGATTATTAGCAATAATAATAATGAATGTTTTCAAAGGACAAAGTAAAAACATTAATGGG
TCCCAAAACTATTTGGGACCCAAGCTACTATAGGTACTGATACAGTTTAATGCTGATTTG
TTATTTGCAGTTAATATTCAGGTATTGTTTATGAGATATCAACTGTTATTCACTGTTCAT
ATACCAGTATATTTACCAACTCTGACCTAAATCCAATATGCCTTACTAAAAGACCCATTT
GGAATGGCAAATTTATTAAATATGATACAGTTTCAAGCTTTTGTGAATTAGTGTCATACT
TTAAAATGAACACTACAATTTTTTTACACAGTTTTTTACAAAGCTTTTACATACTCATAT
ATGGATATATTACTCACAGCGAACATGAGATGTTCCTTCACTGTCAGCTCCCCCATAAAC
AAATCATCTTGCTCCACATACGCTGATATACTTGATATATCCGCTCCCATAGAAACACCA
TTTACAAGAATCTAAACCAAACAAATTACCCACCAAGTTGTAACAACCCCACAAACAGAT
ACCTACATCCCCAGTCATATAAAGTTGACTTTTATTCCTCCAAGTCAACATATTGAGTAA
AGTTGATTTACCAGCTCCACTAGATCCTATGATGGCAAGTAACCTGCCTGGTTCAGCATA
TCCACTTACTGTAACAAGGATGTCATCCATTATAACATAGTTTACAAAGTGTAGTCATAC
ACCTCATGCTCACTGTAGGAGTTATAACATGGGTGTCTTCTTATACACCAGACACACATG
GTGTATTCATACACCTCATGCTCACTGTCGAGTTATAACATGGGCGTCTTCTTATACACC
AGACACAAATGATGTATTTATACACCTCATGCGCACTGTAGGAGTTATAACATGGGTGTC
TTCTTATACACCAGACACACATGGTGTATTCATACACCTCATGCTCACTGTCGAGTTATA
ACATGGGCGTCTTCTTATACACCAGACACAAATGATGTATTTATACACCTCATGCGCACT
GTCGAGTTATAACATGGGTGTCTTCTTATACACCAGACACACATGGTGTATTCATACACC
TCATGCTCACTGTCGAGTTATAACATGGGCGTCTTCTTATACACCAGACACACATGGTGT
ATTCATACACCTCATGCGCACTGTCGAGTTATAACATGGGTGTCTTCCTATACACCAGAC
ACACATGGTGTATTCATACACCTCATGCTCACTGTACGAGTTATAACATGGGTGTCTTCC
TATACACCAGACACACATGGTGTATTCATACACCTCATGCTCACTGTACGAGTTATAACA
TGGGTGTCTTCGTATACACCTGACACAATTAAATGGTGTGTTCATACACCACATGCTCAT
TGTCGAGTTATAATATGGATGTATAACAAGCAACATTACCATTATTGAGAATTATTTTCT
CTGGTTTCTTTATCCTTCCAAAGCATCGAGTAGCTTGGGGAACTTTTACGTTGATGTTGT
TCCATGATAAGCTTGGTAAAGGTCTGCTTGTTGGTGCATGTATGCCATCTAAGACAGGAA
ATGATATGTATTAAACTCATGCAATCGTGGCAGGCGAAACTACGTATAATAAATTAACCC
AGGAATTACGGGTTCGAGGCTACTACCATTGTGGGCGTATATGTCCATAGGCGGCAACTC
TGCTGGTGTCTCGCCGTGTGTCAGTCGAACTTTTTACGATTTCTTCCAGACTAATAAAAC
TACAGTGTTTATATCGGAGGGGACAATTCTAAATGGCATTATGCCCGTAGCAATATCGGC
GGATGTTATCCACGTTTTAATTGATTACGACTCGGCCCTTGGCAACATAATTACCTGCGT
GGTAAATCTATTGCAGCGCTTGTGTATTGCAGGTGTATACCCTGATAAAAAAAACGACCT
GTATAGGACGTTTGTACGTATATACCAAGTTTTCCAGAGAAAGTTTATTGGTTTATGTAC
TATACCGTGCTTGGTAGCATCCGTTAATTTATTAAAATGATTTATGACTGACAGTCCAGC
TAAAAGTCGTGGATGAATTGAAAGTTCACAAACGTTTTACTGAAAAGTTCATTAATATAC
CAGTCGGAGCTATAGCACGCACGAGCGTAATAAACAGTTAGCTTCACTATACAAAGTGAC
TCCACTGGTGTAAGAACGTTAGTTTTAATATATAGTAGGGTGGGGTAACGGGGAGGACAG
AACACCTTTAGCACATACACGGCCTACTAGAGATACGGCCTGATAATTTACACTGTATGT
TTGAAATTAGAAGGCTTATTATACGTCACAAACAGCATTATTATCCCATTGTTATCCAAA
GTTCGGATGTAAACATAGTATACAGTTTAATTTGAATTTTCATTTAAAATAGAAGGTGTA
TGCTAGTTGCAAAGAGAGTATCAGGGTTATCTTGCATTTATAAAGTGTTTAAAATTAACT
GTAAGATAACCTGCAAGTAATCTTTTGGGTTAGAACAGATAGTAGGCGCTGGCACATAAT
ATCCAAATATCCTGATCGTATTTTAAACAGTAAACAAAGGTATATAGGAGTCATGCTGAG
GATACAGTTTTATAATTATTTTTTTAATGTTCCTTGTTTAATACCAAACGGGACAAGAAA
ATAGAATGAAAAGGTGTCCCATTTTCCCCGACCCCACTATATATATTGGCAATAACAACG
TATATTCGTAGTCTTAGTTCTATCGTATAAAACCGGACGTGATCGAAACTTGTTTGTTGT
TTTTAGTTATAGCTACGCTACCGGATGTTTTGCTTAGTAAACCCGCATATGGTGATTGTA
AACAATATGAGAAGACGGCCAAGCCAATCTCACCTGCGTTGGTGATCGTTGTTTCGATAT
TGGCTCCCCTTCTATTTCTCTGGAATAAAAAACTTTGAAATAATTTTCAGTTATTAAAGT
ACAATTACGACATCTAGTATCTTTAATTCAAATAAAGAATTGTTGAAAGTTAGATATAAA
GCCAAAGTCGTTAACTCATCACGACACGCTTTATTGATAAATTATATTTAAACAATTCTT
ATTTAAAAGCTTGGCTGTTTCGCGAGATTTCCTGGTATGCTAACGTCATTTTTCGACTTA
ATTTTAAAAACTAGATTCCAAATTGTTAACACTCAATTACGTCATTTATAACTATACTTC
ACCAACTTACAGTAAGAACAGGTTCCCCCTCCGTACAGTTATAAGCTACGTTATCCGCCA
TGACTTTGCAACAAATACTCTCAGTTGCAAGCGAACACGAGCGACTAATCGAGCGAATCG
CTACGTTTATGACGTAAACAGACCGCAAGGGATGGTCACGCAATGCTTGTCGTCATTGAA
GCGTCGTGTCACCTTCATTGTAACAGTGTTAGGGTCATGTTGTGCCTGGGTTCGAATCCT
ACCATGGCGGGCAAACTGATTGCCTGTACCTGGTTCAGTATGGGCGGATCTGTCCTTGGC
AAGACATTAAGCTACTATTGCTCAGTCGTCACTTACGGGTTGTCCAAATTGCCAACAACC
ACCCACAAAGTTACATACGTGGTAACACGTAAGCAGGCACGAGGTAATAGAACACCCGTG
TTGTAACGACTGTCGTTGGTAGAATTTATAAATATCCCCAAAACTTGTTTACCTTTCGAG
GTAAATAAAATAAATCTTTTAATTTGAAAGTCACAATCTTAAATCGCTTTGCAATATAGA
TCACTGTTACGTCACATCACGATCGCTACCGGACGCCACAACGCGTGGTTGCTGTGAATC
ACATTTTCCGGATCTTCGTTGTGAAAACAACACGAACCTTAGTCACGAATTATTTTAGAT
TTATATGCCAGGATTAATTATGAAAGCATCATTGCATCGCCACCTTTGATTAGTTGTGGG
CAAAAATATTTCTTGATTTTTGTTAAAACGATGAGAGCTACGTTAAAGTATAAATGTCAC
TCAAAAGAACAACCGAAAAAAGTATCTACGCTGAACAACGCGGGGTGTAGATGTTTTTTT
TTGGTCGTTTTATTACCGGGGCGAGCTATCTTTGCTTTAAATTATTAAACTTTATATTAT
GCGTGATATGCTTATATATTTTGTGGCTCAATGCGTATTGTGAAATTTACTTTCTTAAAC
AAAATGTTTAAACTGTTTCTATTTTTGCTACAGAGTTGGTTATATTGTTGTTTGTTGAAC
GCTTGTTATCTCAATACGATGGATCCGTGCACTAAATGTAAATGCTCCGGTAAGTGACGT
ACAATATAAATGACCAAACCAACCAAAATTCCACACTGCAATAGCTACAGCAACTCGACT
GTGGGCAATTACATTTTAAATAGCCCAACATTTGCCCAGATATAGCAACTAAACCTCATT
TTCTTTACAGAGGGCGGAAAATGTATCTGTGACCCAAAGAACTGCAAATGCAACCCATGT
GGATGCAGAAAGTCAAGCAAGTAGTTGCACCAACATGTAAGTTTGATATTAGTTTGCTGA
TAAACTTTGATGGTATAGTTATCTTGGGCAAGAAACATTTGTCGTTTAGACACAGTGTTC
ATTTATAGGGGTTGTATAAAGTTGGGTATTACGTGATAAATCATAAGTTGGCATGAGGTG
TATGAGACACAACACCCGTGGTATAACAACGGTCGTTGCCCCGTCATGCGAGGGTACAAT
GTTATATACAAACGTGGTAACTCGTAAGCGGGTACGAGGTGTATAAAACACCTTCCAGAT
TATAACCATTAAAAACTTTCCATGTTTGATTTACAGATTCCTTCACCTTCACGACGAATG
CCTGCTTCATTGTAAGAAATACAAACACACCTCAAACACCCTTGTGGTTATCGATTCGTG
TATATATAGTTTAGACCGGTTTATTTTTGGTCAACAAGTGAAAATACTGTTCTATTTAAG
TGCTTGCGAATTGTTACATTAGCCTAGCAGTCAGATTTTACTAGTGAAAGTTGCGGTCCG
ACTCGGTGGTAAAGTCTATACTCGCGCTGCAGTTATAGGCGTATACACTTAAAGGCAGTT
GTTTCAACCCAGTGAACGGTGGTCACTAATAAATTAGCAGCCATAAAGAACAAAGTATTA
CTCACAAATATATATTCGTTGTAACTCGTAAGCGGATACGATGTGTATAAAAAATAGATA
TCTCATGAAGTTAATGTAATGTACAGTAGGGTGGGGAAAGATGGGACACCTCTTAACTCT
ATTTTATCGTCCCATTTAGTATTAAACAAAGAACATTTAAAAAATTATAAAACTATATCC
TCACGACTCCCATAGAGCGTTGTTAATTGTTTGAAACACAATTAGGATATTTAGATATTA
TGCGCTAAAGGTTTATTTATAATTCTTTCAATGTTCCTTGTTTACTACTAAATGGGACTA
AAATGAAGAATGAAAAGGTGTCCCATCTTTCCCCACCCTACTGTATATTAAACCGGTATA
GCTTATACGCACATTGTCGTAAATTCATTTGGCATTTTTATTTTTTCATGGCAATACTTT
AATTTGTGTTAAATTTCAAATGGACAGAAATAAGATGCAGTACCTAAACTTGATTGACAG
GTGACATATTCAGTGCTGGTAAATAGAAGAGATTTTACTTCTCGTTTGTAAGATTTTAAA
ACTATTGTACAACAGAAAAAAATAGTCGGTATGCTATTGTTTTGGGGCTGTATGTACAAT
GTAGTTTATTTTTGTTCAAATACAGGTAAGCATATTTAGTTTTCGATTTCTATACAATCA
TGCGTACGTGTGTTTACGTTTACGCAAGTTACGTTTCAAAGAATTGTTACGTTTGTAATA
CAAGTTCAAAATTGTTAATTTTAACTCGTTTTGATTTAGTAAATTTTAAGCCATACTAAG
TATAATGTACACTCGTTTAGTGTAAATAATCGTACCTTAAGAATTACTTTAATATCAGAT
GGATGTTATCTATTAAAGTTAGGAGAATAGGCCTATACAGTATTATATTGTATTGTGTTT
AACTGCTCAGTGTTTATTACAGATATTTAGTTACGTTTGTGCAACGACTTATTGTACACC
TTTTTAAAAATACTATGGGTGAGTATTGATTTGTATTTGTTAGTTTTTTGGTGTGTATAT
ATCATGTGTGTTTTGTGCAAGAGGACACCCATGCCATGTTATAACCAATAAACCAAACAG
TATATATGAATACACCATGTGTGTCTGGTGTATAAGATGACACTCATGTTTCAACTTGAC
AATGAGCATGAGGTGTATGGATAGTGGATACACCATGTGTGTCTGGTGCACAAGAAGACA
CCCATGTTATAACTCGACAAAGAGCATAAGGTTTATGAATACACCATGTGTGTCTGGTGT
ATAAGAAGACACCCATGTTATAACTCGACAGTGGGCATGAGATGTATGGATACACCATGT
GTGTCTGGTGTATAAGAAGACACCCATGTTATAACTCGACAGTGAAGCATAAGGTGTATG
AATACGCCATGTGTGTCTGGTGTATAAGAAGACACTCATGTTATAACTCGACAGTGGGCA
TGAGGTGTATGAATACACCATGTGTGTCTGGTGTATAAGGAAACACTCATGTTTTAACTC
GACAGTGAGCATGAGGTGTATGAATACGCCATGTGTGTCTGGTGTATAAGGAAACACCCC
TGTTATAACTCGACAGTGAGCATGAGGTGTATGAATACGCCATGTGTGTCTGGTGTATAA
GGAAACACCCCTGTTATAACTCGACAGTGAGCATGAGGTGTATGAATACGCCATGTGTGT
CTGGTGTATAAGAAGACACCCATGTTATAACTCGACAGTGGGCATGAGGTGTATGAATAC
ACCATGTGTGTCTGGTGTATAAGAAGACACCCATGGTATAACTCGACAGTGGGCATGAGG
TGTATGAATACACCATGTGTTTCTGGTGTATAAGAAGACAACCATGGTATAACTCGACAG
TAAGCATGAAGTGTCGTGTAGGTACTACTGCAGCTGTCTCCCTGATACTCGCTGAATATT
TTTTTAAAAAAACTAGGGCATTCGTATCGAAATTAACTTTGAAAATGCGCGAAGTCGTGC
TGCGTCTGTAGTACTCTGGGTATTGGGATAAAATAGAAGTTTAAGAAAATATGTAACTTT
TGTTATTACCTGTTATTTTAATGGACTATTTTTGATTGTTACACATGGTTGTTTATTTTA
GCTTATAATGTATTCATGTTGTAGCTCTCTATCAGCACCTTATGGTCATTCTAAATCAAC
ATAAATATCATATTTCCCCATTGTCATAACTCCTCACATACATGAAGTGTTGAAGGGTGC
TTAAGCTTATGTAGGGTCTCTTTAACTTGTACAGTATACCAGCTTTAGTTCAGACTCTAA
ATTATAAACGTATGACATATTGTTGGTGCATTAGGTTGGCAGTTATAAGGCTAAAGTTAT
ATTAGTAATTTGGTATAACTGTGAGGTTTAAATTTGGCAGAAAAAAGTATTTGTTATACT
TTCACTTTATACTACAACTGTATGAGTAAGGTCCAATGGTAAAGCACGTATTTGGATCTG
GGATTTAGGCCAGAGCCTTTGTTCGATTTAAATTATAGGCTGATATGTCATTTCTTGTAA
TAAAGTTCCCCAAATTTCCTACAGGAATGGATGTGCATAGTTTTGCAACTGTTTGTAAAT
TCTTTCTATATATTCATTGTTTCTGTTTGTTGGTAGATTTTCCATTATGATATTCTGTTT
GTTGAGTGTATATAATTAAACCATTGAAGTTAACTTGTTACTAAATGAATGAAACTGAAA
GTGAAAAAAATAAAAGAATTGAAGAAATTTGTCACGAAGATTCTTACAAACAATATTTAA
GTTTAGTTTCTGAGGACATAAATGAAATGTTTGAGTTTTCGGCGCCTATAGTTCGTAACC
CACATTTTAATCCATTACAATGTACGTGCTAAACCATATGCAGAAGAATAATCTACATCC
TGTAACTTACATATATTTTTATTCCAGCCGAAACGGAACCAAGCGCTCCCACTTACCCCG
ATCTCTCCACACAAGACCGTACGCCCCCAGCAGAAATCCCATCCACACAAACAGAAGATG
ATCTGTGGAAGAAAGAAAAACACGACGAACTTGTCAAGGTAAGTTTGCTGCTGTTGCCAC
CATGCATTAGAATACAGGTCTGTATTCAAAAACTGATCTTATAGCAATTAATTTAATAAG
AATTTTTTTGAAACCAATTTCCTGGCATGTAACAAGGTGATCTCACAACAAGGCAGACAA
ATGAATATGTGTAATGTTTTATTAATTTACTTCATGGCATTCTATTAATAGTTCATGACT
GGCTCATTTTTTTATTTAAAACTAGGGTAAACTGTGAAAAATAACATGTTTTCTTTTTTA
TCAATAAAACATAAAACACCAACCTGATGCTTCATGCACTCTGTGTTAATACCAAGTGTA
AACCTCACAATAATCAATATATTACAATCACCAGATAGAGGACGAGATCGACACTTTGCG
ACAAGTGCTCACAGCTAAAGAACGAGAAGCATCAGAGTTGCGTAAACTGCTTGGTTTGAC
TCCACTTGGAATATTAAAGGCTGACATCAATAAGATACAAAGTTCACAAGCGTGAGTTGC
TTTCTTAATTATGGGTTTAAATTATAAACCAGTTGTGCGCCTAACTTTTGAAAGGAGAGG
GTAAAAAGTGACTTTCTTTGGTAATTTAAAGTAAAAAATATTAACCAATGCTACCCTAAT
ACTAACCAGAAATTGCACTTTTAGTAACCGCCAAAATAGTTGCTATTTTACAATTACAGT
TAAAAGAGTTTGTGAATCACTGTGGTAGGTAAACCAACCAATTCAAATGGTGACCCAGGG
GTTGAGAGACATTGCATTAGGTGTTTAAAAGGAATTTGGTTTAAAAACCACCATACCAGA
TTTTTGTTAAAATATATTAGAAACATAACCCTGTATTGTAAGATCAAAATGTAGTGGCCA
CATGTATATAAGGGTCGAGGGCTTGCTAATTATGGTGGTGATATAAGTCAGTCACCCAAC
CAACTACATATAGGATGGGAGTCTGTATATTGGTTTCTTGTGTTGGATTAGAATATATAA
CTTAAGTATAAAGCAGCAAAAGAGAAACGATATTAGTAAAAGTTGTTTATATAAAAAAAA
ATCTTATAAAACTAGGAATATTTAACCTCAGGATTGTATCTCACTTTGCAAGACACCAAC
AAGGTATTATTAAACCAGAAGAATTATTTTAAGTATTAGGTCATGTCTAGTAGCAACAGC
AGTAGTACAGTATTGATGGAGTGATGCAATATTAACATACTAAATTAGAGTTGTATGGTG
CACACCGCACATAGGGTAATGTAATTGTGTAATTAGGATAAATATACTTATTGCTTATTT
ATTTTTTTACATCAATGATGGTATTATAGAAAATGTTTTGGTTCTTCTGTTAAATGCCAT
TGAGAATAAACGGAAACTATTGAATGAATGGATGTGACTGGTGCATCCTCACGTGGTGGG
CAACGATAGTTGTAATACAGGTGTTCTGTTTCATACACATTGTGCCCGTTTCTGAGTTAC
CATGTATGTAACTTAGTGGGTAATGATTTTGTTTCTTAAACGGAGAACACAAACGCTCAT
AATAGTGGTAGCGCCGGGTCTTGAACTTGTAAACTCTTGGTTAAAGACAGTGGTGATGAC
CACGGTGCCAGACAATTGTGGTTCATTTTATTTCTCGCCACAAATGACTCCCCATATGTT
ACCACAGATACCAATCCACAAGTGCTAAGGTTCATGGTTTGGCAACTGATGTTACATCAT
CTGAATAGTGAGTTAGAAAGTAACACAACTAATATGCATGGGATGATTAGTTAATTCATT
TTCATATTATTTCAAATAACAAAGCACAACAGAGCTATAGAGCTACAGTTATAAGGTATC
AACCACACAGTAAAATGAGGGGTTGTGATATTCTACCAGGTCTGGATTAGAGTTTTCAAG
AAAATGTGGGTCTAAAACCAATAAAAATTCTAATAAAAAATCGGATTCAACAGCAACTGT
GTTTCAACATAACACGGGGATTAATCATTTGTTTAAATATCATCAAGCAAATCAACAGCA
CCCTTAAAAGCGGTGCTATTTGCAATTAATGTAATTGCTCTAATTGTACTTGCAATCAAA
CGCTGGATTTTGTTTTTTATTTAAAATTAATTTATTCTGTGACGTCACAATACTGGTTAT
GTGTTGATAAGCAGCGCAAGATACGTATGTATGTGCGGGCATGCGTGCGAGATGCTCAAA
CAATAGCATGCTCTTATTTTCTTTCTCTTTTATTATCCTTGCGTGCGGCGAAGCGTAGCA
AAGCGACGATGTACGTAGCAGCGCGACGCAACGCACCGTCGCTACTAGCTAGCAGCTAGC
TAATCAGATAAAGATGTCTGTGTTCGACTTAGCTCTAATAGCAGAAGTAGAGTCACACCC
AAATATTTACAATCGTAAACTGCAGTGTTATAGAGATAGACGGCAAAGAGATTCAGCTTG
GCAAGATGTTGCAACCAAGTTAAATACGACAGGTAAAGTTGAGTTTGTTAAATACGACAA
GTAAAGTCGCACCAGAGTAGCTGGTTTTAACGACTGCCGTTTTGCTGCTCATTTTCTCTT
CGCCTTCTCTTCGTTGGTTAAGACTTAAAAAGTTGGATATTCGCTTTCGTATTCGACGAA
ATAAATAAACGTATGTGTTCTAATATGTTGGATTCACGCAGTAAACGACTGCCAGCGCCG
TTGGAAAGCGCTCAGAGACAAGTATGGTCGCATTCGTAAGAAGGAACAAATAGATTTTAA
CAACGGGGAATATTTTCCGTCTGAGTGGGATCTGGCTGAAAAGTTATCTTTTTTGGAAGA
ATTTCGCGTCACAAGAGGGTAAGAATATGTTGATTGTTACTAACAATGAAATAAACAATG
CTTGAATTCCTGTTTTTACCATGTCGCTCAAACACAGTATAATTATAAGATATAGTTTAT
TTATAAGTGCTCGTTCGTTATTAAAACCGAATACCATTTTGAGCATAACAACAATCTACA
AACACCTGTATTATAAATTATATTGTTAGTTATTCTCCACTTATTTATAGTTATATAAAC
ACGATTTGGTCTTGCATCTAATATATATTAAATAAAATGTTTTGCATTTATAGAAATATT
TGTTCTTTTTTTAATCTTTACTTATTTTATTCCAGTATCAGCACAACTGCCAATGATGAC
ACAACAATGGACATTCTTACAGACAATGACATACCCCCTTCATTACACCCTAGTTTTGCG
AATATGAATAACTTTAACAAGCACCCAAAACTTGAAGCTGCACTTGCTATAACAGAGGTA
ACAGGACATGATGACAGCCAAGCTGTTGGGGCCAAATTTCTTGCCAAAAAACTCAAAGAT
ACAAGAGGTAAATCGTGTTTTTAGCCACGGTTTATTTGATAATTTTACTCAAGTAGTTTT
TACCTGTAGCATGTTTTAACGACCTTCTTCTTGCTGCTAATTCCCTTTCTTTGTTATTCT
TAATAATATCTTTGTTACTGTATTTAAATAGATAAGTAAAAATATTTTCTGTTTCTTAAA
GCGACAGGCTTTCACATTTGGTGAGGTCGATGCAGTAGTACCCGGTTGTGGGGTAATGGG
TCAACGTTGGCTCAAATTTCAGGTCCAATGCCTCACCATAAAACCTTAGTCTAATCTTAT
ACTCTGTTATATAAGAGAGAAAAGATACCAATGACCATTCATCCACCAATGTTTTATCAC
AGATATGAACGACGCCGATGAACTTTTCTTTGCAAGCGTTTTGTGTGAGATTAGTGGATT
GCCTCCGAAGAAAAAAGGAAAACTAAAAATTGACATAATGAACTTGGTTCATAATGCGTT
GTATGATGTCACAGATGATTAATTGTACTATTTGATTATTTTATGATGTAATAATGAAAA
CTTTGTGTTAATAATCGTTGATTATTTGCTTTGTGTTATAAGTTTATTGAATAAACGTTT
AAATGTTGGTTATTTTTCTTAAAACATTTATTTCAAAAATACTATAATGTGAGTCAAATA
CAGCGAAAGTTATAAACATCTGTGAAAAGGGATGTAACCAGTTCAAGGTTATTGTATGTT
TACACGTAGCAGTAGACTTATATAGAGGCATGTTGCATGTTTTCCTCACAGCATGTCTAT
CTGAAGGGGGAAGGTGGTTACAGCGGTTGTATCGTAGCCAAAGGGTGCCGGGTTCGAGGT
TTAATGTTGTTACCATTGTTGTGTGTTGGGCACTATCGCTCCAGTAGTCCAGTTACTTCC
ACACTTAATTCTTGTCCCTAATTTTTCTTCGCGTACAACCGTCATTTTAAATATTCCATT
CTCTTCGTTGCTATATATTTAATCCGATCTTTGTTACTGTATTTGTATTTGTAGAGATAT
ATAAAACGTAATGTTACTAGATTATTAGTTATCCCCACAAGTACATGTATGTTAAATATT
GTTACTCCACAGTTATAAGAAGACGGTTGAAACGTTGAAATCTGCTGAGCAAGCCACGGC
ATCCGCGTTTAGTTCACTTGGGTCATCTATGTCAATGAAGTTCTCTGAGATGAAGTAAGT
TGGGACCAAACATGGTGGTTGGGAGGGACCAAACATGGTAGAGGGGTGGGACCAAATAGT
CCTCATGGAACTTTGGGTTTAACTCCTGCTTGGTTGTGATATATTGAACCAGGTTTAAGT
GGTGGTTATTTAGAAGCATTTAAATATAAAGGAAGCTAAAGTCTACCTTGTCATCTAGTA
AGAGATGCATTGTGTTATGTAATAAAATAATATTACATTCCGTACTTACTTAACGTGATG
AAATATGAAAATCCAGAGTGTTTGCTCTCAAATATTTGAATTTGTCCATGGCTTTACTTG
AGTTTCTCAAATCTTGCCCATGATAAACTCAATTTATTTTATCCTCAAAATAAATAGCTT
TTATTTTTTGCTGCTTTTTGGAGCCGCACGTTTCGAAGAAGAAGCTCGACTTATGAATCG
TTGTAAGAATATCTGCTGTTATTTAATTGAGTAGTTTTTATCCATAGTGTGGATAATGAA
TATCATTTTGTTGCTAATTTCCTTTTCTTTGTTGTTTTGATATTTGCTCTTTTTTGCAGA
GGTTTCGACATAATAAACTAATTGTGATGTTATAATTTACAGAAATTCTCCAACTTACAA
AAGTTTTGAAGAAAAAGTTGAAGGAGTTGGGTCGACAATCATGGTTTGTGATATCATATG
TTTGACTGTTACATCATAATGGTGTTTATGATTGATAAAGATGGGTCTTTTTATTGTGTA
ACTAAGTGGGGTGTTTGTTATATAAGGCACTTGTGTAATAAATAAACGAAGGAATAACGA
CAGTCGTTATAATACGGTTGTTCATACACCTTGTGCCAGCTTGTAAGTTACCGATACCCT
GTATGTAACTTTGTAGGTGATTATTTTTCTATATCACGGCCAATTGAAGTCAGTGATTAC
TCTTTCTCATAATAATAAATATTTTAGGCCAAAGTGTCAGGAACACCCCGGGAAACCCCC
GCAGCCACCCCTGATGAAACCCCCCAAGCCCCAATTACCCAACAACCCCATGCAGGAGAC
GACTTACCCATGTAGGGGTCACCCTGATCTTTGGATCCCTGTTTTGTATAACTTGCAATA
TTTAACCATCGGGTGTGCCCGCTGCAGGGACTTGACATTAAACCCCTCGCTTTAAAATTT
GACCCCTCGTTTTTTGGGCTTTGACCCCCCCCTATTTTGACCCTTTTAACTGCTTGCTTA
TAGAATTAACGCTTCATCGAGTTTAATCAACTTATTCCATCTGCTAGGTGGTGTGTGTTG
ACAATATTGCGTAGAACTAGATTGTATATTATGTGTAGTTTGTTGTACAAGTGTTTATTG
AACATTATTAAGGATAACTCGTTACAAATGAACATAGATATCATATTACGGATCCATCTG
GAAGTTTTTGACGTTGGTTCGCGTGAATTCCTCGTTTAATTAAAAGTTTTATCATCGGTT
CTTGGTCTTCCCCACACTGGAATAAACAAGCGTTTAATATTAAACATAAAGTGAGATAAA
AGTGTTTAATTGTGAAATATTTTCAAACTTCGTTAAAAAAATTAACAATTAAAAATATAT
ATAATTTATGAAATAACAGCTGCATTATTGAATGAATTCTCCAGTAAGTGTCTTGCCCAA
GGACACAATCAAAATGGTAGCAGCATCAAGCATATATCTACTAGGCTAAAGACAAGTGCT
CTAACCACTTTGCCACAGTGACAGACAAAATATAGTTCATACCACGTTATTATACCAGCT
AAATTACAATTACTTTTCTACCTTATCATTCTGTGACTCCAACATAGCCATTAGTGGTGG
CATTGGTACGTATAATGGAACTTGATGAGTTTCAGCGGATTGAGGTTCGTATTCTAGGTA
AGATTCCTCTTCATGTCTTGGGATTAACCTCCATAAGTTTTCATTTCCCTGTAAGGTTAT
ATCAGGTCAGAAGGTCAAGGTTAATACAGGTCATGACTAAAAGAATGTTGTTGGAAAAGA
ATGTGTTAGTCTTAAATCTCCAGAGAAAGCAGTTATATAAGGTTTAAATTAGTAACTGCA
GCAGCTGAGGAAAAAAAAGAACTTTCGTTGTGAATGAATGAATGTAACTTACTTTATCCT
CGCGTGGCTGGAATACGACAGTCGTTATCACACGGGTTTAACACCTCGTGCCAGCTTACG
AGTTACCATGTATGTTACTTTATGGGTAATTATTTTTTTTGAGTTTTTTTCTTTATTTTT
TATGTATGGCTGATAATCTAGACAACCCATTATTGACCACTGGGTTGGAGCAATTGTCGT
TAAGTGTCTTGCCGAAGGACACATACGTCCACAATGGTAGCAGCGGCGAACCTTAAACCC
ATTACCTCTGGGTTACAGGCAGGCGCGCTAACCACTACACCACGGCGCCGGACTAAAAAA
AATTAACTAAATTTATAAATTAACTGAAGTTATAAATTAACTGAACAAACAATCTACAGT
GTTTTAAAACTGAAGCTGTATCAACCAGTATAAAACATAGGATATCACAGTTTATTTAAA
AATCCTGGAGAAAATTTCAACAGTAGAAAATCTTGTGCATGTTTAAAGGTAAGTAAACGC
ACATCTTGTATTTCCTTCTCATAACCTTCATTTCTTCCATTTAATGTTTTGATTCCCCAA
GCGATCCCGTATTCCATGTTCTTAAATAATAAAGGTAAACGTATTAAGATTGTGGCAAAC
TATTCAAGGCAGTTGCTTTGTTGACACTTTATAAAACTAGCTATTAATAATTGAGGTGTA
TGAAACTAAACACCTATGTTATATAACCACTGTTGTTGCGCCATTAGTTACATTTAAATA
CTAATATACAACTTAATTTATATAAAAACTGGTGCAAACATCAAGGTTATTATTTTGTTG
GCACAATTATCTATTAAAATACTCTCTTGATCAAACCCCCTTTTTACCCAAACAGCTAAA
TGCAAGTGGACACAACTAACACATGAAAACATACTGGTGATTTTAAATCCGCATGAACTC
TCGTGATTCTCCAGAATGTTGGTGCAGAATGTATGATGTCATCGCATGTTGTGAACAGTC
TACCCACCCCCCACGATGGTAACTATAAAGTAAATATTAATATAGCCGTTTTAAAATAAT
AAAAATAACTTTTTACTATTTAACCATAGATTACTGTGGGGGAAGACGGGACACCTTAGG
CCAAATATTTAAATGTCCCGACGGTGTTTTATCAATAACAGTTTTGTAATTCTTTAAATG
CTCTTTGTTTACTACGAAATGGGGCGAGAAAATAGAACGAAAAGATGTCCCATCTTATCC
CCACCATACTCTATGATAATTTTTTTTTGTAATGTTTAAATTAACAATTTTCTATTTATC
TCTTTGATAACTAAAGTTACCTTATTGAAACAACAGAGAAATAGGAATGAACAGCAAATG
ACAGTCGTTAAAACACTTTGAATTAAAGGTGCTGTAAAAAGGGCATCAGTTAAAAAGCCT
AGCTTTTAAATTACTTTCATTAAGATATCTTTGTCACACAGCAACAATCACAAGGTACCT
GTGATAATATTTGAAATAATTTTTTTTCTTCTTTGTTTCTCGTCCGCATGTTAAGTGTGA
TGTTTGGTTTGGTTTTGAACATTTCACATAATGGTTGGGGATATTTCTTGGTGATGTGAG
CCTGGGTGTGAGGTTTATGTTAATATGGATTTGGACCAGAATTGTCCCATTACCCTAAAT
GTTGATATTAAAACGTAAAAAAATAATTTTTCTTTAACTGCAACAAAATGAAACACTGAA
GAGAATGTACATACAAGCAAAACAACAGTCGTTAAATCATGCTGTAGGGGCTGACTATTC
AATGCGTTTATGGTACACCAATGTCACCACAATGGATGTACTTTTGTCACTATATATTCA
TTAGGTAACTTTACACTAACTTACCAGTAATTTTCGTTCAATTTTGTGCGCCATATTTAC
AAAATTAATAAACACCTGTAACAAATTTAACATTTTATCAAATTTAACACATAACTTTTA
AGTTTTACACAAAATTATACAACAACAACACTCTTTTTTTCAAATGTAACTTAAAGTTTA
ACACAAAATAACACAAAATATTTTAACTAATAATCCAAACAAAACGAAAAGTTTAATGTT
CTAACTACAGGCGAAAAAAAATTGGGGTGGCAGGGTGGACACTGGGCAGCGCTGGAATCC
ATTTAACACCATCATGTGTCTAACTATAGTAAGTAACACTGCATTTAACTAACTGTAGGA
CATAGGCTTATACTAATAATACTATATTTATAATGTGTATATAATTACCTAACCACATCT
AAATGTCTAACCATAGGTGTATGACTGTGTGTTCAACCATGCAATATAACTTATGTACAA
TGCGCATATACAGTATATATGATATACTATAATACGTATATGTATAATTATAACTAAGTC
CAGCATCCATATTGTCTCAAATCAATCCATGTTTTTAACTTTGCTTGAAATTTTCAATCT
CAGCAAATCTCCGATGTCACTTATCGCTTCCAGAGCTTTATTTATTTGATCCTCGCTTAA
CGCCGAAGAGACACAGAACCTGACTCTTGACTCCCCTAGTGGTGTAGATGGAAATCCAGC
AACCACAACTCCGAACCCACGATAGAGCATCTCACGTGAGAAACAAGCAATATGAGTGGG
AAGGTAGGCAAGCAGGGGGATCACAGGGGAATCTTCGTGCCCGTAAACTATGAATCCAAA
AGTCCGGAGTTTTTGACGAAAATGTTTTGTATTTTCCGCAAGTTTCGTGATTCGTTGTTT
GCCTTCTTGTGACATCATAAGTTCGAGGCTTGTGAGTGCTTGTTGTGCGACGGGGGGCGA
CATAGAAACAGCATAACAGGCTGAATGGGAGTTTGCTCGAAGATGTTCAATCACTCACGA
CTGCCTGCAATATAACCACCGGAGGCACCAAAGCTCTTGGTGAATGTTCCCATCAAAATG
TCAATCTCTGAAGGATCAATGTTGAAATAATCAGTAACGCCTCTAGCGTTAGGACCTAGC
GACCCAATACTGTGAGCCTCATCGAGGTAAACGAATGCTTTATATTTCTTCTTCAGCCTC
ACAACCTCTGGTAGATTAACAATGGTGCCTTCCATGCTGTAGATTCCTTCCACAAGGATC
AATATTTTCCTCCATGGTCGATGAGTCCTTGGTCTTCCCCCAACGATTGAATCGCGCAGA
ATCCTCTCCAAGTCTTCTGTATCGTTATGTTTGAACACACGGATCGTCGCACCTGATATC
TTGCACCCGATGGCAAGTGAAGCGTGGTTGCATGCATCACTGATCACTAAACACCCCTTA
CCAACAAAACACGGAATATTCATCGAATTAGTTGCGAATCCCATTCCAAACGTCAAGCAA
TCCTCAACTCCCAAAAACTCGGCCATTTTTTTCTCTAACTTATTATGAATCTCGTGATTT
CCAACTTCGAATCTACTGCTACAAACCCCGACCCCAAGCTTGGCCACTGCATCCACAGCG
GCATCTGCACATGTTCCTTCATTCTCAGCAAACCCCAGGTAGTTATATGAACCCAAGTTC
ACAATGTTCCGGAACACTTTACCAGTATAACCCAAAAACTTTCCACTGCTTGAAAAATCC
CTCTCCCTGATGTCAATCAAAGCACCTGGCACTGTACATACAGGCCTGTGTAATACGTCA
TATCCTCTCTCTATGACGTGCCTGACAAAGAATCTTTCAAACGTTGTGTACAAAGGAACG
AAATCTTTCATGTCCTCCCTCTCACATACACTGGGCTCGGTATAAAACACATGCCGGTTC
ATAAAGTCCCTCAACCACCCAAACAGCAATATAATTGCCATAGCAACATGGTTACGGGCA
TACACCCACACAGAAGGAGCATCGTAGGAGTTCTTTGCATAAATTTTTTCACTTTTATCT
TTCCTTCGTAAAAGTTTGTGAACTGCGGCTTTCTTCACTTTAATGTGTTCCCCTTTCTCC
ATAACTCTTAATGTGGCTTGCAAATGAAATACAAACTTAAAATTTACTGTTAAAAACTAA
ATGAAATCGAAATTATTTTTCAAACAAAAATATTTAAAACTCGTGCTATGGGGAAAGTCC
CAAGATTTCATAGAAACACCATTATGTAAAATTACTTTCGGGGAGTAGCAAATAATAATT
CACCTTTAAAACAACATAGGTACATTAAATTACCGCACTTTTTACACCGGGTTACAATAT
GCATTTAACTTCAGGTTAAAACGAGTTTTTATCGTTTTTTGTTGCGACCTTTTTTCTTCC
TTGTCTTATAGTCGCGAGGTGACGTTTAGAATACGTGATAAATGAAAGAATGACAATCGG
CAGAGTCAGCAGATGTGACGGTGTTTTATAGTAGCAGCGTTTGCATGGAACCGATGATTT
TGTAGTTAGTACTGGACTGTTGGACTATTATTCAACCGGAAATAGGAATGATTCATGTGT
TTTTAATTTGTCAACAACAGTTTTTTAGTCGTTTGACTCATTTTCATTTAAAAAATATGA
GTATTTTTAATGTTAAAAGTCGAATTTAAAGTAACCTTTGCATATAAATATTGTTAATAT
GCTAAACTATACTATGCATAATAACATTGTTAAAATGTAAGACATTTCAATGTTTATGTT
ATAATTTGAGGTCAAATCTTTTGTTTCACTGTTTATTTTCATTTTATATTCACTATTGTA
TAGCATTGTGTGGCTTGTTTGTTTACTTTGCTTTTGAATTTTATTGTATTTTGTCTAATT
TGTTATCATTTTGTGTTCATAATATGTTTCTTATTCATAGAACGAAGCTGTTTTAGTTTT
AGACAACACTAGTATCGACTATATTATATTTTGTTATTATGTTATTTCATATGTTATTTA
TATTACGAGTGATAATTTTGTTCATAAATATTATTGTAGTAAAACATATCTTGCTGTTAT
GTCATAGTAAAAAATGGCTTTCATGTGATACAAGGTCCCACACATGTGTTAAACTAGTGC
ACTCCCTGCTTTTAATATTGTAATACAAACATTAAATTAAGTTTTAATCATTCCATTAAT
GCGAATTACTTGAATTCAAATTCCAGGGTCTAGTTTTTATATTTTCATTATAAATACCTC
AGGACACATTGACCAATAGGATGGCGCCTCTAACTGCAATGCTTCTCGTACGATTGTAAG
TTGTTTATTAACAAACAATACCATTGTTTAATTAACAATTGATAACACACACTTGATAAG
TATGTGAACATTGTTTGACAAAGTTTGTGATTAAAAATAACATATTTAGAGAAATTGATT
CCTTAATTTTGGTATATATTATTCATATTGTATATTGTGAAGCGGTTTTAATATTGGTTA
AATTATTTTACTTTCAACCAAAACGTTTTGATTCTGCATGTTTAGGAATCAGCATTGTTT
GTAATAATAGAAAGCACAGATCAACCTCTATGATGTCATAAACGCCATTCAATACCGTGT
AGAGGTTACTATTGCGAAATAATCCCCGCCTCACCTAACCGACCAATAGGAGCGCTTCTT
TTGTTTGTCCTTTGTACGTCACAAACCGGCTTTAAATCACCTTATTCTCTCTCGACGCCT
TCTTCTCATACGTGGCTGTCGTAAAATATCAAACCGTGAAAATCTGCGGTAACAATGTAA
AGTATACGTCGCAAATGTTCACGCTTAACTCGTTACCGGCATGGACGGATTGCGCAATCT
GCTGACCGAAGCAAAATTCTCCCAAAATTTTCCACGTCACAATAGCAGGGTTTGAAAGTG
GTTTCCTACCGTGACGGAGCTACCCAATATCGGGCATGGTAATCTTATTTACCGATTGTT
TGCTTACCTGGGGTAAGGTGCACGCGCGATGTCACGTCTACAGTGTTGTTCAACACTATG
CGGCGTGCGCCCATGCACGTATTGCCCCATCGCGACGTCTAGCGGATGCCATTTTAAACA
AAATATGTTTCTTCGCTTGGTTGTTTACCTTGTTTATTACGTGATAACGACCCACGCGTT
GTAATATTAACCTCCTAATGAGATTTTGGAATATTCGTGAATCTGTGACGTCACAATGCC
TTCAGTGTTGGTTCAATCGAGTACGCGATATCGGGAATCGATTTGTTCGATTCTTACGTC
ACATAACTGTATTGTTTCACAACTATGGATTGCATAAGGTGGATTGTTTTATGACGCAAC
AATTTTTCATATATGGTTTAACATCCCTTTTATTACGAAATTTTATAACTTCTATTAAAT
ATTAAAATGGGCGTGTCACCACCGCAGCCACGCCCCTAGTATTTGGATAAACCGGATTTT
CTTGTCTTTACACGACTTATTGTGCCTGGCCCACAATTTCAACCAATTACGGCCAACCAA
AGAAACGTTGGTCCAATCAGAATCCACCATGGTGGGCGTGTTTAGGCGTGCTTGTATCCA
CCAATCAGAAGACAGATATTTTTGTTCATAATTTTGCGTAAAATTATAAGTTGACACGTC
ACAATGACATTGGTAATTTAATAAACGATGTTTTTAGTTTATTCGAATTTCTTTTATGTC
GTAACAAACTTCCTCATTATGCAACAACCATATGTTATTTCATCATAAACGTCTTAAAGA
ATCGCGACTATCGCTGTGTCATCGGTAAGCATAAAATCGTGTGTGACGTCACAGTTGTTT
TTTTCTACCGTCACGAATGTCTTGTATATAAGAACGCGCGCATGGAGGGACAGGTCACTT
GTTGATTCACAGACGATATAATACAACTATCATGGGGGAAATATTGTAAGTACAATTTGT
TCTATGACGTAAAAATAAGGAACGCCTAGGTGCGAGTTTCCTTTATTTTGTAATAATGAA
GTTCTCTTATTAATGTTTTAGCGATCTTTTTCAGGCAGTGAGAAAATTAGTTTAAATTCT
AAATTCATGAAGTCTTATTATTTTTGCGTTGTAGAGCAACGAGGTATACTAACACCGGTG
TTCTATTTTATTCGAGTTTAGAGTACAAGCTACACCGTATTTAAGTTTATTTTGACATTG
CTTTTGTTTTACCGGTAGCGTGTTTAAAAGAATGTCGTTTTTTTTTACTTTGACGTCACA
AATTAACCTTTCATTGTGATGTCATAGGTGTGATTGTTATTCGACAGAGATTGGTTGTTT
TGGTCGGTCATCATTACTACAACTTTCCTTGTTTTATTATTACCTAACAAACGAAGTGTC
ACCGAATCGTGATACGGTGATTATGACACACTGTTGCGTCACAATACTAATGCGAATCAT
CACGCGCTTTCTTAAAACTAACTGCCCGTTGTTTGACACGGATATGACGTCGTACAACCG
GATGCGTTGCTGCATTTATATTATTGCGTAACAAACTGACGTTAAATTCCGTTATATACG
TTTAACGAAGTTTAAATATACTTACCGGCAATTGCTTCGGACCAGTGGGCACTAATAGCG
TGTTCAAATTGTCAGGCATACAGAAAAAAACCTTCACCCACAAATTACATACATGGTAAC
TTACAAGCGGGCACGAAGTGTATGAAACAGAACACCCGTGTTATAACGACTCCCGTTGCC
CCGCCATGCGAGGATAACCAAGTTACATCAATCACCAATCACTGTTTTTATTTCAGACCA
AATTCTTTATTGTTAAACGTTGGGAGAAAGGCGACCTCCATTGGCTTTGCAAGATCGTTA
AAAGTTGTGCATGGCGATCTAGATAAACTACCCTCACAAATCAAGGTAACTGTGGTTTAG
GTGGTGTATAGGGTACCAGGTTCAAGGCTCACTGCTGCTAGGTTGGTTGATTTTGACAGG
AGTGTGGTTATTGGGTGTTATAGCTCCACATGGAGAATGAGGTGTATAAAGCTACCATGT
AGAATATCGACTATGTCTCAACTGTTATTAAAAATGTACCAGAATCTCATCAAATAATAT
GATGTTTATTGGGGTATTGTTTATATTTATAACATGTTTATGTTTACCCAGAGCTTTATC
CTTGAGAAAGAGAAGTTATGTTTACCCGATGAAATCCACATCTGCGATGGAAGCGAGAAT
GAAAACAAAAGTCTTTTGACGCAGATGCAGAAAGATGGAGAAATTAAACCTTTACCTAAA
TATGATAACTGGTGAGTTGGATTATCTAAGGTTTCTGTGCATGTAGGCCTAGTGTATTTA
AGTTCTATTTACATACTAATGTTAGGATGTCTTTTTCTTTAGTTTACACTGAAGTAAAGG
ACTTGTTGATATTTAAATTGTTCTATTCTACATTAATGTTAAGGAATTGAGATTTATGCC
AGATATGAGACATCTATAAATTTTAAATTTTAGGAACAAAACATTACCAAAATATTTTTC
TGAATAGTTGACCTCCTTTTTATCAAAGTATATTCACTGTACAGTTGGTACGCTCGTACT
GATCCAAAAGATGTCGCTCGTGTTGAGAGCAAGACCGTCATAACCACACCCACAGAACGC
GAAACAATTCCCAAACCTCGCCCAGGGGTGAAAGGAACACTTGGCCACTGGATGTCACCA
GATGACCTCGAAACCGCCATCGGTGATCGATTCCCGGGGTGCATGAAAGGTTAGATCATT
TTATATTATTTCTATGTTGGTTGCAGTTTAGTTCATTGTTCCCGGCAAAATATATTTCCA
GACACATGATATGTCTTTTCTTTGATTACAGTTTGATTTTTTTTTATAAAATTATCTTAG
TTTATTTTTTTAATTATTTTAATCTTTGCTATCATTTTTGAAGAGATATATAATAGTTAT
GTTATGCTAATTGAAGTTTTTTTACCTAACTTAGCATTGTAATATTACTGATATTTCATT
TATGCGCATTACTATTTAATATATAATATATCTCTTATATTATATCAACGATGTTTAGAA
AAAGCACAACTATAATTGTTTGTTTTGTTTCTACTAAAACACAAAATTATCGTTTCCACC
TGATAAATATACCCACAACTATATTCCAGGTCGCACAATGTACGTGATCCCATTCAGTAT
GGGACCAGTAGGTGGCAGTATTTCAAAATACGGAGTTCAACTCACAGACTCCCGTTATGT
AGTAGCAAGCATGAGGGTGATGACACGTATCACACCCAAAGTATTTGATCTGATTGGTGA
AGATACTTTCGTTAAGTGTTTGCATTCAGTTGGATGCCCATTACCCCTTAAAGGTAAGAT
CTTGTTTGTTAAACTATTCCTTAAATAGATAACTCGTATGTGTAATGAATCTAATCATTC
CATTACAATTTTTCAAGTTAAAAAAGGATTTTCTGTTGAGTTTCAATACAAACATAATAG
TCCATATATACTAACAATTTCTTTCTTTCAAATGCTTCGGTATAAAACTAAAACCGATGT
CAGAAGTTAAAACTTAAAATATATATATTGGCTGTTATGTTTGTATTAATTATCACTAGA
ACTAGGAGCATGTGTTTAATGCACTTAAGCAGCTAACCTATATTAAATAGGATCAAAAAC
CTGTGTTTTATCTACCTAATCTAAATATATGGGCCAAAAAGTTTCTTCAATTATCTAGTT
ATTTGTAAGTATTTTGCATTACTTTAAATTGTCATATATCAAAACAACCCCCACCCCCCA
GCACCCCTTGTAAACAACTGGCCATGCGACCCAAGTCGTGTCCTTGTGACCCACAACCCC
GCTAAGACCGAGATCGTATCATACGGGAGCGGTTACGGGGGAAACTCATTGTTGGGGAAG
AAATGTTTTGCGCTTCGTATCGGCTCGACGATCGCGCATAGGGAAGGATGGCTGGCCGAG
CATATGCTGGTGAGGATTGAATCAATAAAACTTATGTTATGTTTGTTCTACATTATATGT
TTCTGTCTTGAACTTAAATGAATGAATGTTGATTTTTTATTTTCACAAACTGATGCAGTT
TATCTGTAAACTGTAATCATGGCATCGTATTGGGTCTTATGCTTGGTGGATACAGTACCT
TGTACCATTCACAATTATGAATGCATGTAACTTATTCATCCTCGGATGGCGGGGCAACAA
CAATCAATATAACACACTAAACACAGTGTTTTGTTTCATACACCTCGCTCCTGCTTACGA
GTTGCAACGTATGCAAATTCGAAGTTGTTTGTTTTGTAATAATGCAAATATTGCATCATG
CCATTGTTTGTGATGTAATGTATTGCGAAACTTTTATGATGTAACAATGAAAAGTTTGCC
ACTGCTTGTATGTCCTGTTAGTCAAACAATATTAACTTTGTGACACAATAATGAATTTCA
ACCCTTTTATGACATCACAGATCCTCGGAATCACGAGCCCTAGTGGCGAAAAGAAATACA
TTGCGGCCGCTTTCCCAAGTGCTTGTGGAAAAACCAACCTCGCCATGATGGAACCTACTT
TACCAGGGTGGAAGGTACGGGTTGAGTATGGGGTGGGGAGTTTGGAGTGGTGGGCATGGA
ACTTGATGGAAATTTAAGATGACATATTGATTAAAATGACAAATTGAACATACGAAAGAT
CACCCCACATGTGACACAGTGGTATGCGCGTGTCCTTCTAGTGGAAACGTTTACTTGTGT
GACATAAATATCAGATTTTTTGAATTTTTAGTAGACTATTGGGTGGTAATGTTAAGATGC
AATTTTACTCTTATGTTTTAACATTTTGGTTTAAATCATGTCGTACATATAGAATGCCAT
GTTTGTATTTGAACTGTGTTTTGCAACCAAGTAGTTAAAAATGTAGCAGACAAAATATGA
TTGTAATAAAAGTTGATTTTTTTACCAAAATAGCTATTTCTATAATATAACTATAATATA
TCCTCTAGGTGGAGTGCGTGGGCGACGACATCGCTTGGATGAAGTTCGACACCGAAGGGC
GCTTGAGAGCCATTAACCCCGAAAATGGATTCTTTGGCGTGGCACCAGGAACCTCTATGA
AGACCAACCCTAATGCATTGAAGACATGCATGTCGAATACAGGTGACATGGGATGTCTGG
TATATGTGGTCTCTATGTTTGGTATAAAAGTCATGGTCACCAAACTTAATGCAGAGGAGG
CTGTTAGACACCCAGTCTTATAAAACAAATTTAACTTATGGATTGTTTATTGATTAATGC
GGTGCAGTAACCACAAATAACGAAACCATTATGACAGTTTTCACGAACGTCGCGGAGACA
TCGGATGGTGGTGTTTACTGGGAGGGAATGGATGAGACGCCACCTAATGGAACCGTTACC
TCGTGGTTAAACGAACCGTGGACCACAGGTGATTATGATGTCACAGTATTTTATATTGGT
CGATTATAAAACAATGAGTTTATATAACACTTACTTTTGTCTTATCTAACACCAAGGATG
GTTAAAACTAAAACTTAACCTCCTTCAGTGTTTAATTGGAGATATGAAAGTGTTATATAA
ACACTAGTTTGTTACTTAACAAATTATAACAATGAATCTTGTCTTATAAAAGTTGAATAA
AACAACTTCCACTATGACATCACAACAACTCATAACCCCCATTGTTTCAACAGAAAGCAC
GAAACCCGCAGCTCACCCAAACTCCAGGTTTTGTTGCCCAGCAAGCCAATGTCCAACCAT
AGACCCTAACTGGGAGTCCCATGATGGCGTTCCTATTGATGCCATTATATTTGGTGGGAG
GCGACCAAAAGGTGGGTTTGATTGACAGGTAGTGTTTGATTGACATGTGTTGTTTGATTG
ACATGTTTTGTTTGATTGACAGGTGTTGTTTGATTCAGCTAAATAAACCTCTGTATGTTG
CTCTAGGTGTCCCTCTAGTGTATGAATCATTCAACTGGCAACATGGCGTTTTTATCGGAG
CTGCGATGAGGTCTGAGTCCACTGCTGCTGCTGAGCATAAAGGTGAAAACAAAAGCCATC
ATAAAATACAACTTGTTATGTAATAATCAACTGTAGTTTTAAATTATGCGAGCATTGAAC
CTGTACCTTGGCTGCATGCAAGCGGGGTAAACAACGTGACAGGACATTGGTATTAAGGTT
TATACTAACAAATAACGTCAGCTTCAAGTTAACAATATCACATAGATTGTTACATCATAA
TCTTAATACCATTGTTACATCACAGGTAAAGCAATCATGCACGACCCATTTGCGATGCGA
CCTTTCTTCGGTTACAATTTTGGGCATTATCTTCAACATTGGTTAAATATGGATCAAGCT
GGAAGGAATATGCCCAAGATATTCCATGTCAATTGGTTCAGAAAGGTGAGGATTTAGTGG
TTTATCATTATTGAGTGACTACCTTGGTAGAGTCTCTCTATGGTAGCACCCTGGGTGTTG
GGGTAATATGTCTACATCCAAGGTCATTTTTATCTTATACTGTGCAAATAAGTTATTTCA
TCCACAAACTTACAAACATGGTAACTCGTAAGTGGAAACAAGGTGTTTGAAACAGATGGA
AATAAAACTGTTGTTACCTGTTATACAATATTTTCATTCATTTATCTTAATATATTATTC
TTTAGGGCGAGGACAACAAGTTTATGTGGCCAGGATTCGGCGAAAACTCCCGAGTTCTTG
AATGGATCTTTAAGCGTACGAGTTCGGAGGGAAATAACCTGGTCCGGGAATCTCCCATCG
GGTATCTCCCCACCCCTGATGCCATCAACACCTCGGGACTTGGTGAGGTTGATATGAATG
GTTTGTTCTCCATCCCCAAGGACTTCTGGTTGGATGAAACTGAAGCCATCCGCAAATATT
TTGATGACCAAGTAAACGACGACCTACCACCAAAAGTCGCCCAAGAGCTCAGTGATTTAA
AAAGTCGGGTGCAAAAAATTTAAAAACAACATTTTTTCTACCATTGTATTTTTCGCTTCT
TATTGTTTTGTCATAAATGGTCATTGTCACAATTTTGTTATTTTGCCGTGATGTCACAAT
CCGATATCATGTGATGTCACAATTGTTTCTCGTTTTAGAGAGAAAAGAAATTGTTCGTAC
AAAAAAGTTTTTTCGCGATACATTTTTGATTGAGGGGAGCTGCTGTTGATAATTTTACCT
TGTGTGACCACACACTCACCTTGTGTGACATCATATTTAGTATTCATAGAAGTGAAAGAG
TGTGTTGTATAAGATGGGCATTCCCCCGTTATGATACTGTGTTTGTCTATAGGAAAATTA
GATGAAGTTTTAAAAAAGTCATTCTGAGATTTATTTAAATTTGTATTTTATGAATATTTA
AAGCAATTAAACCTTGATCATAATAAAGCTTTGTCATTGGGTTGGGCGACTATTCAGGGT
ATGCAAGCGGACAGTTGTTCCCCTGACTTGAAAGGATAAGTTACATTAATAAGGTATAAT
TTGTTAAATTTTTTTTCATGGTTACGTGGCACTTTGTTCTTCCAGTACTATTAGTAACTT
GTCTCTAGCTAATGTTTGTTACTATGTTTAGAATATATGAACATATTTGCATGGCATTTG
AGCAGCTTTTGTTAATCTACGATTCTGAAGCTTTGAATCCTTCAACATCGCAAGCATTTA
TTTCAGTTGTTTAGTTGGAATTTAAATATCTGTAAAAAATATATTAATAAAATTCTATTA
AAATTCATTCAATTCACATTTGCAACATTTGAAATTTTTTAAATGTTTACATAGTTTGAT
TTCATGTTCGCTACTACTAAGTCATTTATTAAAAAAAGGTGAAAAGATCACAAGAGAAAC
AATTACCAGATAGTTCTTTCGGGTTTCTAGTTTACCTGGTTGCAACAGCATATACTTAAC
TTTATTTAGGTTTAACATAAGTTTGAAATATATCGATGTTTCAGTTTTCTTTTGAAGTTC
CACTGTATATTTATTTTTAATTTTATAACGAAGACTTAAATTTGTAAAATTGCTCTAAAT
AATTTTGGTATCTATATTATTCTGTGATGTCATGTTATGTTGTAATCTGCTGTGATGTCA
TAGTCGCTGTTTAACCAACTCACAATCCTTTTTATTCTAAAACAACCAGGTTTATTACAA
AACAATCACTCAAGATGAACAAAGGAACGTTCTGGAATGAAATATTTTTGAGCGGGTGAC
TTGAGGGTGAGTAGAATTGGCTGGTATTCTGTAGCGTCATATCTGGAGGATAAATAAGTT
GTTTTAATCATAAAATAAATTTAATTTATATCTTGGCACCCAGTAATACGGATGAAAATA
ATTAAAACAACAAAGAGAAAGGATNNNNNNNNNNNNNNNNNNNNNNNNNNNNNNNNNNNN
NNNNNNNNNNNNNNGGATCCCCTAGGCAGATCCCACAAAGATACCTTAAGTTTCGTTGCC
GGGTATACTTGTTAAGTTTGTGAGCCAAAAAGTAAAATCACGGCAATTTACATGCAAAAC
TGCAGCTAGATACACCAGTTTATGGTAATGTTATGCGTTTTTGTTTGTATTTTTATATTT
TAAACATGTTCTTTTATGTTTTTGGTTAGTAAACTTGATATTTTCTGTTTTTTTCTCTTT
AATCGATTGAGTGTCCAATAAAAGTTGATTATTTTTGTGAGGTTTATTATTGTGATAAGA
TATAACATTAGTAGAAAGCCATTTTTACGCGCAGAAGTGCTTGGTTTTTAAAAAATCGCA
ATATTTAAACGAAAAACAGCACCCAGCAATGATAAAATGCTATGCCGTGGGCTCCGTAAT
GGTGGCGACTATGACGTCATAGACGCGAGACAATGGATAACAAGACTCGTTGTTTTACAA
TCCGTTTCCTAACTTGGTCTATACTAACTTTGATTCACGCGGGATAACCGCCTGAGGAGA
CAAGGCGTCGCTAATGGTAGGGCCCAAAAGGTAAAACAATTGAACTGAACGGTTACTGCG
AGATTTTCAGCCGGACCGTAATTACAAGGTCTCTCAATATATTTAGTCCGACTTTCTGCG
CATGCGCAGTAGCGCCAGACCCCAAATATAAAACGGCGCTATCTCCTGGTCGACGCCACG
GATAATAGGGTGGCAACCGTGAATGTAAAGCATTAAATAAAAATAAAAGCAGAGGCGAAA
TCAAACGGGAGGTTTAAATCTAGAATTAATCGCGATTAACCAAGACAAGAGATCACAGAT
CTAATGAATGAACACGTTTTAAACTAATTAGCATAAGATAGTAGAGCCGGGGAAGATGGG
ACACCTTTAACACATATTATCCAAATAGCCTGATCGTGTTTTAAACAATTAACAACGGTC
TGTGGAAGTCGTGAAGATACGGTTTTATAATTCATTAAATGTTCTTTGTTTACTACCAAA
TGAAAAGAGAAAACAAAATGAAAAGGTGTCCCATCTACCCCCACATTGCTATATTAGTTA
ATCCTTTTACTACAACGGTCGACTGGGCTCGATCAAAAACAAATCTGAAGTAACCATCAA
AACGGGTTCTAGTCGCCATTGGTGACTGTGGAGCAGTAGGCAGAATGTATTTATACATGT
ATTATAACTAATGAAACTTATGACGTATGCGGATTGGGTGATTGGTAAAGAATATGTGTA
AATACGCTTTGTACAACTCCTGTACCATGTGTTTATTGTAAACTTACACTAGTTAACGTT
GTCGTCGCTTAAAAACGTTTTCATGAATTTTGACAAACCGTAATCACGCAGTAATTAGGT
AATGTTAGAAGTTAATATTAATCATATGATGTTGAATTAAAAATAATGTTTCAATTACGA
TTAATGATAATAAGGTATAAGAGTAGTGCATTAATGCGTCCCCACTTAAATGCTAATAGT
TTGATTCAGTCGTGAATCGTTGTGTGGATTTCTTATCTTATCACCCACAAAGTAACATAC
ATGGTAACTCGTAAGCTGGCACGAAGTGTTAAACCCGTGTGATAACGACTGTCGTTTTCC
GGCCACGCGAGGATAAAGTAAGTTACATTCATTCATTCAACCCAAATAAATGACATAAGA
GCTGTTTACAAATCAAAGCATAAATAAAGTAACTTGTAATAAATTCCGCAAATCTGACCT
TATTATTTTTCTGTATCACTTTTCTGTATTTTCATACGCTTTTGCTGAGACTGATGATGC
CATTTAGGCGGAATATATTTCTCTATTACTACAAGCGGTTGGACTTCGTAGCACCAGAAT
ATTACTCATAAATAAGGTACACATATGCTTACTTATGACATCACAAACTTACTTGTCCAC
ATTACAAGGGAATGGATTGACATGATGTGAATGAATAGGGAATGTTAGTTTGTTGGTGAA
TGCAGCCATTAGGTCGGGGTAAGGTCGGTTTAACGGGTTGACTTTAAACTCGGCTGCTAG
CTCCCTCCGGTGGCGAACTCTACGTGCTGTGTGCATCTCTCCAAGGCGGACAATCGCCTT
TGTAACAAGTTATTGTGAGGTTTATATTGTTATTATGATTAAGCTGCTTCAACCCAGTGG
TGACTAACGGGTTTTTCATACAGAACAATCACCCACAAAGTTACAAAGGTGGTAACTTGT
AAGCAACATAAGATGTATAAAACAGAACATCAGCGTTATAACGCTGTCGTTGCCCCTCCA
TAATGTGAATTACATACGTGGTAACTCGAAAGCGAGCACAAGGTGCATGACACATGACAT
CCATGTTATAATGACTATAATTGCCCCACCACAAAGATAAACGTTCCCCCCCCCCCCAAA
CAGTATCCATACTAACCTGTTGTCCCTGCAGCTTCGGCAACACAAGCACCGTGTTCTTGG
TTGGTTCTGGTTTCATGTTGGCGAGTCGAACTCGTTCTAATTCATCCTCCAACATCATCT
CGCAGAAGTAATTCAAAACCTAAGTGGGCAGCAGTACGGTGAGGCAATAATTCTTTATTT
TTTTAATTATATTATGGTGTAAAAAGGGGGGGTGAAGCAACTCTGGTTTAAGTCCCAGGT
TCCATGATGTGCCTAGCTGTAGGACCTCACCCATATAGAATGTGCATATACAATGTTGGG
GTAATGGGACAACTCTGGCTTAATTCTTAGGTCTTATAGCAGGCCACACTGTAGGACATC
ACTCATATATAATAGAAGATGCATATATATCATAAATAAACACAAGTTCTTGGGCAAAAC
ACCGCAAACCCAGATGATATCTTGGCTTATGGCAAAATAAAATGTCTGACCTCCTTCAGG
ATTATAACAACAAATACATCGGAATACTTCTTCCACACCACCAACATATACACTTAAAAA
CAACTTCAACACCATCGTTCCATAAGCACGAACCTCCATTGAAGTAAGGACCCTATTGGC
AGCATCTCCCGCATCCACCTCAAACTGGACCCTCTTCCCCTCCGATGTTTTGCTCTTTCC
TCTCATCTTTGCTCTCACATCTCCTCGTCTAAGTCGATCCAATGTCTGGTCCAAGTGATT
CTGGTGATGAAGGAACTTTATATGTAAGACATCTTTTTGAAACTTTGTTTGAAAATAAAC
TTTTTTTAATTTTTAAATTGTGTTAATTTTTTTATTTGTGATTTGAGTGTCTTTTAGGCA
AGACACTAACCAGCAAACCCAATGATATCTCGCCACAAGGCAAACAAAACATTGCAATTG
AAGGTTTTTGCCCAAGCAATGATAAAACAAGGTAATTTCATCATTCGTATGTTCATCCAT
ATTAAAAGACAAACACACCCACAATGGTGGCACAATGTGCAAATATGTGTCATCCGAGTC
ACTACCAAACCAATCTTAAACCTTGTGCTTGTGTGGGTGATTGTTCTTATGTATGACTGA
TAATTTGGACAACCCATTAGTACAAGTTTCCACGTACGTAACTTTGCGGGTGATAAACTT
TTTTAATTTTTTCGATATATGGCTTAAAATTTGGACAACCCATTAGTGACCACTGGGTTG
GAGCAATCGCCTTTAAGTGTCTTGCCCAAGGACACATACGCCCACAATGATTGCACAATG
TGCAAATATGTGTCATTCGTGTCACTACCATCCCCACCCACCTTAAACCTCGCCCTCCAG
TCATCAAACCATCTTTGACACATCCCCCTCAACTGTGGTTTCATCGATGACGTTTCATCA
AGATTCCAAACTTCCCAACTTTCCAACTCTTTGTACAAGAAGGAATGTGGATCCTGTGAT
AATATGGTGGGTGGTTATATAAGGTGGAGTTTGTATTCTATAAGGGCAAGAACCTTTGAG
TGAGCTAAGGTTAAGACCGAAAGGTTAAGACCTGTGTATTAGAATTACTCCAACATATGT
AGTTTGGTATCGGCTGAGGAAATATTTCATTGATGACATCATAGTAACAACCTATATCAA
TGGCTTCACTTACAGTAGCAAAAATTGTTGTCCTTAAAATAAACTCACTCTTAAATAGAT
ATTTATGTTTAATTGGCCGAAAGAATCGTAGACGCTACACCTAGCAAACAAACATAGTGC
CATTTAATTAGGAGTTTTTTTCAGAAGACAGACAAATATAAAAGCATCCAGTTGAAATAG
AATTATCAAGTTTATACCAGGGGAGCCAAAAGTATAGATTACATTTTATCTAGTAGCAGA
AGTGCTACCGGCTCCGTGGCATAGTGGTTAGCGCGCCTGCCTGNNNNNNNNNNNNNNNNN
NNNNNNNNNNNNNNNNNNNNNNNNNNNNNNNNNGTTGTCCAAATTAACAGCAATATATTA
AAAAAATTTAAAAAAATCCCAAAAAAATAATCACCCACAAAATAACATACTTGGTAACTC
GTAAGCTGGCACGAGGTGTTAAACCCGTGTTATAACGACTGTCGTTTTCCGGCCACGCGA
GGATAAAGTAAGTTACATTCATTCATTCATTCATGCATTCAAAATATTAGAAATACATTT
CAGCCCAAACTTACTTGTAGTCCTTGTTCCACGAGAACATTTTTAATGAAATTTCTATGT
CCTTGTTCCGATTCAAGATACTGAGTTAATATTTCTATGAGAAAACCCTCGGATTCCCCG
TTTACGGTTTGGTAAAGTTTCATGGCCGACCTCAAGAACAACGCTTGTGTTATTTCCTAT
GGTGGGATGGGGGAATTATTTGTATTTTTATGGTTAGGAAACAACATACCAATATATTTG
GTGAGAAACAAAATATAAATATTTTAAAAAAATCCAAGTTACAGAGCAACAGGAGTTGTT
ATAACACGGGTGTTTAGACAAAACAAATCAGAATCTAGTTTTAGAAAAATATGTATTATG
CGTTGTACAAACAGCAAAATAGAAATAATTATTGTTTGTATTTTAATATTAATTCTTATT
TGTTGATATAGAAACTTGTGTTAATAGAAACAACATTAAACCTTAGGATTTGGGGGAACA
GTTGCGTTCAAGATTGAGCTGAGTGCTGCCACCAAGTGACGGTGGTCTTTTATCCCCTCT
TGTTGCCATAACAACAGTAACGCATCAGCGATTGCGCAACGATGATCCCAGTCGATAGAG
ATGCCTATGATGTCACAGAGGACGTTGAAGAATTGAATCGCAGTGTAAGGCTGAGTTATT
CTCTGTGGAGAAATAAATGAAACTGATTTACCCCCTTTTATAGTGTTATGTCAAATTTAG
GTGGGTAAATGACAGTTATTATACCACGGGTGTTTTGTTTCATACAACTTGTGCCTGCTT
ACAAGTTCCCACGTATGTAACTAGTTTATCCTCAGGGCTACTACAGTCGTTATAACACAG
ATGTTCTGTTTCATGCCCTGGTATATGTTAACAACTTTAGGGGGCTAATAATTATAAAAG
CTTAATAATAGAAATCTTAAAAAGCCTCATTTATTTAATATAATTAAAAGAGGAAAAAAA
ATATTAAACACATGCTGGAGTTTACCACGCATAATGTTGGTGTATGTGTCTTTAGACAAG
TCCCTTAACGGCAATCGCCCCCCTACTAATCGGATGTCCAAAGTGTAAGTCATACCGAAA
AACAATCAGGCACAAATTTACATCTGAAGTTACCACTTCCTACAACACCTACCTGCGTTA
TATAATCCTTGTGCCTTGTGTACCATGGAAGTCCCTCAAATTGGGTTAAATAGGAAGGTG
GGGGTGTTGGGGGTGGTGGGGTGGGTGGAGGTGGTGTTGGAGGGGGTGGGGTTGGCTGTT
TGGGGGGTGGGGGTCGCGATACGAACTTTACGATGGGTTTGGACGGTCGGGTGGGAACTT
TAACCTTCGGTTCTGTGGATAGGAGGTTGGAAGGTAAAGGTGGTGATGAGGTTTATTAAG
GTACACCTCATGCTCGATGTCAAGTTATTAAATGAATGAATGTAACTTACTTTATCCTCG
CATAGCCAGAAAACAACAGTCGTTATAACACGGGTGTTCATACACACCATGCTCAGTGTC
GAGGTATCGAATGAATGAATGTAACTTACTTTATCCTCGCATGGCCAGAAAACGACAAAC
ATTATAACATAGGTGTTCATACACCTCATGCTCAATGTCAAGTTAATACATGGGTGTTGC
TCACCGTTTTGTGTGTATTGTTTCATATACAACATTGGTAACACCATGGGTTTTAAAACA
TCTCGTGCTTCCTAGGTATTTATTGCACTGTATGTTGTACACTCCAGATTCAACCTCAGA
GTTATTGTAAGGTTTATATTGTTATTACGATTAAGCTGCTTCAACCCAGTGGTGACTAAC
GGGTTTTTCATACAGAACAACAATCACCCACAAAGTTACAAAGGTGGTAACTCGTAAGCA
ACATAAGATGTATAAAACAGAACATCAGCGTTATAACGACTGTTGTTGCCCCGCCATGCG
AGGTTAAATAAGTTACATACGTGATAACTTGTAAGCAGGCATGGGGTGTATGAAACAGAA
CACCTGTGTTATAATGACTGTTGTTTTCCGGCCACGCGAGAATAAAGTAAGTTACCTTCA
TTTATATTGCCATAAATACAATAACCTCACCTTGTTTAACAGGAGGGGGTGTTGGAGGTG
GGGTTGGTTCCTTAGGAGGAGGGGGAGGGGTCACCATGGCTTGTCGCATCTTCTGCATCA
ACGCTGAAGGTTTCTTCTCGACCTTTCCCAAAGGACGATGGGTTTTCACAGTTTTGACTC
CAGCTGTGATGTCATAATGGTTAGTGTCATGCAGAAATGTATGCAGTGAACTTTGACATA
ATTTTATGTTACATAGACTGTTTGGTTTCTTTGGTATAATAACTTTAACAATATTTTAAC
GTTTCAACTGCCATTTGACACGAATGGGTTGTAGCACTCCAGGTATCTAGGTATATCCTG
GGTCCCATGTCATGCCCCACTGTAGGACCTTACCAACATGGAAGAGGCTGATCCCGCAAC
CCATAAATAAAAAAACTAACTTTTTACACCCTCCAACCATCAATTATTCCCCTTCCAACC
CACCTGAAGGATCAACAATCTCATCTTCCACAAAATCTTCCCCGATCTTCTCCGAATCTT
CATCCGATCCCATGAAGTACGTCTCGTCCTCTCCAACATCATCTGAAGGTGTTTTGATCC
CCTGCATTCGGAACAAGGACATTAAGGTGAAAGATGATCATCAATAGAGATATATGTGTA
TTGAGAAAATGTGAAAAATCAATTGTTAAATTGGTGAAAATTGGCTCATTGGTAAAAATC
AATGTTTTCTTAAGTTACATATTGTTACATCAAGCAAAATGCAAGATGGTTGTGATTGAC
TAAATAGTTGGCATAATTCATGTATGTACAACACATGCTAGGGCATGTAATGTTGGATAA
CAACCAAACTAAAATTGATGCTATGCTCTCTAGCCCAAAGGTATAAGTTCAAGGCCCAAT
GCTTCTACCATTGTAAGCTGATGTCTTCCTGGGCAAGACACTAAACGACAGATGCTCCAA
GCAAGTGGTTACTAATAGGTTTTCTTGTTTAAATAGAAAGAACTTTAAAAAATTACACAT
TACATATTTGTGTGTGGTTTGTGAATTCTTAAATTTTGTTTAGGGTTTGTAAATGTTAAA
ATACAATCCTTTCTACTTGTCTGGAGTAAAGTTTTGCCCAAGATAAATATTCAACCTCAA
ACCTGGGAAACTAATGGGGCTAAGATGATGTCACTTCTTTTTCCTTCCTGTAAAATATTC
GGCATCTAAACTCAAAATAATCTTTATTACTACAGTATTCTGCTATTCTGTAGATAACGA
ACTTTATTTATTCAGCTTGACTCTGCTCTCAAAAACTTTTTGGTATGAATGGGTAGAGAA
CTTTTCTAAATAGAAATAGATGGCCTTATCTGTGCTGTTGTAATCTCAAAAATATTTGAG
GGAGGCTCGTGTGTTTATGAAAATTGGATGCTGCTAAAACTAGAATAGCGGAAAACTGTT
TAAATCTGTTCCTTTAAAGTCAAGTATATTAGATTGTGACAAATAGGCAGAAAAAAACAT
TAAAGTTTAAAGAATAACTTAAGGCTCTTGATTTTCAAATAGTTCAAATAAAAAAATTAA
AAATTAAGGAAAAAACAGGACTAATTCCTAACCCTCCTGTGATAAATGGCTGTGATAAAA
ATGAAAAAATATAGGAAAAACTGAAGTATAACCCCAACCTCTTTCACAGCTTCCTCCACT
TTCCTCATCTGCTCCAATTGTTCCTCCGTGAAGGTTGGAGGTTTCCAAACATCCTCCTGT
AGTTTCATCACTTCATCTTGTGGCCAAAGCAGTTTGATGAGGATAGAGTTTGGGATGAAC
CCGCATGGATTGATAATGAATTTGTTATGGCCGTAATCGGGACCTGATTCGTGGAGGTGC
TGGATAGAAATAATATAAATGTTAAAGGTGCTGTATAGAAGTAACAGAAATAACATAAAC
TCCCCCCCAATATAAGTTATCACACAAAGCAGATACTATGTCTTAAGAGAATATTTTTCC
AAAGTAATGTACACCAGCAGTATCAATGAATACTTAGTGTTTTTAACCAAGGTATTGGCA
TCATAATGCACAAGAGGACAAGACAAAAATAAGCCTAATTGGCATTCAAGGCAGAAAGAA
GTTTAAAAAGATGAAACAACCACGAAGCCCAACATTTGCAAATGGTGGGAATAAACATCT
TAATAAAATTTACACTCCAGGATGCAGCAAAGACCTTTGACTTGTTTATTCAAGGGATTT
GTTTTTACACCACAATCTTACCTTGTCTTTCTCCACCCCACCATCCAGGATATGCTTCAC
TGGTTTGGCAGCTTTGATTGGAGGAAAGAAACCAATCTTTGTTTCAGGTTCCCAAACTTT
GGGGGCTGTGGGTAACATTAGGTTTATAAATAACTAGTTGCGTTTTTATCTGATAGTGGT
CTTCAACAAAATTTATTTTGTGCACCATTTTAGACTTTCAAAATGCCGTGCAGAAACAAC
ATATTAAGGTATTGAAATTGTTAAGTATTGTGAGAGTAATTTTTGAAAACTTTTTATCTC
AGAACTAAAGAGATTTATTTAGAGAATTATGAAGTACAAGCAAGGTTAAATATTGGAAGC
ATTACTTGCAACGCGCTCTAGTGGCGGGTCTGGATCGAAGTCGTCGACATCAGGAATCTG
GTGAAACAAGTACAAAAGTGTGAGGTAACAATGAATGAAACTTTGTTTATTTCCCACATG
ACGACGCAATAACAGTCGCTATGATACGGCTGTTCTGTTTTATACACCTGTCTACGAGTT
ACCACCTATGTAACTTTGTGGCAAACAAGAAGTATTGAAATATTCATGTAACAATAACAA
CATTTATATAGTTCATAAAATAGTCAGGTTATTAACCCATATCTAAGTCACAGTTTCATG
TTTGTAGGCAGTTAAAACCAAAAGTTTAACATACCATAACAACCTACAACTCTTACAACT
TACCTTAACTTTCTTGGGTCGATCCCAAAACAAAGCGAGATATTTCTTAAATGCAACCGA
CTCCGTTCGTTTACTCGGACGACGATCCGCTCGCTTCGGTTTTAAACTTCCATCTCTGAT
CCTCTCGAGCTCTGCATCCCTTGCAGCATAAAGCGCGAACGCTCCAGCTCTTTCCCGCTC
ATCCTGGGTTATTTGATCTTGTTCTTCATTCGTCATCGGGTCCCATCCGTAATTCATCCT
AAAGTTTTATGGGATTCACAAGTTTTTTTAAACGTGTCATTTTATTAATAACTTGGGTGA
ACTTGTAAAATACAGTTACACATATAGAGAATAGGTATTAAGTTATTTGAAGGTTTTGTA
AAATGTTTGTAAAATCTCAAACACAATTACATTTATATTTATCGAGCTTTAGCTGTGCTT
GTTTGTATAGACACCTAACAGCAACGTAAAAACTGGTTTAAGGTTTAAAAAAATTAGTCT
GGGTGTTAACAACTGGAGTGATAGAATATCAAATGTCACCCCTGTTTTAAAAGTTGAGTG
AAGTGTCTTACTCAATGACACATATACACCCACAATGGTGGCGACATCGAGCCTCGAACT
TGTAACCTCCGATTATAATACAAGCAATATAACTACTGTGTTACATCACATACCTTATTG
TTACATCATCACCAGATACGGGATATGTCCCCAGGTGCCCCTAATGTTATGAACCTGTAA
ATAAACCTAACGTTCGCTTACTTTATATACGATGACTTTGCAGTTGTCACTTTTAACGAG
TCATGCTTTGACATTTCCCCAAGTCGTGCTTTATCGACAGGAATCGCTAACTCATGAACT
GGCTCGGGGAATTCCATGCAAACCATCTTGAACAGGTAAGCCCGCGGTAGGTAGCTACTG
TGCTCCACCCGGTGTACGTTTTTACCGAGCCCAATCATAAGATCTCCATGTTGGTTGCAA
AAGTCGATGCTTTTCGGTTCCTCGTTCAATTTTAGAATTCTGTAGAAAACAAATTTATCT
TTAACTGTGGCACACCGTGGAATCTAGAATGTAGCTTATTTATCCTCGCTTGGCGGGGCA
ACGACAGTTGTTGTAGCACGAGTGTGTTGTTTCATACACTTCGTGCCCGCTTACGTAATT
TGTATGTTTCACACACATACAACAACAATAAAACAGCAACAAGCTTCGAACTCGTCCCCT
CTAGATGGAAGGCAGAAACGCTGACAAATTCATTCGTACTTAAGCAAACCTTGGACACAC
TTGCCAACAATGGTGGGGGCATTGAGCCTTGAACTCTGTATCCTCTAGTATAGAGGCAAT
CAGCCATTATATCGCAACCCATTCACCTGATTAACTCGTTCCCGTTCGACCAAACCTTGA
TCGTTCCATCTCTGCTTGCTGAAGCGAATAACTTGAGTCTCGGGCACGCCGATAATCCCG
TGATCTCATCCGTGTGGTCGTCATGGGGACTGTGGTCCGATCGCTCTGTGATTCAGCATT
TATTAGGTGAGTCAGCATATCATATATACAATGAGTCAGCATACTTTAGATGAGTCCGCA
ATTATTAACATTGCTGTAAAATGATCTAGTCGTTTATAATTGTTGTTGCCGCCAGGTGTA
TTATAAGCCTAAAAGAGATCTTATGGCAATTGTTTGTTTTGCGATCAAGGTTTTTGTGCA
TACAGCAGGACATTATCAGGGTTTGCTGTTAAAGTGTCTTACCCAAAGACACCTCTGGTT
CAAAAGTTATGGCGACTTCATGTTAGGCTTACCTTTGGTATCGAGATCATACATAACAAT
GGTATAAGTAGCAGTTGCAAGTTGTTGGAACGCCACCGTTAGTTTCGATGCTGCGATAGT
CATGTGACATGGTGTGTGAGCGCAGTAGAATGACATCATCAAACTTAACGGTTCGTTTGC
GTTCGGGAACATTTTCCAAACTTTAACGATGTTGTCTGAAGTAACATGGTATGAGTTTTA
TTTATTTATTTTTTTACATTAGCGAAAATAAACAACGTAGCCAAAAAGAGGATTAGCAGC
AGCACAACGGTCATTAAAAAGATTTCTTGTTCCTTTCTTATTCTTTATTTGCTCTTAATA
TTATTATAAAAACAGAAAAATATTTGATTTTACACAGTTTTCACATTGAGAAGATAAAAG
TTTCCAAACACAAAGTTGTTGAAAAACCTTTAAGTTTAAAATAAGAGGTGAATGGCTATT
GTTTTATTTTTATTAAACAACTGATAACATCATGGGCATAGTTGTGCAATTATAAATACA
TAAGTGACATCATAAACACAACAGTGACATCACCTACCTCTCCCAGCAGATATAACCCGA
TCATTTCTAGCGTCGGACAGAACAGATATGACACCTTTAACACCGTGGGCTTCAGTTTCA
AACAGAATGTTTCCATCGTCCAAATCAAGACTCGCGATAAATCCATCTTTTCTTCCAACA
AGTAAGATTGTTTTGTTTCCGTATCTGGTGATGATGTAACAATAAGGTATGTGATGTAAC
ACAGTAGTTATATTGCTTGTATTATAATCGGAGGTTACGAGTTCGAGGCTCGATGCCGCC
ACCATTGTGGGTGTAAATGTGTCATTGAGTAAGACACTTGATTAAATAAATGTAACATAC
TTTATCCTCGGTGGCCAGAAAAAGACGGTCGTTACAACACGGATGTTCTGTTTCATACAA
CTTGTGCCAGCTTACAAGTTACCATGGATGTAAGATTGTTGGTGATTACTTTTTTTGTTG
TTGTTTTTTTCTTTATTTTATGTGTGGCTGACAATTTGGACAACCAATTAGTGACCACTG
AGTTAGAGCAATTGCTGTTAAGTGTCTTGCCCAAGGACACAACACCCACAATGGTAGCAA
CTAAGAGCCTTGAACCCATTACCTCTGGGTTAGAGGCAGGCGTGTTAACCAACTGTGCTA
CAGGGCCGGACTTAACTTAACAGCAATTGTTTCAACTTACTGCCATGTGAGGATTAATAG
GTTACATTCATTCAACATTGCATTACAACAATGCACATCATAATCTTACCTCGGAATTCT
AGTTTTTTTCTTCCTAGCAACATTTCCTTTCTTTGATTCCTCCCATAGTTGTTTAAGTTC
TGTCACATCGAGGATATATTCGTACAAACTCATACAGTTTACCTGAGAACCTGGGAATAA
TACAAACTTTATTTATCTTATTTGGGGTATGGTTGCATGATTGCAACTTATTTATCCTTG
CATGACAGGCATAAAACTTGAGTGTTCTGTTTCATACATCCCGTGCCTGCCTAAAAGTTA
CCATTTATGTACTTTTGTGGGTAAATGCTTTCTGTGTAGAGAACAATTTAGACAACCCAT
TAGTGACCACTGGGTTAGAGCATGTTGCTATGAAGTCTCTTGCCCATGCACACTTCAGCT
ACAAGCATCAGACACAAACTCTCTAGTTCTGATAAAAGGAATCTAACACTCTCACTGGCA
CTTAAGCTGTTACAACACCCACCTTCTGTGAACTTCCATATTTGCTTAACAGTCACAGGA
TTTGTATGCGTTCTTCCCACCACCATCGCTCCCCCACGATAAGCTGCGTATATTGTTTCC
CTTGGTAAGCAATACACAGCGTCGAGTAACAATTTGTCCTCTGGGGTTTGACCACTAGCG
GCACTGTTCACCCTGCTGTTGGGGTTGGATTGCAAAACTTCCACAGGAGGCACTAGAGTG
GTGAGAACAGCGCCGTTTAGTGGCGATAAAAGCCGCACGGTTCCATCTTCACTTTGGCAA
ACTACACGATCTACGAGCTGTGGACGTACATAGTTTAGTTGGTTATTTCCAACTCAATCC
TTACTAATAATAGTAACAGATTGTGGCTTCAACTGCACAAGCAAAGATTAAAGAATAAAT
GAAACAAAAGGACAGAACAAAGAAACAAAACAACAGTCGTTAAAATGTGTTTAAAACCTA
TTTACACTTAATTAAAAAAAAGCGTGGTCACTACACATAGTAGACCAATAACGAGCCACA
GATTGTGGCTTCAACTGCACAAGCAAAGATTAAAGAATAGTTGAAATGAAAAGACAAAAG
ATAGAAACAACAATCGTTAAATATGTTTACAGTTTAAAACATATTTATACTTAATTAGAA
ATAAAAAGCGGGGTCACTACACCTAGCAGACAAACAACAAGCCATTTATTTTTTTAGATG
TTCTTAGAAAGAAAGTAATAGTGCTATGGCGATAACGTTTACATAAATAAAGTTGTTTTT
TCACCTTGTTATAAGATGCTGTGTGAATGTTTTGAACAGAGTTCCTGTTGAGAAAAGTCA
AATTAAAGTTCAGAATATCATAGTTAAGCCAACTTGTTCAAGCCATAATTCCTACACAAT
TAATTAGAATTAATTTGTTTCAAAAAAGTAATAAATTATTCAGTACAACCCCATATTTTT
TTCAAACATAACTGATTTAAATATATATAATTTTGTGGCTATCGGGTGTATTATACCGAT
AAAAGAGATCTTCTGGCAATTTTAGCAAAAGGTTCAGAAACAATTTTCAAAGATCCTTTA
AGATTAGAAACACTCTCCAGAAGATCTCTTTTTATTTGGCACTAAATAATTGTTTATCAT
CACACTGTCCATTATTACATAACAACCCTATTATTACATCACACTTACCCAATAGTAGTA
AACAATTGGTGAACATGAGTTATCGACCATAGATCGACAGCATATGATGAGAATGAATGA
AGGTGGCTATGGTTGGGTGTTGTGGATAATCCAATCACTGGTTCATCCAACTTTATTCTG
GGTTAGAAGTTATGGTTAGACACTTGGTCACAGGTGCCGTGTTTTGAATTTAAACAAAAT
TAAAATATAGTTACACTTATAGTTGTTAAACATAGAAACTTATTGTTAAACGTGGAGAAT
GTAACATAAAATGTGGGGTGGAATACTGCGCATGTACAGCTGGATTTAATTATGGATACC
TATATGTTTATGTGTCTAGTTTAATGTGGTTAAAAACAAAAATCCTTTTTTTATTTGCTT
TACATTATTCGCATGATAAATTCTAATTTTAAAATTTAATTTTAGAAAATAGATATGGAA
TGCATTGATTTAATGCCATACTATGGTGATGTCATAATATGATAATGTCATAATATGGTG
ATGTCATAATATGGTGATGTCATAATATGATGATGTCATAACTTACAGGTCCACTTCATC
GCATGTCTCCAAACTCCATACTCTAATGGTGCAATCGTATGATGATGACATAATGTATGG
ACCCTGTGATTTAAGATGGTTGGTATGTTGTGTGTGTTAATTTTAACATATACTAGGTTG
GTCTATGCTAAAATAACAAACAGAACAGAATTTAGCGCTATTATATGGCAGTCGTAAAAA
AATGGATAAAGATATAGTAGGTTGGAGTAAGATGGTGTAACAGTCCATTGATCCAACCCT
GCAATCCAAAAATTACATTGGTTTAATCACTACATATATATGCATGTCATATTGCCCACA
AACCCATACTTACCTACTGTGAAAAATAGTCACCCGGGGTGTTGGAGTAATTAGACACCA
CATACAAAGTAGTCACTTACTTGTGGATATAAACTCAGTGAGCTTATTGGTCCATGGTGG
CCGACAAACACAAGTCGTATTCCAAAGTTATCGTCCCATAATTTTACTGAACCGTCCCGT
GATCCAGTCACGATGTATTTGAGGGGGTTGAAGAATAGAATGCTGGGGGTAGAGGGGTGT
AAGTTGTTTAGTAGAGCAGGGGGGGGATGTAATGGGTTCATACACCAGGTGTTTATTTAT
TATGTATTTAACTTTGTGGGTGTTGATATTGAGAATAATTTTAGTTCTGTTTCATTTACC
TCGTGCCCGCTTACGAGTTACTGCATATGTAACTTTGTAAGCAATTTTTTTCTGTGTGGC
CAGTGTGAACAATGAAGAGGAGCAATTCGCGACAAAACAACAGACATGATAAACACGCTA
AGGGTAAAAACTACTTGAATAAAAGTTTGGTTGCTAAACCCACAGTATAGTATAGATTAA
CACATAAGTTCATTCCAATACTTATTACACAACATACCTTGTAATGTTCCTCACATGTAG
ATCATGTTTGTAACAAATTAATTCAGCTTTATGAAGATTGAACACCTGAAGCGTATTTGG
GTTTATGGAGTGGCATGGATGTTTAACACAGCAGCAAGTTTAAGGTTAATTTTTAAATAA
TACCCATAAGTTATTTTGTTTAGTTCCTCAGCAACACTGGCCCTAAATACTCACAGCAAC
ACTGGCCACAAATACTCATGGAAACACTGGGCACAAATACTCCTGGCAACACTGGGCACA
AATACTCACAGCAACACTGACCACAAATACTCATGGCAACACTGGCCACAAACACTCACG
GCAACACTACCCACAAATACTCACGGCAACACTGGTTCCACAAACAGCGTAACATCGTTG
AGAATGACTCGTCGTATTTTCGAGCGTTATTTTATCGAACTCATCTTTACAAGTGAGGCC
CTCCGTCACCACACGATGGGGTATCATGTATCGGTTGCCGTATCGGAAGCACCACGTCTG
TAATGAAGTCAAATTTAAAATCTAATTAAACATTTTATTTTCCTAAATGTTGTTGTTTTA
ACTTTAGCCAACTCTGGTTGTTTCGCCTTTTTTTAAAATGTCTCTTATGGATTCAACAAG
TTAAACATGAAATATTCTAATTTCAAAACAGAAAGAATCCATATAGGATATATAGAACGA
ATATAGAATGGAATATGTAATATACAAAAAGCCAACTCTGGCCTAAGTCCCAGATAGCAC
CCCACTCATATGGAACATACAGAGCTTAAATCTAAATTTTAATAATTCTCACCATCACGT
TTGAAGTTCCTGCTGTTACAACTTCGTTCGTGCTTTCATTATACATCATACTGTGGTGGA
ATTTACATTATATGAGATATACATTATGCAGTTAGTGTTGTATATTAGGTAGGTATATAC
ATCTCCTGTATAAGACAGGTGATATAACAGTTTGTGGGTGATTTGCACAACCATAAATGA
ATGAATCTTAAATATTATATCATTGGAGTTCTGTTTCATACACCTCATGCCTGCTTACGA
GTTACCATGTATATAAGTTTGTTGGTGATTATTTTTTGTGTGGCTGATAATTTTGACAAC
CCATTAGCGCACTGGTTTGGAGCAATTATCTTATGAGTGTCATCCTAAGCTAGGTAAAAT
CCCTTAATTAAAAAATCACAAACTCACCAATTAATTTTATGAATCGCTTTTGTTGTCGAT
ACGAATTCAAAGTCAGAAGTGAAAAGCTAAAAAAACAAGTTATAAACTTAACCAAGGTGT
ACTATGAAATACGTAACAGACAAAACCAAGTCCCAACAAATCGTGGCCTATAACATATAT
TTTGCCTAAAAAGCCTTACATAGAACACAATTTGTTAAACTTGATTATTTTTGTTAGGTA
TTTTATTGCATTTAATCCTGACTGTTATCGTTACAAGAATTATTCCACTTCCTAAGTCTT
TATAAGCATTAGGTAAAGGCCAGATTCACAGAATTCATTACATTAGCTTAACTCAATAAA
CTTATATTGACAAAAAATATCTGTATTTAGTTAAAGATTTTCCAACTTTGATCTCATCCT
TTTTATTGAGTGCAGCATATTGGTTTGAGTGCGGACACGTGACGATTCTCTTGATCTCCT
CGCCTGTATCGATGATGTCTTTCCTTCGTCCATCCTCGTGGAAAACACGAACAAACTGAT
GATCAACGGTCACAAACTCCTGCGAGGAAATATCTTCATTTAATCGGAATCTTGAATGTA
ATACTTGTTTATCCTCGCATGGAATGGCAATGACAGCCGTTATAACACGGGTATTCTGTT
TTATACACTTCGCGCCAGCTTACCAATTACTACAAATGTAACTCTGTTGGTGAAGGTTTT
TTGCCATATCTATGTGGTCTCCTCTCTCTGTGGTAGCTCGTAAGCGAACATGAGGTGTAT
GAAACAGAACACCGTGTTATAACGACTGTCGTTGCCTCACCACACAAAATAACTAACATA
ACTCCCCACCGTACCTGCATAACAGAGTTATATGTGACATCCACAATTGCATCATCATGT
CCAATCTTCCTTATATGATGAACCCCATGACTGACCACGGCCGGCCGAATGTCAGATTTC
TTCACAAGGTCTGTGGTGGATTTCACAGATTTCCTGGGAAGTCAAAAAATATTTTATGTT
AAATTTAAAAAAACAAAATTTTGAAAATGGTTTTTAGTTTTAAACTGAAATGTTTGGGAT
AAAAATAGTTACAAAATATATATATATACGACTCATTAACAGATCATCACTCTCTTTTTT
CACAAGTGGGCGCTCATTTTTTTATTATTAGTTACTGGGGACTTTAAAAAAACGTTGTTT
TTGTGACATATAAAATGTGTATTGGTATAGTATTTCAATATTTTATAAAAAATCGTTTAC
TAACAAAAAAAACTAAAAAAAAACGTATTGCACTGTGCGGGACTCGAACCCGGTAAGAAC
GAAACAAAGAGATTAAACGACAGCACGCTAACCGTTACACCACAGAACCGACGATAGTAA
ACAGAACGAAAGAGCGTATATAACCTACCTAATTTGGGAAAGATGTTCTTACTAGTGTTT
TATATATTTATAAAGGTATTTTCAGTATTTAAGTAATTTGTTTTCCACTTATTACCAATT
TAAAGTGTTTCTTTGTGTATTTTTTAAAAATAATAATAAAAAAATGAGCGCCCACTTGTT
AAAAAAGAAAGTGATGATCGCTTAATGAGTCGTAACTTATATATATGGGCTATCATATTT
GTATTGAAACTGAACTGATCAGAAACTGCACCAAGCATATTGATTTGTCATTAAACTTAT
AAAGATTACTAAACATTGTATATAAATTGTTTATGTTTAAATTGAAACTTTCCAAGTCAT
ATTCTCCTACCAACCTCAAAACTTCCCATAACTGCTTCGCTCGTTCGTTGTTTTTCTGCT
GCCATGGTGGAACAGGGCTTGGCGTTTCAAAATCCGTTGGAATCGGTGGAACTTGAAGGA
CTTCAGTCATGATCAGGAGCTTAATGTCTACATTTGGTTTAAATTGACGTTTTTTCGTAT
CTTTTTATGGGTATAATTTAAATTAGATAACAAAAAATAAATAATTTTTTAATTTAAGGG
GGGATTACCCGATGCGAAAACTATGTTGCTTAGTTACAATCATAGAAATATAAAGTATTT
TGTTATTAGGGGTGTGTGAACTTAAAACTTCAATACTTAAAGGTTTGAACATTTTTAAAT
TTGTTGTATTATAATATAATTTCATATATTAAATTGTTGCCAAGGTTGATTACGCGACAC
TATGTGTCTCTGTTTGTTTTGCTCGGGGAAACACCTTATTATATGCTTACTTTAGCGATG
GGTTTCATCCGCAAATATTTGCACAACATTTTAAGATTTGCTTTGATCTTGTGTTTAATT
TATTTCGTGTATTCTTGCTGGGGATTGTCTTTTAAATCAACAGAAAAACAAAAGTAAGAA
ATTTTATGTTTTGTTTGTTATGTATAAAAAGTATAAAAGGTTATAGATCTTCAAATTTAA
TTAAACATAAACAAAGTTTTATTTAGAACTAAATTGCTTTCATCCAGGTCAGCTCCAACT
TTTCCATTCATCCGAAATACTTTTACGAACCGTACAAATTGCAAACCGAAGAAAAATATA
TTTTTTATGAAAACTCACAAAACTGCTGGTACAGTTGTACAAAACATTTTGCTGCGTCAT
GCTGACCTGCACGATATATTTGTCGGATTATCGAGAACCAGGGATCCCAAGTTCGGGTAC
CGGGATGGGCGTTATTTCAACCGAGATTTTATCCGAAAAAGTGACTCACCAATAAATATG
CTGTGTCATCATATGAGATTCGACAGAAGTGAAGTATCCGCAATCCTTCCGAATGACACA
GTTTACATCACAATACTAAGAGAACCGGGTTCATTATTTGAATCTCTATTCAACTACTTG
CATTACGATTGCAAAACATTTTCGAGACTCCCCCTTTCCCCATCGGGGATGGAGGAATGG
ATAAACCATCCTAGAAGGTAAGTTGGGCAACATGTATTGTTATAATTTTATATTTCTACA
AAGACTTGTAGTCCCACGTAAAACTTGTGTTTAGTTTCAGCCATGAGCGACTATCTTTTA
TAAACCCTCGAGAGGCAGGGATAGTTAAACACAAAATCCTGTGAAACAAATCTAACTTAT
TGGTTGTAATGTTTACTGATTAATGCAGTGCTAGAAATTCCAAAGTTGGCCTGCCCACCC
TGCCACCCCAGGTTTGTTGCCTATAATTGGAGCTATATACCGGCATGCTGGCAACCATTA
TTTGGCTAGAGCTTGGCTACCAGGCATGTCCTTAATACTGTATATAATACATTATTATGT
CACATAGATGGCATTACATACCTATTTAATAAAAAATAAACAAATAGTTATGTTTAGATA
CTTCCGAGGTGCAAAGGATGGCCCACTGTGGTGGTTCGGCAAGAACAGTATGTTCTATGA
TATGGGCTTCAATAATTTAAACAACGATGAAGAATATATTCAACAATCAATATTGGAGGT
GGAGGAGGTGTTCGATCTTGTGTTATTGACGGAATACTTTGATATTTCTATGGTTTTGTT
GATGGACTTATTATGTTGGGATCTTGAAGATGCCGCATATCTCGCTCTCAATGCAAGAGC
TGTATCTGGAGAATTTGTACCTGAGGTAAGGAGAAGAAAAGTTGAGGAATGGAATCACGC
GGATACTTTGATGTACAGACACTTTAACAAAACGTTCTGGCGCTGTGTTAAAGAATACGG
GGTCGAAAAAATGGATAAAAACGTTAAAAAGTTGAATGAATTGAATCAGCAACTTCAGGA
TGCGTGTGTAGATGGGGGGGCTGTGGGTGTTTCACGCGTAAGAGACCCACGCAACCGAGT
CTATAACCCCAGGGGTGTGGAAATGAAAGGGTATAACCTTAAACATGGGGCAAAGGAGTT
AAAGATTTGTAAAGATGCGATTAGAACTGAAAATAAATGGTTTGAATATTTTTTGCACAA
GCAGTATGGTGTCTGATTTATAACTGTATACACAAACACAAAAGTGTTTTATTTGTGAAA
TTTATAAGGTTTATTGCTGATTTTTTTGTTTATGTGAATTAATCATAATACTCGTACTAC
CTTAAACAAATACCCTCAACTTTAAAACACAATAACCAAAAGTGAGTTTTATTTGTCACA
TTTTATAAGATCTATTGCTGTATTTTTGTTTTATGTAAATTAATCATATTCCGTGCACTT
TACATGACACAGAATAACCGCATAGTGACTACACAAAACTCAAGTGTTTTATATCTGCCA
AGTTTTAGTTTACTTTAAAAGCAATATTTGTATTAATCATAGACATCATATTTACCGTTA
TTTGCAATATTGTGCATGATGTCATAATATATGTAATGTCACAATATGTTTGATGTCATA
ATATATGTGATGTCATAGTATCCGTGATGTCATAATATGCATGATGTCATAATGTGTGAT
GTCATATTATGTGTGATGTCATATTATGTGTGGTGTCATATTATGCGTGATGTCATATTA
TGTGTGATGTCATATTATGTGTGATGTCATATTATGTGTGATGTCATATTATGTGTGATG
TCATATTATGCGTGATGTCATATTATGTAATACTATTACATTAAAGTGTATTTGGTTGCA
ATAGGTTTATCATTTCTTTAATATTTACTCAACTTTTAAAAAACTTTTTTACAAATTGTG
CAATCATGTTGTAATTGTTGCTTACAATGGTTGGTTGTGACATCATAAACATTGCTATTG
TTATGTATTGAATACTCATTGATGTCACAGTAAAAGTTTATTTCGCAACAAAATATTAAA
AACATTGTCATGCATATTTGCATATAAACTGTGATCATTTTTTCCAAAAAACAACTTCAT
TTTAAAACGTTTCGATTACTGTTTATATATTTGGATAAAGTTTAATGTAATTTTATCATT
AGCAGCAGCATTTCTATTTTTATATAAAAATTGCTTGCTGGTATATTAGTAACCCTCCCA
CTCTTTGCAAATGTAGGAGAAACTAGTAAATAAGGCAAAAGCATCAAGTGAAAAATTTGT
GGATGTTAAAAGTTAAAACAGATTTTAAAGTCTCTTCCATATTTTTGAAGTACATCTCAT
GTTTCTGTTGCAAGCCATCTTTAACGTGAACAACGATGCTATAACTGCCAACCCATATAA
GGTAAATACGGTAGATTCAGTTGGTAGGTGGCATTTGGAGGATGTGATGTCATCATTGGT
GATTGTGAACTGGAAGTTAATATTAAACATAAAGGTTTTATAATATCCACCATGTATGTG
ATTGCTTTGTTTTCGTTAAACAGCTGGAATCTTGAACCTTGTATGTTTACCTGGCCTAAA
AAAAAAAACTTTAGTCGGTATCCAAGAATACCATTCCAGGCTCCCAGCTTGCTCTGCATT
AATCAGTAAACATTACACCAAATGGATTAGATTTGTACCGTAGGATTGTGTCTAATTATT
TCTGCATTAAATAAGTTTTGGGCCTATCAGTGACATCAAACTAATTATCATTTTTTTATT
GTTGGTTCCATAATACCATGGATAAATTATACAAAAAGTTTTTAATTGCTGATAGTTCAA
ATAATAATAATATTATTATAATAATATAACCCAAATTATCAACAAACATAATTCAACCCC
ACCAGATAAAAACTTGGGTCGTTCCGATTCCTCCAACTGTACGATGCTACGGTAACTTCT
GGTGTCCCATCTTTGTGGCTACGATGGCACGTGTTGTGGGTGTGCCCGCTCAGTATTAGG
CGAGGGTTGACAAGGTTTAGGAGCTGGAGGAAGGGGAGTAAATGGGGTGATGATGACTTG
TTAATTTGATACTTTGTGTACTAATATTATCTATATTGGCCGAACTGCCATTCATTAGCA
CTATATGCTCTCTTGTTATTGGTATAGAAAATAGTTATGGGACAAATTGTGTGAAATAAA
ATTAACAAATAAGGTATTTTAGGCAGGTATGCAGATTTGGTTATTAACAAGTGTTTATGA
CAAAAAGAATCTAAGACAACTGACATGTCCATTTAAGGAGTTTAAATAAATACTATATTA
AACTTTTAATAAACAAAAGTTATTAATCTTACCCTTTCCGATGTTGATTCCTTCAAAGTA
TCTTTGTAGTTGAACCTCCTTTGCTTCCCATCTTGCCCCGCATCCGATCCAACGCATTCA
ATATCCGAGGTTCGGAACAATGGGATGTGCTGAGGTGAAATACACAAGTAACAAATTTTA
TACATAATATGGTTAATTTAATAAGTTTTAACATCTATGTAGTATGTATAGACCCCAGCT
TTACTCCCTTTGTTTTAAGAGTCAGAATATTGTGGCCATCAATGTATTATAGACAGACAA
AGATGTATTTTATTAGTTTAAATTTAACTAATGGACAGTGCTGCGATTCGTTGCCAGGTG
TCGCCGAGCGCAACTTTCGACGTCCAAATTGTCGCGAGAAAATTAATCATTCTGACGTCA
TAATACGTCATATCAGTGGCCGTATTTTCGTTACATATTTTCGTTTACGTATAGCTCTAA
ACGAATAACGGCGCGCGTCAAAGTAACGATCGTTTGTAGTTGACAAAATTGTGTGAAAAT
TAACTACAATACGACTGCTTTTTCATATATTGCGCAAATTGTTATCTATATTATCGTATC
TACATGCTGACGAAAAGATCGAAAAATCTCCCGAGCCAGACTACAGGAACGCTAAATCGA
CAAAGAAAATGCGACAAAATTTACAAACCGGCATAAATTAATTTAAAATTTTATTGGGTG
TTTTGACACCGGCAAGCAGCCTAGACGAGAAATTTGATAATTCGTGATTGTAGACAATTG
GTTTGTGACGAAGCGTCAGGGTTACGGGAAGATTACCCGCTGTTATGACCAAAATAAAAG
CTTGAATCTATAGTGGCGAAATAGGTCTGGCCAGTGACTACCAAGCTTTACCTAAACACA
AATTGTATTCACATACTTGTTACGTTCACGTGCGTAGAAAGCATTCATCGTAAACGAGAC
AATCCTTTACATAATTACAGACNNNNNNNNNNNNNNNNNNNNNNNNNNNNNNNNNNNNNN
NNNNNNNNNNNNCTAATCACCCACAAAGTAACATACATGGTAACTCGTAAGCTGGCACAA
GGTGTTAAACCCGTGTAATAACGACTGTCGTTTTCCGGCCACGCGAGGATAAAGTAAGTT
ACATTCATTCATTCATTCATATGACTATGTTTATACCGTCAACAATATTGGATCAGGATG
TTTCTTGTTGGAGTTGCAATATTTTGGTTTCATCGAATTCTGTGCAAGAACATTAATGTG
CATGAACATAGATATAACATACAATTTAGGATTTGTGTGGGGTAAATAAGATTAAACACC
AATGTGTGATATAATAAAATAAGTTACCACATAATAAGTGGTTAGTATTGCCAGCAAAGT
TCAATACGTGGTAACTTGTAAGTGGGCATGAGGTGTATGGAACAAAACACCAGTGTTATA
ACAACATTGTTGTTGCCCCATCACGCAAGGATAAAAAAGTTACATTCAATTATTCTGTAC
AAAACATAATCAACTTTACATAACTTAAGATTTAACAAAGCCACCAACGTACTTCACAGT
TGATATAATCCATGGCATCCTGTAGTTGACGCTCCGTAGCTTGACACATAAAACAACCGT
CTCCCTCCAACCCCATACTGTTAACTATAACGAAGGTGTGACCTTTCAACTCAATTGTTT
CAACGTTTTTGGTTGAAAAGTCTTTCAAGAATCTAAAGATGAATAAAAGACGTCGTTAAG
ATGATTGTTATGTTTCAATGGTGAGTTCAACAACATTTATGACATCACATACATCAATTG
TGGGTGGCACACAGTCCAGCTCCTGTTACCTGGCCATATATTAATTTAATTTTCCTTTTA
ATTTGCTTTATGCCTATTTCTCTTTAATAAATAAATCTGATCTTTGTTACTCAATTCGAA
GATATAAATAAATGTAAATTAAATGTTCCCCACCTTGTTAACTTGGTGTTTGTGACATCA
TGATGGAACCCGATGTCATGGTTGCCGACGACAACATATAGTCGGACACCAGGTGGGGTG
GCGAACAATCGCTTCGCGTTTACAACGTATTGATCCCATTGTTTCCCAGTTGCCCATTTC
CCTTCATCGGTCAAATCTCCGAGGATAAACACAACCTCGGGTCGCAACAAACTTATTGAG
GTTTGAAACGAACGATACATTTGCCATTCTCTGTGGGTGATGTAGAGTTATCGACAGTTG
TACATAATAAAATGTTTTATAATTTTAACAAATCAATTTGTATTTCAATGTTAAGGTCCC
AACGGTGTAGCTTGGTTGGCCAGTTGCAAGGTTGAGCAAGACAGCAAATATTGTTTTAAC
TCAGTGGTCAATAACGAGTTATAGCAACCTGCGTGTTGGAGTAATGGGAAAACTCTGGCC
CCGATATTAGGTGTCATGGTGTAGGTCTGTAGGACCTTACCCTCATAGAATAGAGTATTA
ACTCATTCAAGCAAGGGCGACATTGATTTATTATCACCAATGTTAATTTAATATTTACAG
AATAATCATCAATGTTGCGCAATAAATAAATACCAGTGTTGCACAATAATTAAATACCAG
TATTGCGCAATAATTAAATACTAGTGTTGCGCAATAATCAAATACCGGTGTTGCGCAATA
ATTAAATACTAGTGTTGCGCAATAATTAAATACCAGTGTTGCGCAATAATTAAATACTAG
TGTTGCGCAATAAATAAATACCAGTGTTGCGCTATAATTTAATAACAGCGTTGCGCGATA
ATTTAATACCAGTGTTTACCTTCTTAATTTATCGAACCAGTGACCCTCAATCTCCCCAAG
CAAATGTGGATCCGATAAAACAAGAGCTCTGCAAGGAATAAGTGATTAGATTTTGGTGTT
TTTTTAGTTTGTATCGCAGGAAGTGTTAAACCCTCTGCAGACTGCGTCTCTGGTAAATGT
TTACTTTTTGATTTTAAAGGACAGACGTCTTGTCTGCTAATGGGATACAACATCAGGCTT
TTCCAATAAACACCATGTTAAGGATAGTATATGGTTTGTACTTATAAATATGAATTCAAT
ATATTTACCTCAGTTTTTCGCCCGAACCGTTGTTGTCTGGCCACCCACACTGAAAAATCG
CGACATAGTAAATAAAATACTCGTTAAAAATGAAAGCAATTAAAATCGGTAAAAATGTGT
ATAAAAATATAAAACGAAAAAACATTCTGCAAAAGGAAATAAAATATATTTAGACACAAA
TCAAAATAATCTAAAAATAAAAAAAACGTTTTGTTTTGATACTGTTGAAGGGGAATTCCC
TCTGAGTCTGGATGTTTGCTATAAAAATGTTATAAAAACATGTTTAGAGAGGAATATTTC
AACATAAATAAAATCAATGTAAATAAATTATTTATTTAAAGATACAGTTAGATATTTATA
AAACTAAATAGTTTTACTGCAAATTTGCAAACTTGAATATATTAAAGGGGTGTGTTCATG
GATATGATGACGTCACAGTGAATGTGGTTCATTTTTTCTTTTGTTGTTTTGAGAAAAGGA
TTGTTGGACTAGCGGTAGCGATACTACAGCAGGTAAATAATATTGATTTTCGATTTGGTG
CAAATGTTAATTAACAATGTTCTGTAAAGTTACTTTATTCCTTTGTTTTGCAATTATCTC
TCAGACAATGGCATTCAAGAAAGCGCGCGATCGGCAAATAGAAGGAATGACACAAGGTTT
GTGACGTAATAATAGTAATAGCTGTTACATAATAATGTTTATTGTCACAATTTAATACTC
GTGTATTAAATATGAATCAATGCTCTATCAAAATAAGTAGGATTTTTTGTTGGTATGGCC
TAGGAAATGTACATTTTTTAAATGTGGATTTTTATTGATTGTGGTGCTTGTAAAAGATAA
CCGTTTACCTGTTCCTGTCCTAACTAGGGATGCACTCGGTCAAATCCGGGCCCGGCCGGG
TATCGCAATTACTCTGTCCGGGTAATTTTACCATTATTTTAGATATTCCTCCTTTAATAA
CCCCAGACTGCAGAGTATGGCAGGTGCACGCGCGATTTTTTTACAGACCTCTCGGTTATG
CACGCCACAATTTGTCCTACGCACGCCAATTAATTAAACAAAGAAAAAAATACGTATTAA
ATTAAGTAAGATTTCCTAACGTGGCTTGAAAATGTACATGCTTTGCACGCAGATTTTTAA
TGATAGCACGCGCGAACGCGAAAAATAACCGTCTTGCACGCGCGAGATCTCGTCAGGAAC
TGCCATACTTTGCAGACTGGTAATAACCCGTAAAAATGGTTTATACGGAGGGTTTTTTGT
ACATTTTATCGCTCCATTAATCCATGTTCATGCACAACAAAGCCTGACGAAACATTTCGT
ACTATGACGTAACAGTCATAGCTTTATTTTCGCGCTAAATAAACTGACCACATTAATGTC
TTTTGTACTTCGTAAAAGTTTTGCAGTATGGTCAAGAAAATCAACAATAAAGTCTCTCTT
AGTAAAGACATCTTTTATTTGGTATTTTGAACTAATAAAAATAGATACATTAGCAATGGT
ATATGAACATCTGTTTAGCAAAAAAATCCATGTGTAAATTGCCATTATGAGTAAATTATT
AACGTGTGAATTGCTTTTATGTCGTTATTAATTGCCAGGTTCAAACAATCGCTATTATGA
TGCAATGAATCCACGTGTGAGTCCCTACTATTTCGTAATAAACATGCTGCTTGCTTTAGG
AAAACATCGTATACAAATATAAATCACTGTTAGAAACGATTTAGGCCGTTTATTTCCGCA
ATATTTTGTTCTAGAAACCTACTAATTCCATATGACAACCGCACACTCGCGCGAGCTCAA
CAAATGGCGCAAACGGCATAGCTATATCGGACACGAAGTGTATAAAACAGAACACCCGTA
TTATAACCACTGTCGTTGCACCGCAGGACGAGGATAAATATGCTAAGTTCATTTATTTAA
AAGAAGATTGGTAATAATTGCATTAACATTAAAACCAAGAATATCCACCTCATAATTGAA
CCAACAAAGGCTCATTGTTTGTTTGACACTTCCCATTGTTAACCAACAATGCCCGTCAAA
ACTTCCTGCAACAACAATTGTTGTTGAATTTGTTTGAAATAAACTCGCACCTTATATACC
ATGATGTTTACAAACCACCACCTTATGTGTTCATGTGTAAAAGGAAGGGACAGTGTGTTA
CAACGTAAGTGTCATATTGCACTGCATTTAGTCTGGTGCTGTGGTTCAGTGGTTACCGGG
TTCTATACTGATAGTGCTAGGCATATGTGTCCTTGGGCAAGACAATAAACAGTAATTTCT
TCAACCCAGTTACTATTAGGTCGTTTAAATTTTCGGCCATACAAAATATAAAAATCACAC
ACTTAGTTAGATATCAGGTAACTTGTAAGCAGACACAAGGTTATGAAACAGAACACCACT
GTTATACGACTATTGTTGCCCTGCTATGAGAAGATAAAAACGTTACATACGTGGTAACTT
GTAAGCGGACACGAGGTGTATGAAACAGAACGCATGGCTGTAATGACTGTCCTTGCTCCA
CCTCGTGAAACTATAAAAGTTACATACATTCAACAATCAACATACACTTTATTATTATTG
GTACAATTGTAAATTTGGCCTCTGGTTTGAAGCATTTACCATTAATAATATATATGCTGT
TGCTGCCATGGATAGTATAGGTATGAAAGAGAACTTTTGGCAATGTTTTGTTTGTAATTG
TAGGAAAAGACTAAAACAAAAATTGCCTGAGGAACTTTACATAAAAAGTTAAAACAAGTT
TTTTTTCATTTATATCATTATTTCTGGGCCCTCTGGCATGCCTCACTGTAGGACCGCACC
TATATAGAATAATAACAATTTTAATAAACGTTTCATCTTTTTCCAGATGACGAGGGAAGA
TGGCACGACGATCATTTCTTCGTTTTTCTCGCCGACCCCCAGCCCGGGTTGATTGATAAA
GTTAACGGAGGAAACGGTTAGAATGTTGTCTGTTGTTTAGTAAATATTAAATATATGGTT
TGAATTCATAATAATAAACTTTAGCAAACAGATGCTAAAACTTTTGGCAAATTTTAGTTT
TTTTCAGTTTTTTTTTTTACTTTAAGTGAAACTAACTTTTTAGTTTCTTAATTTAAAGAA
CTCCGTATTTATTTAACATTCATTCAACCCTAATTTATTTAAATGTTTCATCCATAAGTA
TATTTAACGAACAAAAATCGAGTGTAAATGTAACATAGGTTTTATAAAGGTTTTATAGAG
TTAACAATTAGACCTCTTATATTGGATAACTATTTGTGCAATTGTGTATTATAGTTAAAG
ATTTATTCAAACCAAATTTTTGAGTTCTATTGTAGACTATGGTTTCCCCTTTATTATTAG
GTTACAATTAACATTTTGATTTAACAATTACTACAGGAAGCACTTGGGACGTAGAGATTA
AACGAACGCACGACGCTGTTGAAGCTATAAATAAAATGAGACCAAAACCTAAGTTTGTTT
GCATTGGTGGCGATCTAATTGATGCTTTTCCAGGTTTGTAGAATTACTATGATATGTTCA
ACTAAATAAATGTATAATCAATATTTCATGTAGTCTATTTTTTTCAATTTTAATTACTAT
GTCATATGTGCCAAACTTTTATAAATGAAGGGAGGAGTAGTTAGGCGCACAATCCTGAAA
CAATTTTCCCATTTTGTATGGGTGAGGGCCGATGCCAATGCAGAGGTATTCCTTGGTACC
TGGAATTTAAGCCAGAGTTGTCCCATTACCCCAACATAGTCACATACATAAAATGGAGAA
TCCACAATCAAGTGTTACAAAACAAACAAAAAAAGTCCAAAAATGGTTTACTGAGATATA
TTTATTTATACTAAAATGGCATCATTGTCCAATATTTAAATAGAATGTTTAACATAGAAA
TCTAACCAATAATATTTACAGGGGAGTCCTTAAGAGACCCTCAGGTCAGTGATCTCAAGT
CAGCGTTTGCCGATCTTGACCAAACAATACCCATTGTTGTTGTGAGTGGTAACCATGATG
TGGGCAACGTACCAACCATGAAAACTATGTCCATGTATAACAATGATTTTGGGGAGGATT
ACTACAGCTTCTGGGTGGAGGGGGTGTTCTATATTGTTGTCAATAGTCAGTATATGTATA
ATGATTCAGAAACAAGAGAGCAATCGTCCAATCAAGATTCATGGCTTAGAGCACAACTTG
AAATGTAAGTTTTGTGTTTGGTGATTTTATAGTACTCAATGGTGTAGAATATGTTAAAAA
TGTTTGATAAATTAAATATATGAGTTTAGATCTAATAGTGACATCAATATACCAACTTTG
GCCTAATCTCTAAGTTTTTGTGTGCCTCGCTGTAGTGCCTCGCCCATGTAGAATGGAACG
TGCATATACAGTGTTTTGAAATGGGTCAACAGTTTGGTTAATGGGTGAAGTGAGATAAAT
CCTGGGTCTTATAGTGTGTCTCGCTGTAGTACCTCACCCATTCATGATATAATGTGTATA
TTGACTTGATAAAAAAGATTTAAAATATAGTTTTTGTGCTAACAATTCTGAAATGTGTAA
TGTCTATGCCATGCCCAAAACCCAAACACCTGGTGCCCACCATGCAATATTTATTCAAAT
AATTTAGTTTGAATAAAATATTCACTTTGTATTTTCCAAACCAATCTATTATTCATGTTC
TTGTCGCAAACTGAATGAATTTTATGATGAGCATGTTTGTATGGCAATGTTTTTGTATAC
AGAATAGTTTACATATTATTTATGTATGTGAGTTCAAAAATACTAAAATGCTCGTCTTGG
TACCAGCACCATGGCATAGTGATGCCTTTAGTCAAGATGATATAGGCTATATAGGATGCT
ACCATTGTGGGCAAAGTTACATATGTGGTAACTTGAAGCGAGCACAAGATGTATAAAACA
GAACAAGTGTTATAAGACTCGTTGCGCCTCCATGCGAGGATAAATAAGTTACATATGCAG
TAACTCGTAAGCGGGCACAAGGTGTATAGAACAAAACACCGGTATTATAAGAACTACTTC
GCCCTGTCACGGAAAGAAATTTACATCTATAAAAATACAACCCTTTAACTAACAATCAAA
TATCCTCCTCAGAGCTCGATTGAGTTCGTGCCAACACGTCGTCGTCTTCATGCACATCCC
ATTGTTTCTACAAGATCCCGATGAAGAGGATTCTTACTTTGCGATCCCGGGAGCAAAGAG
GATGGACCTCCTCACCAGGTACTCAGATGCCGGTATTAAAATCGTGTTCTCTGGACATTA
TCATCGGAATGCGGGAGGATTCTGGAGGAATGAACGAGGAGATAAACAGGTTTGTTTCAT
ATTGTATGATGCAATAAACCACCTGTTTTACAAGAACTTTCTATACTTCACTACTGACAG
CCTTTGTTCATGTCATGATATGAATAACTCTTTAAAGAGGCATACCAACGAAAAATCAAA
ATTTGTGTGTTGATAGATATGCTCAAATGTAACCTAAAACTACCATTAAAGTTTTAAAAT
GCAGAACAGCTTTTGAAAAAAATGTGTTTTAAAACCGCAAATTGGACCGCTGGAGTAAAA
AAAAACTTTGATCATTTCTGGTTTCTATAATACTAAAAAAATCAAAATTTATTTCTAATT
TAGTATAATGAATGCTTTTTCTTCAAAACTATATAAAAAAATTGTAAAACATAGACTTTC
TTACATTTCATTTTCGATTGAACATAGCTACATAATATGCTGACTTAGCACTTTTTTCTT
ATTAGTTAATTTTTGTATTAAATTGGTTCTCACAAAATTAAAATTGCCAAAGGCGCCAAA
TCCTACTTATAACAAGTGTGAGAACTTATTATATACTTTGAATTTTATATTTTTCCACTT
TAAGCCAAAGGTGTTCTGTCAATTTAGAAGCCCTGGAACGTCTCTTATACCTGAAAGCAA
TATCTTATGTCTTTAATACTTAGCTTATATGCTTGATGCTTAACTTATCATTCGTTAGTT
TGATATAATAAATAATCTTCACTGCCTTCACACTGAACTTGAAATAGGTTTACGCCTTAT
CCTCTGAAGCCTGACAACAATGCTTTATACACCTTATAACTCAGCTTATATATTTCAACT
TTAAAAGGTTGAAGTTGTCGTGTCTTCGGCCATCGGAGCACAGTTGGGAAACGACGTCGC
AGGTTTACGGGTTGTCAAGGTAACCGCTGATGACATCACACACACATATTACCCACTCGA
TGGTGTACCAGAGCGATTGGAATAGATGCTACCCACCGCAGTGACACAGTAGATCTTTAA
TTAAGACATAATTGTCACATTAGGAATCCAAACTTTTTAAATATTGCTGTTCCGTTGCAC
TCCCTTCAATATTTCGCCCAATTTCTTCATTGTTTTCCGAACAATTCACTTTTATGATGT
CATAATACCTAAGAGCTTTTTGCAGATGTTTTGAACACCAAACGAACCGATGCTATAACC
TGTCGCTTACCTTGTAATATTTTCTGTAAACGAACTTTCAATTTTTATATTAGGTATCCA
CGTTTACCAAACTCTGTTTATAACTCAAGTTATCGCCTTTAACTGCCGAGTGATTCAAAG
CTTCTGCATTAATTCCACCATAAAGATCACATTAAGAACAATCGATATTAGAACTGTGAA
CATTTTCCCCCACCTCACCCGCTTTGACCAAATCTTCAAAAGTTTTTAACATTTTTATTG
TTTGTGCAATTTCTTTTATGTGGTTCCTACCTACCAGTAACTGAACCATTCAATCTAACT
CGTTATTTTTCTTCAAATAATGAATTGTTCTTCAAGTTGTATTTTAAGTTGGTGGGACAA
TGTTGTATTTGTTGGGGGTGTGGGTGCTTTATAATAATAATGTTTATCCTAGAATTAACA
TACGTTAGTTGTGCCTCAGTGTGAGGCAGTGCTTCTCAACCCCTGGGTCACCATTTGATT
TGGTTGGGTCGTCTACTACAGTGGTTCACAACCTTTTAAATGTAATTTAAAAAAAGAATT
TTTTTTGTTTAAAAAAAGTTGAAATGTAATTTTAGAAATTGGGTCACCAAAGCTTTGTTA
TGAATTTATGTTAAATGAAAGGTTTGCCCAAAAAAGGTTGAAAAGCACTGGTGTAGAATT
TAAAAAGTAACATCACATTTAAACCTGGTATTTTATGCACTTTGCCCCCACATCATTCTA
AACCTTATTCTTCATAAATTGACAACTGCCTCTGTTTCGTTCGTTTACAGCTTTTGTTGT
ATTCGCTGTTTTCTTGCACTCTGTAACCTCATTGAGCTTATTGTGATGTCATAACCCACA
CCCCCAACACCCATTGTATGTTAATGAATTAGAATTATGATAGAATATTTACTTGTTTCA
TTAGGTCTGTTGGTATGTCTAAATTTTCTGAATTAAAATGGATGACATGAAAACAACTCT
GGATACTTATAGAAATCAACTATCCCAGGTTAGAAATTAAATATGTTTGTTTAAATAGTA
GTTTTGTTGTTCATTTGTTTGGTTATTGACTCGACATTGAGCTTAGGTGTATGAACACAT
CATGTGTGTCTGGTGTATAATAAGATAATAACAACTTTTATTGGTCTCTTTGATTACGGT
AGCGAAGATTTAAAAATATTTTAAACGAAAAGACAGGATATAGCGACAAAACAACAGTTG
TTAAAACACTCTTACAGTTAAAAACATATTTACATTTTTTGGAAGAAAATAAGCGTGGTC
GCTACACCCAAGATACCCATGTTATAACTCGACAGTGAGCATAAGGTTTTGCAGATTAAC
GCAGCGATCGAATCCGGCCAAGAAGACGCGGACTTGATTGTTCTACGCGATGACATCACA
AACCTCATCTCGCTTACAGAGGAAAGTTTGTTGGCATACGAGAAGAGCCAGTTGATGGCG
CTGTTGGGCAATGAAGACAATCAGGTGATTGTTACATCATTGCTTGTAGTTAACTTACAA
AAAAACTGTTTAAATTAATATTTTTAACCTCTTGTAGGTTGCTGCTTTATTATTAATAAT
TTAAACAAACCATTGGTGACCATCGGGTTGGAGAAATTACTGCCTTGCCCAAAGACAGTA
TCCCTTATATATCTTATTCTTAGCATGTTATTATGATTTTGACTGTTCATTATGAAGAAT
CAATGTAAACTATTTATCCCCGCATAGCGGGGGCAACGACAGTCGTTATAACTAGATGTT
TTATTTCACTCACCTCCTGCAAGCCTACCATGTGACTTTGTGGGTGATGGTTTTTTTGAA
TGCCTGACAATTTGGACAACCCGTTGGTGACCACTGGTTTAACATTACTTTTATGTGTGT
TGCCCCAGGACACATAATAAACGTTATTACGACATCATAATTGTGTTTCAGGAACAACCA
TCCTCCAGTAACCAAACACCTCCACCTAGTGACAGGATTGACGAACAACTCGCTTGTTTT
TATGCCGATGAAACTTCCGTCTCCACAGACAATAAACCTGAACTAAGTTTGAAAATTTCC
GCCGGAAGATCTGTTTTAAACGAAGCGTTTTTGTCGACAATAGAAGATTGTGATGACATA
AGTGGTGTCAAGTGTCGTGCTCCTTATACCACCGAGTGGTCAGGTTGTCACTACCATAAC
GCGATGATAATGAATGTTGTCAACGACCATCAAGAACTGGAGGGAAAATTCCCCGATGAC
ATCATAGTGAAAGTTTTGTTCCTGAATCCAACAATGGCATCTATGATGTCATGTCCTTAT
TATCTTGAAGATAAGTGCAGGTTTGTTACATCATAATTGGTTATATTCTATGTGGGTCAG
GTCCTGCAGCGTAGCAAGTCATGGTACCTGAAATTTAAGTCAGAATTAGCCCATTTACCC
TAACTTATTTAACACTGTATAAGATGAAACTCGGGCATTTTGTATACAACCTCATAAAAG
TACATCATGTCTAATTCTCAATAAAACCCCAGATATTGGAACGATGATTTTATACATTTA
TACAACCCCATATAGATAGGTGCATACATCATATAAACCCTCAATTTATACTGTCGTTGT
ACCGACAATCCAATCATCATATATAAATGCTCAATATATATACATACCTAATATCTAATT
CTTAATTACACCCCAGATATTCGAATGATGATTGTAAATATTCCCACGGCTGTTACGTCA
GCTTGTACACACTCCATCCGTTCCACCAACCAGATTTTAATAATTTTACTCCTGGTTCAT
CTTGCCTCGCTAAACAACAAGATGGGACGTGGGGATCTGCCACCCTCGACGTGGTGCATG
AGGACCTCAACTATACAGTCAAGTAAGCCTCCTAAACATTCATTGCCGTATTATGGCTTT
CCAGATTGGAAAAGTGATTTTGCAAGTAGATTACTTATTAAGATTTTTTGGCACACTTTT
TCGTGTAAAAAATGCAAAGGTTTAATACAGAAGTTTTGATTATAATCCTGTGCAGTGGAT
TTTTTACAAATTAGCAAAATTGTGTTGTTATTTGTAAAAAAAAAGGAAAACCTCTTTTTG
TGTCATAATATGTTTTTTTATATTATTTCTGTTTTCTATGTTCTTCAGGTTCCAACATAG
AAATCTCACTCTTAACCTCGGTATCGATGAAATATTACCGACTCATCATGACAACGAGGA
TTCCGAGTCATCGGATGATGATGATGATGTCATAATCGTTCCTGGTGATGTCACAATCAC
AGGTCTTTTTAATAATCGATATTGTCGGTGTATGATTGAATGTAATTTATTTATTCTTGT
GTAGCGGGGCAACAACGTTCATTTTAACACGTTCTGTTTCGTACTCCTCATGCTCGCTTT
CAACCTGGTTACGAGTTACCACGTATGTAACTTTGTGGCTGATTGCTTTTCTTTATTATT
AATAATTTAAACAAACAATTGGTGACCATCGGGTTGGAGAAATTACTGCCTTGCCCAAGG
ACACACACCCATAATTGCAGCAGCATCAGACCTTAACTTGTCATAAACCCTATTATGATG
TCATAACAGCGAAAGGAATTGACTCATCTACGTTCGGAGCATGGGAGCAACACACGAGGG
GGTTTGGATCAAAGATATTGATGAAACTTGGGTAACATAAATATCATATATAATAAAACT
AATGGAGAAAATAATTTTTGTTCTGAGAGCAAATTAAACTGTGTTTTACAGGGTGTTCAC
TTTTGCATTCAACAGCCATGCGTTCAATAAATCATTTTGTTTTACTGTTTTGTTGTTAAT
TCACTATGTTAATGTGTTTTTTGTGCATATTATATCTCAACGTGTATGTTATACTATGTT
TATACAAACTTCAGGTATAAGATGGGTGAAGGTTTGGGCACCGGGGGGCAGGGGAGAGTT
GATCCTGTCCAAGTAGAAGTGTTGCCAGTTGGAAAATCATTAGATCATTGCATGAAGATT
AAAGAAAAACGCCGGGCAGCACTGGTAAGATAATTTTGTCTGGTTTAAAGTCCAAAATGT
TTTGAAAAGTTTTCAAAAGGTAGTAGACAATTTTTGTGAAACGTTTTTGATTGAATGAAT
GTAATTTATTCATCTTTAAAAACTGCTGCAGTTGAAGTGTGAAAAGGAATTATACTGAGC
TTTGTTGATAGCAATTTCCAACTTAGCAAAGAGAATAAGGTGCCTTGTGTCACCTGTGAA
TGTAACTTATTTATCCACACCCAAGGGACAAAGACAATCGCCATAACAAGGGTGTTCTAT
TTCCTAAAATTTGTTTTCCAGGACAAAAACCTTAAGAAGGTGAATCCCCCAAACCGACAC
CGACCTGGGATGTTCAACTTTTTAAACAAAGCACTCGGTGACAAAAAGAAAACACCAACA
AAACCAAAGTTTCAACTACAAGAAGCAGTGAAGGTTAAAGATTTAAATAATCGAACAATT
TCAAGGAAAATGAATCAAGAACTCGTGAAAAATGAATCGAAAATCAAACAAGTTCAATCA
AGGGTGAAAAAGTTAAAAGAATCAGTGGCAAGAAACAGGGAGAGGTGGGAATGGTTGTTG
TTTGGGCTTTGTGAGATCATCCACTGAAACTATGGGTGGAAAGGTTAAAGCTAAAGCCTA
ACATAAAGTAAAGGAATGTTCCATATGATCTGATCCTAACAGAATAGAATATTTTTACTT
AAAAAAACAATTTTTGTTAAAAAAATACTACTTGGCACTTAATGACTTTTATTCATATTT
TACTTTATGTATATTTTTCGTTCAGTTAAAAACATAATGGCCTATATGTATATATATATA
TATATATATATATATGACACAATCGTCTTCATTTCAAAAATACATATATCTATAACTGTG
TAAGGTGGGTGCCCATAAACCCACACCATGCACCACACAACACACAACATTGTGCAGATT
GAAAACGTTTGCTATTTGTGTAGAAGAGGGGTTATATACATGTATATATATATACAACAC
AATCGTCTTCATTTTAAAAAAGTAATCACTAAATACTTTTTTAGAAACCCGAGTGTTGCC
AAAAAACTTCAAGTGAAACTAAATNNNNNNNNNNNNNNNNNNNNNNNNNNNNNNNNNNNN
NNNNNNNNNNNNNNTTCTGTTCTTGTTAATAAAAAAATATCACATGTTTTTTTTAAATTA
AAACAAACAAATTTATGTTGATGAAATACATCTCTTATGTCTGTTATATAATTTAATATA
ACTTATATACATTTATAAAGATTTTATATACTTACTTTTTGTTAATCAAATATTTAACTT
CAGGTATAAGATGGGTGAAGGTTTGGGCACCAGGGGGCAGGGGAGAGTTGATCCTGTCCA
AGTAGAAGTGTTGCCAGTTGGAAAATCATTAGATCATTGCATGAGGATTAAAGAAAAAAG
ACGGGCAGCACTGGTAATTAGTTTTGTCTGTTTTGTAAAAAGTTTTAAACAAAGTAATTT
GTTTATCTTTAAAAACTGCTGCAGTTGAAGTGTAAAAGATATAGTGGGCCTTGTGCTCAG
TGCCAAGTTGATAGTGATATTCAACTTAGTAGCAAGCATGGGGTGCCTTGTTTTATTTAC
AGTTGTGAATTTACCTGGTTCATTCTCGCGTCGTGGGGTAACAACAGTGGTTATACCACA
ATGAGTGTTTTTCTTAAAATTTGTTTTCCAGGACAAAAACCTTAAGAAGGTGAATCTCCC
TAACCGACACCGACCTGGGATGTTCAACTTTTTAAACAAAGCACTCGGTGACAAAAAGAA
AACGCCAACAAAACCAAAGTTTCAACTACAAGAAGCAGTGAAGGTTAAAGATTTAAATAA
TCGAACAATTTCAAGGAAAATAAATCAAGAACTTGTGAAAAATGAATCGAAAATCAAACA
AGTTCAATCAAGGGTGAAAAAGTTAAAAGAATCAGTGGCAAGAAACAGGGAGAGGTGGGA
ATGGTTGTTGTTTAGGTTTTGTGAGATCATCCACTGAAACTATGGGTGGAAAGGTTAAAG
CTAAAGCCTAACATAAAGTAAAGGAATGTTCCATATGATCTGATCCTAACAGAATAGAAT
ATTTTTACTTAAAAAAATAATTTTTGTTAAAAAAATACTACTTGGCACTTAATGACTTTT
ATTCATATTTTACTTTATGTATATTTTTCGTTCAGTTAAAAACATAATGGCCTATATGTA
TATATATATATATATATGACACAATCGTCTTCATTTCAAAAATATATATATATATAACTG
TGTAAGGTGGGTGCCCATAAACCCACACCATGCACCACACAACACACAACATTGTGCAGA
TTGAAAACGTTTGCTATTTGTGTAGAAGAGGGGTTATATACATGTATATATATATATATA
ACACAATCGTCTTCATTTTAAAAAAGTAATCACCAAATACTTTTTTAGAAACCCGAGTGT
TGCCAAAAAACTTCAAGTGAAACTAAATGAAGCAATGTTGGAATTGAAGTCAATTAAAAC
TGAGAACACTGCAATAGAACAACAACAAAAGCGCGCGGCTACACATAGAAAAATGGCGGA
ATTTTAATTTTATTATATTTTATAATATTTCTAGTAAATACACTAAAAAACATTTAGAAA
AACCACAGTGGGTTGTAGAGATTGTTGTTAAGCGTCATGTTCGTGGATACACCCACTATG
GTGGCAGTGTCGAGACTTGAACCTGTAAACTCTGGGGTACGGGCTGGGCAAATATAGGTC
TGGACTCAGGGTTGTATAAGGTTTTCAACTTTTCAAGGAGGGTTTAAGAACTGTCATATG
AGATATGACTAAACATGTTTTTCTTAGCAAACATACACGTCAAAAGGGGGGAATTTGAAA
GTGACCCTTTATTGAATAGAGTAATTAAATGCTCGCTTTAAAATATAATAATTTTTTTTT
CTACTACGATATCAGATTAGTTAAAACAACAAAGAGAAGAGAATTAACAACAGTCGTTAA
ACACACAACTTTTAAGTTAGGGTACTATCAAGTGTAAAAAATCTAAACAAAGTGCTGGCT
TTATACATCTCAGGTTCACTGAAAAATGTTTTATACTTTTTCTCTATTGAGTTTTTGCTT
AGGTGATTCCCCTAACGAAAAACGTCTGTATTTTAATGACGTCATTATTGATTTTATAAA
CGTGAAGATGACGTTTTCTATCAAACCAACCAATAATTGTGTCCCAATGTTCGGCAAAGG
TAAGTCTGTGTAACATGTGGAATCATAATTTAATAATGCAATTGGTAACCTTCATGTATT
AATTGTGTATTGCGTCTTCACATATCATTTTCTTCCAATTTCTTCTTGGTTTGTTTTATT
AATTACAGCTCACTGTGAGTTAGTTTATACAGTATCGTGGATTTAGCAGCTACGCTTTCT
ATTTTACACTTTTCCTCAAGTAGTTTTTGTCTGTAGCGTGTTTTAATAGCTGGCGTTTTT
CTCCTAATTCGCTTCTCTTCGTTGTTTTAATTACTTTTATCTTTATTACTGCTAGAAAAC
AATTTCCTTCCCCCCACATTATCCACCAAAATTTCCACCAACCTCATCTGTAACGTACAG
GAGGATTCTTCACTAGTGCAAATTACAATACTCAACATTATTAAATCTCTATGTTGCCAA
CACAGCTGAACAAGGGGAGTGGGTGGCCGATTATTCATTCGTGTTCGGAGCCGATCCCCA
ACCAGGAATGATTCACGCAAAGTTGAGGGGTGGTGATGGTAGGTATAAGGTTTCTATGTT
TAAATAAAAGGTTTCTATGTTTAAATATAAGGTTTCTATATTTTAGTATAAGGTTTCTAT
GTTCAAATATAAGGTTTCTATGTTTAAATATAAGGTTTCTATGTTTAAATATAAGGTTTC
TATGTTCAAATATAAAGTTTCTATGTTTAAATATAAGGTTTCTATGTTTAAATATTAAAT
TTCTATGTTTAAGATAATTCCGTTGTGGACTTGTTAACATTTGTGTCTTTGAGCAAGACA
CAAACACACAACATTAATTAACATAAGCCATGAAAGGAGCTTGTTAAACATAATCCGTCG
TATTCGTTGTGTCACTTTACACAATTGTATGATAGAATAACAAAAATATAAACTTTATTA
TATTCATATCCAAAGCAGGATTTAAAACGCTTATTTCATTGCTAATTTTCTTTTCTTCTT
AAATCTTATTCAATTTGTAATATAAAAATCATTGACTTTATATTATGATGACTAAACTTA
TAGGCAGCGAATGGGACGAAGAGATTCTACTTGTAGATAAATTTGTAGAAGCTGTCAATC
AAATCAACCCAGAGTTTGTTTTTCTTGGTGGTGACATCACTAATGCTTATCCAGGTTATT
TGGACATATTTATCCATAACTTTTACCCGATGGTATAGCACATTGGTTAGTGCACTTGTT
TCTAGCCCAGAGGATAGGGATTCGAGGCACGTTGCTGCTGCTATTGTTGCTGTGTGTGTC
CGGGCGAAACACTTAATTGCAATTGCTCTAATCAAGCGGTTGGGGGTTGTTCAAATTATC
AGCCATATAGAAAAGCAATCACCCACAAAGCTACGTATGTGGTAACTCACGAGGTGGACG
AAAACAGAACACCATTGTTATATATTCTTGCCAGTTGCATGCTTCACGGTTGCATACCAA
GACCGTAACTTTGTTTATATTTTAAACTTCTTTCGAAATTTCTCCAACAATTCCTCTACT
CAGGTGACAACCTTCGTGAACTACAACTCAAAAGTTTAAGCAAATCTTTTAAATCATTGA
AGCGTGACATTCCCATCCTTGTTGCCCCCGGTAACCATGATATCGGGGATGTCCCTACAC
CGGAATCAGTTGGAATGTACACGTCTGTTTTTGGGGACGATTATTACAGTTTCTGGGTGG
GTGGGGTCTTCTACATAGTGATCAACAGTCAGTATTATAAGAACGATTCAGAGACAAAGG
AATTGTCAAACAAACAATGCAAATGGTTGGATGAACAATTGAAAAGGTAAATATAATAGT
TTAGGAGTAAATGAGCCAACTCTGGCTTAAGTCCAAGATCTGTAAGCTAAGTGTATAAAA
CAGAACACATGTATTAAAACGACTATCATTGGCCTGCTGTACGAGGTTAATTCGTAGATG
TATCTTGTAAGCGGGCCTCAGATGTATGAGACAAAACATCTATGTCATATCAACTGTCAT
TGCCCCGCCATGCGAGGATAAATAAGTTACATTCATTCAATCACCCACAAAACATGGTAA
TGTAATGTGTAAGCAGGCACAAAGTGTATGAAACAGAACACCCGGGTTATATTGACTGTT
GTTGCCTCACCATGCAAGGATATTTAAGTTCATTCATTCATTCATGCAGTGCATCAGGAA
GTCGAGTGATCGTCATCTCCCATATTCCTCCGTTTATATCCGATCCCATGGAGGAAGACA
CGATCTTCAACATTCCCCTCCACCATAGGATTCCACTCATGGATAAGTTCGCTACATCTG
GTGTGAAGATGGTGATGTGTGGTCATTATCATAGAAATGGTGGCGGGGTGTGGGGGGAAC
AGGTAACGTTGGGGTTACTTATTATGAATGAATGAATGTAACGTTTTTTATTATAAAATA
TTTCTTAGTATTAAAGCAGTGACATTTGTATTCAGTAAGTTGAATGAATGAATGTAACTT
TACGGGTGTCCTGTTTTATACACCTCATGTTCACTTACAAGTTACCACGTATGTAACTTT
GTGGGTGATTGTTTTTATGCATGGCTGACAATGTAGACAACCCATAAGTGACCGCTGGGT
TGAAACCATTTTCATTAAGTGTCTTGACACACAAGGACACATACGCCCACAATGGAGGCA
GCTTGTGTATCTAACCCGGTACCGTTTGATCACATTGCCAACCTAACCACAATAGCTTCA
CATTGCCAACCTAACCACAATAGCTTAAAACTTTGCAGCAAAATAACAAGTTGCCAAACT
ATTTTCCTTGTTGTTAGGCTGAGGTAGAAGTGGTTGTGACATCATCAATCGGGGCTCAGC
TCGGGAAACAAAAACCTGGATTCCGATTGGTTCATGTGGGGAGAGATGAAATACGACAAG
AGTATGTCACAATGCGAGATGTGTGATGTCATAGCTTCATTGTGATGTCATAACTTTATT
GTGATGTCATAACTATTTTGTGATGTCATAAATTCGTTCTGATGTCATCTTTTAGTTTAA
TAATTTGTTAGCAGAATAAGCTTTCTATGTTAATTGCGCTGTAATTAATCTGATTTCTAT
TTATTGCTTGTGTTATTCGATAGATTCATTGCACTTATAATCATGTGTGTATGAATATGT
CTGTAATTATCTGTTCTTATGCAACCATGTTAACATTACCATTACTTTTCCCCCGATATT
TAGTAGGGTGGGGAAAGATGGGACACCTTTTCAATATATTTTCTCGTCCCATTTGGTAGT
AAACAAAGAACATTCAAAGAATAAAAAAAACGTATTCTCATGACTTCCATGGACTGTTGT
TGTTTAAAAACACTATCAATTAGTTTAACAAGATGTACTTAAGATGTCCCATCTCCCCCC
ACCCTACTATACTTTAATTCCCACACAGGGTTTAGGTGGTTAAGTTTGTTAAACAAGCAA
GAAGTTAATGGACAAGATTTCAATACTTTAAGCAATGGAACAAACGGGTGAGTTGCAATT
TTCAAACTTGTGTAGATGTTATGGCTGTGCTACAAGATTAAGTTTGTATTCGCATGTTTA
TGCACTGACTATATATTAATATAGAAGGCAGGGGGAATACGGGACACCTTTAGTACATAT
TATCCAAACATACTGATCGTGTTTTAAACAATTAAGAACTGTCTATGGGAGCCGTGAGGA
TATAGTTTTATATTTCTTTATTTACTACAAAATGGGACGAGAAAATAGAATGAGAAGGTG
TCCCACCTTCCCCACCCTACTATATACGTTTTATTTGAAAGTGACAAACTATTTTATACA
TGTCATGAATGGAACGAAACATAAGTGTCTATATGGTATAAAATATATACTAACTTGTAA
TATAGGAAACGACAGCTGTAATGTGATTCATATACAAATGTACTAAACTCCTATATAAAT
GTATTGGATTCGTAGCAATATGGAGTTTGGATATTTACACACTCGTTATACGGCAGCTCA
TGCGGCGGTATATTCTTGTAAGACACATCGGTTTGTGACGACATAATAATCGTATTATTT
CGAACATCGCGTCGATCGTTATACACGTCATAATCAACCGATTGTTTCAATATAATCGAC
TTCCAGTTCTTAGTTATATTTATTTACAAACATCCTTAAATATTTTATAAATTTTGACAA
AATCTTTTGTGCAAGGAGTTCTCTAATATAATTATGACGTCACAGTGCAGGGCACGCGCG
TAGAATAAGTGTTCCATCCCGATATAATTGTGACGACACAGTAGTAGCATCTACGTAAGC
GGGCAGCTGGCATCTGGAACAATAATCCACTAAATCTCCTGACAATCGAAGTCGTTCCAA
TATTATCCACGTAATCAAACTAACAAACCCAACATTCTAAATATGGTAACCATTGCTGGT
TGTGACGCAACGATTGCTTGTACCGTAACAATTGTTGCTTGTGACGTAACAAACATATCA
TATTTTCTGGAATATTCAGCACTTTTAAAACGCCTCGAAAACAATCGTTCTACATTCGCA
ACCGCATTAATACGATTATGACGTAATAATGGTTAACAATCACTTACTTATGAGTGAAAT
CGGCTTGCATCGCCCCCCCTCCCCACTTTTCGGCGTGTACCTCCACTTGTTTATTCACCG
TCTTTACCACAATATCCTCCGGTTTGAAATCACCCACGTGGACAGTCATGCTCCACTGAC
CTTTTCGTTTAGGGATCGTCACGGTCCGTTGCACAGTGGTAGTTGAACGCAACATCTTAA
CTAATTTTTAGCAGAAACAAAAAAATAAATATAAATTAAGAGCATTGAATAGAATTAACA
TAAGTGTCTCTTATACGTAGCAGCAAACGTATTTGCATAAGTTATTTTGTAATTGGTGGT
AAAACGATAACTCGTAATGACACACTATGAATAAAAAAACAATGCACTAATGCACAAACT
TGTTAGTTGAATTGTCACTCAAATTCAATTTCTATTATAGGATTACGACAAAGTATATTA
GATATAGTAGGATGGGGAAGATGGGACACCCTCACTACATATTATACAAATATGCTGATC
ATGTTTTAAACAATTAATATCGGTCTATGGGAGTTGTGAGGATATGGTTTTATAATTCCT
TGAATGTTCTTTGTTTACTACCACTACCAAATGGGCCGAGTAAATAGAATGAACAGGTGT
CCCATCTTTCCCACCCTACTATATTACAAACATCAATTACACTATTTACCTTTATTTTTG
AATCCTTGGTTTGTCTTTATATCCACGTTGTTATATAGGGATCCGATTAAGAATATAAAC
CTACGTATTTAAATACTTATCTGTCCCTGCTTTAATGTACATTGTATTTCTTGCTACCAG
GTATACTGTATTTATTTTAGGAAGTGAATTTTTGGCACAAGTTTATGAATAAAGCATAAA
ACCTCACTGAATATAGACAAAGCATTAATTTAAATAAAATTTTAATAAAAATCCTTGAAT
TAATTGTGACAGAAAAACAATTTAAACAACTAGGATGCCTGGTAGCAGCCAATGAAATAT
AATTACAACTTTAAATACGGAATAACTGTATAATAAATTTCGCAAAACAGATCCCGATCT
GATGTTTGGAGCACCCGATCCTTTAATACGGGATTTGTGTTGATGCAACTCTAAGTTGTC
ATATATTTATAAGTTAATTGAAAGTAATGTCGACTGTGCTAACACACGAACGCTCAAATT
CATAATATTTCTGCTTATGTAAGCATAAGCATAAGCTTCTATATGCTTAAAACCGCTATC
TTGTCTTGTATAATAATAATCATTTTTATTCCCTCATCGTAAGATTAAAGAATGATTAAA
ACTAAAATACAAAATATAGCAAATGGAAGTCTTATACGCGGTTAAAAACATATTTAAAGT
ATAGTTTGCTAATGTTACTATAATAACAAGTATATAAGCGTTTGCATAATTTCTGCCTCC
GCTGCACACACACTGGTGCTATGTAACCCACGAAACCAGAGTAAACCAATCAACCTCTCG
CATGTCTGTTCATTGTCACAACTTGACGTTGGCTTTATCCGCTAGGTGGAAACAAAGATG
CGCGTTTATTGCGTGGTCTGTTGTGGTTTAAAGAAGTTGTGTACTAATAGCTTTGAAAAC
TACTCCATCATTTTTAAATACAGGGTTCAAGGCTTGTTGTTGCTGCCATTGTAGGCGTAT
GTGTCCTTGGGCAAGACACTTATCAAACATTGCTCCAACTTACTTGTCACTAATGGGTTA
TCTAAGTTGTCAACCTTACAGAACAACAATCACCCACAAAGTTACATATGTGGTAACTCG
TAAGCAGGCACGAGATTTATGAAACCGAACACTCGTGTTAAAACTCTTGACTTGATTAGT
ATTAAATCCTAAATATTTAAGATAACTGTGATAATATTAAACTTTATTTTATTAGATAAA
CCCTATATGTATGAGAAAGTCCCGGTCGCGACTGCATTGTGACGTCATTGCATTGTTTTT
GAAGTTTTGTTTGTTCATAACATCGGATGTTCACTCAGGCCTCGCGCTTTCACGGGTTTC
ACGTTTTATGATGTCACAGTCGCAACTTGTATAGTCCCATATTGGTGGGTCGCTATTGGT
TTGTTAAGGGTTTAGGAGCCGTGTCTTTATGTTTGCAACTTTTCCTAAGTAGTTTTTACC
TGTGGCATGTTTTAACCACTGGTGTTTTGTTGCTAATCTTCTGTTTAATTACTTTGCACC
TCGCTATTGCATTAGAAGAGATAAATATATGATGTTGATTCTAAAACGAGTTTGCAAACT
TTGTTTACGTTGGTTTACGGTGGAAATTATTATGAAATAATTTTTGTCTCGTTTAGAATT
CAAATTATTTACCTTTATGACGTCACAGGCGAAAGCTAAAAATGCGAATTTATTCGATTG
TTCGTTTTATAGGTTTGTTATTTTTTTAGATACTAGAATAAGTAGTATGGGGTAAGATGG
GACATTCCCTTTTTTTCTGTTATGTCTTATTTAGTGGTAAATAAAGAATGTTAACGAAAT
TATATTACTGTATCCCTACGACTCTAAAGTTGCGTTAAATGTTAAAAACACGATTAGAAA
ATATAGGGGATATTTTGTACTAACGGTATCGTATCTATATTACTTTATAATCATAGGATG
TTATTTCGCCATAATACGCGGTTATACAACTCTCGAGTATTATTCTTTATTATTCCATCA
TTTGTAGATCATTTGTTACGTCATAACCTGCTTTAGGTAGGCATCCGAAAGTTAAAATGT
TTAAAAAATGTATTTTAACATTTTTGATTTGTTTATTGGGCGTCGATGCGCAACAGCAGG
TGAGAACGTTGGGTAGAATGTGACTTGGACAATCAACTATAAGTTTGATTGTGAAAGTAC
ATTTGCGTAATGGGTCAACTCTGTCTTAAATCCCAGGCCCCACTGTAGGACCTCACCTAT
ATAGAATAGAATGTGCATATACAATGTTGGGGTTATGTGCCAACTCTCGCCTAAATCCCA
GGCCCCACTGTAGAACCTCACCCATAAGGAATAGAATGTGCATATACAATGTTGGGGTTA
TGTGCCAACTCTGGCCTAAATCCCAGGTCCCATGGCATGCCCCACTGTAGAACCTCACCC
ATATAGAATAGAATGTGCATATACAATGTGGGAATATTGGGAAAATCTGGTCCACATACC
CTCGTCGCCATAGACTTTTTTTTAGAGATTATGCAAGTATATGTTCGTTTAAATAATTGG
ACGTATAACATCGAGCTTGGAAATGCAAAACTGACATAAATGCATTATATAAAACACTTA
GCTTTAAAATGCAAGACTCGCACCCCAAACCACAAGCTGATAAGGAATATTACTTTTTTC
TTATTTAAAAAAATATTATTCGTAATGTTTTTTTTTACAGGTCGGCTTGCGAGCGACACC
CAACGGAGGGGTATGGACAGCAACAATGAATGACGTCATCACGTGGATAAAACTCGGCAA
AACTTCGTTTGAGTTTAATGTGACGGGTNNNNNNNNNNNNNNNNNNNNNNNNNNNNNNNN
NNNNNNNNNNNNNNNNNNCATTCCCTTTTTTTTCTGTTATGCCTTATTTGGTGGTAAATA
AAGAATGTTAACGAAATTATATAACTGTATCCCTACGACTCTAAAAGTACGTTAAATGTT
AAAAACACGATTAGAGAATATAGGGGATATTTTGTACTAACGGTATATTACTTTATAATT
ATAGGATGTTATTTCGCCATAATACGTTATTTTCGCCATAATACAACTCTCGATTATTAT
TCTTTATTATTTCATCATTTGTAGATCATTTGTTACGTCATAACCTGCTTTAGGTAGGCA
TCCGAAAGTTAAAATGTTTAAAAAATGTATTTTAACATTTTTGATTTGTTTATTGGGCGT
CGATGCGCAACAGCAGGTGAGAACGTTGGGTAGAATGTGACTTGGACAATCAACTATAAG
TTTGATTGTGAAAGTACATTTGCGTAATGGGTCAACTCTGTCCTAAATCCCAGGCCCCAC
TGTAGGACCTCACCCATAAGGAATAGAATGTGCATATACAATGTTGGGGTTATGTGCCAA
CTCTGGCCTAAATCCCAGGTCCCACGGCATGCCTCACTGTAGGACCTCACCCATATAGAA
TAGAATGTGCATATACAATGTGGGAATATTGGGAAAATCTGGTCCACATACCCTCGTCGC
CATAGACTTTTTTTTAGAGATTATGCAAGTATATGTTCGTTTAAATAATTGGACGTATAA
CATCGAGCTTGGAAATGCAAAACTGACATAAATGCATTATATAAAACACTTAGCTTTAAA
ATGCAAGACTCGCACCCCAAACCACAAGCTGATAAGAAATATTACTTTTTTCTTATTTAA
AAAAATATTATTCGTAATGTTTTTTTGTTACAGGTCGGCTTGCGAGCGACACCCAACGGA
GGGGTATGGACAGCAACAATGAATGACGTCATCACGTGGATAAAACTCGGCAAAACTTCG
TTTGAGTTTAATGTGACGGGTCCCGCTACTGGATATGTTGCCATGGCGATATCACGTGAT
AAACTGATGGTAAATACAGTTTATGACGTCATATTCGTTTTCGCGTTTTACAATAATATA
CCGTCAATAGCAAAGTTTGGGCCAACTTGGGCCTAAGTCTTAGGTACCATGGCGTGCCTC
ACTGTAAGACCTCACTCATATAGATTTAAATGCGAAGTTTATTGTTAAACTATTTTAACA
CCTGTGTAACTAACAGGGTCCAGATGATGACGTTTATCTCTGTGGACGAACTGCTCCCAC
CAGCGCCACCCTGCGGACACGAACAGGTTACTTAAATGCAAGGGGGCCACCAGTGTTAAC
TGCGGACGTAAGTGGTTTGGTTGGTTGGTAAATATAATGAAGGCGTAACATACTTAAGGT
GGCTGTACACAGTATCCGGAATTCGTCCGTTTTGTCTGATTTGACCGGATTTCGCTGCCG
CATGCGGAACTCGGTAATGGGTTTGCTTATGACTTCGCAAGCGAATTCACATGCCGGATG
CTGTGTACACTGTACAGCCACCTTTAGCAGCACATTCGTTTTACCAAGTGTACCGTGTTA
AGTTTAAACAAGTTAAAAAGTGTAAAGAAAATATCACCTAAAGGTTACCTACGTGATAAC
TTGTAAAATGTAAATAAACACGGAGGTGTATGAAACAGAACAATTCGACTATAACGAATG
CCGTTGCCCTGCCACGCGATAACAGTTCAATTTTACGCATATACGACGTTTTTACCAGTT
CAACAGCATACAAATCATCTTAACAAAACGGTAATATTTTCCCAGATTCAAAGCAACGTG
GCTTTAGTAGCAAACAGGCTGACATGTCAGTTTGTGCGTCATAACAACGTCACTAAGTAC
ATTAACAACGTCACAACAACATGGGATTTGAATAAAAACAAGTTTTACCTGTTGTATGCT
GCTGGTGAGGTTAATACAGCGGGTGAACCAAGCTATCACGATGAGCATAGGTTTGCCTCG
AGTTATCTTATTGACTTCGTGAATGGGACTGTTGATGCCACAACAACAGCAGGTATTATG
CGTGTATATGCTGCCACCATTGTGGGCGCATGTGACATTGGGCAAGACACTTCAATTGCT
TCAACCCAGTGGTCATTATTGACTTTTCTAAATTGTCATCTATACATTACAAAATATTCA
CCCACAAATTTGATACGTGGTAACTCGTTAGCGGGCACGAGGTGTATGAACTACCATGTA
TGATGCGCAACGACATGACCGCCGTGTCAAAAGCTCTTTAACAGTCGTTATACTTGGTGC
ACATACTTTATGCACCCGTTGTATTAATGGCTGTACCTTCCCATAATTACCCATAGGGTA
GTTGTTTAGATTTGTAACCAAATGTTTTACCCCAACAGCTGTTACCGCCCCCAACAATAT
GATGACGACATCATCTACGTCATCAGCTGTCGCCATCAGCATTGTTTGTTACGTCATGCC
ATTCATACTAATGAATATGATGTAACAGGGCTACAATTTACATCATAATAATTGCTTATT
GTTAAATATGTCTGTTCATTACGAACACTTAATCAATATTGTTTGAAAAGAAACTGTGGG
GTAAGATGGATACCGTTAGTCGGTTAGCGCATAATATCCCATATTTCTCAACTCTGTTTA
CGTTATATATTTCTGTAAATATTTTTTTGGTTTCTACCAAATTGGACGATAAAATAGAAT
GAAAACCTGAACCATCTTACCCCAACTACTAAACAGCTTGTAACTGGTGTACTACTAAGA
AAGGATAATAAAAAACATTTAATTAAACACAAAACCTTTATAACTATGTAGTCACTTATT
GACTAATTTCTGAACCCCGTGGTCTTTACCTTAAATTCCCTCTTGTTAAAACATAGGCGC
AAAATATTAGAAACCAACCGCACGATGTTCGCTGTGATGGGTAAAACCAGGAAGGATTTT
GCAGCAAAGTCGAGCTTATCGTAAGAAACTGGGTTTTAAGTAAGTGGATCCTTTGTTTAG
AGTCAAGTTGGTAGATTGAGCTTTGTTAGACAAAGTATTATGAATCTAATTTACCCGAAA
AAATGATAAACATTATTATATAATATATAGTTATGTGGGGTAAGATGGGACATCTTTAGC
GCATAATATCCAAATATCCTATTCGTGTTTTAAACAATTAACAACGGTATATGGGAGTCG
TGTGGATGCAGTTTTATAATTCTTTGAATGTTCTTTGTTTACTACCAAATGGGTCGAGAG
AATAGAATAAGAGGTGTCCCATCTCCCCCTACCCTACTATAACGCTTGTCTCTCTGATTA
CGGTAGCGAAGATTAAAGAATAGTTAATGACAGGATATAGCGACAACACGAAGCATAGTT
GCTACACCTAGCAAACGAACCAGCCATTTGTGTTTATTTATATCCAATTTAAACGTATTA
GAAACAAAAGTGTGCTCAAAAAGGTGTGATGTTTTTATAAACAAATAAAACACATATTCA
ACACAGTTTGTCAACGAACACCGAACGTTTAAGCGAGACACAAATACTGGTCCAATAAAC
GTTTTGATATTTATACAGAGTAATTTGGTTTCTAAGTTTTTGCTAGGTACAATACGAACA
TTTGGGAACAAAATGGAATAGAAGCAGTTATTTATCCTGGCATGTCGGGGGACGACAGTC
GTTATAACACGAGTGTTCTGTTTCGTACACCTCGTGCCTGCTTATAAGTTACCACGTATG
TAACTTTTTTCTGTGTCTGACAAATTTAGACAACTCATTAGTGTCCACTGAGTTGGAGCA
ATGATAAACCACCGAATCCGGAAAACTTATTTTTTGAATGGCGATCGTATATAGTTTAAG
TTATACTGATGTTGTTGTTTCGTTGGGAGCTTTTGCTGTGGATTGGTTTTAATTCAACCA
TGCCCTGACCTGCACACGGATTTGTTTTAGCATTCGGTATAGTTTTGGTACTGCGTCAGT
GTATATGATTGGGTTCAAAGAGCTGTTTATCGGCAAAAGAATAATTGCAGAAACAGAGTA
CACGAAACTCGGTAAACCTGATTCTCTGTAGCTTATAAACGTCATAAGGCAAACTGGAAG
CCAACAGGAAAAGTCTGTGAGAATTAGAATTGATATCTTTCGTTGAAGGTTCTTTGCGTT
CTTCTGTCGTTGTTCTGTTTGTTGCCTATTTGCTGTATTAGCTGAAAAGGCACCGGAGGA
TGTTCTTTTATAAATCGCAGCGTATGCTGCACTTATATAGAGCAAGGTAATGAAGTTGAA
GCTCATGATAACGGCAGAAATCTCATTCAATCCCAATTGGTCAGTGGTCAGTTTGAAATA
CCTCGGCAGACACACAGCACTGGCGCTGTAGTAACCGAAGTACCCAACTGGTTCAGGCGC
ATGCCCAGGAAAGTTGGTGTTAAGAAACCGCTGCAGAACTGACCACGAACCCGTAGTGAA
TACGCCTTCGACACTAACGTTTCGTTGCGTGACGGAGATCCTTTTTGTAAACGCCAGCAG
TTGGTCAAACCGAATCATCTCAGTCTTTAGGTAGGGCGTAGTTTTGATCCTTATAGTAGT
CACCATGTATCGGGATAGGTGGTCAGAAAGTGGAAGAAGAGCTAAAACAAAACATAGAAC
CCAAATGCCAATAATCCAGATAGTTGCAACCTTTGTGCTAACTGTGCGCGATTTTAAAGG
GAAATAGATTGTGTATAAACGATATGAAGTTAAACATACAAGCGAGAGAACCGACGCTTC
ACACGAGAGCACGGACAGAACTCCAATGACGTCGCAGGTTGTACTGCTTCGCCATAACAG
ATCTCTCCAGCAATATTGACCCGAAAATTGAGCTGACTTGATTGCGATAATTAACAAAGC
AACGCCCATGAGAAAATCGGCGATAGAAAGATTTAGAATTAAAAGCTTGTTAATCACAGC
TACCCTTGGCGCTTGTAAAACTTTCGCCTTTTTCGAGTTTTCCCAGAGAGATTTCAGTGA
AAAAAAGAAGACCAGAGCGTTACCGTTGATGGCTACGCACGCCATGAACCAGATCATTGC
TCTAAGGAAGGGGGATTTAATAAGCTCCTCTCGTGACGATATATCGCTGGCTTGGAACAC
ATTAGGTGGGCACTCGTCAGATGCGTCTGCACAATCTCTATTGCCGTCTGTCACTTGGTC
TCGACGAACAAAGAAAGGAGTTCCGCTTTCGCAGTAAAAGTGTGTGGATTCACTGCAGTT
TACTTCGTCTGAATAGTCAAGGCACTCCGGAGGGAAGACCGCGTCGCATTTTTGCTTGTT
GTCGATACTTACCACCTTTTTCGAACCTGTTGAACAGTTTGAGTTTAACTATATACGCTG
CATGGTAGTAAAGCTTTTTAAATATAGTGACAAATATACGCTGGTTTTATACACTGGATA
GGATGGAGTGAGACGACATCTGAAAAGCTTGTGACCTTTATTAAGGTGGTTCAGATAACA
AAAATAAAACGCCCCTAATGTGTGTAAACGTGCCCGCAACTACCGAAACGATGTTTTTGT
AAACTTCAAATGTTTTGGGGGCATTGTGGTTCTGGATATAGTAGTAGGGTAGGGTAAGAT
GGTCCAGGTTTTCATTTTACGTTATCGTCACATTTGGTGGTAAATAAAGAATATTTACTG
AATTCTAAAACCTTATTTTAACAATTCTAATATAAGATCGTTGTTGATTGTTAAAAACCC
GTTATAAATGGATGTTATAAGTGCCAACGGTATACTATATACATCTTACACCACAGTAAT
AACTGAATGTATGGTATATATAATAGGGTGGGGGGAGATGGGACACCTTTAGCACATAAT
AACCAGATATCTTGATCGTGTTTTACACAAATTAACAACGGTCTATGAGACTCATGGGGA
CATAGTTTCATCTTTCTTTGAATGTTCTTTGAGTTAAAATGTGTCCCATCTTCCTCCATC
CTACTGTATCAAACCTGTTAACCAAACGCGGTGACCAGCATCGCATTCGAAACGTCCTGA
GCAATTTCGCTCGTCTTCCCCGTTTTGACATTCACTTATTCCGTTGCAAACCGAGAAACC
AAAAACAAAATTGAAAGAACCACTGCAACGTCGAATTTCTAAATACACAGTCTTTGTCAC
ATTGGGCACAACACCGGTCGGGATTTTTTGCTGTAAAATAAATAGGATTGATATTATAGT
AGGGTATAGGTTGGAGCTTGTTTCGCTTTTATCGTCTCATTTGGTAGTAAACAAAGACTA
TTTAACGGAATTATGAAACCGCATCTTTACGACTCCAAAGAAGCGTTGTTAATATTATTA
AACACACATCATGAAGTATGTGATTTAAGCGATAACTGTATTCCATCTTATCGTACAGTA
CTAGAATTACAGCGAAGTTTATATACCATCATCTTCACAACGAAAGTTCATAACAACCTG
TTGTTAAACTCGGCAAAAAATTGTACTTCACCTATATAACTTTCTTGTTTAAGAAATAAT
TTGTACAGTAGAGTGGGGAAAGATGGGACACTTTTAGCATCTAATATCCAAATATCCTAA
TCGTGTTTTAAACAATTAACAACGGCCTATGGGAGTCGGAAGGATACGGTTTTATAATTC
TTGAAATGTTTTTTGTTTCCTTTAAATGGGACAAGAAATTAGAATGAAAAGGTGTCTCAT
CTTCCCCTACATAATACTATATGATAATAAGTTACCCGAACTAATGGTATTTCAGTGCAG
ACTGTCGGTTTGTTTGTGCAGTTCGCTCTTTCACTGCATTCGTCCTCCATATTTCTACAT
TCCGTAATCCCGTCACAACTAGAATTATAAATATAAGAAACCGTTACACTTAAGAACCAT
ATTCCCCGATTGTTTTTTTTTTAAATTTAAAGTTATGTGCTACAAATATGCCATTTCTGA
CGGTTTTTTTTAAGTCACAAACGTTTTTTTAAACTCACGGGCAACGGTTATATAATTCCG
TAAATATTCTTTGTTTCCTATCAAATGGAACGAATAAAAGAGAACGAAAACATCTCAGAT
TACCCCATCCCACTATAAATAACAAGTTACAAACTTCACGCTATGAGATTCATAGAATAA
AGCGATATATAGTAGGTTGGGGTATCATGGTTCCAAAGAAGAATATTTATAGAATTATTT
AACCGTATCCTGACGACTTTATAAAAACCTCGTTAATTGTTAAAATCACGATTGGAAATA
TGAGATTTAGTTCCTAACTGCTAACGGTATGTCTCATTTTATCCTACATAGTGTTAATAT
ATGGGCATAATATAACAGGCATGTATAACCAAATTTGTTAAATAATATAACGAACGCTAT
TTACAATTCCTTGCGATCTGCTATGTGGCCCGACAACATTTTATATATTGGATCAACTAA
GTGGTTGTAAATTTCACGTTCAATTCTTAGGTTTCTACATTGAAAACGCCTTTTGTTAAA
AAGAAGACATTAGTTTACACATTATATAGTAGAGTAGGGGAAGATGGGACACCTTTTTAT
TTCATTTTCTCGTGCCATTTGGTAGTAAACGAAGAACATTTAAAGAATTGTAAAACCGTA
TCCTTACGCCTACCATAGACTGTTCTTAATTGTTTAGAACACGATCAAGATTTTCGAATA
TTACGTGTTAAAGGTGTCCCATCTTCCCCATCCTACTCTATCTTACACCGGGCACTGCCG
AATACACTTTATTCATAAATGAGTAAAATCAAAACCGACCTCTTTGCCATTATAGGAAAG
CTCTTGTTGGCCAGGTAATCAAAATTCCCATTTTCTAAAACTCTTTGAAATATATCTGGC
ACAGGTTGGCACACAAAGTCTTTTGTACGTGCTGGTATAAAGGCACCTGACTCTTTAGTA
CACCAGCGCTCATCCATTAAAGATAGATGACAATCAACAACCCCGTCGCATACTTTACTA
GATGGTAAGCACACGTCATCGCATAAGAACTCTCCTGTCCTGCATTGCGAGCAAGAAGTG
CTTTGATCCCCATAACAAACACTGCTGCACAAATCAGCAGCCCCAAAAGATGACGTCACG
CATAGGCATTCATCTGACAAGTCGGAGCAATCAAAGATTCCGTCACAAATCTGTCTCGGT
GCGATTACTGTAGTCCCATCCATGCATAGACTGCATTGGAAAGTGTCGTTTTGGTAGCAA
AGATCCGAACGGTCATCACACGAGAAATAAGAATCTTTCAGACTCCATTGCGGAATGATG
CAATACTTCTGCATATTAGATAAGCCAAAATATCCCTTCTGGCATTTGAACCCGGGCCCA
ACTGTGAATATGTCGTCTTCCACATTGGGGCAGTCGGCGTATGGATCACACGCATAAGAC
CAATGCAGGCAAGTCCTATGTAAGGTATCGTTCGGGCAACGAAACATCACCGGTTCTTCG
CATTCTTCAATCTCATCAGTACAGTCACCACAGTGGTTAAGGCCGTCACATAAATAAGAC
ACTGGAATACACCTTAACGAAACCTTACATTGAAAACTTCCATCTGGACAAGAACCGTTT
AACGGGACAGTCGATTCATCGCTACCGTCAGTGCAATCCGTTCTATCGTTTAGCTGCCAC
GTTTTTGGAATACACCGTCTCTCAGGACTTAAAGGTGGTTGGTTAATTCCTAAGCAATCA
AACTCGGTATCCAAACAAATCATGTTTGTCTCTTCATCCGAACCATCATCACAGTCTTCA
TAACCATCATTTACTCTGTACCTCGCGACACACCGACCGTTCCCAGGGCACCGAAACTCC
TTCCTTTGGTCGCAAACCAGCGCCGACTGCTCGTCGGTTCCTTGGTAACAATCATCCACC
CCATCCATTACCCATTCACGAGGAATACATTTAGTGGAATTTCCATCAAATCCGCAACGT
ATTTCGGTGTTGGCGCATGCAGGTAATGAGGCATCTTCATCGCTAGTGTCATCGGGAATA
AGCATGGTAGCGCAGTCGTATTTACCATCCATTACTTTCCAACGTTGTATACACTTCCGA
CTCTTAGCGCATGTGAACTCTGAGATTCAATCAGTGTTATTATGACAACTATGTTACAAC
TTAAAAATATGTATATAGTACAATGGGGGAAGATAGGGCACAGTTTCGCTCTATTTTCTC
GTCTTATTTAGTAGTAGACAAAGAGCATTCAAAACATATAAAACCGTATTCTTATAACTC
TCATCGACTGTTGTTAATTGTTAAAAACACGGTTAGAATATTTGGATAATATGTGCTAAA
ATTGTCCCGTCTTTCCCAACCCTACTATATATAATCGCTCTGTTACGCTTCGGTGACAAT
GTATAAGACGCACGCACACACCATACCAATCAAGCCGCATTATAACCCCTAACCGAAGTG
TATGTATCAGATTGGTCATAAAGAGGGGATGATGGCCGCGAACCAGTCTGTATATTTCAA
GTATTAACTAAAAAGTTTAATCAATTGTTTATAACAGAGTGTATATTGTTATTATAGTAG
AGTGGGGGAAGATGGGACACCTTTAACACATAATATCCAAATAGCCTGATCGTGTTTTAA
ACAATTAACAACGGTCTGTGGAAGTCGTGAAGATGCGGTTTTATAATTCATTGAATGTTC
TTTGTTTACTACTAAATGGAAAGAGAAAACTAAACGAAAAGGTATCCCATCTTCCCCCAT
CCTATTATATATATAGCAAGCAAACATGAATGAGTTCGTCTACACATCGGTATATATACT
AACTGTGGGGTAAGATGGATACCGTTAACATATAGTAGCCAATATTTTTGTGAGGATACG
GTTATATAATTCTCTATAAATACACTTTGTTTACTACCAAATGGTACGATAAAGGTGAAT
ATACGAGCCCCATCTTACCCCAACCTACTACAGAGTTGGGAAAGTCACGTTGTGTAATGT
TTCAACACATATTTTTATTATTTTATTAATTAAGTTGTTTAGAAACACAATAAGAAGGGT
CCAAACTTGTATTGATGTCAAGTCTGTATTAATGCTAATGGGGGTCACTTTCAACATCAT
TTATAATTGTCATTCATATTTACCTCCTGGATTCTATACTGAAACATGTCTGTTAATAAA
TACGCAAGTGCACAGTGACTTTTCAAACATACTGTATACATGTTAAACATTGGTATACCT
TCCTCTTCGCGACATGGCAGAATAAACTGTTCGTTTTCAGTGCAGCTATCCGCTGTGTTG
ATATTATGTCTTTGCGCACAGCGGTTGCTGAAACGACACTTCACCTCGTTGTCGTTGCAT
TGAAAATAACCTGAGTAAGTATTTAAGTTGTTTACTTTATAGAATGCAACTTGGGGTGGC
CAGTGAGGTAGCTGATTTGCGCGCTAATACGTAATGATAAATTATTGCATTGACGTTGCT
GGCAGTATAAACCATCGCATGTAAAGGCTAAAATAACGCGGTGTTAATGTTGTAACGATT
TTGCGATACGTTTAGGACAGGGGAAGATGGGACACCTTTACCAAACAATATCTCAATATT
CTGATCGTTTTTAAACAATTAACACCGGTTTATGGGAGTCGGGGGAATACGGTTTTAAAA
TTCTTTGGATATTTTTCTTTACTACCAAGGTACGGGAAAATAGAGTAAAAAGGTGTCTCA
TCTTCCCCAAACCTACTATATGTTGTTAATTCGTACACTGTACGGGTAAATGAATGCCTA
CACAGTAATGTGGCAGTGGTAATATATTTAGCAACAGTTTAGCCTAACGCAATACCGTAT
TATAAAAAGCATGGGTTTCTGTATAAGTGATGCTGGGAGAGGAACGAAAATAAAGTCCAT
TGTTTGATGGAACGTGCAAATACTCAATACTGGTACAACAATACATACTCTTACTCAATT
GAGTCAGAAATCGAAAGCGATAATCAAGTTATTTATAAAACGCAAAGAAGGGAATTAGCA
GCAAAACAAAAATTGTTAAAACACGCTATGGGTAAAAGGTTTGGGAAAGAGTGTCAGTTA
AAAGGCGTGGCTGATACCACTAAGCACATACGTCATTTCATTGTGCGAATTTCAAATCCC
ATTATTTTGCTTCAAGATCGCAATATTTTACAATAGTTCACCTGCTTCCTCGTCGGCGTT
ATTATCGCAGTCTCGGCCGAGATTCCTTAGAAGACGTCGAGGGATGCACTGGCCATTGCC
GCAGTCAAACAAACCGTCCTCACCCCGACACGCCTGCTGCAGATGGTCCAAGTTTAAAGC
GTCTGTAACTTAACGAAAATATTTCTGTATAAGAACAAACTTACGTCTTGTAATTTAGGG
GTCTACTCTGCTTTATGATTTTTTTCTATAGTATGGGGAAAAGATAGGATGCGGGCAAGA
AAAAAAAACAGTTTTTTACTTCTCAACAGCAGTACTTTCTTTACTGTTGATAAGTAAAAT
TCGATGATGAATCAATGCCACATTTTTAAAATACCTGAAATTCAGTAAGATGGTCATTAT
GAATGCTTGCTGAATCGTAAATAAACTGCCAAAATTTTGTGGTTTGTGAGTTCGAATCAC
TAAACCGCGAGTTAATAAAATATGCTGAAACATTACGTACAGTTTGTTTTTGTGTAATAC
AATCAATTTGGTCCTGCTAGAAAAAATAGATATATAGTATAGGGGGATGGGGGAAATCGG
AAACTTAAGCACATTCTGCCCAATATTTAAAAATCAAAACGGATGACGGTTTTGGGTAAT
ATCACAAATTAGTATTATTATTCCTTTCTTATTTATAACAACAATTCCAAAAATATATTA
AAACACATGAGGAGTTATTTAGCGACAACAACAGGTGAAGTTCGCACAACAGGCAAAATT
TTACAAATTCGTAAACATACAGGGTAAGACGGGACAGTTTAAAATTAGTGTTAGGTTTGA
TTAATAAATGATATTTTTTATAAGAAACACACGTAAACACCACGAAATATTACAGTATAT
TATTGTATGAAAATTGGTATTGTTTAAACGATAATGGGTATTGTTCGAATTTCAATAGAT
AAATATTGTATCTTACAAATGCATATGAACTTGTAGTAACAGAAAATTGATTATAACTAT
TAATAAATAGTTCTGTAACACTTTTTTTCTGAATATCCTTAAATGGGGGTTTGTAAAAAG
AAAATTAAAAAGGTCTCGTCCGACAAAAGTGTCCCATCTTCCCCCACCCTACTATATACA
TATTTATAGGGGTCATCTTAATCACAAAATGATGAACTAAGTTCACATTTACCTGTGTAG
CAACAACAGAATGAAACTCCAAATAGAAGAGAACGAAACAGTAGCATACCTAACTTTAAA
AGATTAAAAATTCTTGGAAATAGATTACAGAATATGTAGTATCCTACAAGATGGGACAGA
ATCTAACAACCTCATATTTCCTGATCGTGTTTTGAACAATTAACAACGTTCTTCTAGAGT
CGCGGATATACGGTTATATAATTGTTTAAATGTTCTTTGTTTACTACCAAATAAGACAAG
AAAAAAAATGAAAACGTCTTTATACCCCCTCCTCCCCCCTTTCATATGTGCTTTATTAAA
ATCTCTAGCCAAATAATGTCTGAAGCTACAATAGATTTCGTTTGCTTGTACATGACATGA
TGATCTTAATATTGGCTTTAAGTTATTTATACATAAAAGTGGTTTGAATTTTCCTTTTTG
GTTGGCTCGCTAAAACGAAACCGATGATGTTATTGGGTTTCAACGCACGATGTAGCGTAA
ACAATTTAGCGGAAACTTATTTATACGCGTGATGCAACAAGCACCATGATTGACGTAATA
CGTGTTATTTATAGTGGGGTGGGGCAAGATGGTACATGTTTTCATTCTTCTTTATCGTTC
CATTCGGTAGTAAATAAAGAATATTTACAGAATTGTAAAGTCGTAACAGTGCGACAATAC
AAGAGCGTTATTAACTGTTAAAAAAACGGTGAGTAAATATGGGATTCGGGTGCTAACGTA
TTTTTTTTCTCAATGCAGTAACTTTATTGAACACCCAAAGCAACAAAATACACATGTGGC
TGTACAAGAAGTGAAGAGGGAATGACGCAGAAGGTAATCGCCAAAACTGAAAGATGGGTC
AGTTTTATAATTTCTCTACGAAGGCTATGAACCTCTTTTTATCGAATGTGAAAAGAGGTT
GCATTGGCCGGGAATCGAATCCGGGCCCCCCGCGTGGTAGGCGAGGATTCTACCACTGAA
CCACCAATGCTGGTGATAACGTATTACCCCATAATTTCAAAGTGGGAAGTGTTTTGGGCC
AAAGGGTGAATGGGTTCGAATCCCACTTCTGACAAAGATTTTACCAAGCAAACGATGGCA
TCAAACTAAATTTAAATAAACATTGTTTTAATCAGAGCGTCGAAGAACTTTTAATGGAAG
TTTTAGCGTAAGTTATGTTTACAATTTGTTTCAACCCATATAAGTGACCACTGGGTTGGA
ACAATTGTCGTTAAATGTTTTCCAAGCACACATATACCCACAATGGTAGCAGCATTAAGC
CTCGATCCTATATAGCGGAATACAACTACGATGATATTAATAAATGACATTCAATCATCA
CAACGTTATAAATCTCATGGGAAGCTGATGGTTTCCGAGCTGATTTGCTTCAATTAGAAT
TGTATTGAGCGAATATGCTGGCCCAAGTATATAGCTACTAATATGCAGTGTTTCTGAGTG
TTGGGGCAAAATAACTGGATCCCAGGCACTATAGAATGAAAATGGCCAATAAGATGTTTC
TATTTAGAATAAACGGAATGTGTTTTTATTATTTACTAATCGCCGCAGTAGTTTCGGAAA
GCTATTCTGCAAACGCGAATCAGGTAAACTATATGCTGTGGTTTTACTCTAATTTTTAAA
ATTTCGTTTTATTTTTTCCTAAAATTAGTGTTTTGCTAAAATTCGTTTTTAAAATGTTGG
CTTCGTCATGGATGAATGATTTTTGTTTTCAGGATGACGTCACAATAACAGCTGGTGGCG
GATATTGGAACTTGACACTAGGTGGCAGTGTAGCTTGGGAAGAAACCGGAAGCGGTTCGA
TGAGATTCGTCATACAAAGCGTCACATCCGGTTACGTTGCCATGGCAATATCACGTGACA
GTTTAATGGTAAGAGGAATTCCATGGGTACATGGCGGGCAACAACAGACGTTATAACATG
GTTGTTCTGTTTCATACACTTCGTGCCACCTTACGAGTTACCACGTATGTAACTTCGTGG
GTAATTTTTGCGCGACTTTTCGTAAATCCTTAACTGATATTAGGAACCCATATATTAAAT
AATTACAAAACCTATGTTTTCCAGGGTGACGACGATTGCTACATCTGTATGGTAGGTGGC
GCCACCTCGCGGGGTCTTGTGTGGAAAACAGCATACCTTCCCCCACACCAAACACCAGTA
GATGTTAAAACAAAGGTATATCTACTATCTAGTGTTATTATAAGTGTGAATACATAGAAG
GAACAATGTTCACATATAGTTTAAGTATATTTTTCCGTATCCTAACGATTCTAGAAGAGT
CGAAAAAAATAAACGGGTTCATGTTGTCTATTTCGTATAAGGTATATGTTATATCAGACA
CACAAACTAATATGATCCCCACCCCACAGGAAAAGTATCACTACAAAATTCGATTTGTGA
ATGGGGTCATAACGTGCTCGTTTATTCGGCCTTATGACGTCACAAAGCGTATCAATGGAA
CAATGACCACTTGGGATTTAAACAATGGGAAGTTCAACCTTCTATTTGCGAGGGGTTACG
TCACAGATGGTTCGATGGTTTATCACAGTGGTGATCGTGAACGAACAATGAAATCGATAA
AGTTTGTTAAGTCGAGCGGTAAGGCTTATGATGACGTCATAATGTATTAATAATAATCAA
TTTTTGGTGCTCGGTTGTGGTAGCGAAGATTACGTAACTCGTAATTAGCTGGCACATGGT
GTATGAAACAAAACATCCGTGTTATAACGACCATCGTTGGCCGCCATGGGAACAGTTTCA
TTCATTCATTATAGAATAAAAAGAAAAGACAGATTATAGTGACGAAACGACGGTGTTAAT
ACTTACTTACGGTTAAAAGCATATAATAGGGTGGGGTAAGATGGGACATCCTTTGCACAT
TTTATTCAAATATGCTGTTCGTATTTTTAACAGTTAACAACGGTCTATGGGGATCGTAAG
GATTTTGTTTTATAATTCTTGAAATTATATTTACACCTAATTAACAAACGAAACTATCTT
TGTTAAACATTCTTTTCAGATTATTACGTCACTACAGCGTCTATGTCGTCAACAACATCT
AGTGGGAGCTTTAATTCATTGGAACTGTGGTTAATGAGTTTGGCTTTGCTGTTAGCAATG
TTAATCTAACAATATAGAACGATCGACAAAGTGTTTCGGGGGTTTGAGAACATGAGACAT
GCAATTGTTTGTTTGAATTTTTTGTAAAAAAACACAGCGAATCAAGAAAGAGATACGAAG
TAAAAGCAACCAATAATCGGAAAAAGTGTTGGATTCGAAAGAGTTTTTGTTTATTTTATG
AATTGTTGGTTTATTCTTTCTTTTTAATGCTGGATTGTTTATGAACAACGGTACTTTTTG
TGTAGCTATGTTGTTAATGTATTGTAATCTCCTGTTTCGGATCGTACCTGCGAAAATGTG
ACAGAGTCCGTACTCTGATATAAATAATAGTAACTTAATTATTTATGATCGCGTAGCGGG
GCAACAACAGTCGTTAAAACACAGTCGTTCTGTTTGATATACCTTGTGCAGCTTACTAGT
TACCAAGTATTTAGCTTTGTGGGTGATTAGTGTTCCGTATAGACAATTTTGGGAAATTTG
TACCTCAGATCAGAGACCACTCATAAACATCTGTGCTATAATATAACTCATTTTCCTTTT
GACCCCGAAAGTTTATGATTTCTATTACTTTGTAACAGTGGGGAAGTCCCAACACGTAAA
CTTTCAGAATTTTTTGAAATGTCTGAGTTTGACATTGGTAAGCATTGTAGCTATGATGAA
TGCAGTAGGTTGGATTTCTTACCATTTACGTGCGATGTGTGTGCCAATATTTTCTGTAAA
GATCACGAGAAACCAGCCGAACATAAGTGCACGAAACTGCCGAAGGCTGTGACATTAGAT
GTTTCTACATTACAACCGCCACCTAAGTACGAATGTACGTTTTTAAACTGTCACAAATCG
GAATTGGTTCCAGTGAAATGTTCCGCGTGTTTCGAACAGTTTTGCTTAAACCACAGGTCG
CAAGAAGATCACAAATGTGAAGCAAAGTTTGCGAAAAAAGACGTGAAAAAGTTAATCGTG
TTGCAATCTTTTCCCAAAAGTAGCTTCAAGGCTTATTTTAAGGGAGCGAAATCTGAGAAA
TTGGCTGCAAAAGTTCAAGTTATGAAGTTAAAGCAGAAAGCTGTGGGTAGAAATGACATT
CCACAAGAACATAGAATTTATTTCTCAATCCAGTATATTCTAGATGGGCGGGTCATCAAA
ACTAGCGAGGTGTTTGTGAGTTATCACTGGAAAGTCGGGAAAATGTTGGATTACTGCTGT
GATAACATGAACATTGTGAATAAAAATAATGTAAATTGTGACGAAAAATTGAAACTTTGT
TCAGCTAAGTCTGGAGTTGTTTATTCTGCAAATGAAGAAATTAAAATTTTATTGGAAAAT
GAAAAATTATTTAACGGTTCAAATATTGTGATAACTAACGTGCCGACTCATGTTACACAG
GTTGAATTTTCTGCTGAGTAATAATAGTTATTGTGGCCAGTTGTTTGCTCACAGTAATGT
ATTATGATGATTTTGTGTTATTCTTGCTTATAATTTTCATGTATTTTTTCACAGATAAAA
TATTGCTGGGTTTAAAATGGGAAAGTTTTATCTCGTACTTTTAATAATGCTTGTGTTAGT
TTCAAATTGTTTTGGTGGAAATTCAAATGAAGATGAACTTAGTGATTTAAGGTATTTTGT
ATTAAGGGATAAAGTATTACACTTTGGTAGCTGGGTATCAGTACTTAATTAGTGGCATTT
TAGGAGACATATATTTATTATTGGGGCATAATTAAACCTCATGGGATTGTTGTGTTTTAG
ATGCCTAATTGCTGCAAAGTGGTGAATAATATAATAGGTGTAAATATAAACAAATGTAGG
TTATTTTATTGATGGAGTAGTGGGACATACGTGTTAGGTGTCTCAGTTAGAACTACAAAC
CTGAAAAGTTAAAAAACTCTGTGTTAAACCAGATGAAATGTTAAACCAATGTTTATAATC
GGTGTTTGTATGTTCACCTACTGTATCTGTTGTTGTTTTTAATAACACCATGTATATGAA
GACACCCATGTTGTAAACCCCCCATCCACAGGAACAAAGTAAAGGATATGTTTTACCACG
CTTACAACGGATACTTAGAACGAGGTTACCCCTACGATGAACTTCGACCTTTGACCTGCG
ATGGGGTCAACACTTGGGGGAGCTTTTCCCTTACACTGGTTGATGCGCTTGATACTTTGG
CGGTTCGTTTTCTTATTCATAAATTCATTTTTATCGTAATTTCATTGAGTTTGTTATAAT
TGGAAAAGTCTTGATTGTATTGATATTCATGAATTGTGGAATTTTAAACTCCTTTTTGAA
ACAGTTTTAAATGACAGACATATAAATCAAAAAAATTTATTGATGAATTCAATTTCACAT
TTTTTTTGTTGATCATATTAAAGCGAAATGCCTAAATGTGACAGTTCTATAAGAGAAGAA
GGTTCTCTAACTTTTTTTGCTCGTGTCATTTTTTATTTCATATAAAAACTTTAAACACTT
ATAAATTAAAAACAAGAAGGGAAAATTCAACAAATCTGTGTTTTCATATTTTAAAGTTTA
GGTTGAAAAATTTTTGATTTCTATCCCAGGTGTTGGGGAACTACAGCGAATTCAGGAGAG
TCGCGAATGAATTAACGAACAACATCGACTTCAATATAAACGTTAATGTGTCAGTGTTTG
AAACAAATATTAGAGGTGACTTTCTTATTGTTTGGTTTCTGATGATGTATGTGCAATGTT
TTATTTGGTTTGTTATGTCATGATGTCTTGTCAAATGTCGTAAAATGGATAATTTTTTTA
ACAGTATTTCATTTTTAAGACACTGCATTAATTTACTATTTTTTAACAGATTTGGCATTT
AGAATGTATAATGTAGCGATAAAACAGCATAAGGCATGCTATGCGTATCAGCGTATACTT
GTGTATTAAGTTTTACCCTTCGGTCTTCTAATAGTCTATAATAAACACCCTACTTAATGC
ACCACTTTAACCCAGTGGTTGGTTTTCCATTGATTCTTTTATTATTTCCTATTAAATCGA
ACTTGCTTAACCAACCTCTTTAACCCAGTGGTCGGTGGTCTACTGTCAGCTCATCTAATG
GCAGATAAAGCAGGGTTGGAATTAACACCAGGGTGGCCGTGTAGTGGACCACTGCTTGAC
TTGGCTGTGGATGTGGCAGATAGATTGTTACCAGGTGTGTAGAAATATAAGTGTTGATAT
GCCATATATATATATATATATGCTATTGTAGCCAGGTGTATTATATACTTATGAGGGATC
TTCTGGCCCTGGGTAGCACGTAAAGGGTTGGCAAGCTTACCCTAAATTTTCTACTCTGCA
TTAAACAATAAACACTGACACCAAATTTGTAAATAAATAAAAAGTTACGTCTTTTAGAAA
AAGAATAGTTTAACAAAAAGGAAATAAAATATTAATATATATATATATGTGTTTTTTGTG
TGGTTTATATTTTTGTTGCTTTATTTTACCTCCACCATCCCACAGCGTTTAACACACCCA
CGTACATGCCTTTTGGGACGGTGAACCTACGTTATGGGGTGGATGCGAATGAAACACCCA
TCACATGCACTGCGGGGGTGGGAACGTTTATAGTGGAGTTTGCTACACTAAGTAGATTGA
CCGGTGACGCCAAATATGAAGAAATCGCTATGAAGGCAATTCATGCTTTGAATCAATCAA
GATCTAATATTGGTTTGGTAAGTTGGGATTGTCTTTGTTGGGGGTTGTATTGTATATGGG
TGAGTTTCTACAGTCAGGCATGCCTTGGAATCTGGGATTTAAGCCAGAGTTGGGCCATTA
CCCTACGTTTGGTAACAATTTTTTTATTCTAATGTTTGGAATATAAATAATCATATTTAC
TACACTATTACCTATCGCTATGTTCCCAAGAATCCCAATCTAGACCGTACTGAAGCAGTT
TATAAATACTCAATAATAGAGATTCTATTCTATATGGGTGAGGTCTTCTGTAGGGCACAC
GTATTACTTCTACTTTTTAAAACACATAATTGACAAACACCCTCTATTCATAGTTGGGCA
ACCACATAAATGTTATAACGGGCAAATGGACGGCGCTCGACTCTGGCATTGGGGCAGGGG
TTGATTCGTTCTACGAATATTTAGTGAAAGGATCAATATTACTGGATATGCCCGAGTTAA
TGGAGATGTTTAAAGGTAGGGGTTGATATTGGAACTTAACTAAGTAATTGAGGTAAGTGA
ATATAAGGCTAAACATTATAATCACAAGGAAAGCAGGAGTAGGTAAATACATAGTTTTTT
TTTTTTTGATATGATGTGTTTACTTTGGTTTATTTCTTTGTGCGTCTGAAGCTTAATCCT
GATTTACTGAATCAACTAATCACCCAATAAGTTCAACACATGGGACCTGAGATTTATTAC
GAGAGATTAAAGCCCTGAAGCCAAAGTTAGCCCATTACCCAGGGTGCTACAACCTATTAG
AGTTGAAGCAATGACCATTAAGTGTCTTGCCCAAGGTGGTACGCCCACAATGGTGACAGC
GTCAAGCATTGAACCCCGTACCCTTCAGTTAGAATGCAATTGCCTAACCACTGCGTAGGA
TTCCACCAAAAACTTTTTACATGTGTCATTTTATCACTGACAACTTTGCGTAATCTTCTG
CAGAGTTCTTGGGTCCAATAGAGAAATACCTGAAGCAGGGTGATTGGTATATGTGGGCTA
ATATGAACACAGGTTCGATCACCCTTCCAATCCATCAGTCACTCGAAGCCTTCTGGCCGG
GTTTACAAGTGGGTTGATGTAATAGTTGTTTAATATGATAACCTAAATTGTATTTATTCC
TATGAGTTTGAGAGCAAAAATCAAGCTAATGAAGAGCTGGTAACCTCCAATGAAAGCTAC
ATTTATATAGTTTAAGCTCTGATTTATCAGATATAACTTATGTTCAATTACTAGATACAC
TACTTTTGTACTTTATATTCTGTTTATTTACGTAACTTTCTAAGCTTTTGCTTTTCCAAT
TAAAATTGTAAAACACCAACAACAAAAATTGAAAAATTAGAACAAACGGTCAGTGACCAC
TGGTTGGCAGCTAAACCAGCAACGACTTTTTATAACTCAGTAACCTTGGATTATAATACA
AGCTTCTAACCACTAAGCCACAGCACTAGACCCACAACTTGACACATATCCTAACAACAC
TTCGTGCAGACTTTATACGGAGACACCGAGAATGCTTACAAGACGATACTAAGTTACTAC
GACGTGTGGGATAAATATGGTGGAACGCCCGAGTTTTACAGCATTACACAATCAGAACCT
TTTAATGGAAGGGAGGGCTACCCGCTTAGACCAGGTGAATGAATGTAACTTTTATCCTTT
ATTGGAGGGGAAACTACAGTCAGTATAACACGGGTGTTATGTTTCATACACTTTGTGCCA
GCTTATGAGTTACCACGTATTTAACATATAAGTAATGTGAATGTCCGAACAACTCATGCC
TGCATACCAAGTCTCCTGCCTCACCCTTATAAAATAATACACTAGCTAGCGTGTATTCTT
ACAGAACGCGTGTATTCTTATAGAAGAATCACGTTTGGTTTAATATCACTGAGTAAAGTG
GCTTCCCAATTTGGAACAAAAAATGAGTGGCTCGTATGTCTTCCTTTTTAGTAAGGAAAA
CATATATATTACCTCATTACCTGGTATACTGTTTGGTGTTTATATCTAATAATATTTGTG
AGTTATGATCATGACATCACAAAAACAATTATTTTACCACAGAGTTGATAGAAAGCACGA
TGTATCTTTATAAATCAAACAAAGATCCAAGGCTACTGGAGTTTGGGAAACAATTGTTAC
GTTCCATTGAAAAAGTTGCTAAAACTAATTGTGGTTACGCAACAGTGAGTATTGTGATGT
CATATATCATTGCTCCTCCGCAGAATAAATAGGCTACATTAATTATGCAAAAAGTTAAAA
TGAATATTTAACATTATAACTGATGGCAAAAGTAACAGAATAAATGCGAATTTTCTATTC
TATGTGGGCAAAACCATAAATTTTAAATCAGATTTTACCCATAAACACAACAACCAACAC
CCAGACTGCTTATGTATGGCCCTATTCCCTACACAGTTCTTGACAAGTCATTAATACACC
AAGGATGTACATTATTATCGTATAAAGATAAATAAGCAAATTAGTCTTTTGGATTCCTTT
GAGTTAATATATTATAACGTTTAATCTGTCTTGCCCGAGGTAAAAATGAGCACTTATGAT
TATGAGCGAATAATCATTTAATATTTCATCATAATCTCTTTAAAACCCCAAGGTTAAAGA
TGTGCGCGACCATCGCCTTGACAACCGGATGGAATCTTTTTTTCTCGCTGAAACGATCAA
ATATCTGTACCTTCTGTTTGACCCAGAGAACCCACTGCTAACCACCATGAAGGGGGCATC
ACTGAGGGAGTTTGGGGATGGGAGGGAATGCATACTGGGGGCTGGTGAGTTAGAGGGTTG
ATGTTGTATTGTCAGCAAGTTTTACCTAACCTATGTTATGTTAATGGGTCTTGTTGGTCC
TCATGCTCACTGTCAAGCTAAATACTTGTTTTGTTTTGTTACATTTTTGTATTTTTAATA
TTCAGTACTTTTTATTTAACTATGATACCATTATGTTGTTGTACCTCATGCTCATTGACA
AGCTAGATATACATTTTTCAAAATCTGTTCTTTGTCAAGTATTTTGTTTTTAACAACTGT
ATTTTGTTGCTGTTTCCCTCTCTTCATTGTTTTGGTTAGTCCCGTCACAACCTCTAGACC
AGAGGTTACAGGTTGAAAGCTTGACTCTGTTGCCGTTGGGGGTGTATGTGTCCTTGGGAA
AGTTGTTGTTAAATTGTCAGTCCTACAGTTTTTAAATAATTTTAATTTCAGCATCATGTT
TAAAAATTATGAATATAATGTTTATATTTTAGGTGGCTACATATTCAACACAGAAGCCCA
CCCAATCGACGTTAGTGCGCTGCATTGTTGCGACATAATGAGAAAAGATACGGAAAATTC
CAATATTTGGAACACCTTTAAAAGTTTCGATGCAAAAACTTTGTTCACGGTTAACCGTAG
TGGGTGGGAGCCAAACCCGGAACCTTCAGGTCAAAGAACTTGGGCAGGAAGTGATGATCG
TAATGTATCACGGTTAGTGACGAATTGTGATGCGGAAAGTTATCATATGAAGTTCATGAA
ACATGGGCAGATATTTACCGAGGCTTAAGTTTTATCGGCGGTAAATATTTTAAATATTTT
AAAACACAGGGAAGGCAGGATAGTTAGACACATAATACTGTGAAACAAATCTAACTTGTT
GGTTGTAATGTTTTGCCTGCAAACCATGCCACCCCAGGTTTAGTGTCTATGAGTTTGTAC
CAGAGTTAATGTGCTATGTATGCCAGTATGTACTTTAAAAGTATTTCTCTTCTATCATTA
TCCTATTTAAATATCTGGGCGCAGAAATAACATTTTGAACAAGTTGCTTATATTCACATT
GGTTACCGCAAAAAACATAAGAAACAAATTTTCCTTAACATACTGTGATCATTGGTGCAA
TGTCTGTGCTTTATAACGAGATTATGGTATATCGTTTGCTCCTTATAACCTGATCAATAT
ATTCTCAGTTCACTACTTTATTTGGTATTACAGTTTTGTAACTTAATACATTGATAGTAT
TATGTGCTTTGTGTTTGGTAATATAGTGAGTGTATGTAAATAAGGATAGGCCAAATACTG
CATACGAGCTGTTGTTTTTACTTCGGGCAATCTTTGCAGGAGCAAGGTTTCCTCAATTTC
AATCACTGGAAAATATTTAATTAACAATATTGCAGCATGTTACTGGTTACAAAGCTAAAA
GTTTCCCATTTCAACACATTTCATATATTTAGCCTAAAATCCACGTTTTAAAACTTTAAT
TATACGCGACATAAAGTTTATTGTTACGTTAAATCAGTGGAGGTAGCGTGTGTTGTGACG
TCATGATCGCCACTGTTGGGTATGCTGCATCTAAACAACAGCACAGACACTTGTGGCATA
GAGACTTCGATGTATTCGTTCGTTATGTGATGTATGGCACTGCCAAAGTTTGAACCAACC
GCACAGTGCCAGGTTTGGCCAAATCGTGCCTCGAATGTCTGAGGAGATAATGTGGTTTAT
TACATACGTCATACATGTTGTATTCATATACACTCCATGTACATTGTCGAGTTATAACAT
GGGTGTCTTCTTATACACCAGACACACATGGTGTATTCATACACCTCATGCTCACCGTCG
AGTTATAACATGGGTGTCTTCTTATACACCAGACACACATGGTGTATTCATACACCTCAT
GCTCACCGTCGAGTTATAACATGGGTGTCTTCTTATACACCAGACACACATGATGTATTC
ATACACCTCATGCTTACTGTCGAGCTATAACATGGGTGTCTTCTTATACACCAGACACAC
ATGGTGTATTCATACACCTCATGCTCACTGTCGAGTTATAACATGGGTGTCTTCTTATAC
ACCAGACACACATGGTGTATTCATACACCTCATGCTCACTGTCGAGTTATACATGGGTGC
TTCTTATNNNNNNNNNNNNNNNNNNNNNNNNNNNNNNNNNNNNNNNNNNNNNNNNNNNNN
NNNNNNNNNNNNNNNNNNNNNNNNNNNNNNNNNNNNNNNNNNNNNNNNNNNNNNNNNNNN
NNNNNNNNNNNNNNNNNNNNNNNNNNNNNNNNNNNNNNNNNNNNNNNNNNNNNNNNNNNN
NNNNNNNNNNNNNNNNNNNNNNNNNNNNNNNNNNNNNNNNNNNNNNNNNNNNNNNNNNNN
NNNNNNNNNNNNNNNNNNNNNNNNNNNNNNNNNNNNNNNNNNNNNNNNNNNNNNNNNNNN
NNNNNNNNNNNNNNCGGTACAATTTGGTTGGGTTGGGGTACAATCTGGTTGGGTTGGGGT
ACAATTTGGTTGGGTTGGGGTACAGTATGGTAAGACTGAGCTACTTTATACGTTGGTAGA
GATACAATGTGGTTTGATAGGGGTATAAGGTAGTAAGGTGGTTGATTCACAAAAGCATCT
TGCCATTGTAATCCACGAAGCAATAGCGGGGAAACTAAATGAAAAGATGGTTCACTGTTA
GTTTGTGATGCTGCAACCGGCCGTATTAGAGAGACTTTGGGGTAGGTTCACTGTTAGTTT
GTGATGCTGCAACCGGCCGTATTAGAGAGACTTTGGGGTAGTTTGGTTGTTGTTGCACAT
CAGCATGCAATGTAACACCTACACCAGTGTAGTATGCATTCACCTCTTTTGCAGAAGCAT
CTGCAAACGTCAAACTATTTTATTAAAAAAACAATTACGTAACAAAGGTTACAACAAGTG
TGTCAATATGTACCTATGACGTTATAAATATAAAGAATAAATAAATACCGTTTTTTACGT
CACAACATTTACCTGTTCGATCTGCATTATTGTTTGTTTTAATTGTTGCCCAACAATCAT
TAATAATGACGTCACTATCTCCAATATTTGACAATGCAATCAGGAATTGTTTTTCATTCT
TGAATTCGGTTTCTTTGTGACGTGATTGTTTGCTCATAAACCGTAAATAAAGGACATTAA
CATGAAGTCTGTCGTCATAATTAAATAATTCCAGAACTGTAGATTCAAAAATTATCATTC
TTTCACTTATCTGCTCACTAGTATTCTGGTATAAACAATCATATTTGAACACGTTAGTGG
TCATATAGATCCTTTTTCGTCGAACAGTTGTTCTTGGCTTTGTTGTTGTTGTTGCTGATA
GGGCGATTATTTTCCGCACTTATCCTAATTCTTAATTCTAGCATTTTTCTTTAATCTCTT
GATTGAAATCAAATCGTAATATATATTTATAATTTTTAGACTGAATTTTCAGATTTAAAA
CCGCACGATGAGCGATTAATTCACGATTACTTTCCTCGTGCACTTTACATAGCGGAAACA
CTGTCTGGAGTTTGGCGGGGAACGACGGCACGTACACGTATTATATAAGATAAGAAATCC
ACACAACGATTCACGACTGAATCAAACTATTAGCATTTAAGTGGGGACGCATTAAATGCA
CTATTCTTATACCGTATTATCATTAATCGTAATTAAAGCATTATTTTTAATTCAACATCA
TATGATTAATATTAACTTCTAACATTACCTAATTACTGCGTGATTACGGTTTGTCAAAAC
TCATGAAAACAAACGTTTTTAAGCGCAACAATGTTAACTAGTGTAAATTTACAATAAACA
CCGATAAACATATTCTTTACCAATCACTCAATCCTCATACGTCATAAGTTTCATTAGTTA
TAATACATGTATAAATACATTCTGCCTACTGCTCCACAGTCACCAATGGCGACTAGAACC
CGTTTTGTTGGTTACTTCAGGTTTGTTTTTGATCAAACCCAGTCGACCGTTGTAGTAAAA
GGATTAACTAATATAGCAGGGTGGGGGTAGATGAGACACCTTTTCATTTTGTTTTCTCTT
TTCATTTGGTAGTAAACAAAGAACATTTAATGAATTATAAAACCGTATCTTCACGACTTC
CACAGACCGTTGTTAATTGTTTAAAACACGATCAGGCTATTTGGATAATATGTGTTAAAG
GTGTCCCATCTTCCCCGACTCTACTATCTTATGCTAATTAGTTTAAAACGTGTTCATTCA
TTAGATCTGTGATCTCTTGTTTCATATATCTATGTTTGTTATTGCTCAGAATTCCCGCGC
AGCAGTGTGGCGTCACAATACGGAAATATAGATAGTTCATGGTTCAGTATTGTCGCGCGC
CTGCAGGAGTGATGCTGATTGGTTGGTACGTCGCTCTCATTGTTTACGTCATAATTAGAC
CAACCGCGTCACACATAAGTTAATTGTGCTTCGTTTGTTTTTGACCGGATGACTAGAATC
TTTATTTTCAGGTTGTCCTGGTAACCAGATATATTCCGACTGCGCAGGATGTGACGTAGC
CTGCAATGCACAACGTCATAATGTTATTTGTACGTCAGAATGTCGTCAGAAATGTACTTG
TCAATTCCCGTCTTTGTACATGAGCGGTGACCAATGTATAACTGACCAACAATGTGCTAT
ATTATTGGGTAAGATTTGTGTTCAATCTAATGCATGATATGCAGTCACGTTAAAAATTGA
CTCTAAGCATGATCCTGAGATATAACTCGACAGTGCGCATGAGGTGTATGAATATATCAT
GTGTGTCTGGTGTATAAGAAGACACCCATGGTATAACAAGACAGTGAGCATGAGGTTAAC
AAATACAACCCATGTTAGGTGAAACATCCTACAAATGCTATCTCACAAGTGTATGCGATG
TTAACAATATTTGTTGCGGAGATTTGTCAAGTTCTACCTGCTGTCCTACAAACAACATAT
GTTGTAGGAATGGGACAACACACACATGTAGTAATGTACCTTGTGCAGGAGTAAGGGCAA
CCTCAAGGTAACTGCATGATGACAGCTTTGGTCTGCTGTAAAAGAGGTTAGGGTGGTTGC
CTTTAATACAGATGCCACCATTATAGGTATATTTTGTTCTTGAGCAAGATACCTAAAAGC
TTAAACCCATTGGGGACTAATGGGTTGTCCAAATTCAACAAATGGTTAATAAGTTGCAAT
CTAGCATAATTTGCATAACACAACGTCTGGTGTCTTTTACAAAAGATAGATATGGTTATG
TTGAGGTCATGAAATCTGAGGTCACCCATCTTTTAACATCAAGCTTGGCCTGCAACCTGA
AAATAATTAGGAAGAAAGTCAAGCTAGCTAGTCTTATTATCTTTTTTGCTTTACTTTCTT
GATGTGCAACATCAGAGAAATCACATGTAGACCCGACACTCTGCCCAATTTACAGACAAA
CATAGAGCTTTAGAAAATGTGACGCTCGGTCACAAGCTGTTTGGCTTAGACTTAGTTACA
GTGTTAATAAGCTTGGTTCTCCATTGTTTGCAAATGGGATAATACAGTAATACGTAATGA
TGCATTTTTAAAAATGTTAAATACCAATTCTAAAACAATAATTTGATGAAATATTTTAGG
TTGTTGTTTCCCATATTGCTGTTGATATCATTGATATGTTACCTCTTGACATGAAGATAT
ATTCAACTGCACAAGTATCCTATATTCAGAGATTAAAACTTTTTATGAAGTATAATATTT
GTTATTGTTGATTTAACTTGATTTATTCTATAATATTGTATACTTTGTACATCCTACAGT
TTATAAAACATATTCCACACACACAAGGTTTTTAAATATTTGTTTATTAGCATGAAAGTT
TGAACAAAACGTCCCAATATGAAGTTTTATCTCCTACATCGTAGCAGTTGCGTTTTCACA
TCTCGAAGTTTACAGTTTATTGTTAAGTTAAAATAATTATTCACAGATGTCGTATTTATC
AGCAAGATAGTCAATTATTTCTTGCGGAGTTAATAACTTTTCTGCATCTGCATCTCCAAT
GTGGTAACCTGTATTACACAAGATTAATTTAAGTTTACTAATATATTTATTTTTTTTACA
TTTACTCTTTCTTTCATATAAAAATAAAACTTATAATATTACAAAAAGCTTATATAGATA
TATTAGAAAAACAAAAATTTATTTAAAAAATATATACACTAAAAAACACTGCATGAGTGT
TTTTGTAATATCTATATTAGTGTTTAAGGATGTATTTTGCACAACGGTGTTACTTATGGG
ATCTGAATAAGGAATAGCCAAACAACATTTGAAGAAGATGTAGCAAATATTAATCCAACA
TACCAAACTCATTCTCAACTGCCATAATAATTTCAACGTGGTCTAAACTGTCCAAACCAA
GATCTTTCATGAAATGGCATCCTTCAGTTACCTGTTGGGTGGTAAATCAAATATTGTTCA
AATTTACTTATATATACAAACATCTCAACAAATTGTAGCAGTTTTAACCAAACCGGTTTT
ATTACCTAATTAAGTAATTAACATTTATGGAAGAAATAAGGTTTGTGAATTAGTTTCCAT
AATGGAATTGCCACATTTATGTGGGTGGCAATTTGTGCATTTGATTTGTCATAGAACTGG
AACTGTAGGCCATTTTAATACTAGTGAAAAACGTCATATGTTTATCTCTACATATTGCTA
TTTTGATTGGCCACTTATTTGTCGAATTAATTTCCTAGCATCTTACATTAGTGGCCCAAT
TTGTTACTTGTTTCATCCAAAAAAAACGAATTTTAAAACTTTTACCTTTGCTGGGTCAAT
TTTGTCGTAAAGTTTCAACAAGCCCATGACCCTTTCGTTAATCTCGTTGATTCCGGTTGG
GTCGGAGCTCATCCAACGTTGTTGTTGAAACGGTGAGGAGTTTTGTTTCTGGTGAAGTAT
AGTTATTGCTCATAATTCTAAACGTTAATAATACTCATACGGTGGTGGGTTTTGGTGAGG
AATATTCCGTAACTTTAGAGATTAGTTTATAGTTTTTGAGGGTAGCGGTCAAAGAATAGA
ATTCTTTAACATAACATAGTATAGTATATATTTTTGCAAACACTGCATACAAAATATACC
TTGCATATTACAGTATTTGTTGGAACTATCAATCTGTTATGAAGTTGAACTTTTTGTAAT
GTTGCCAACGGTTTTGCTCTCCTAAGAACTGCGAGAGATTTCAATAAACTTGACATTTTG
AGAATTTTTTTATTTTGAAATCAATCTGAAATCTCCCCACGCAACCTTCACATCAAAGTG
TATTTAAGTCACCGGTGTTTGTTGCCTAAATGTGTGGTCCCAAATGATTTCATTTATACT
GAATAAAAAGTATTCAAAATTAATTTTGCTTAAATTACGTTTTTATTAAAATTTTTATTT
GAATAAATATTAATACAAAATACGTATATAAGCTGCATAACTATAATTTGAATAGACTTT
GGAATACCTGCTAGTGTTTTCGACAACAACTGTATTCTTTATCTAAAAAATGCCTGAATG
CAAAATTTAATATTTTTTAACAGTTATAAATATATTTAACAATGTAAACAATTTTAATAC
CTAGTATTAGGTTTTAAACAAAAAAATAAAAAATTGTCGAGAACACCAAAAATAGCATGC
TTGTTGCTGTGTTTATTTACTGAAGAACTCCTAAATTAAACTGAATCGGGTTTGTAGACC
TGCAGTTATTATAAAGTAAAAGAAGCCATGGCTCAAATACAAGAAAATTATGAGGAGGTA
AGTTGGAATATAACTTTGTATGGTTGTCATTCTAATTGTCTGCTCTAAATGTTGCTAAAG
ATTAGAAATAAGTTAACAACCTATAAATTAACCTTGGTGGCAACTTGGTTATAAGTATAT
AGTTGATAAGCGTATAATTACCTCAAAGACTTATGTTTTACGTGTGGGCCTTGAAGGCTA
ATTTACCAGTTTGCATCTAGAGGCGATATTTTGTTTTGTAGCGTTTTCGGATTTGAATGT
AAATGAAAAGAGAATGTGGTAAGAGTAACTTACTTTATTGCCGCATGGCCGAAAAACGAC
AGTCGTATAACAACAGTGTGCCAGCTTATGAGCTATCATGTATGTTACTTTGTGGGTTAT
AATTTTTATGAAATTTTTTTTCATTTTTTTATGTATGGCTGATAATTGGGTCCCTTTAAT
TAGTGCATGTCCCCTATGTCCACAATATTCACTACATAGTGGACATAGTGAATATTGTGG
ACATAGCATACATAGTGGATATAGCGGACTAAGCGGACATGCACCAATTAAAGGGACTGC
TGATAATTTGGACAACCCGTTAGTGACTATTGAACTGGAGCAATTGCCGTTAAGTATCTT
GCCAAAGGACACATACGCCCACAATGGTAGCAGCGACAAGACTTGAACCCATTACCTCTG
GGTTACCAGCAGACGTGCTAACCACTATGTCGCGGTGCAGGGTTTGGTGACAATTAAAGC
AGCCCAACTTTCTTTAATAATTTTTAATGAAAATGAAATCATTTATTAAAAAAATTAAGA
AACAAATGACTTTACTAATTTATTAAGCCAAGTTAGTGGAACAACTTTTAAGGTAAATAC
AAATCACTTAAGCAGAAAATTGTCAGTTTTACAAACTACTAGAAGGTCAGTAAATTTAAA
TGTTTGCTTTGTAATATTAATCACTTCTCTTTATAGATTGATGACGAGACAATAAGTGAA
AGGATATGGGGCCTCACTGAAATGTTTCCAGATTCTGTTCGATCTGTCGCATCTTCAACA
TCAAGTTTATCAAAAGTTGCCGCTTCCAAAACATACAGGTAAGGGGGAAGGGTATCACTA
TAGCTTTTTGAACGTTTTCAAGCTAATTTTCGTATTAAATGCCCACTTTTTCCAAAAACA
AATGGTTAGACCGAAGGAATATTTTAATACCAAAAATTTTACGAGTCACCAGTTATTATG
ATACCGGGAGCGAATGAATGGAAAAGCTTTGTCTTTTTGAACAAAGTTGAAAACCTAATT
TAGTCCAGATTTAATCCTTTATTGTAATGATTGCTATGCATGGGACAAATTGTAAAGACC
ATAACCAAAAGTTAGTGTGTGCTAGTGCTACTACGGTATATGCGTCCTTGGACAAGACAC
TTTACAGCAATTTTGTCTGCCAGACAACAAAACATTTCCTACAGGTTACAAAACTGTCAT
TGCCCTGCAACGAGAGGATAAATAATTTATGTACTTTTATCGGTGATGAGATAATTTTTA
CTCCACAGTTTTATAAGATCAGCGTTATGGGTTGGAACGACGGGATTCATGGTTCTTATT
GTTCCCGTGCTGTTCGAACAAGAACGATTTAATCTTGAGCAGCAACAACAACAACATCAG
AGACAGGTTGGAAGTTTTATTTTTACTACAAATCTTTATAAAATGAAAACAATAACATAT
AATATATGAAGCATATATAAAAAACATTACTATTTTAAAAAGATTTTAAATTGTTTTTAA
CTTACATTTTAATAATGTTACATTGAGTAAAAACAATGTTACATTGAGTAAAAACAAACT
AATAATGACATTGAGTGAAGAAGAAAATTCATATTTTTGTTTCTTCTAGATATTACTTGG
GCCAAACGCAGCAGTTTCGAACATGCACGGAGGTATAGGACTTGCCCCACCACCCCCAGC
TAAATAAATCCAACAAACATTCATATAATTGAAAATAATGAACTAATAGCGCACGCCATG
TTTTACATTGGCGTTGTATAAAATATGTAGCACAGTGTTTTGCAATAAAATTAAACAATT
ATTTCTTCCTTCTTTTTACGGCGTCATCTCTCTCCTTTTCAAGAATATGCGACTCAGCTG
TTGCTTCGGACAACTAAACATGGCAACATTATGTTAGGCATGGATACTGGCAATGACGTA
TATGGCAATTTTTACATGCCTGCTATGTGTACAACGTATGCACAATTTTTTAATTTCTGA
CGTCAGTGGTCTGTCGTATTAGTTAGGGATGAGGTTAGGGTGTATTACAAATTATACATT
AAAGATTATTCTCATATAAACATGCAAAACATTTTTATATAACCCTATGTAAAGTTTTAA
TCTTGGAGCGTGGCAGATGAAACATTGACATAAGGAGCTAATTTATATAAAAACAATAAT
AATACTTTGAATTCAACCATACACATAACACACCATGTCAAGCAGAATATCAATCTTTAG
TCGAAGCATGTTGTTCTCTTCGGTGATTCGGGTATTTTCTTTCTTCAATTTAATCATCTC
TCGATGGGGGACTCCCCCTGCTCCACCCTCTGTGATGTCATAAACAAGAATATTATCATA
GTTGTTTTATCGGTGCAAGTGAAGGGTTGTTCCGTAATGTCACAAAGAAAACGAGAGACC
AATAAAAATGTACCACTTAGGAAATTAGTAATGATGATATAGTGTGTCGATTCTTTACTA
GCTCTATTTCATTTGAAAGATAGCCTAACTTTTTTAGTATACATAAGGACCAAGGTGATC
CTAGAATACAGATAATGTAGCGGCCATTTTCGATACCTTCTACTGGTGCCACCAACCTAA
AATTTGGACACTGTACTAACTAGACCCCAGCGGTACCGATTCTGAAATCAAAAATTTAAA
ATTCGAAAAAATATTAATTATGAATATTAATATTCGTCATAAAAACATATTTATAGAATT
TTCGCACGCACCAGCTTTGAATATGTTGTAGCGCTGCTTAATAGCTACAAAATGAAACAT
TTTTTTCTTTAAAAAAATGGGGGCTTGGGTATGAAATATTAAAAAGTATGACCATAACTT
GAATCATATAAATATCAAAAAAATTTTTTTTTGCAAAAATATAACTTACGCATACATCTA
TGTTGGTCACTAACATATCATTCCCATTAAAAAAATAATTAATTTTAATTTTTTTTAAAT
TATGAATATTAATATTCGTCATAAAAACATATTTATAGAATTTTCGCACGCACCAGCTTG
GAATATGTTATAGCGCTACGTATTAGCTACAAAATGAAACATTAATTTCTTCAAAAAAAT
GCGGGCTTGGGTTCAGAATACAGACAAGTATGAGTCATAACTATAATTCCTTGTTCATAT
ATTTTATTTGCACGAACGCAAAAATTATACATATAATAAAAAATAATATAATAAACAGTA
AATACGTACATTCAAATGTGATGCTTTGAATTTAAATAAAGTCTTCGATTGCCGCACGAT
TTACTTTATCCTATCCGTACGTAAGTATAGAAACATCGAGAATTTAATTCATCTGTTTCA
ATTAATACAAAAGGTTCCATGTTCTTGAAGCCTCTAAGATTAGGGTCTTTAATCGATATG
CTCGATCCAATTGTATCAGACGNNNNNNNNNNNNNNNNNNNNNNNNNNNNNNNNNNNNNN
NNNNNNNNNNNNGCTGGGGTCTAATTAGTACAGTGTCCAAATTTTAGGTTGGTGGCACCA
GTAGAAGGTATCGAAAATGGCCGCTATAATATCTGTATTCTAGGATCACCTTGGTTACAT
AAGGCCTATCAGAATAATTAAAACAACGAAGGATTTAAAGTATATAGATGATAGATCTAG
AATAGCGTATTTAAAGTATATAATATATATATCAGTTGAAAGTTGAAGCAAGACTGTAAT
TAATGGCATGCATGTCTTACCAGACTGCCATGCCCCATCTTCAAACTTAAGTTCATTCCC
GTTTAATTTAAGCGAAGCTGAGCCGTAGTCGAGACCGAATTCTTGCGCGCGTTGTGAAAC
ATCGAGAGAAGCAAGATTGGACAACGATGCAGCTTTACGTGGAGTTGCTTTCTTTGGGCT
GAAGCCTTTTGGGCTAAACAAACTTAACATATTGGCTTTATTACTTAAAATACTTTTATA
AACGAAATCTGAATTAACCGAAAAACAATTGAATTTTTCGAACTAAAAAAACCATCGACT
GCAGTTAAAAATGGTGTTTAACATAGAGATCGTTTGAATTATATTTTACGAAAAACTGTT
ATCTCTTATTCTCGTCTCGTGTTACTAAAAATATTTTAACATTTAAATAGAGCTTCCTGC
GAATTCCTTAATTATACGACATATATTCCCGTAAGCCCGTGTCAATGCTGTCTATAGTAA
TAGTTTGAGAGTTATTGCCAACCTATACTGTGTGAGTTAGTGACCAAATTCTATACTTGA
AATCAACTTTGGGGTAACAATAAAAGTTAAAAGTATCAAACATCTGCTATTGGATAAAAC
AGTCAGAACCAGAGTTCGTATATACAGATCCTCTATATATGTTTATACGACTCTGGTTCG
AACTGATCAAAATAAAATGTCTATGGTTGCTAGAGACGCAAATCTCACGTAGGGACTTCC
CCTACTTGTAAGTTTAGGATTTTTGTCAAAGTTTTTTTAATTTTTAAAATGGATTTCGTC
TCCGAAAAACCCAAACCTGTACGACTAGGGCGAGATTCAATAACTCTTCGCACACAAGAG
TCGAATTATATCCCAGTAATAAGCGACATTCCGTATGTAACTAGAACTCAAGCAAAAGCG
TGGCTAGCTTACAAGGGAGCGCGGCCGATCCACCGAACTACTCTACAATTAGATAGAACA
CGTCATAAACTCGATTATGTGACGTTGTATAAACATGTAAGTATCAAAACTTGTAAATTT
TGTTGTGCACTACAAATTCCGCTTGCACGAATGGTGTTTTAAATAGTCAATGGCAGATTT
AATAGCAAATTTCGATATTCTTTAAGATGTTGAATATAATATATATAATATATAAAACTT
TTACTATTTGTACGAGTACATTCGGGGGAAAATATTTTAGGTAAACATTAACAAATTTCA
ATTGAAGCTGTTTTGTATTTTGCGCAGCATTAACATCATTATCATCATATATATCATCCA
AGAATAATATATGATTTCTATTCCAGTATCACCGTGGCAATCCAAAACTCAGTGGAGTGA
GACGCCCCCCAACTTGCCCCTCATTGTTTACATCACAATGGGAGATTGGGGAAAACAATG
AGCGTTGTTTCAACACAAACCACAATGTTATGTTTCCACCAAAAACAGGAGAATCCGTAA
ATTATTTAGATATTCTTTATTTTTAAAACTGCGATTTTCCACCAGTGTACAATTCAAAAT
GTCCATGACAACATTTAATCTTGGCGTCTTATAATAAGTGTCGTTTTTCTGTAAGTTTCT
GTCACTTTAATTTTTTAAAGAATCATATTGTTATTCGTATTTAAAATGATATGTTTTTTT
ATAATTCCCAACAAAAAAACTTTTTTTTTGTTATAAAATCATGCATGTCATTCTTACATA
GCACTTTGAGGGTAATGGGCCACCCAGGCCTAAGTTGCGTGTCACGCTGCAGGGTCTCAC
TCACATAGAATACGTAACAATTAAGTATTATGACATCACAACCACAGTATTATGACATCA
CAACCACTCAATAGATATCATTGATGCGCGACGTACAAGTTCGTAATCGCGTGAGCAACA
CCCATGGATTGAGAATGGTGGACGTCACCCACCATGACGAGGGGGCGTCATATTTTACCT
CGTATCGTAACTCCCACGATGCATTGGGGCAATCTCGGGGTAGGGGAGTTCCCCATGTTA
GGAAGAAACCTCCAGTTTTCAACATAATTTCAGGTGAAATATTAATTTTTTAAATCCCTT
ATTATGTCATATGAAGTGCATGAAGGATAAATAAACAAATATGACTTCTGTTTTTGCCAC
CACGGCTTCTCTCTTATGGACCTCCCAGTTTTAACATATTTCAGATGAAGTAATAAAGTT
AAGATTAACAACAAAAACTAATGAAGAAGTTTACATTCTTAGTAACATAGATGTGTGTCA
TGTGATATCACCATATGAAATATAATGAAGCCACCATGTATATAGTGCATATCAGGCCAC
TAGTTTGAGTTGTGTTAAAGTGAAAATACATAAAGATGGTAAAATGCTATTTCTCCTCAA
TCAATAATATACCATAATTTCTCTGAGGGAGAACAACATTAAAAATCGTTGCCCGTTTAA
AAAATAACTATTTTTTTTAAATAGATTTTTTTTTCTAATTGTAAAATAAAATTTATTTGC
TCCTCACATTAAGGTGAAATATCAGCTCCAACTTCAGGAAGAATCGATCATCGATTACGA
TCCGGTAACAGAGTCCTTTCTGAGCAAAGAAGAAGATCAAACATTTATCAGACTTTTCAA
CTAGGGTGAAAAAAAATTTAACAGTGTTTTGAAAATTGCTTTTTCGACAATCTTGTAATT
TTTTAATTTTTATTTATAGTCTTTATAGTATAATCAAGGAAAAATAGGAGTTTAAAAAAG
AAATTATAATCACAGATCATGAGTGTAATTTCATATCAAAACTCACCTTTTCAATGTACT
TTTGTTTTACAAGTGTTCATCTTTTTTTTAATAACTCTTCATTATATTTTGCCAATGTCA
AGTGCTGGTAATACTTGTTATTTTTGATCAGTTTACCTTCATTCTTACCTTTCTGGTATT
ATCATTGTTAATATTTGTAACCTGACTGATTAGTTTTATCTTGACTGTGACCATTAAGAC
TGTGGTGTCATCATTGTGTTTTATATTTTCATTTCATTTTTTGTCGCTGCCTGACAATCA
TGTATGTAATAAATGATCCAAAAACACACATTTTTTGTATTTTTTATTTAGATTTTAGAG
CAACTTATTAAAACTCACTACATAAACATCTAATATTATTTTATATTAATGGCAAACGGG
AACAAATGTGACAGTTCCGCTCTATCTAACAGTAAAAATAGTATTTGCCTATGTGGTTAA
TTATATTAGATGTTACAATTTGTGGTGTACAAGACATTTGTCTTGCAAGTGAATTGATAA
CCATCGAACTACATTTGTACAAGAAGAAAAATGTTTAAATACCCAATTATTGACAATGGT
AGTTAAGTTATAATCATCCATATATCTTTTACATGAAAACTGTTATTCATTCCATAAATT
AAAGTTTTAATCTCCCAGAAAACCTAATAAATGTTTGACTCCAAATGTAAAGTGACACCA
GCTTTAAATTTTAAATGTCAGCCATTTAAAAGCTTTGTTAAACGCCCTAAGTAATATCAA
GTGTCGTTACTGTCTTTGTCTTAACTTGAAACACAAACAGATTAAACAGAATATCCAATT
CCACTACAGTTTATTACATGTTTCACACAATGATATTTACATTTCACATTTAACAATTGT
CTTGGCTATTGTAACTTAAGTTTTGTGGTGTAAACCCATACATACATAAGCTTGGTTATA
TACGAAATAATAACACGGATAGTCATTAATTGATTGTTTTAAACAAATAAAAACCCAACA
CATTACTACTATATGCTTAACTTAAACCTTGAACATGCAAGCATGCAGTTTTCCTTTAAT
AAAATCAATATGTTTATATAAGACTTAACAACTAAGAGTAACATATTGATTGTTAAATGA
AATAAAACCGCAACACAACAGCAACGAAACTCTATTTACATTTCCCCTCTCAACGTTATA
GGGAACACCGTAGTTCAAACATTTTTAACATAGCGGAAAAACGTCAGAATTATAATTATG
TTATTTCTATTTAAAGCTGCATTTAAGATATCTATGTTTCACCACATAACCTCAACACCA
ATTCGAAAAAAAAACGCGGCAAAAATTCTAACTGGGCAATTTAAAAACATGACTTTGAAA
CAATTTAAATAATTTAGAGAAACTTCAAATGGTGGGATCTAATTTTGTTTCAATGCCGGC
CAATTTAACAACAACGCATAACTTTCTTGAAAATTTTCTGCGATTTCTGGACAAGAGCTG
AAAAAGATCTCTCACTTTTCTCAAAGCGCTCCTACTCATTCCTCTTCTTATTCTCTTTCT
TTATAGACGGCCTCAAAAAGTGGCAACTCATAGAATTGCTGGTGAATGAATTAACAAAGC
CTCAAGGGGCTTATACAAAGTGGGGCCTTACACCCATGCCGTCCACCCCTCGTACAGAAG
CGCCAAGTTATCCAATGACGTCGCCTCACTTATCACATGATCAACCTAAGGATTATGATT
GGTTAAAACATTAATTTCAAACATTGGCCATGTCAATAGTATAACATAAACAAAAAAACA
TTATTTCATCATAGGTTTTCTGATATTGCTGTAAGAACTCACTTATAGAACTCATTATAT
ATATATATATACAGACAAAAAAGTTAGAAATAGAAAAAGTCTTGACCCGAACCTCTGTAT
ATATATGTGCACACTTTTTATTTGATTAGAACTTTAATGTTATTCAATTAAATAGCTTAG
TATATTTATATATATACTCGTGCTACAATCAATTCGCAGAGACAAAATAAAGTCAGTCAT
TCATATAAATATTATACACACACACACACAAGCCTACACATCACCTGCTCAGCAACTTGC
ATTCGTTTATTCCCGTCGATATCTCTCCCATCCAACTTCGCTTTCACTCGACGCCAAACG
CTCATCGCAAAAAAGTTTCGTTCCTGGATCGCTATGGAGTGCAATGTTAGTTGGGGGTGG
ATTCTTTATTATTATATTATATAGGGTGAGATTTGTATTAAGTTTTGGAAACTATAAGAT
AATTTAGATAACAAAGCAATTATAAATATTGCAATTGATTTCTCAGTTCAAAATCTCTGG
CCAACTGCTGGAATGGCATTTCAATAAATTTTAAATAGTTACAAAGCTTCTGAAACATCG
TCCTAGTGGATTTTGGCTGAAATCTAGCTGGACCTAATCATACATGGACAACTCTATTTT
GCTGATTTACCAAAAAGGGTTAAAAAATTTCCCAAAAGAAAATGATCCTTTATTCGAAAA
TGTGACAAAAAATTCATACAAACATTCAAAAGAAAACCCCCAAACCTGTAACTTTTAGGT
TAGAAGAGGCAGGCAAACAATTTGTCTGATTTACATAGAAATAACAAACATCCATAGAAA
TAACAAACCTTTCCCGGTCCTCGGGTCTCGAGTTTTTTTCTTCGGACTTGTAGTTTTAGT
GGAAGCCCCCGTATCCGTGCCAACCATGGGTGGGGTGCTGGGGGTTCCAACTGACTGAGA
CCCCGTTGCCCCACCTGTCGATAAAATGACAGCTTTCTTGGCCCCGGGACTTCCCCTCAC
ACCCAGGGTGGGTAACCCCGTTCCAGTTCGTAAAGCAGTAGCAAAAGTGGGTTGGATACG
CTCCGGTGGGTTTTCCATGTATGGGTTCGCGAACGATACAAGATCTTCGTAAACACTGAA
ATAATAATGTTTTATGTTAAATAATGTTTCTATGATCATGATTACAGGTAAACTGTCGAA
TGATGTTTCTATTAGGTCAGATCTTTTCAAACTATAAAAATGACAGCTAAAATCACTGTC
ACAGTTAAGACACCCTTATATAATGAGGCAACATCTTCCCTTTAGCCTGCCGTGACATCA
TACATGTACCATACACAACACAATATTAGCATCTCAATATATGGAGTAAAGAACGGAAAC
ACACTGGTCACATGAACGACGTACATAAGTGGCCTGGGTGTTGGGGTGATGAGACAAATG
TGGCGTAAATCCTGGGACTTTGACAATGACCTCACTTATACAAAACACAAGACAGATATT
TATTCTCACCTTGCCACCATGCCAGCTATCTCAGTGATGCGTAGAATTAAAGGATCAGGG
TCGATGGTTGATGCATCGCATCCATGAAGTACGTCCATCAGCGCGTCGCTTAACGAGGAT
GTTAACTCCTTGTATCGCGTCATGTATCGACGGACTCCTCCGCTGTCCTCTTCATTGTCT
TCCTCCTATAGATATCATATTAATGCTGCGATAGATATCATATTAATGCTGGGATAGATA
TCATATTAATGCTGCGATAGATATCATATTAATGCTGGGATAGATATCATATTAATGCTG
CGATAGATATCATATTAATGCTGCGATAGATATCATATTAATGCTGCGATAGATATCATA
TTAATGCTGCGATAGATATCATATTAATGCTGGGATAGATACCATTTGAATTCCGAGCGC
GCTTAAAAGTTACTAGGTATCTAATTTATTTTGTATTNNNNNNNNNNNNNNNNNNNNNNN
NNNNNNNNNNNNNNNNNNNNNNNNNNNTCTTTTCAAACTATAAAAATGACAGCTAAAATC
ACTGTCACGGTTAAGACACCCTTATATAATGAGGCAACATCTTCCCTTTACCTGCCGTGA
CATCATACATGTACCATACACAACACAATATTAGCATCTCAATATATGGAGTAAAGAACG
GAAACACACTGGTCACATGAACGACGTACATAAGTGGCCTGGGTGTTGGGGTGATGAGAC
AAATGTGGCGTAAATCCTGGGACTTTGACAATGACCTCACTTATACAAAACACAAGACAG
ATATTTATTCTCACCTTGCCACCATGCCAGCTATCTCAGTGATGCGTAGAATTAAAGGAT
CAGGGTCGATGGTTGATGCATCGCATCCATGAAGTACGTCCATCAGCGCGTCGCTTAACG
AGGATGTTAACTCCTTGTATCGCGTCATGTATCGACGGACTCCTCCGCTGTCCTCTTCAT
TGTCTTCCTCCTATAGATATCATATTAATGCTGCGATAGATATCATATTAATGCTGGGAT
AGATACCATTTGAATTTCGAGCGCGCTTAAAAGTTACTACGTATCTAATTTATTTTGTAT
TTCAATTTGGACACGCCATTATTGACAGTTGGGTTAGTTAAGTTATGATGCAAGCACTTT
ACCACCGAGCCAGACCAGAAAGCATATTAAAGCTATCAAGTGATAGCTATTTTCAATAAC
CCTCCTTTGCCTAAGAACACTTACACCTATTATGCTATTATGATGGCAGCCTCGAACATC
AAAGTTTTACCCAAACACAACAAACCCCACACTCACCTTCGCCATTGTCTTAAGCAGTGT
CTTAACATCGGAAAGCAATCGACCGTGACTCGATAACAATTGTTTAACGGAGGTCACAAG
GTCACGAAGACTCGATTTAACGAGAAGCATCTTTCCCTCCACTTGGCTGCGCTGTTGTCG
ACATTTGGTCACGCTCTGTTGGATCTTATCGGAAACTTTTTGCAGCCAATCCTTGGGTGA
CGAGTTGTGTTTCGGGGGCTGGGGGTTTATTATGGTGATCGGTTAAAATAATAATAGATA
TGAACAAACCAGTTCAAGCTTGTATATTCATTTCCATGATATTAGTGGGTAATTTATGTT
TTAATAACTTTTTACAGTTTATTTCTTTTTAATAATAAATACCCAACCTAATTTAATGGC
TATGTCAAATACATTTTACCACAGCTCATTAAATATCGCTCCTATTTTAACTTAATCAGT
GTTTAAAGCCAAGCAGTATAACCAGATAACATAACAATGCCATGTGTTACATAACAATCA
AACCATGGCAACCCACCAAAACATCAGTTGCTGTTTGTTCCATGGCATCCAGTTGTACAG
GGGACTTCCCCACAGCACGACACACCCCCTCACACGCCTCCAACAGTTTCAAAAACTCCA
CGTCATGATCCTTGTTGTTTTCGCTGAGTAACAATCGACTTTGTTCGAAACTGACGGCAT
TTTCACAAACATCCAATATCTTCATACTGTGGCATAGAAATCTTATTAACATATTTCGAA
AGCAGAAATAAAAATATGAATTTTTATGAAAAAATGAACACGTTTTACCATTATACAGTG
ACATTTTGTTGCCCAAAATGATATGACAGTGAGAGAATAAAATTTACGTTATATAATCCC
TACAGCTTAAATATTTCAAGTTTTTAACATTGTGTTTTGTTAGATTGTAAATTTCAGTCT
TTTTGTTATTTTTAGATAAAAGTATCTTCACCATCATAGTTTAACAGATAATCACTTAAT
AACATCACAAACTTTAAATTTCTATGTTTCCCACTGTCAGTTCTCTCTATTCTATTCTGT
ATGGGTGAGGTCTGCGAGGACCTGGGATTTAGGCCAGACTTGGCCCATTACCCGAAACCC
CCCAAAAAAATTTTCCTTTAATATAACAAATTTTCATTATCATAAAACATATAACTGTGA
CATACCAACAACATAAATATCAAAATCTTATTATTTGCTTCAATGTATACAGGTTGTCTT
TATCATGGGTCGCAGTTAAACAAACGGAAAGTAAAAACACCACATAATAAACTTATTTAA
TACTGTCAGAAAATCCCAAAAATTATTCCATTTCACACTTTTTGTTGTATTTTTCATTAA
TCTCTTTTTTTTTATTATATAAACTTCTTTATCAGAAGAGTTAAATAGATAGCCATATAA
CAACATGCCATGTAAACAATATAAACCTCAAAATCTTTTCATTCTTAACAAGTTTCATCC
GGTTGTCACCGTCGGCCTCCACCGAGCTCAACACCGTTTGTAAACTCGGGTTCGCACCTG
CTGCCCACTTGAGGCGCTGTTGTATCGACGTGTTTTGTGACGAAGCCTTATCCTGAAGGC
GGAAAGTTGCGATTCAGTTTTAACAGTTTGTATTTTTACAAAATAACTGAAAAATACTGA
AACATAGTTTTCTACTGTGAAAAATAACAACAAATTGAAAACAACATGTTTTTAGTTAAA
ATAATCTAAAATGGCCTTATATGTGATCTTTTATGACCATTAACATTAACACAACAGCGG
TTTTATGAATTTCGTTTAAATTGACTAAAGTTCATGTTATGTTACTGTAAATAGAAAGGT
AAACAGTATTCAAATATTTAGTTATTAAAATGTTTAAGCAAAATATTGGAATAGTTCATT
CGAAGACTCAACAAAGAAACAACATTTCCACCTGAACTTGCTCCAACACTGCCACCAAGT
GACGAAGCGCGGACATCCGTTTACTGAGGTCGTTGATGACATCACGTCGTCGTGGTAACG
CCAAGGTACTTCCCCCACCTGCTTCAAGAAGATCTTCGTATAACCACTGGAACCTCGTCA
CCTGCGTCAGTGATATCCAATTATGAGTCAGCAAAATTGAATTATGAGTCAGCAAAATTA
AACTATGAGTCAGCAAAATTGAATTATGAGTCAGCGATATTAAATTATGAGTCAGCGATA
TTAAATTATGAGTCAGTGATATTAAATTATGAGTCAGCAAAATTGAATTATGAGTCAGCA
AAATTGAATTATGAGTCAGCAAAATTGAATTATAAGTCAGCAAAATTGAATTATGAGTTG
GGAAAGTCAAAAATGGTAAAAATATTACAGAAAAAAGGATTGCAAAGATTTATGTATAAT
AATATAGAAACTATAGGAAAAACCACACAAACATTTCTGTTATAAAATTACAACATATTT
GACTCTGTATGTGTGAGGTCCTGTACTATAACATGTCATGGGAAGTGGGATTCCTCTCAT
CTACTTTTGCATGCCCACTAGCATGCCCTCAATGGGGCCTCACTCATATATGGAATAAGC
CATAAACCATCAATTATGACATCACACCTGTAGTTTAGCCCGATGTAAACTTGCACGAAC
GGACACGATGTTTGAATCGAGTCTTCGAGCACGATCTAAATCTTTCCACGTTCGATTGAA
TTGGTAAACCAACATCAGAGGTTTCGCGAGTAAACTCTGGGGGGAATGTTATTAAAGCAT
TGCACAAATTATTTAAATATGTTCTGTTGTTATAGTGGCTTGGAAAGCAAACTCTTTGAA
AAAATGTTTATGTGTAAATTATTGTAGGTGTTGGGGAAATATTATAAAAAAGGTCAATTT
ATTAAAACTTTGTTATTGGTATATTGGTTTTAATATTTATGCCTGAATTAATGAGAACTA
TGTGAATATTATAAAAAAGTGGTTGTTAAATTTATTCAAACTTGTTTTAATGTTATGTTG
ATTTCACACAAACTCTTGAATATAAAATCTTAAAATATAAAACTTAAGTCTCTGCACAAG
ACAGAAAGCGGTGTAAAAGATTCCGTGCCAAATACACACAGTCCTACAATGGTAGCAGCA
TCGAGCATCGAGCCAGAGATTCCGTTTACGATGCAAGCACCTCACCACAGCGCAGGTCAA
ATATTTATAATATTTCTATGAAAATACCTGCGAATATTTAGTTTCGACCGCAGCTTTGCA
AATTTCCTCGACTTTAACAACTTGGTTGTTGGACACTGACATCATGAAGGTACCGAGCTC
AACACCGAGTAGTTCAACGTATCCACATAACGCACATCCTAACATCTGTATGTGGTGTAT
GGAATATAATGGGAAAATGTGGAAGTTTACGCACATATATATATTAACAATATATGTGTT
ATAGTATATGTTTTTAGGGGAAATAAACAGAATATTTTGTATTAAAACCAGGGGTTTAAA
ACTTCTTATACCTGTGTCCATCAAGACACCTTTTTATAAAATCTTAATTTTTTAAAGAAT
GTTTAGCGATACCAAAGATTGGTTTTGGCATTGCCAGGAACTTATGTTTCCAATGCAATC
GCAAGTAAATTTATGAAGTAATTGACATTTTTAACCAGAAGAAAGCAAACCCCCCGGGAT
TTGCCATATAACTCATATAAACATCAGAAAGGAACACAGATTTAGGGCTCCCATATTTCT
ATGTATTGACGTTTTCAACAACCTCCCAAACCCTCCAACCAGAGATACGCCACTTAACTT
ATAGTATAATCACAATTTTAAAGTTTCCCATAATTCCATTTAACTACCATGTTTAACAAA
CCCTCCACAACCCACCTCTCCAGGAATTCCAATCAACAACTCTTGCACAAAATACGACAC
AAAATGTTTCACAGGTTTCGCCAACCTTTCTTCAGTGTACAAGTTCTTACTCCCCATGTA
ATGGTGGCCTATTATAAGATTTCCATGAAATTATCACATATAATAATGCAATAGCATTTT
TTTAAATTCAAAATTAATTCTTAATTATAAAGTCATCATAAGTTCTTGGTTTGAAAGTTC
AATATTTAGCAGCCCTCATCCCACATGACAGTTACCTGGCCAGCCTTGTAGGACCTTACC
CATACAGAATGTGGTTACAAATTCATTTGAAATAACTTTTTGTAATAATTTACAAAATTC
ACATTATTTAAAAACCATGAATACAGAAATACGACCCATATAGAACAGAACTTTAACAGA
AGTAAAATAAACAGAACAGAAGTAAAATTTAGGATTATCTGAAAACATAAATATATTAGA
CATCTAATATTACAATACGTACCTCCAGTTGTATTCTTGCCACTAGGTGCTGATCTATCC
ACCACGAACGCACGAGCGTTGGAATGACAAAGAACGAAGAAATCGTTCATCGCTTGTAGT
TGTTTCGCGAATAATAAAGCTTGGAGTGCTTCGTTGGTGGCTGGAGGGGGTTAAACATAT
TTAGATCGTTTCGTTTGATATGAAAACTTACAGCAAACAAACAATTAAGAGAAATTCAGA
ACTTTATTAAACTCATTATGAGTTGTATAATAAAGTGCAATAAAGTCTAAAAGATGAATA
AATTTAACTTGTCTGCATATTACAGTGCAGGGTGGCAGGATATTTTATAAAATGTCGTAA
ATTTTTCAAAAAAAAAACACATGTCATAATACCAAAAACTATAAAAGTAATGATCCATTT
TCACCTGATATTTTTACATAATAAAGCCCATTATTACCTGACAGCTTCTTCAGCTTCTGC
AGTTGCATTGGTTCATTCAAACAATCCACAAACGTCCATTCCTTGGTGACGAACCCAGAT
GCCAACAAACCATCTCGTGCGATGAGCAACGCGTTGAAATCGTTCCGTGCCGATCTGAAT
AATCCGTCAAATGCTTGTAGCAACATCTGGCCTGCTGTGAGGCGTTGTTCGTCTGATCGT
TTCTACGGAATAAATATGATATTTATGTTCCTGCTGTTATTGTTGCATGGCACAATGTAA
TAACTGTTTTGGTGATAAAACTGGACGATAATCACACTATGTTAAATATGTTTATTTGAG
AATCATGTTCTGTTATGCTTCTGATGTCCTGGTATTACCAGGCATAACATAATTGAAACT
AATCTTCTGGTTAAAAGCATAAACATTATTGTACCTATGATTTATAGGCATGTCTGACAT
AATTTGATTAAGTTTACGAATGGCAGACATCCTGACTAATATGATTAAGTTAAGGGGCCA
ACTCCGGCCAAAACCCATATCCATCAGGTTCCTTGTCATAGGATCTCACCCTTATAGAAT
ATACCACTAATATGGAACACTCACCTGTCTAGAATCCTGCAGCAGCTGCGTATATTGTGG
TTGTAGTCGTTGTACTTCAGCCAACGCATCCTCGTACGCTGAACTCGTTCCATTCTGTGT
TCCTTGGTTGCGTAAGCTTGCCATTAACTGGAATATAGACATCATAATAAGAAAAGATAC
TCATAAATATCCTAAAAATAAACATATTTTTTAGGGGTTACTTTTAAAGATTCCTATAAC
AGTTGAGTAAGTTAATATCACACTGTGCCACTGCGGCGGCCCGTCATGTGTTTGCGCAAA
GCGTGTGTGCTTTTTTATTACAATTATCTGTGCAATAAATGTAATAAGTAAAACTACTTT
AATGGTAAAGGTTAATTTTAATACACCAATATTTCAGATGCTCTCTGGTATATTCAAATG
GTAAAATAGAAATCACATTTTTACGAGAAGAGCAATTTCAAGCATTACTTTATTACTGGT
AGCAACATCAGTAGAATATAAAAGGTTTACTCCAAATCTTTCATACAAGTTTGTGAATAA
ACTCCACTTATTGTAAATATGTTTGTTATAAAGTTTATTTGATTTCACCTGCTTAGTCAG
ATCATCTATCCTTACACCGTGCACGATTCCACTAACAGCAGCAACGAGTTCCACTACAGA
TGGTTCCTCACATTGCAACAACTTCACGGCTTCAGGTACGATTATGTTGCGGAAGTTTTT
AAACAATTCCTGTTGGAACAAAAAGAAGGCTTGAAAGAAACATTTGCGAAAAGGATAATT
TTCACAGCTAGCCATTTTTGCATGACTTTTTAGCTGTATATTCCATTCTATATTGTGAGG
TAGGTAGGTGTGCAAGTGGGTACGAGTTTTTGTTCTAGATTGGGAGCATTGTAGGGCAGA
GTTAGTAATGCAGTTGCTGAGTAAAACCTCCCTACAACATGTATTGGTTCGGGTGCGGCT
TAAGATATTTTACAGGCATAAATAAGATGGTTATAATAGATTAAAGCCAATGAGATTTTA
TTCACCATGGGTGAAGTCCTGAAGCATGACGCGCATGGGAACTGGGATTTAGGACAGAGT
TGGTCCATTACCCGGACCACTTAATTTAGTCAGAATCACTACTTAGACCTATTACCTATG
CCACTAAATTTACAGACTTAAACAGAGTTGACCATATACCGAGTAATGATAAGCTAAAAT
AATGAACCAACCATCAAACTTACAAGTAACGTTCGGTAAATATTATCTGCACATATCACG
GCTCTCGTTGCCTCCCTTGTAACACTAGGTGGCGTATCAGAGGTCGACGAAGGGTTGAGC
AATCCATCGGCCAATCGCAGAAGCTGAACCATGTTTGCTGCATGCCGGATTGGTNNNNNN
NNNNNNNNNNNNNNNNNNNNNNNNNNNNNNNNNNNNNNNNNNNNACATATTCTTTTAGGG
GTTATTTTTAAAGATTCATATAACAGTTGAGTTAATATCACACTGTGCCACTGCGGCGGC
CCGTTATGTGTTTGCGCAAAGCCTGTGTGCTTTTGTATTACGTTTATCTGCCGTATGAAT
ACCGCGTTTTGTGTTCAGCCGCCCTCTAAGTTTACCGCTCGCAATACAACATAACGCAAC
CGCTACAACACAAAATTTTCAAAACTTGGAACATTATAAGATATTGCTTCATATGTAAAC
TTTGATGTGCAATAAATGTAATAAGTAAAACTACTTTAATGGTAAAGGTTAATTTTAATA
CACCAATATTTCAGATACTCTCTGGTATATTCAAATGGTAAAATAGAAATCACATTTTTA
CGAGAAGAGCAATTTCAAGCATTACTTTATTACTGGTAGCAACATCAGTAGAATATAAAA
GGTTTATCCCAAATCTTTCATACAAGTTTGTGAATAAACTCCACTTATTGTAAATACGTT
TGTTATAAAGTTTATTTGATTTCACCTGCTTAGTCAGATCGTCTATCCTTACACCGTGCA
CGATCCCACTAACAGCAGCAACGAGTTCCACTACAGATGGTTCCTCACATTGCAACAACT
TCACGGCTTCAGGTACGATTATGTTGCGGAAGTTTTTGAACAATTCCTGTTGGAACAAAA
AGCTCATTAAAGGCTTGAAAGAAACATTTGCGAAAAGGATAATTTTCACAGCTAGCCATT
TTTGCATGACTTTTTAGCTATATATTCCATTCTATATGGTGAGTTAGGTAGGTGTGCAAG
TGGGTATGAGTTTTTGTTTAGACTGGGAGCATTGTAGGGCAGAGTTAGTAATGCAGTTGC
TGAGTAAAACCTCCCTACAACATGTATTGGTTCGGCTTTAGATATTTTACAGGCATAAAT
AAGATGGTTATAATAGATTAAAGCCAATGAGATTTTATTCACCATGGGTGAAGTCCTGAA
GCATGACGCGCATGGGAACTCGGATTTAGGACAGAGTTGGTCCATTACCCAGACCACTTA
ATTTAGCCAGAATTACTACTTAGACCTATTACCTATACCACTTAATTTACAGAGTTGACC
ATATACCGAGTAATGATAAGCTAAAATAATGAACCAACCATCAAACTTACAAGTAACGTT
CGGTAAATATTATCTGCACATATCACGGCTCTCGTTGCCTCCCTTGTAACACTAGGTGGG
GTATCAGAGGTGGACGAAGGGTTGAGCAATCCATCGGCCAATCGGAGAAGCTGAACCATG
TTTGCTGCATGTGGATTGGACGGTTTGAATATTTAAAATTTTAATGCTGTAGGCATTTAA
CTAAAGGTACTTTTTCAAAGTGGGTTTCCCAAATTATAGATAACAAACGGAAAACATCTG
ATGATATGAATATACTGGATTGAAGATTGGTTGGTTCGATATTTTAAACATTTAAAATTG
GAGCCTCATCAAGGCTTGTGTTACTTTTACTTTCTAAAAGACCATTCAAAGTAAATTATA
GTGGGCTAATTCTTTGGTAATTCAGACCAACATTTCCTATGTTTGACTAAAAACAACAAC
TAAAAAAAACTGGATTGAAGCCTTAATTATGTCTAAATCAACCAATAAACTTACAGAAAA
GTCCGCACAACTCCTCCAGGAACCAATCACCTTCCTGGGACGTCATATCAACCAATCGGT
GACCAGAATTAGCAGCAGTGGTTTCCATGGTGATAGCACGTTGATCCAACGCACATAACA
GCATGGTGAGGACGCCCGTGAACGAACCAAGTCCTTCCAATCCATGGTCCTGTGTGTGGT
GGGGTTAATATATGGGGTGGAAAAGCAGTTTTAAATTAACTGCATTATTTATAAAAAAAA
CGTTGTGAAAAATGTTGTGGAACACTAAAGTTAGAAAAATGTTGTGAAACACTAAAGTTA
GAAAAATGTTGTGAAACACTAAAGATAGAAAAATGTTGTAAAACACTAAAGTTAGAAAAA
TGTTGTGAAACACTAAAGATAGAAAAATGTTGTGAAACACTTAAGTTAAAAAAATGTTGT
GAAACACTAAAGTTAGAAAAATGTTGTGAAACACTAAAGATAGAAAAATGTTGTAAAACA
CTAAAGTTAGAAAAATGTTGTGAAACACTAAAGTTAGAAAAATGTTGTGAAACACTAAAG
ATAGAAAAATGTTATGAAACACTAAAGATAGAAAAATGTTGTGAAAAACTGGGTTAAACT
ACAAAATTTTCCATTAAAGGTAGAAGTTAAAAATATTAGAAAACCCTGCACTATATTATA
ACTTACTTGAACAAACTTAAGGATATGTTCCTGCGACGTTTGCACCATCCTCTCCGCTTC
CTGCATCCTCCCTGATATAACCGTCTCCCTACTTCTCCTATCCATCAACTTAACCAACCC
CCCGTTAAGATCGGTTGCTTCACGTTGAAGGGAAACGTCTTTAACAGCGGCTGCTCGAGT
CTGGGGGGTGTGAAAGTATTAAATTATAAAATAAATAAGACCAAAATCAATAAAAACTAA
GATTTCAATCTAAAACAATAATGTCGTTTATATTTTATCTTTTAAAATTTAGGCAATCTT
ACTCCCTCTTGAACGTTTATGGTTAATTAAACAAAGATTCAATATCATTATTATGAGTTG
CAATGTGCCAAAGTATTGATCTGGGTAAAAAGTTACTTACTTAATTAAAAATGTTTTAAT
TATAAAAAGTTGAATATTTATGGATCATGAAAAATAATAAAAAAAATCCCAAAAGAACTA
TTTTCATGTTGACTTTATCCAAGATTAACACGAGTTATAAACCTGCATAAGGCACACTTT
TAATAGGTGCCCTTACCCATATAATATAATAGGGTCGCAATCGTTTAAATACCTGAGCAA
GAATTGCTTCCTTTGAGCTGCAACGTTCGATTTCACTTCTTATCGACGAACAATTCAAGT
CCAACAACCCGTTAACCATTTTCTCCAATCTATCGCTCCATACTGCCACACGGTGGTTGC
GTATAGCTGCCACTGGAGGGAAATGAGCAGCAACAGCGGCGTATTGGCTGAGCGCATCGA
GACACGATCGCATGGCGTGTCGATGTTGGTCACCGACCGTCACCAACTCTTTCTCTGTCT
GTGGGGATTTTTAAAACAAAGGTCCTTAAACTTTATTAGAAACTTTGTTGAAAATATTTT
TTAAGTTTTTACACGCATTAAGTAATGCATAATTAAACAAACATTGATTGACTTGCAAAT
ACAAGAGGGAATAACCAAACTGATTACACCCTATGCACAATATCCAGTAGTCATTATATA
TGTGTAGTTTAAAAAGGTGTGTTTTAAACTGAATTATCATTATAACATAAATAAAGAGCT
TCACGTACTTCATGTATAGGATTTCTAGGTAAGAGCAGAAAAATTCTATAACATACACAG
AAATATTTGGACTTTTAGTTAATAAAGAATAAAGGATTTAAATAAAACAACTTAGTAATA
ATTCACACCACTCACCATCTGTGCTTGTGAAACCATGGTAGCTTGTCCTGCGCTATGTAG
GAACTTGGTTGCATGTTCAAACGCACAAGGACCAAGATCTAACTTAGTTGCAGCCTCAGT
GATTAACGCTGCTAACTCAGGACTTTGTAGAAGAGCGTTTAACTTCATGAACCTCTTCAT
GTTTTCCTCACATACAAGGATCTTGTCCTAATAATCATGGAAGGTATTATATAATAGGGT
AAACAGTCACTAATGGGATAATGAGTTGTCCAAAATGCTTATGTCACGCCCATATACAAA
AGGTATCATAAACATATTCATATTTTAAAACTTTTTTAAATGAAAAAGAGCCAGGTTTAT
AAACATGCATCATACAATAGATATCATATAACATACAATAGACATCATATATTACCTGCA
GTGTGGTCAAAGTAGCTTCACGCTTGGCTTGTTGTTGAACTTGTTGGTGCCATCTAGTGG
GAAGAGTGTTAAATGGATGTCGAGTGTCCGACAACGCGCATTTTACCAGGGATTTCACTT
CAAGCAGATTCTGTTTTATGAAAGAAATTAGAATACTTTGGTGGAAAATACAAAATACTT
AAACAACTGTTTGTAATCAACAATTCTTTTGTTTCATGATAGTCAAAGTAATTATTTTGT
TATGAACTTTTTATTTTGTAATTAATAAGGTGAATGTTTTCTGATAAATAACCTAAAACC
GGTTGGTCATGCATATTATGAACAAACATATTGTTACTTCTGCTACCAGGCCTAATGTAT
ATGGTCCATCGGCTCATCTGGTATGAAAAGACATCACCACCTCCTATTATGACATCACCA
TCCCCCATTATGACATCACCACCCCCATTATGACATACCTGTATATTCTCATTCATATCA
ACATTGCTTTTAAAATGAGTTTTGTAATCGGTGAGTTTTTCAACAAGATCTGGAAGAACT
TTTAACATTTCGTCGCGATTTGTGAACCAGCCCTGTTGATAACGAGCATCATATTAGTTA
AATACACCATAACAACAAGTATATATATAAACATACACTCTGTTTATATATTGGTAAAAA
TTGACGCACTGTAAGTTTTGTATTATACATTATTTGTACACAAATATAAAAGTATGGAAT
ACCTACAGATATACTATTTCCATTAAAAATATGAATTTATAATATTTTTATATTAGATGT
GATATTTATAATATTTTTATACTAAATATTTATACTATATCTATCCCACCTGTTTCATCT
CCGCCACTCTTGACGAAAACAAACTCCTCGTGATCTCGCGTTCCATGTCTTTCTTTGTTA
GCTTATCCTCATCTAGTTTAGTGGGTGCTTGTTGCCCCCCACCCCCATATACAGCCCCTG
CATACCCTCCTTCCACTGTGCCTGGTGAAATATATCATGTTTCATGGTGATAATACAGTT
AAAATATATCATTATCATGTTTCATGGTGATAATACAGTTAAAATATATCATTATCATGT
TTCATGGTGATAATACAGTTAAAATATATCATTATCATGTTTTATGGTGATAATACATGT
TTGATAAATACCTAAGTTTTAATACTAAAAATCGGTCGTCAAAATTGTCAGCCCTGGAGA
AAAAAAAATAATCATCTACAAAGTTACATACATGGCAACTTAGGCATGAGTGTATAAAAC
AGAACTCTGGGGTTATAAAGACTGTCGTTATTGTGCCTCGCGATAACATAAACAAGCAAA
TCATGAAGACAACCACGTTAGAAACAGTTTATATGAACATGAAGTGCATAGTAATCACAG
TTTCAGTGATATTAGCTAGAGCCCCAGTGGCTTAGACCTTACATATACATATGCTACTAT
TATANNNNNNNNNNNNNNNNNNNNNNNNNNNNNNNNNNNNNNNNNNNNNNNNNNNNNNNN
NNNNNNNNNNNNNNNNNNNNNNNNNNNNNNNNNNNNNNNNNNNNNNNNNNNNNNNNNNNN
NNNNNNNNNNNNNNNNNNNNNNNNNNNNNNNNNNNNNNNNNNNNNNNNNNNNNNNNNNNN
NNNNNNNNNNNNNNNNNNNNNNNNNNNNNNNNNNNNNNNNNNNNNNNNNNNNNNNNNNNN
NNNNNNNNNNNNNNNNNNNNNNNNNNNNNNNNNNNNNNNNNNNNNNNNNNNNNNNNNNNN
NNNNNNNNNNNNNNNNNNNNNNNNNNNNNNNNNNNNNNNNNNNNNNNNNNNNNNNNNNNN
NNNNNNNNNNNNNNNNNNNNNNNNNNNNNNNNNNNNNNNNNNNNNNNNNNNNNNNNNNNN
NNNNNNNNNNNNNNNNNNNNNNNNNNNNNNNNNNNNNNNNNNNNNNNNNNNNNNNNNNNN
NNNNNNNNNNNNNNNNNNNNNNNNCCTGCATTTATACTACTCACGGTTACTGGCTTAAAA
CTATACCGAGAGTAAAAAAAATATTCGAAAACTTTACTTTTACATTTTGTATTCTGCTTT
GTGCTAAAAATGTGCAGGGGATCGTGCGCAGACGCGTGCCCTATTTAGAGAGAAAAAGCG
AGTGTTTCTTTATCGACGATCGGGAGCAGACGCGTGCACTATTTAGAGAGAAAAAGCGAG
TGTTTCTTTATCGACGATCGGGAGCAGACGCGTGCACTATTAAGAGAGAAAAAGCGAGTG
TTTCTTTATCGACGATCGGGAGCAGACGCGTGCACTATTTAGAGAGAAAAAGCGGGTGTT
TCTTTATCGACGATCGGGAGCAGATTCGGTCGCGAATGTGAAGAAGTTTATCAAAGTGCG
CGTGTGCCATAGAACCGTATCCGAAATGATTAGCGTTGCTATAAAGCATGACGATTAATT
GAATTAAACTTATTTGTTGCAAATAGTCTTTAATTCTTATCTCACAAATTGCGCAAGTTC
TTGCTAATCGTATCTATATTGTCTGTGAAAAAGTTCGGTTTTTGCCGAATCTTTACGCAC
GATTCGGCCAAAACCGAATCTTTGTCAAAATCGCTGATTCGGCCGAATAAATTCGGCAAA
CCGAAACTTCGGTACATCACTAGTAAATAATATAAAATCGGGTGTTGGGGTAATGGGCCA
AGTCTGGCCTAAATCCCAGGTCCTCACATACCTCACCCATACAGAATAGAAATAATATAA
TAAGAAAATAGTCTTTGAATGGAGCAAAACAACCGAAAGTACAACAATAATAATAATAAC
AATTAGATAGTTTTTAAATAAACAGAGCATAACAACCAACACAAATAACAATAACTTGAT
AAAAACCTGATCTGTTCAATGTTTGTGGAAAAGATTTTCTTGTTTGTTGAATTTTCTGTT
GAAATTTGTTTCTTGAAGTTTTCTAATTCCTCCCAACAACTGAGTTGGCTGTAACATCGG
ATTATCTGCAGATGGTTGAAGTTGTGAATATTATAAGTTTACTAGAGTGTGTTCTGATAG
TTGCGTCACACTTTAACTTATATTGTAATAAATTTATTTTGAAATTTATTAAAGTGTTTC
AAAAAGTGTCTTCAGAATAACAAAAACTGACATTACAACATGAAGTAACTTGGTGCCTTT
ATATTTGATTGGAATGTTGATAATACAAACCAACAATCCTGCCTATGTTTTAACTTAACA
AAGTTAGTTGCGAAACACTTTAAACCCAAATTGCAATAATTGAATTGCTTTGGTATCTAT
ATTAACTTTGTTCCAGCCGCTCTAGTTTAAGAAACCCTATATAACATTAACATATAAATG
ATATTATGATCCAATATAATAACCGTATACAAGCACAACTTATCGAGTTGCTTAATAGTT
GAATAAAACAACAATGGTGGTACCTGTTTCGTAACAAAGGCACGCGACGGAGATATTGTT
TTTCTTCCATCACCGGGTGGAGCTGCATCACCCGAACATTCAGAATTCCTCCGAACATTG
AAGATGGATTTGTATTCCTTCACTGCGTCTTCGTAACTAAATGAAAATATTATGTAATAT
GAAAAAATGTGTAGCAATCAATTTAGCCAATAAACATTGTTGTTTTACAGATAGTGATTT
AATAACAGATTAAACAGTGAACAAAATAAAATAATTTCTTTTGGAATCCTATAATTAAAA
AAGTACTACAAGAACTGTGGAATAACCATTGGTACAAAAGTATAAAAAGCTAAAGTATCT
TAAGTATTGGCTATTGGGTTCGAAGCTCAATATTGATATTATTAACTTTGAGAAAAACAT
TTAAATGGACATTGCTCCAACCCAGTGATCAGTAATGGGTTATATATAAGCCTAGTTAAT
GGCCGACTCTAACGTCCCATGTGTAGGACCACACCAACATATTATATTTAACTTACTTTC
TAGCAGCATCATACTTGGCTACTTTAATCCACCCCCATTGTTGTTTAGGACCGTTCAAAC
CTCGGCACCAACGATGTAATCCATCCAAGTTTTGTGGTGAACCAAGTCTAACTAACGCTT
CGGTTGTCATGGCTACAGCTGATTCAAACTCAACACCCTGAAAAATATAGAGTAATAAGG
TTGTGGGGTAATAGGCAAAATCTCGCTTATATACCTTCAAAGAGCAATGCATCATCCATG
TAATTCTATATACTTCTTTAAGTCATCATTGTGCATAAAATGAGCTATTTTGAGCAGCTT
TTTTAAAGTTATTTTTTACTATTAGGAGAATTTTTATTACTGGGATTTGGTAAAGATAGC
GAAATAGTCATGTGGTAGTTTGCAAATGAACCAAAGACATGACGGTTTAACAAATGAGGA
AATAAACAATTATGAATGGAACCACATAAGGGCAATGAGCTTACTCTGTAATATATTTTA
CGCCTCCCATAGGCGCCTAAGTTTTGATTATCCAGGTTAGGCAAACTCATAGTTCTAAAT
ATCAACTACTCATATTTATAAAATACATAAATCTTTTGCGTTTGTTTACTTCTTTGTGAT
TTCTAACCTGTCTCCTAACCAGTATAGAACAGATATATAGGTACATAGTGGTTAATATAA
TAAGGTAAAGAACTTAATGACCAACTCACAGTTGTGTTATTCTTTGTCTTCATATCATGC
AGTATAGCTTGGCCATGCTGGAAGGCCAGTGTTTCCAAACCACTTGCTAATGAGATGCGC
ATCACTGCAAGTCGTAACCTGTTCATCCATTGTTCACATGTTTGTCGGTTCGTGTAGAAG
AATGTACGGACTGCCTGTTGGGTTAAATGGTTACACTAAGGGTGAACTATTGGTGTAATG
TTTGGCTTCCTGGGGTTACAATTGGGGTGGATAAATTACAGTAAAAAACAGACTAAAAAA
TAAATTAAAATATACAAAAAATACAGCAAATCAATGTTCCTAGAAAAGTGAATAACAAGA
CGACATTATATGATCTACTTTCACAGCTTTTCGCCTAATGCAACTTCTACCCTGCTGCTA
GGTTTCTATTACATATGTTGGCCGATTACACCCCCTGCTAACTATATCAAGCCATTAACA
ATTCAGCAAAACCAAATAAACCATAAAGGAGGGGTGTCTGGGGTTAGAACAAGGTTGTAC
AACATATGCTAAAAAACGTAGGGCAAATAAATAATCACTGTCAAAACTGCTTGTAAGTTA
TAATGTAGGTAACTTATTTATCCTTGCATGAGGGGGGCGACAGTCGATATAACATGGGTG
TTCTGTTTCATACACCTCGTGTCCGCTTACAAGTTACCACATATGAAGCAAATAAATGAT
CAGTGTCAAAACCTCGAAAGTAAACATACCTTATTTGGTGGTTGTATAGCAATAGCACAT
CCTTCATAGGCATTGTACAATAACCTTTCAAGATGGTCAAGGAACTGTAGCAGAAGATAC
GGTCGTTGTAACGCTGGCCATGTAGATAGGTGGGTGTTGTTACGTGGGGAGCCCGGGGGG
AGTTTCGATTTCGTAGATTTTGGAATATTTGGTGGACCAGAGTTGAACAATTTGTGTTCA
AAGTCACGAATGGCACCTGTGTGTGTTACAAGTGGTTAGTTTATGCCAAACACATACTAA
ACTTATGTGAATTATTATAAATTAAAACAGATTTATAATATCGGGACTATATTAAAATAA
TAGGCAAAAAAAATAATGACATTCTTGTTATTTTAAGCATGAAAACAATCTTGCAGAGCA
TTTTATATTCCTTTCTTTCTATTAGCAATACTTTCTTAGTAAAGTAATTTTAAACAAGAT
CCGTTTTTTATTAATACTGTTAATGTAATACAAGCCACTATGACATCACAATTTACCTTC
AACCCTCTGAAAAGTCTCAGGAGGTCGTCCAAGTGGAGTACGTAGTTTGTTTACTACCAT
GTATTCGGCTGCTCTCCATAATCCAACCCAGTGTATATATGACATGTCATGTGATGATAA
TGACGTTAATATACATAGAGGTCTACTACGTAGCACTGGTGGTTCCGGTTGACTGGTTTC
TCTACGCTGACTGCTCCAGTATAATTGTTCAAGCCAGTCATCAGATATTGTGTTTCTGTG
TAGACATCACAATAGGTTATTATGATGAAATAAAGTACTTTGTTGCCATGAATTAAAAGT
AAATCAATGTAGGGGCTTGTTTAAGGGGGTTTAAGGTGGCTTGGCCCCCTTTTTAAACAT
ATTGCCTGAAACAACCATGATTCGTTGCATTGCACATCAGGAACATATATAATACATATA
TGAGGAGATCCCCTTGTAGAATGGAAGCAGCATCGAGCCTTGAACCCGTACCCACCGGGC
TATAAGGCAAGCACTCCTACAACTGAGCTTCACTACCTGACTAAATATAAAATAAATTAC
CTTGCAGTTAATGGTTTCAGCATCCTTTCCATAATATCCTTAAAGTGATGCGCATGAAAT
GTACCAGTGTTGCCAGATTTGTTTGAAGTCGATCGTTTCACCAACCACGCCTCCCGGTGG
CCATATTGTGACAACTGACGAACGCTTGATTTTGATTGGTTTGTCAAAGATGCGTCACAG
TATCTGTGCAATGGAAAGTTACAAACAAATGTTTTAATATAAATGATTTGTTGCCATTGG
ATGTCAATTTAAATAACTATTTTTTGAATTCAAATCTCGCTCAAATTGATACTGAATGTC
TGTCGTACCTTCCTTCTAGAAAGTTTCTCGATATACTTCACAAATATATGGAATAGCAAG
TAACATGATGTTCAAAACATGAAGCATGATTTTTAAAATAAATCATCCATATTTTTATTA
TTTAATAGAATAATATTGACCAAAGACAAAACAGTGTGATACTATTCTATATATCCGTAC
ACTGTGACAGTTTATAAATAAATAACTAAATATTAAACTTACTGTAAAACCCGATCCACC
GGTACGCACAGCAATAAATCCGAGTAATTGTTGCGTAATAATGTGTTTGATGACCAAATA
AGTATGAAACAACATTGTATTGTGATGTCATATATGATAGGTGATGTGGAAGATTGGATT
GCTGATCGAAGACACTTGGATGCAAGGATTGATTGAGGGATGTTGTTTTGCATCGCTGGG
AGGATAACAAGTTGCATGACTTTTTAAACTTATTAACAATTTAGTTTGTGTTTTTTTTAG
GGAGGAAAAGGTTTAAAAAAAATGTTTTTTTAAAAACTAATTAACAGTTTAGTCGCAAAT
AGATCCAGGTGCCAAACCTGGGTAACAGGGGTGGGTAAAGAGGTTAACACAGTAACTTTC
TGCACTGTTTTCATCATTAAACATTAAAACTGTTAATATGGGAGTAATTATTAAAATGCA
GAGAAGGTAGAAATAGTTAGACATGCATTCCTTGGTTTAAAAGTCTTCTGATTTATGAAG
AGTAGAAAAATCAAGGGTAAGTCTGTCCACCCTGCCACCCCAGGTTTGGCGCTTATGGGT
AATATGCACATGATAGCCACACACCTACCAGCAAGATAAAGTAACACAACATGTTCAAAA
TCTTACCAACAACAGCCACAGCCTGCATAAGGTCAATGAACTGCTTTAAGTTGAATATCA
CGGGATCCTTGTTTGTTTTCAATCTTTCCAAGATATCTTCGGTCCAATGTAACAACAGTG
TCCTGCAGTTGTACGATTATGTCAATATATTTCCATGTAAAATGTTGTATATATTGTTAG
TTATTTTAACCTATATTCCTTTCATAGTGACTTCTTTTGTTAGTTTGGTAAAACAAAACA
AGTTTTACACCGATGTTACTGAACTTTAAAACAGCCTACACAACCCCAGCTCTGAAATCC
TAATGAAATTTACCACCAACCAATTTCTTCGACCTAACATTGAAATTTAGATCAAGACTG
AACAAAAAAATTCTTTCTGGATAAAAAACTTTAAAAATCTTTTTTTTCGCTGTTTTTTTA
CTTAAACCTAAATACCTTTTTCTACTAAACCTTTTTCTTAAACCTAAAAATTTTACTTAA
ATCTAGTTATTCCCCCCCACACCAACGAACCTTGCATCAGGTGAAGTCGACTTCTCCAAC
ATCAACTTCCTCACTGTATCCAATATACTTGGGAAGTGGAGGTGGGTGGCTGTGTTAACA
TTATCGATGAAACTGGTGCTTCCCCCAGCCCCAGGGTCATTGGTGGGGGCTGGGGATCCC
CCTAAGAAGCTACTCACAAAATTCTTGTGTCTGTAAAATAGAATGGACTTATTCAGAAAT
TTAACACATACAAGCAATAATATTTGTATAACTTTTATTATTGTAGCATGTTCAATGGTT
TAATTTAAACTGGTATACACGTTCTAATAATATTTATTTAACTTTTATAACAGTGGTATA
TGACAGCTGTACCTTTACCTACTAGTAGTGGCTTTTTAGGGATCAGAGAACTAAAGTGGG
GGTACAGAGACATCAAGCTAGTATTTACTTTTATGCGTGATAATTACAAGATACAAAATA
ATGAGCCGATATTTATGTGGGCATGGTAAAAATATTCAAGGATTCTGCAATTTAAATGTA
TATTACAAAAGCTATAAAAAGCATTATGAAAAATGAAAAACTGAAATTAATAAAAGATTC
AGGTCCAGGGCCCAAAGGTGATGAGTAAATTGGGTCTGCACCACTGAGTCTCCTGATGTA
CCTTGTTGTCTGAATACTACGTGCATGTTTTACCTTTGGCAATGTGAGTACATGACATGT
AGTATTGAATATTGTAACGCGGGATGAAGCATGGACAGATGTTTATGGACGAGATCAAGA
CCGGAGTGTAAGAATTCAAATATACTTGGTGATAGTGCGTACATCTGTGGGGAAAGAATG
TAAGTAATGTATATATAATATAACCTTAGACTTCTTGTATATATAAGAATTATCCTTAAA
CACAAATATATGGTCTAACTATTAACATAAACAGGTAATAAAAAATGTGAAACAAAATTA
ATAAAAATATTTTCAGAATGCATATAGTGAAAAGAGGAACTTTATAAATTAACTTTTATT
TTTTAAGACAGAAAACAACAGGAGAAAAAAAGTATCAAACTAAATACACGAAAGTGCACA
TTCTAAAATAAAAAATAAAAAAATAAGATACTGTGGTATTCTATACATCAAAGTTACAAA
AACTGTACAAAATGAAATAGCGATAACAAGGCACAACTTATAAAAACAGTTTACTTCAAC
CCACCCCAATAAGTGAGTTTCTCGCATCAGCAACTTCAAGCAACGCCACCACATCGAACA
TCGCTGTCTTCAACAACCTTTCTTCATGGTTGCCATCCACCATTATGATGTCATCGTGGT
TGTCGTGAGGATCTGTGGGGTTTAAAATAATATTATTTTGGTTGGAGCAAATTCATGTAT
TAGAAATGTACAATATACACAAGACCATATGCACCAAACCTGGGTTGACAAGCCTACTCT
ACAATTTTCTACAATACGCTAATCAGTAAACAGTAAAACCAATAAGTTAGATTTGTTTTA
CAGGATCGTATTAAAAAAGAATGACTACGTACTAGTCTTTAAAAGCATTAATCAGTAAAC
ATTACAACCAATAAGCTAGATTTGTTTCCACCAATGTGTGTTTAACTACCGCTACCTCCC
CTGCATTTTAAAAAGATTGGTGCTTATGTACAATGCACAATGTAGAATATACCGTACATA
CCTGTACCAGAATCCTCAGATTTATTGAATGGATTATCGGCAACTACATCCAGCTTAACA
TCCTCCCCATGTATTTCAAGCAATCCATTGATGGCGTGTTGCAACTCACCAGTTACATGT
CTGGGGGGTGGGACACAATCAATTAACAATTATAAAGAATGGCTTTGGTTAAATTTATTA
AAATACAAATTAAAGCACAAAAATGTTTTTTATCAACTATTAGTAGTTTATCAACTATTG
GTTTATCAACTATTGGTAGCTAACTAAAGTAGCATAATACTTTTTCTACAATATTGAGAA
ATCAAAACAATTTTCAAGCAAAGCAAATTTACCCTACAATAGAACACTAGAAACCATTGA
TGTAAAATACTAAATTCTGCTTTTATTCCAGGACATAATCACACTGGTCACATGAACAAC
ATACATAGGTGGCTTGAGTGTTGAAAAATGACACAAATCTGGGCAACAAGGACCTCACCT
ATATACAATATCCCAATTTACTTACTTATAAGCAGTTTGTAGTAGAGGCACGCTCTTAAC
AGCCAAACACGCTTGGTACAACGCAAGCAGCTCACTGGTGAGCAGTGGGTTACGTGAATG
TTTCAATGGAAGCAACCTTGAACTTGGACCAAGCAACCCTTGTATAAACCATGCAGGTAA
TGCTGATCCTACTTCCTGCACCATCTATAAAGGTTCAAGGTGTTTAAATCATCTATTTGA
TTTATGATTAAGTGTTTGGTACAATATTTATTTAGGTCGAAATTTGTTAAGTTAAAAAGT
TTTTGAAGAAGTATTCAGTTATTTGGGATAAAATTTAATAGCATGCATAATTGTGATTAC
TATGTTAGGCTACTACTCTATTAATATTTCCTTAATAAATATATAAGAAATAACATTCTG
TGGGGCTAATCTTTGGTGAGGCACACTAGTGACTCTGGGCACACCAGCCGCATGTGGAAA
ACGTGCTATTTAAATGTATCGAAGCGGTCTGGGTGTTGGGGTAATGAGCCAAAACTGGGG
TAAATCCTCGGTCGCCGTCTCCTTGGCAAGAACCTCACCCATATAAAATAGACTTTTTAT
AAGTTTATGTCAAAACTGCAAACCATATACCCACCACTGTGATGAAGTCAAGTACAAGTA
GCAACCTCGGTTCGGACCTTGAGCGCTCGACAGCGTGCACGGCGTACGTGAGCAACGACT
CCGACAACATGTCCTCACCCCGCCACTGCACGGCGCCAAGGAGCAACCTGGCACATTCGT
CGGCAGCTCGTGTGACTGCAAGCGAGGCATCCCCGGTTAGTTGTGTGCAAACAATAACTC
GCTGGAGTGTCTGAAATGCAAAGGGTAAAAGTTAAAAATGATTCCTTGAAATTTACGGTA
AAATTATACAAAAAACTGGTAAAATTTGATTTTGGTGGGTCTCTGATTACACTAGAAGTA
GACACTATTTAAACAAGCAAGAATGAAAAATCTTCTGGTAGAAATATTTTACCCTTTGAA
TACAAAATTTGGGCTAAACAGCTTTGCCGTATTTTGTGCATGATAATTGGTTAAGAATGA
AAAATATTCAGGATTGCACAAATGCAATGGTCACAAACAATGCTGGTTAGGATACATTAG
TACCACTGATAAATCAGTAGCACTATCTCCACACAAGCTGTATACCTCCAATATAAATGC
TTCAGTTATAGGAGGTCCATTACTAGCATGGAACACAGGCCCAATGCTACGTAGTACGGT
CGAAAACACCCGCATCAGCGCCGCCATCTTAGGCAAACATGACTCATCGTTTATTGTCCC
ATCATCAGTGACATCACCATTCTGTAGTTTGTGGAAATCCTGTATTATGAAAATTCCGTT
TATTAAACTAGCATTGTGAGTTAGTGGTAAGTGCTTGCTATTACAACTGAAAGATACCGC
GTTCGATGTTCGACTTCAACGCAGTGGTCCTTTATGATTTGTCTATTTTGTCAACCATAA
CAGAAAATAATCACTTTTAAATTACACAAATAAATGTTACCTCACACAAACACATGTTAC
CTCATAATGAGACCTTATCCTTGCTTGCCAAGCAGGGATAAACAACATTCCTTAATTCAC
TCATAGTTATGCATGTAAAGTTATCTGGCTGTTATGTGAGTAATAGATAATACAAAGTTC
ATAATATAAGATAATCATCTCACCTCAGCATATGCTTCCATATCTTCAAGGAACTGACTC
AACAATGTTAGTGAGAATTGCAAATCAGTCAACCAGTGTACATGAAGTTTGATCAGTGAT
TCTAAAGTTAAATGAACATGTTTAAGTTCTCATCGCTTAGTAAGTATTATGTGCAGGGAA
TTTTCGAGAGTTGAAATCTTACACATTGTATTTCTTGTTCTTCTGCTTTTGGGTCGCCTA
CTCTACTTGTGAGCATATGAAGTTGCTTCTCTTTTTGATATTGATATTATTTATGGGAAA
AATTGGCAGTGCATGTATTCTAACAATACATGTCTGCACTACACACAATACATGGTGGCT
TCATACATCTCCGTAGTTTGATAACATTATACACCTTACAAATTATTCTTGATAGCTTAC
ATAGTACGACAACTTATAACACACATGTCGTACTACATACAATACATTGTGGGATTTATG
GCTTCATACACCTCTTTGTTGTGAGTAACCCAGTTACAAAGCTGGTCTTATATTTAATCT
ACAATATCACTGTTGTCTTTATATGGCAAGTTAAAACATTGATGGTTTATTGCTTACGCT
CAACATACCTGATGCAAACAGTGTTAGCGACATACTCTGTGTGTGATCAATATGCCAACC
AACCAAGATATCAACAGTGTCACGGAAATGTTTGGCAAACGCCTAGAAAAAATTAGACCT
ATTTTATTAGATATTTTTAAAAAGCCTTGTAACAAGATATTTATTCTGATGTGGTGATCG
TTTATCCTTTTTACCCAGCTTGTAGGTCACATACAGACAGAACTAAGTATAAATATTACA
TTTACGTTTTATTAAATAAAGTTTTCTATGTTTAACGACTATGAGTGTAACTGTACTTTA
ACATTGGTAATCCAGATTTTACCAACACTAAAAGACAACGTGACAGCTATCACTCTATCC
TTATGTTTATACCTGTGGATAGTTGACAGCAATAATAACAAGTGGGTTAATACACAGTGG
AAGATGAGTTGGTGAATCTAAGTTTTCCAAAACTTGCTGCAGTTGATCCATTAATAAACC
TGTGTGGGGGAATGCATTATAAATATGTTAAGGATGGAAATTGGTTTTGTTAATAGTTAT
TGTGTGATTAAATAAATATAACCATGAAATATAGAAATAAACTTGTTTGGGGAACGCATT
ATAAATATGGTGGTAAAAACAAACTAAAAATTCGTCAATAGTTAAAACTTAATAAAGTCA
ATTCATGAAATAATTCAACTGTAATTCAGGGTTTCTCACCATGAAATAATTAAATATAGC
AATGAAATAAATCATTCTGGAAAATGGGAAAGGTTTTTCACCAAAGTGACCCCCATTTAA
ATCTGAAGGAGATTTATTAGGATGAATATATTATGGTTGCACCACCAGACTTCACTATGT
AAACATACAGGGCATTCATATGAACAATAACACACATAGTCACATACATACCAATAACTT
TTCCATATTTCCTTTCCTCCATGTCAAGTTCCAGCAACTTATTGAGACTTTCAAGCAAAT
AGTTCCTCACATTATCATTGGCGATCGACTGAAATTGTCGTAACATCCACTAGGGGGAAA
ATAGAAATATTAAAAATCTGTTTCAGGTAAAATTACAGCTTTGTGCTGACTTTGATAAAA
ACAAAATTTGGCTTGAAGTTAAAACAGTTCACTAGGAATATTTTAAGCGTGTTTTAGTTT
TTAAACATATTTAAATAAATTCTTATATTGGATTTGGTATAAGTTTCTGCAGCTATCCTA
GCTTTTTAAAGTAACGAACCTATATTCCTATTCACTTTTAAAGTATTGGGTTTTATTCTT
ATCCATATTTTTAAGGATTACATTTTCAGTCAATTGTGTTTAAGCTGGCACCCTAATCTA
TATTGGTTGTATAAATCTAATAAAACAATTTCAAAGCAAAACAGAAACTGAAACTGTAGT
TATTGACAAACCGTTATAACCAATATATGGGGTGAAACAACGTAATGGATAATTTGGATA
GAATACATTTACATCCAAGATAGGACAATGATAAAATATTTCCAAACAATAGCAAACTGG
ATGCACCATAAGTATTGTAAAACGTATACACAAACACAATGTTTTATGACAAACTGAAGT
CTAAATGGTATAGAGCCTATATATACTAATATACTATATATAGTAGGGTGGGGGGAGATG
GGACACCTTTGGTACATAATATTAATATCCAAACATCTTGATTGTGTTTTAAACAATTAA
CAACTGTCTATGGGAGTTGTGAGAATACGTTTTATTAATTCTTTAAATGTTCTTTATTTA
CTACCAAAAGAAAAAATAGAATAAAATGTAAAGGAATAAAGCATAAATATATATCTAAAC
TTGTATTTAGGCATTAAATATTTATTGGATAAACTGCACTTGGTGTATTGATAATATGTA
AGAGTTGAACTTACAACATAAATAAATATTTGATATCAATATTTGAGCAATGACGTTTAG
TATTGTTTACTTTCACAAGAGGTGTGTCAGTACAATGCTTTTGAATGTGGAAGTAGAAAC
TTCGGTCTTTTGGGTTAAACTTTATTTAAAACTTTACGAAAAAAAACCAACAAATTGGCA
AAGGAACAAATGAAAGACCATATAATATACACTTTTTAAATAACATTTATAGCTATTTTC
AGGCGAAAAGTTATTACGACAGTCGACGGACTGTCTATTTACTTTAATCTGGCAATGAAA
TAAAATACTGAACATAAAATTTTACTGTCTTCATTAAAAGCAAGAATCTTTATCAATTTT
TTGACAAACTAAAGAAAGAACTGATATTAGTCCTAAAACTTTAAAGTATGAAATACGATC
ATGAATATCTTTGTTAAATTGGGAATGAGTCAAATGGTTTTAGGAATGAGTCAAATGGAC
CCAAATATAACTAAGACATAACCTTGGGTGTGTACCGGATTAAAACACTGCTGAAATTTA
AACTATAAAAACATCAAAAAGAGACAAAGGTTATTTTACATAGCAATTAAATTTGTGCCT
TTCCTGGACAAATGATTTTAAGACATGTAAACATATTTAATTGTTAAAATTGTAAACTTC
CATTATATTACGTCTTACTTGGAAGAATGGATACGGATCAGCAGAAACAAACTGCCCAAT
CCTCCCAATGATATTCGCAACATCTTTTTGAAGATCAACTCCACTTCTTTCGAAGAATAC
ATCGATTAGTGCGTTGAGAATTTGATCCAAACTTCTTGATATTAACTGGGGGAGGGGGTT
AAGATTGTTAGTAAATTTTTAATACATTGGGGTAAGACGAAAGTCAGAAAACCCAACTGA
AAATTATATAAGGTATAACTGCATTAAATAGAAAACTATACAAATTCCATATTATATTCC
TAAAAAAATTTAAAGTTTAATTCACCTTCATTGATGGGTAAATAAAACCTTACAAATTTG
AAATAAAATAGATGGCTGACATGTAGGGGGTGAACATGGGTAATAAAACCAGAAAAATGT
TTCTTTGAAAACACCATAAACTCGCAAAATTAAAACTTAAAATTAAGCAAAAATTTGTTT
AGCTTTTGTCAAGAATTTATGATTTGTATGCTACGGAACATATATTTATATATGTCTGTT
TTCAATCCTACATTTTTGTTTTCTGTTTTGGAAATGAATTCTAATAGATGAGAAGCAGCG
AGGATTCTTCGTTCCTTGTCATCTTCCCTGCGACACACGCGCTGTATAAGGTTCCACAAG
GAGGCGTCATCACTATGACTCGAAGTGTGGAAGTTACGATCTGGAAGAAAAAGATTTAAA
AAGATGAATGTATATTACTTTATCCTTGCATAGCGGGAAACGACAGTCGTTATAACACAG
GTGTTCTGTTTCATAAACCGTGTGCCAGCATATGAGTTAGTATGTATGTAGCTTTGTGGG
CGAATATTTAAAAACCAGTCTATCATGCATGACTGATAAGAGCATAACATTGAAAATAAC
TGAGGGGTGAGGCACAACGGGATGAAATAACAATATAAATATTGCAATACCTCTGAAATG
TCGCATTTCTGCATCAGAGCTTCTTAACAGCAACATTAAAGTTGCTCTTTTCCAACTTCA
TGAGTAATTTTCAACACTATTCAATACGAAGCACTTTCTTTATATAACTTTTTAATCTAA
AAAGTAAAGACAGTAAGATCTTTAATGAATTACATTTCTATGTGTAGTTAAGATTCATGC
ACAAAATAAAAAAAGCTAATTATACAGACATTTACGCATGTAAAGTAGACTGTTATTATG
TCCACTTTTGCTTTTGCTACGTTTGCTTTTGTAAGAACTATAACGGCCATCTCATAGCTA
AATTAAACCTAAAAATACCACGAAATAAAAACGAAGTCGTTAAATTATCTGAATAACCAA
ACAAAACACATTTACACTCACTAATTGCCTGAAATTGCAGCAAAATAATTGTTTATTACC
TAATTTACACAAATAAAAAAGAACCAAAAATTCTGCGTTGTTAGTTTTGTAAAATGATAT
TTTCTTCGCTGTGGCGCTAGTTCCCTTTTCAAACATAAAAACCGTGCAGCACATTGGGGA
CCGCTTTTTAATTCAACTTAAATAACACAGGTAAATTACTTTTATTTATCAAAATATGTT
TTGTTGTAATATACGATTTTAAAAGAACATTCCTTTTAATCAAAAATATCTTAAACTCCA
AAGAAATCTTTGCCATATTAACAACATCTACTGTATTTACACTATATAAACCTTTTTTAA
ATGAATAACATTCTGTTCACGACTGCTGCAAATTATCTCCCNNNNNNNNNNNNNNNNNNN
NNNNNNNNNNNNNNNNNNNNNNNNNNNNNNNNNNNNNNNNNNNNNNNNNNNNNNNNNNNN
NNNNNNNNNNNNNNNNNNNNNNNNNNNNNNNNNNNNNNNNNNNNNNNNNNNNNNNNNNNN
NNNNNNNNNNNNNNNNNNNNNNNNNNNNNNNNNNNNNNNNNNNNNNNNNNNNNNNNNNNN
NNNNNNNNNNNNNNNNNNNNNNNNNNNNNNNNNNNNNNNNNNNNNNNNNNNNNNNNNNNN
NNNNNNNNNNNNNNNNNNNNNNNNNNNNNNNNNNNNNNNNNNNNNNNNNNNNNNNNNNNN
NNCGTGTGATAACGACTGTCGTTTTCCGGCCACCCGAGGATAAAGTAAGTTACATTCATT
CATTCATTCATTCAAGTATGTTCAACTAAGAACCCATTGCTTCATACCTTTCTGGGTGAT
TACCTATATTCCATATGTTTAGAAGACAAACCAATCAGCATCAACCGAGTTGAAGCAATC
AATATAAAGTGTCTTGCCTAAAAACAAACACACATATTGGTAACAGCATTGAACATTATC
ATGTATTAGAAGTGGAACACTTGCACTGTTGTTTTACATATGGCCTAAAACAGCGGTTCC
CAAACTTTCCTAAAATTTTTGCCTGATGAACCCTTTGCAATTATTTTAAATTTCGCAGCC
CTATAAAAATTACAGAAGGAAAAACCCAAAACCACACCAAATGATAAAACAAAAACTATC
AAATACGGCAAGCTGTTTAATGGGATGGGTGCACTTGTTTTGCCGCAATTAACTCATCAA
TGTTTGGTTTGGTTATGGATCACAATCATTGCTTCATTGCGGTCCCTCTGAAACTGCTGT
ATGGATCCAGTTTTGGACTGCTTTTCTAAAAGTTTGCCAAATATATAGAACCAACACAAA
TTCAGCATATCACAAATTTTATGCTCATTGCAAGTATCAGAATGCAGAAGTATATTTACA
AAAGAACATTCAAAGAAAAAGGGGATTCTGAATTATAGTTGGCCACCATTAGCAAGAAAT
ATAACGTGCAACAAAAAGGACTTGATTATTACTTGGGTATAATACTGTTGTAACTACTGT
GATTCTAAATACAGAGCATTACTGTTTCTGATATATTTTAAGGATATAACAAGTTTATAT
ATTGGAGAGCTTTTTTAAAATATTATTTTTTTTAGTTGTATGTTTTGGCACATTTGCTGT
GAAGCAATAGAGGGTATAAAAATCATATTTTCAGTTCACCAAATACAACGAATACCAAAA
AGGAAAATAACATTTAAGCCAATGATAATTTGAACATAATATTTATACCATACATAAGTG
TAACCAAATATACAATAAGCTTCAAACAATGTTTATATCTCAAAACTTCTAAGTCTAATC
TAAACTTAACAGTGTGGATGACAAACAATCAGAATATATTGTGTGGTGTTAGATTAGGAG
GTGCAAAACAGTGATTGCATCACCATGTAAAGTACTTTGTTTGTTAGTTCGATTGTCCAT
TTGAAATAGAGAAGCAACATAGAACAATATATACAAATGCAATACTTGGGTGAAAAATGA
GACAATATACACTGCCCTATGACATAAACTTTTGATTATCAGAAAAAAAAACTTTAATGT
GTTGTGACATAATAATCAGAATTGTGACAGGAGCACAAGAATTGTAAAAAGTCTAGAAAA
ATACAGTATTACTGAAAATGGTAACAAGTGATGTCATAATTTATTATTATTATATAATAA
AAAAAAAACAAAGTTTGAATATTCATGATAATTATCCCAACAGATACAACCCCATTTTTA
ACGAGTAGCTGCTTTTTAATTTAACAAATCCATATGTATGGTTTATTATTGGGGGAGGGA
TTATGTTACCTTATCTTTTATTTAAACAGCATTTATTTCACAACAAAAGCAATTAGAAGT
TTCATATTACAGTGTAAGCAAACACTCTAACATTTCTATGTTTACTCCAACCAGTGTAAA
CCTAAATAAAATTATTGCTTTTGAATTATTTGACATTTCTCAGCAAAATGGTTGCCAGCC
ACTGAAAACAATAGAAAAAGAGAAAATCCATGTCTTTCGTGCAACACAGTGATCCATATA
TGTCCAAACCAATCTGAAACACAAGAAGATGCAAAGTTTTCATAATTGGGAAACACAGAA
AATCTAACATGGTTCAGTATGGGAGGAGTGATTTATAGAAATGTGCTGTTGGCATTCTTT
GGCATTTTATACAAAATAATATACCTTCACTTTATATAAAGTTGCCTTCACTTTAAGACT
TGTCTTGTCCAAGGAAACTGTTGCAACAGGCACATACATTTTTGTAGGATATAATTTTTA
TCTTTGTATTATATCTCTCATATTTATGTTGTAAAATAGGACACCTGTGAATGATATACA
CAGTCAGTGCAACACAGAGCACATTATACTTTACAATGAGGAACATTCCACTTACAGTTA
ATCTGGTGGATGTTCTGGACAAGTCTGGCTTTTCTTGAACCATTCATCAATGCAGCTGAA
ACAATTAATTTTATGAAAAGAAGGCACACAATATTGGAATTGAGATGAAGGATAGTGACA
TAAAACTTAAAGTTTTAAATTATGAGAGGTAAAAGTAGTATTATCTATCATGAGGGAAAG
AAGTAGTGTTATCTAATTTATTACGGTAAACAGAGCTAGTAAAGGACTGTCTGAAAGCAC
ACAACAAAACAATCTCTTAGGGTTCGGTTGAGAATTCTTCACTAGCATTCTTAAACAAAA
TGTTTTAAAGAAGTAAAGATTTCATGTCATTTTGAGTAGTGAAACCCTAAAGGTTTAAAC
TTGTGTTTAACAGTAGCCCAATGCAATACTGCTTGAACAAGTTTCTTACCCTTTGTGATA
AATACATAAGCACGGCAGACGAGCAATGGATTCTCCTTCCTCTAAATCTTCAAAGCAAAT
CGCACATTCGCCCAAAGTTACTGATAATGTGTCCTCTGCAAAAACAAAATGCTCGATTTA
AAAACAGAATTAATGTGTCCTCCATATAAGGATTAAACCAGTTAATAGACTCTCCCAGTT
ACAAGAAAGTTAAGAGTCTTTTAGAGATAATTTTTAAGTTTCTGAAGTTTAATTGCAAGT
TAAAAGGCATATTTCATGGCAATGCCATGGCCCTTTACATAAAAAAAGACTGCTTAATAT
TTTAATGAGTGCACTGTAAAAACAACACACAGTATTTAAGAAGGAATAGAATTTAAGTTA
CCAGCAAAGTGCAAATATGGTGATTATAGCACCAATATCAAAATACTCCAGCTCATTTAA
CATTTAAACAATCCTGATAATGTATCCTCTGTTTAAACAACACTTGGTTTTAAAAAGTAA
ACTTTCAGGTTAAGCCAGTAAAGCTAGGGTTGATTGTATTGCTCTGTGAAAGGACTTTTA
TTAAAATTAAATCTCCTCCCCAATTTTCAGTTTAATTTTTTTATAAAAAAAAAAACGTGA
TCCTAATATTTTATTACTTTAGGTTTTAACAACTGTTTTTTAGTCAATAAGTATTTAAAA
ATGAAACAACTGAAAAAGCATAAACATTATAGTCATACTGCATGACCCAATGACAAAGGG
CATATGGTGCCGGTGCTTCGGTAGCAATATGTTATGTCAATCACTTATTCATTATGTGGT
TGATCCATACTCCAGTACACAGGTGTGGATTACACTTAACTGTTTATATGTGCGTAGGTA
ATTTAATGCAGGAACATGCAATTATTTTCAAAATATTGTTTTACGATAAAATATTCATAA
CATAATGCACACACATAATGGTTAATTCTTTATTATTTTCTCCCGTGCTTAGTTTCAAAC
TACTGCCTTTGAACCAAACCCTACAAAGGCTTTTATTTAGGGTCCATATGTTATTTATTG
CATTAAGCAAGCTCAGATTTATGTTGGCCTTTTGAATGAAACTTGTGGATTACATAGAAA
TAAAGAGACAGGATTACAGGAATAAACACCAAGATGTCAGTTATTATGACATACCATACA
TGACATGTATACATAACAGAAAATCTATACAAAAAATTATTCAAAAGCTTGATATTAAAT
TAAATTGACAGTAAAGTATATTTAATTCTATATATTAATAATATATAATACATTCTACTT
CACATAGAGGAGGTTCTACCCTATAGTGTGGCATTCAATTGGACAGAAGATTTAGGCAAA
AGTTGCCCATTAACCCAACACCCAGGGTGCTACAACACATTTGTGACCATTGGGCTGGGC
AAAAAATTGTCAATGTGTGGTTAAGTGTCACAAGGAAGCACAAGGATCATTAAAAATAGC
ATAAATAAAATTATGTTTATTGTTTAATAAGATACATGTGTAGTATGAACCACAAGAACA
AGCTACCTGTTTATAGAAATACCGTTACATTACTACAAAACAAAAGGTTCTACAAAATTC
AAAATCCATTGTGGATAATATGAAAGGGTTGCGTCACAACAGGTGCGATATATTGACCAA
TGCAATAACAGCTTTAACCTGCGACTAGAAATGAAATTCCGATTGATTTTTATGTCGGAC
CTGTCTGGTACATACTGCATAGAGAAACGCATACAGACATATGTGGACATAGAATGTAAT
AGCCTAATATATATTACATTAAATGTTCACATAGGAAATAAATAATAAATTTTAAAGTTT
TATACTTAGCTGCAATTTTTATCAAGCCTAATATATTTTTAAAACATATAGTCAGACAAT
AAGGAACTAAAATCTAACTGCTTTTAATATCCATAAATTACATCTTTCGTCATGGCCAAA
GACTGAAGCAATAATTTGTCAGTGTACAACTTTAGACATTGTAATACAGCCAATTTTCGT
TAAGTCCCGGCCAATGTTTTACATCAGCAAATCACATGATAGCCCACAAACAAACATGCG
TTAAATTATTCATTGTTTTTAAACCAAATGGATAAATGATGCGCCATGGCACCCGCTGGA
AAACAACAATTTAGCATCCAAGGCAAAGTAAAAGCATACATTTGGCTTATTTCATTTGGA
CTTATTTTATTTATTCTGTATAGACAATGTATTATGGTCAAGTACAACAGAAAGAGACAT
GCATAAAAAAGGCTTTGGGAAAATATTTTAATAGATAGATAAAATTTAAACAAAACAAAA
TACGTTTGTAAAGGCGACACAATGTTGGCCACATGGTTACATAAATATCACAAACTTTAA
CTTAAAATATATAAATTTTAAACCATTTATTATAAAGTGTAAATTGTTGGCTTAAGAAAG
AATATTATATTTATATAATAGTATTTCTATGGAGTAATGACTCAAATCTAGTCTAAAACC
GAGACCCTCAACAACGAATTCGCCAACATTGCATACAACGTAATATATTTTCATATAAAT
AAAATAGATTATTTCTACTCTGTTATTGAATTTTCCAAACGATCAATTCATAAGATAACA
ATGAGCTTTTTTCATCTGGCATTATGAGGTCATAAAAAGGTTGAGATTTATTGCTATAGT
GGAACATCGATTAATTCTACTTGACTGCGGTGTAGGCATTGCCAACAATGCAGTGGACAA
ATATAACGAAAATTATTTAGGGATGAAACCAGGAATCATTTCTATTATGGTTAACAATTA
TACATCAAATTAAACCAACTTTAAAAAAACAATTTATATCACTAGATTTGCTTTTATAAT
TTGTGCCATTTTTATGATTGTTTTGAGAAAAATAAAATATAATTTTCTATAAATATATTA
GGGTGAACAACATATTTAATATTTCTATAATATTATTGGGAGTAAAATGATTTTATATTA
CTACATCTGCATTTTTGTGTGATTGTAATGATTTGCGAAGTATAAAATAAACTATTATTA
GAGTCATCAATTGTAAATTTAAAATTATTTAAGGAGTAGGTCAACCAATTTAAACCGATA
GATTTGTGTTTAATAATTTGTGTCATTGTAATGATAATAAATGCCTTCAAAAAAAAGACT
ACTTTTCTATTAAGAAAATGAAGCAACAATTTTTCCCCTAATGTCAGAAACAGGGTAGAA
CTTATATGAATGCACAATTGCACATACATTATAGGTATTGAAACTTTGAGATTTTGCGTT
AAACTATTTCCTTGGCTCCAATTTAGATTGTGTTTGACATTGTTTAATAATTAATGTAAC
ATGGCAATAATTCATCTCTTTATATAACCTGACATGCTGCCGGCTTATATTATTGGATTA
GTCCAAACCTGCATCTCATACTCACATTGACATTCAAACAACATCACTAACAAAAAGATG
ATAGGCATTGACAGTCACATTAATTTTAAATTTGACCAGATTCTACCACATGTTAATTTT
AGCAACTAATAATATGCGGCGATGTCAAATTTCTAAAAACAACGATACAACTGAGATTGG
TTAAAAAGTGGTTGATAAATGTTGGCACAAAGGTATTATCATAACCATGAAACCAGGTTA
TATATTTAAAACATAGAGGTTGACTGCCTAGATTCGTAACATCAAAGATTGTAACAATTG
GTAAACAGCACAACGCACAAGTAACCAGTTACATAAACCTATACTTTGAAAACCACTTAT
TATTCAACGCCCAGTCATGCTTATATTATATAAGCCACTAATTCTTGAAAATAACACAAC
GAGTCCCAAGACTTATATGTTAGGAAAAACCACCAAAATTTCATATGCTAATCCATATGA
TCAGTTTATCTTTACACTCTGTTATATTATGTTGTATATTTATATATATATATAATATAT
TTATATATACGTACTTATACATACTATAGTATCATGTTCATATTTTATGTAGAAATAGAA
TGCGAGCTAAAACTTTTACCTTGGCATTTTATTACAACACCGTCATAAAGGTATTGACTG
CAGTATAACTAATGTTGCAATAAAGTTGTATAAAGGTTGTTATACGGACCAATGAACCAT
TTTATGTGTCATATGTTTGTTGTTTAATACAAACTATTATATGCATGTTGTTCAATACGA
ACCATTATATGCATGTTGTTAATACGAACCATTATATGCATGTTGTTAATACGAACCATT
ATATGCATGTTGTTAATACGAACCATTATATGTGACTCTAGGCTTGGTTAAACACATCAC
AAAATGAACTTCCACATCTTCGGCAGGAATGACTTTTCCACACATCGGACATTTTGCATC
TGGATGAATTTTAAACATATTATATATTATTTAAATAGAGTAGTATGGTACTGTGGGGTG
TACTGTTAGCACCTAAATCCTACATTTCCTAAGTGTTTTTAACAATTATTAACGCCCTTT
TAAAGTCAAGAAGATGCAGTTATTTAACTCAGTTAATATTTTTTGTTTACTATCAAATAG
GATGATAAAATAAAATGAAAACATGTCCCATCTTACTCCAACCTAGTATTATAACAGGCA
GAGGAGTAAGATGCATTAGGTGGATACAAAACCTTAGCGAAAAAAATTGGGTGTTAAAAT
TATTCAGCATAGAAAACTACATTGGCTTTTGAGAACTCCTTAAAACCAATCTCTACACAG
TTATAAACAGTGTTGGTATTTAACTATCAGCCCAAGGATGTCGTTAAGAAGCACACTGTC
TAACCAAAGTAAAGAACCACCAACCATGGGCGCTTCCTTTTTTGAGATTTTAATAAAAAT
ATAGGTTGATATTATAAAAATACATATAGTGCAAACATATTGAGGTTTTGTGGTTAGGGT
GTCTAGAGCTCTATACTATGACCATGTTTGTTTGTATAGACATTTAATAGCAGGGTAAAA
GCTGTATTAAGGTATATAACTGAAGTGCTAAAAACGTTTATGTCACCCTAGTTTAAGAAA
TTAGGGTGACACCTTAGGTACTATTTTTTGCCACCTTTGGCCTCTTAACTTTATACCTAC
AGTAAACATCACGCACCTCTCATAGGGCTGAGGAAGTAAGGTGGAAGAGAGTGGGGTAAC
GAGTGTCTTGCCCTTCCAAAGTTTCTTGAGCTACCCGCTCCATCATCTTGCCTTTCCTCT
TGCAAGCGATAAAATAATCCAAAACCTGACCTAGGTATTCGTAGTCGAGCGTCCGACTCA
GAGTTTGCCCTCGAAAGTCGAGGATCTAACCTTGCTTGGCTTGTCTCTTGCATCATACTC
GAATCAAATCTGATCATCGGTCGTCGATGTACGGGAAGCGACCCTGCTGTCATCATAGCA
CCACCTTGTGACGAACCATTGATCCCGTTCGAGGGATCCGAAGGCCCGCTGTGTTCGGCA
AAAGTCCGATTTCGAGTTGAGTTTCCATCACTTGAAAGTTTTCCGCCCATTATCCACTTC
TGGGGTCACACGCAGTAGATCAACATTATTAATATATGTTCAATTTTCCAGCAGTTTCAC
AACGTTTTGATCAATATTTGTTAAAGCCAATATTTATAATACATGAATCTGTTTTGCATT
CAACCATTATTAAGAGGGTTTATATAAAACATAAGAGGGTTTATAAAATAAAAAAAAACT
TAAATAACTGTTGTTATAACATTCATTTATAATATTATTTATTGATAATAACTCATGTCT
CATGTACAAATAGTGAATTTGTATACTTATGAAAAAACAAACCTAGTTATTTTATTAATT
TCATAATTCATTTTACATGCTATTAAAGGGTTAGTTTCTATACACCTAACACTATTGCTG
TTACTAAATTCGACACTATATAAAACTTTCAGTCGTTTTTCAAAGAGACAAAAGCGGTTA
TAACGGTCAGACCAGTTTCGCTATTCAGAACCGTAAACCTAGAACTGTAAAAATAGAACA
AGTATGACGCTGCACTTCTCGGTAAAATATGTTTTACACACAAAAACAACGTTTACACGT
TTGATCGCCGTTGTAGCAGCATCTGGTTATCGTCTAAGCCCTGGACAAATCGAATTTTGG
AAGTCTAATCGAAACCACAAACAAAGAGCGCCCCACACGCTCGCGCGACCATTTGTTACG
TCATGATCAAGGTAGTGATGCGTAACAAGGAAATGCACGCGACGTCTTTGTGACGTAAGA
ATAGATTCCAATCAATCAAAGCAAATCAATAGCGTCAACGAATAATCACAACTTCTATAT
TTAGAAACTAATTTGAATTCTAACAAGCTTTTCGTGACAATATTTCGGCAAACCACTTTC
TGCGTTTCTAAACTTTAAATAGCATCTGGTTTATCACCTAGTTAGTTAGTGACCATATGT
ACTGTTGTAATACAATTTACATTTAGTTTAACACAAATGTAGTACAATTAACTCAGCAAT
GCAATTTGGTGTGTTAGCACATATGTAAATAAAGAGAGATTTTATTTCCTTTAAATAGAA
GAAAAAAGATTACACCAAACTGTTCTGCATTCGAAATGCAAAAAAGCTCAACATAATTAA
AGGACATGTTTTACAATGCATCTAAATAACCATCAAACAAAAGTACAACAACTTTTCCAA
GCCGAAGAGGCACATACATTCCTGAAGCCATTGCTCTATAAACTACAATCCTTTTTCCGC
ATGCCCCTTTAAGCTGATTTTCCCTCTTCACTCAATTGCAGCCATGCCAACCATTATACC
GCTCATATACAAGACTTCTCATGTTGTGGTGATAGGTTTCCGCGTGCTGAAGTATTTCAC
CCCATCCATAGTAGAGGAGCGAGCATGTTTTGTCAACATGGCGGACACTGTTTGACCCTT
GACACAGATATCCCTGTAAAATAATTAGCACATATTAATACAGGTATATTTGTTTTAATA
AAGTGATACATGGCCCCAGTGGCGTTTTAATATATTAAAGTCCCCGCAAGGCTTGTATGT
GGGCCCCCTTCTTTATTACAATATCTGCTAATTCAATGCAACTCAAACTGGTTCAAAATA
ATTAGCACACATTAAAACAGTTATAGTTGTTTTATATTAAAACAGTTATATATTATATTA
AGACAGTTATAGTTGTTTTAATAAAGTGATGCTCTGTCTACTACATATCTCTAGAAAGAT
CTCTAGTATGCAGTATGCCGTGAGCTGTAAAAGTGGTTACTATATTACGGGTTTAAAAGT
GTAGTAATTTACTTCATATTGATTACAGCTGATATCACTCTATTCAAATTAATAAAAATT
AATCTATTGTCGTATTTTAAGAATACTCATATCATATTTTACACAAAGAGACTGTTGTAT
AGGTATAATTAATAATCACTAAATGGTCGCAGCATTAAAGAGACAAAGTAGCGCAAGCAA
TATGATTAGTTCTTAGTTGTGAATATGTATACAAATAATTATTTGGTAAAGTATTGTAAT
AGGCAGGATACACCACTTGTCAACTATTAAAACCCTGTATCTGTAAAATACATGGTTAGT
CATTTGTATGGGTCTTTCCTCTTTTAAATTGGAAACCCCAATTTCATCAGTATTAAAGGG
AAATCCTTCTTTAAAAGTTTCAAACCCCGCCTAAATAAGCTATATATATGATTATAAACT
TATGTTCTTATAAAGGTAAGGTTATATTTGATTTCTTAATAAATTAAGATGAAAATTTTA
TTAATACTACAAGGGGCCTCTTTAAGTTAAAAACCTCTGCCCAAATAAGGTGTATATCAT
TATAAGCTTCTACTGTATATGGGTAAAGTCTTACAGAGAAGCAGGCCCACAAATCTGAGA
TTTATTATTGTCATTAAAAAGGTAACTTAGTACTTACTGAATATAAGCTTCTATTATATA
TGGGTAAGGTCTTACAGAGCGGAAAACCACTAGCAAGTTTACTATTGTTAAAGTAAAATA
ACAATTCCACTCACTCAATGTAAGGCTCTATTTGCTCATAAGTCCATTTCTCTTTAACAG
TGAACAGTGAGTTGAATCTTTGTTGCATATCAATGGGCAGTTGGTCAACCTTAAACAGCT
TTACTGTGTGTGGGTTAGAAGTCTTGTCTATCAAAGCTAAACCCTGGACGGAGAAGTTTA
AATTAAATTGCTTGTTAGGGTTCGGAAGGTGTATGGTAATTAAGGTTTATACGTGTGTAC
AAAAAAGTACAAATAAATTAACTTTATAGTAATATAAACAATACACAAGTCCAGCGCTGT
GGCAAAGTAGTTAACGCGCCAGCCACTAACCCAGAGGTAATGGATTAAAGGGTCATCCCT
ACCATTGTGGACAGGAGTATCCTTGGGCAAGACACTTAACGGCAAATTAACGGCAATTGC
TCCAACCCAGTGGTCACTAATGGGTTAACCAAATTATCGGCCATACATAAAAAAATCCCC
CAAAAAATAATTCCTCACTAAGTAACATACAAGGTAACTCGTAAGCAGGCATGAAGTGTA
TGAACACCTGTGTTAAACTTATAACAACTATCATTTTCTCGCCACGCGAGGGGAAAGTAA
GTTACATTTATTCCTTCATTCATTCTCACTTTACCCATCATATGTATATATATCTAAATT
TTCAATAAAATCCAGGGGGGCATTGTTAAACTACAGTTGCACCCATTGTCCTCAAATTTA
TATAATGCATGATATACTGTGGCCCTGAGCATTTGTATCATATTTTTATTAGGGTGTAAA
TCAGGGGTTCCAAAACACATTATATATCCCATGGTTCAACAAATACATTGCATCTAAAGG
GTCTATGATACTTACCAATAAATACTTCTCATCAGCCACCATACCACTAGGAACACTGGA
CTTCCAAACCTCAAGAAATTCTTTCAAATTAAACTTGCTGACATCGCGTAACAACATCTC
AGCAAAAAATCGACAAATCTATAAAAATAATTCAAATAATTATTTACTGCGCAACCAATC
ATGTCTGTAACAGCTTTTATAATGCCCTTTGTTTTGTACATGCCTTTTGTTTTATAAAGC
TTATATTTTATAAAATTAAAATTGTAAATATAAAATTATAAAGGTTTTATAAAATTATAA
AGCATTTTGTTTTGCAATAAGTTTGCATCATTAGGACTTCAATTAAAAACTTATATGTTT
TATAACATGGTCTAATTGCTGTAGTTTTGGCTTTAACCCCCTTTTTCTCTACTTTTTCAT
TAAGATAGCTTTTGTTATCTTGGTCAATTTAGTGCATTAGATAAATACACTAAACTCACT
TAAAAATAAAAACCAGAAATTAACAAAATACTTAAATAATTTAACCCAACATACTATAGG
TTTGATTAATCAATTATAAACAAGTTAAGCATCATCCAGCGATACCTTTGTCTCATCTAG
TTGATAACAAACCACATCTTCATCTGAATCAACTTGGAAACCATAAGATCCAAGTAAATG
CTTTAATATGAACCTGTCAATTTCAAACATCACAGCCCATATGTATGATATAATTTTTAT
CTCAAATGTTTGGGTTAAATAACTGAAACTATCTTTAGTGAGGTTACAATTTATTTGTAT
TAATATGAACCTGTAAAATGCAAACATTACAGCCAATGTAAAAGATACAATTTTTATTTC
ATTAGTTCCAGTTTAAAAAAATCCTTCAGTGATGTTCTTGATGTAAGCATTAAAAATACA
TGTTGAAACCGACCAGAAAATCCCTGTTTTGTTTGGTAAATCACATAACTGTTTATTTAT
ATTTTAATTTAAAATAACATTATTAAAGCATGTCATTTCAACCTGTGTTATATTGTACAG
CATACAATAACAAGCCAGCACTGTGGCAATAGTTTGAACAACCGCCTCTTATAACATGCA
AGACCTTAAATGGCATTGTTCCAACCCAGTGGTCACTAATAGGTTGTACAGTCTGTCATC
CATACTTTTATTTTACAATACAGAAAATTTTTGGTTCCCTAATTATTGGGTAACCCACTA
ACCAGGCAGAGGCTTGAAAGTTTATATTTTGCATGACAAATGGTGAGCAAACATGTTGTT
TCCCGGTTTTATGTATATGAATAGTTGTTATCTGTGATGGATTTAAGCAGTGATTATTCC
CTTACAATAAGTTAACACAATAATCCAATAAGGCCTTGAATATAAAAAGATTAACTCACG
ATGGTACAAGTTCGCCAGAATCGTTGATCTTTTCCACAGCTTCAACAAATGGTACGCGAC
CACAGCTCCAAGATTCGCATTCAATGAGTTGAAGTAATTCACCCATGCATTCAACTATGT
AACCAAAGTCCAATAACCTCCATTTACCTTGAAATGGTCATTACATTAGTGAAGAGAAGG
TATTTTTAAAATGGCACACAGAAAATACAACACTTTTTGTATTTACAAAGAAATTGTCAA
AGCCATCATAAGATAATGACACAGAATAAAGGCATTGTCACATAAATTGAGATAACATTG
ATATTTACCACATATTGTATTTTCAAGTTTTTTGATTCAGATTTAAAAAAGAGACTGATG
ATACCATTTCATGCCAAATATATAGCCTATCTTACAGAATACAATTTGTTTAACTTATTT
TTATTGTTACGACTTTCATCCTCAAATCTCTACATATAAATACTAATAAATAAACATGAT
ACAGCAACCAACCCACCTTCAATACAACATGAGTTGATTTTACAAAGAAAAGTCATAACT
TCAACTTCACTTGCTTGGATTTCATTCATTAATTCAGATAATGTGAAACACTATAAGGGA
ATTAATAATTATTTTTAATGGTATAAATGTGCCTTCTAAAGATAGCAGAAAACACACGGA
AGCTATCCAGAGAAATCACCAATGGGTTTAAATGTTATAAATGTACTTTTCAAAAATAGT
AGCAAAGACATTGAAGTTACAGTGACAAAGGTAATGATTGTAAAAAAATGGGGCTTTTAT
ATATTTATAACTCACTAAAATTGCATTTGCAGAATAAGGGAAATTAAGTCACTCCAGATT
TTAGTAAAAACATGAACAAAAAAACACTTATACACAAGTTCCCAACCTTTCCTGCTTGTT
CTTCCTCAAACTGAGGTCCCTTGTAATAACTTTGTTGCAACAGCGACAACAAACGTGAGG
TCTGGGGGTGAATTCTTTGCATTTCTAAATAATCGGATTTCCAACCAACTGCCTGGAGGG
AAAAGAATATAATTTTACTTAGCATAAAATTAAAAGAAAAGTTCTGGAAAAGGGGGCTGG
TAAAAAATAAAGTGAATTAAAATTTAAAATGGTTGCAAAACTTAACATGCACGATAGATG
TTTGATAAAGTAGTTAACTATTTATACAAATGGCTTACTAAAACTTTTTACTGCATTTTA
ATCAATGAGGTTTCCTAATATTTGACACACACAGGTTTATAGGTAAAACTGCATTTTAAC
AATCTCACCCTAAAATCCCAGATTCACTAAATAAAAAAATTATATTTATGTAACTAACAT
TAACATTAGAAACTAACAACTGTATCAATATCTACTGTAAATGCAAAAGTTTCTATATTT
GATTCCAATCAACCCACACTTCTATACAACAATGAGATCTCATCATCTATGGTGTCGTGT
AAATCATCTTTGTTCGTCGTGCAATCCGGGACGAGGATAAGCGAGTTAGATGTGACGGCT
CGCTTCAAACTAAACGTCGAGTCATCGGTGCATAAAACTGCTGTATCGTCCTCATTACCC
CGAATCACTAAACTACAAAAGTTATTTTAGTTAAATAAATGTAAAAAATATCCACAAAAA
TTATAAATTAAAATATGTATAAAACTCTTTGTGGCCTAGGTAAGCCCTTCTGAAATACAG
TTTATTAAATTAAAAATAACAAAAATTTAGATTTCACCTGCCACCATTTTGTATTACTTG
CAAAACACTTTTATCAAGTTCAAGCAACGTCACATCCTGGTCGTTTGCGTCTTCATCGAA
AGTAAGGACCTGGGTGGGTTGCTTTAAGTCCCTGATATCTAGTTTTGCCAACTCTAGTCT
TGCTCTCACATCTTTGATGTCCGACAAAATGTCTGTGTCGCACATTTTGACCAAGTAAGT
TTACTTCCAATGCCAACAGAAGACTCTATTACATAACAATGGTCCTTATCACCTAACAAA
ACAAACAGTAAATACAATCAAAATGAAATGTGGCAGTGTCAGGTGTTAGAATGTCATGCT
ACTTTATGTGTTAAGAGATGTTATTGTGATGTCATAAACGGTAAAATTAAACAAACATAC
AGCAACAAAATGTCAGTTGGCTTTTATCCCTGCATCAGCAACATGTTGTAAAATTGGAAT
TTGGTTTCAGTTGTTTAAGGTGAAGTTCACAGTAAAAACTTAGTTGCAAAACTGAGATGT
GTTTCCAAACATATGAGAAAATAAAGCAGCAAAAAATTTACAAATTTAACATTCTTATTT
ACGTGTTAGAAAAACAGAGGTATTTACATTTATATATAAGTTGCTCAAAAAGACTAAATG
CGCTTAAAATCACTAAATGTATCAATAAAACAGCACAAGCTATGTAGCAATAATCCAACT
AACGTCCGCTTGTATATCCAGGGAAAAGTTTAAGAAGAACTTTCTGCAGCGGAATGTTAA
TATCTATATTTTCTTTTTCCAAATCTTCTCTACAAACCGGGCACGAATAAATATCTGCTT
TGAACGAACGTTGTAGACACGTCTTACATAAATTATGTTTGCAAGGAGTTGTAATTGGTT
GGTGAACCACATCCTGACAACACACACACATAAACAGATCTTGTATGATTTGATAAAACT
TGGTTTGTCCTTCTTTTCTTGACTTTAACCCCTCGCTCCACAACTTGGAGTTAAGTTTGT
CAGTTTTTATCATTTTCATCAACTCTTGTGAAACCTCAAACTCGTTAATCTTGATTTTCT
TTGGAGTACTTTTAGGGGTACTAGCATCATCATTGCTGAGGCTCCTTTTGCCTTTTTTTT
TTGGACCGGCTGCTTCTTCATTGGCGAGTTTTTGAGCCTGTGCTTCAAGATAGCCCTCTG
GATATTTTATCGTAATTCCAAGTTCCTTGCTTCTCTTCTTCCCCGCTTTAGTCCATGGTG
CAGGTTCTTTGTCATCTCTCCTGAACAAATACCTCCACACAATGAAACCAGACTTTCCCT
TCTCAGGCCAATATTTAACAACCTTATAAAGCCCATCATATCTATTCCCTTCTTCAGGAG
CATAATCACTATGTTTTGCTCCCTTATAATTCCTCACAACCCTGATGGGTCTTGACTTCT
TCCAATCTTTAGCTTCTGCTCCGTTCTTCGCATCAGCTTTCACGTCACATGTTCGCGCAA
TCGCCATGTTGTTTTTCGTCAGCACTTGGTCACATGACTGCTCTGCTGTTCTCTTGTTCC
CCGAAAGGTCGCGACCCCCGCTTCCAGTATACGTGAACTCATCTCCATCATCTTCATCAT
CCTCATATCCACCGGCGAGCACGATAGAGTAAGCTCCTTCATTCTCCTTTCCATGAATAC
CTGACACATGTGGTCGATGAATCCCAGACTCACTGACTTGAACACGAAACTTCCACAAGC
TACCAACAGGGACACCAGGGATGGCACCAAAGTGGTTGGAAGGCACGATGGTGCAAATCT
TTGACCTTCCAACGCAAGCCATCCCTTTTCCCCAATCCCTCTGTGTGTCAGAGGTCATGG
ACTTCATTTTGTTTTTCTTCTTGTTCTCTTTCAGTTTCTCCCCAGCTTTAACTACTTTAG
ATCGATCCTGGCAACATAGAGGGCAGTACCAGTCATCTTCCTCCGGCAAATTATCAAGAG
GAGGATTCAGACAGAATGTATGGAATGGAAGATTACATTCATCACACAGCAGTGTCTTAT
CAAATGCCCGTTTCTCTCCACATACATGACAACCACATTCTTTACAATCCTTATCAGGGT
TGTCTCTACAGTGGCCACAATCTGCCTCTTTTTCAGTTTTCCTTGCCACGGCTGTATCAG
CAGACAGAGGTCCACTTTCTGAACCCACAGTCTCAATTACAAACACCTCTTCTACAAAGG
TTATTTTACATGGCTCTAAAGTGCGATTTTCACCCAACAATAACTGCACAGTTAGTTCGT
TCTTTTTTCTTTTATTCTTCTTATCTAGCACAACACAGTCATACCAAAAACCTCTTTCCT
TGGGATGATCCATATTATAATTAGCCATCACCTTAGAAGTAACCTCTATTTCATTCCATT
CCAACAGCTTTCTTGCTCTTGGTCTAATTAACTTTTCGCCCACAACTTTAACCCCATCAT
CCCCATAATCATCAAACTTAATATGATAATCCAACCCTTCAGTTTTGTCTTTAGTAACAT
TAACAACTTTGGCTTCAAACCATGCCCCAACATCTGTGTCTTGGGCGTCAATTAAAGCAT
TAATTTTATACAAACCTTCGCATGAAGTAGAAGGTATATCCTCCACCACTTCTTGTACAT
TCTCAGCGGTTTCGATCCCGCTATCAGTGTCTGACGGCGACGCTGGAGTCTCGTTTTCTT
GCTGCGTTTCCACTTCTTTTATAACTTTCCGTTCCAACAATTGTACAAGTGCATTCAACC
CAACATCGTAATCAAATAAGCTGTAGCCATCTTCTAGTTGCTTGCCTCGGAAGAACAACC
GTTGAAGCGAAGGTTCGACGCTAAACTTTTCCATTATAAGTTCTCGCAAATCTTCGATTT
TCGTTAGTTTAGAAAGGCCATCAACTTGCTCGGACCTTTTACCGTCCATTGTTCGAACCC
TGATCCACATATTGTAGCTTTTCTTACAAACCTCGCAATAAAAGAGATGCAGAGCTTTTC
GTACAGCAAGCTAAAACAAAACACCTCTCTTGCAATATATGCCAAGAGATTGTGACGATG
GTTTCCCGCCACAAGATCAGCCATGCGTATCAATAATTAAACAGTGTTTCCCAAATAATT
TTGTTCACAATATCATTAACACCTTTGTTTGCACTTATCATTGCAAATCCACAATGAATT
CATTATGTAAAGACACTGTATCATTATATCTATATAATACTTGAATTTGAACACACTGTG
CGTGCGTATATATAATGTAAGCATCGGTATTATACACATTCCCTGGGGCAAAAACACAAT
GCAAGCAGTTTCTGAGTATAGTGGTGAACTTCTAGCCTTTTTAACCAGGTCTACTATCAA
AGTGCTGGAACCTAATCTGTGCCTGTATTAAAATAACCTTTCACATACATTAATTTCAAG
TTTTATTCATCTAATTTTTGAGTACAATGATACAATTCCAAGCAAAATTACAGCGTATAT
GACATTCTTATGGAGTGACTTAAATTTTCGAGCACCAAAATGGTTTCAAAAGCTGAACAG
TGGAAACTTACAGGATTTAACACGAAACTTCAAAATTCACTAATTAACTAATAAGGCAAT
TGTTGACAATGCAGATTGAAGACATGTTTTGTAAATTTGCTACAGTTTTTTAAAAGCTTA
TTGATGCAACGTTTTCAGAGTAGATTTTGCTGATTGCGTCTTTCGATACAGCTTGTGCTG
TTGTAATGGCAAACCAACGAGATCCACCCTGTACAGATGTGCTTGAAAGTGACTTCACTT
CACCAGATTGACTGAGCACGCCTATGGATGAAAAAAGTTTTCAAATTACAAACAATATAA
ATGTGTAAGAATAGGCTGAAAAACAGACAATTTTATTTGTATAAACTTGTTTAATCATAT
ACCAATATTCCTGTTGTTAACAGTAGAAATCACTCTGCGTATTTGTAAACTAAAGTTGCA
ATTTAATTACTACCATATAACAAAGACATAAAATAAGAAAAAAAAGCAAAATGAAAAACA
TAAATATGTACGATTAAAAGTCCATTATGATAAAAACTGATTAAGAAAAAGTAAGCGGCC
ACTTTAATTCAATTGAAATTAATGTAATTGTAAAATGTGCATTTTGATAACGGTATAAAA
CTTACCAATTGTGTTTGGTAGTGATGATGGTTCGCCTTTATATATCAACAAATTATCATT
GAATTGTAAAGCTGGTGATAATGGCTGGTTGTTTATTGATACCAGCAGTGGTGTGTGTTC
GAATACCATGCCTAGGAGGCTGGGGAAAACATAATTTCTTAGTTTTAAAGATTAAAGTGC
CTTTCCAGCTAAAATTGGATGTTTTTAAATGTGTGCATGGTATTTTTTAAATGGATATTA
CACAGGGGCCCGCCCTCCTTTTTGTAAAAAAGCATGAAATAACCTTGCTTCATTGCGCTG
CACATTTGGTTTTCATGCAGTATGTAATAAAATGTTTCAAAATAGAATTGGAAATTCATG
GATATGGCCCTGGTCATAAGACATAAGTTAAAGTAAAGTATTATTGTGTTTAAACAACCT
TAATGTCATTGTTTCACATTTTGCTTCCAATCTACAATAAGAATGTTTGGAACCAGGTTT
AACTTCATCTTGCTTCACAGTTACCTACAACAAAAAATCAAAAGTTTTATAATTTTGTTA
CATAAAAAAAGCCATTGTCTCAAAGTTAGTTTCAGATCAAATCAAACCGACAAAATATGT
GGTTGCTGTTTACCCATGAAAAAGTTAAATATTTATTCTAAACACCAACCAAACTCACAT
TCACTCCAAGATCGGACGATATTGAAGCTGCGTTGATTAGATTGACACTAGAGGAGTTAG
AGCACAACAAACCAGCGCATAAAGCAGCTTCCAAACATTTACCACTTTTGGAAAGGTTAG
CACCTGCATGGTGGGTGAAAAACAACAAGTTTAAAATACATAAACAGCTAAATTTATATG
AAATAAAATAAAATAAAAAAGTTAAAAAAAAACTAAACTTATATGAATCGACAGCATAAA
AATATAATTTGAATTTGATGAATAGACAATGGTTCTTAAATATAAGGTGATCAAATCATT
TGCTGCACGTGAATGTTGACCAAAAATTTAATGAAGTACAGTAAGTGAAATCTACCCCTA
ACTCAAGTTTTACAACATTAAATTAGGTATCTGTACTTTTTACTAAACTGTAATACAACG
GCATTGCTTGGGTGAAAAAAGAAGAAGAACATCAGTTATTAGGACTGTAGGAGAGAATAT
GAATTTAGAGAAAGGGACTTAAAATGGAACCTGTTTCATGCTTGTGCTACTGGTTTTATA
TAGTAGCGAGGGGGAAGATGGAACACCTTTAGTTCATAATATCCAAATAACCTGATCGTG
TTTCTAACAATTAACAATGGTCTATAGGAGTCGGGATAATACGGTTTTATAATTCTTTGA
ATAATCTTTGTTTACTACGAATGAGACAAGAATATAGAATGAAAGGTGACCCATCTTACC
CCACCCTACTATACATACTATGTTGCCACCTATATACCTTGTGTATAAAGAGTTGTCACT
GCTGTATTCTTCATGAAAGCTTGAACAACTTTGCCGAGGTTGGTTGCCACGGAGATCCAA
GGTTTCATATCCGTGGACGCAGCTTGTGAGAGAGCAGGTGCGTTCAACTGTGACCATAAC
ATAAACATCATATAAAATATAAAATAAAACATAGCTCGGGACTAATTGCTATCGAATAGA
TTTAATTTAAAGGAACTAAAGGGATGAACAAGCTAAAAAGAAGCCTTTTAACTTTTTTGT
CATAACATGGTATTTGGTATTCCATTTTATTTAGTTAGTTTACTGGTTATGGTTCAAAAA
GAAAAAAGGAAATATATATATATATATAAATTTATGTTTTCTACTTTCTTGAAGTTTTTA
TGACTTAAATTTATTTTTTATCTATTGTTTTGTTGTTGCAAATACTATTATAAATGTGTT
GGTATACAAAACAATGAGTTAGTAATACCATGTTAAATATAATCCTTTAGTTGATTAAAC
ATAAAGAAAGGTTTAAACCAGTAACTTACAACGCCAAAGAAATCGGTTCCTTTTGACACG
TTGACAAATTGTTCGGCAATTTCTCTTCCACAACGTGTTTGAGCTTCAGTTGTGCTCGCT
CCCAAGTGGGGACATGAAATAACCTTGGGGTGGCGCACAAGAGCAATGTTGGTTGGAGGT
TCTTCAACATAGACATCCAACCCTGCTCCCCCACACTGACCACTCTCTAGCGCCCTCAAG
AGAGCTTCTTCATCAATAATTCCTCCCCGCGCACAGTTTATAACACGGACACCTTTCTTG
CATTTTGCAAACGATGTGTCGTTCAACAAACCTAAGAAGGTATTTTTGTTTAAAAAAAAA
TCAAACTAAAAAATGTTGATAAGGTTAAACAAAACAGTGAGGAAAAAACAACAACACAAC
AACACATTACATTCAATATTTGGAGAATTTTGGTTTAATAACAAATCAGTAAACCAACGA
AAGAACACATCAGTGTGGTTTAGAAACCTCGTATATACATAACATAACTAAACAAGCCCC
ACCTTTAGTTTGTGGTATAAGAGGTGTATGCACGGTGATGTAATCACATAACGGCCACAT
CTCATCCAACGTCATCCATTCAATATTAGACTTGGCAGCTTCTTCTTTTGAAACAATTGG
ATCAAAACCTATCGTCTGTTGGGAGAAACATTTTATATTTCAATTATTACAGTAATAATA
AGTGTTTGATTTTTATGTCTCAAAATCAAGTTTCGAAGGTTGTTTAAAAATTACAATTGT
TACAAATCGTGTTGTTTTTGCGTTATGTTTATTATGGAATAATTGCACAACAAATAAAAG
TTTGAAACATAATGTTTGCTTTTTTGCTTTTTAGCTGTAGCAGTAAATAGCAAACTAAGT
TTAAGGTAAAAGAGATTATCAGCAAACATATTTTATGTTCCTTTCTATAACTGTTATTAC
CATTCAGGCTAGATCCCAATGGATACCACCCATAAGGACCTCACACATACAAACAGATCA
ATAATACCAAACCATATTTACCGTCATGCCAAAGCTTTGCATCCTCGTAGCCGCTTCCCT
TCCTATTCTACCAAGTCCAACAATGCCGAGAGTTTTCCCGAACAACTCGTGACCCATGAA
CTAAATATGAGATTGTTAATCACATATGTTGACATGTACAATATAAGATTGGTTGTAAGG
CCAGTTTATGTTTTATAATTTATTTATTCATGAAGTAATTTGAGCTTCATGAACAAAATG
AATTCTATATACAAGGGGTCAACTCTAGCCAGTAATTTATGTGTCTGGCATTGAATAGGT
ACCAAGTGGAATAGAAAAAAAAACTGACAAATAAATGTAATTCTAAATTAGAACCAACAT
AACACAACAGACAAAACTTTTAATGATCTTTCCATACAAACATTAATAATAACAAGCAAG
GTATAGAAACAGCAATAAACCAACGAAATCTCCTTACAGCTTTTCGATCCCATTTCCCAG
CTTTGACCGAAGCATCAGCAGCTGGTACGTTTCGTGCGAGACAACAAACCAACGTGCACG
TGTGTTCCGCTGCGCTGAGTGTGTTGCCACCGGGAGTGCTAGTGAGAACAAAAAGAGTTA
GATAAAAGTTACCAACATTTAACCTTATTTAGTTTTCTTGTTTCACACACTTATGTTTTT
GTTTTTTTTGGTATGCACAAATAAATTGCTGATCTATTTAGCCTTTTGTGAAACAATAAT
GGTAGTAGGCAACTAATTTTATTTAAGCAACATTATAATGATTATTCCCTAAAGTAATGT
TGGCTTGACTATATACTTTGATTGCTTTTATAAATCATAGAAATCTTACTTCATAACAAT
AACTCCTTTCTTAGTAGCAAATTTAACATCAACGTTATCGACCCCCGTGCCTGCTCGTCC
GATTATCGAAAGTTTGGGACAATTTTCGATGATTTCTGACGTGATCTTTGTGGCAGAACG
AACCACAACGCCATCATATTGCTGTGAGAAAGAGTTTTTATTGATTAGAAAGAGTTGGAC
ATGGGTAAAAGTATTTATTACTGTGGAGGGCTTTTTACTAGTAGACACAAATGTGGTTAA
TTTAGGCATTGGTGGCAATATATATCTAACAAGATAACATTAAGGCCGCCTGGTGTATCT
TGTTACCCCAATTTTGAAAAGAGATAACATGAACAACTCATTTCTCTATTCTTAGGTGTC
TATACAAAAAAAGCAGAGCCAAATGTTATTGCATTCACCACATTAATCAATGAGGTTCCC
TATGTTTGACAAATATGAGTGTAACTGTATTTAAACAATGTCACCCTAGATTTTCCCCTG
CTGCTAGGTGTTTATACAAACAAGCAGAGCCAAAGGTTAATGCATTCACCACATTAATCA
ATGAGGTTCCCCATGTTTGATGACTATAAGTGTAACTGCATTTTACCATAATTATTCTAA
ATTTTGTTTTTAAAATATATGACATCGCCAACCTGTAGTTCCTTAATCAAAGCATCTGGT
GTGAACTTCTCCTTACTTAAAGTTGCTTTAATTCCATTTTCTTCCAGAACTTTCTTTGCT
GAAGGATCTACATTATCCAGCAGAAGTACGTTTGTTATTTTGACGGACATATTTATTCAA
TTGTGTTTATTTAAAGGGAAATCTGCTGGTTAATGTAAAAATACATTTATATTATTTAAG
ATTTTTTAAGAACATGTATTTTTTCTTGACTAATTTGCATATTGTATAATAACTTGTGCA
TAAATATTTCATACTATCGTTTATAAACAATCTTCTGTCCGTTTTGCATTTAAAAAAGTT
GTATATATATAAACCAACAATGGTTCAACAACGATTGTAACTGCTTTAAATGGACCACCG
TTTCCATACACTGTGCTAACAAACTGTCGGAAACTTACAGACATACGATACGTGCTACCA
ATAAAAGCGAAGTCAGCACATATTATCCGACCCCAGTATGAACGTTAGTTGGAATTTCGC
CGGTTGTACCTGTTACGTTCACGCGTATCGCTTACGATCACAGTTTAGTAAAGCTTAAAC
GGAGTGAAACGTTATGAAGATAAACTGACTGAGGGAGAATTCTATAAAACCCCCACTCTG
ACACCACGCTTCTAGTGATCATGCGTCGTACACGTGCTACACGCGTGATTGGTTATGCCA
CGGAAAAGTTTCAGTAATTCTCATGGAACGATACTGGGAGTTTAACCTTCTTCCTGTAAT
GCTGGTTCTCGGTATGCCTAAGTTGTCATCTTTTTTGGGCTAACCCAAATATATATTGCA
ACTTAAACAGAAAGTAAAAACGCACTGTTTGCACATTTTAAAGTTTTATGATAGCAACCA
AAATGTCAGTAAAACTGTGTTTGTAATTGCTATTTACGTGCAACATTGAAAAATCTACAA
AGCATTGTATTTCTGCTTTAGCCGTTAAAAAATATTTTAAAGTTTTCGTAAAATCCCAAT
ATTGCTGACTGGTGCATTTTCTTTAAAGGTGTAATATGCATACTATTACTACTTAAGTCA
CTTTGCAAGAAGTGTAAAATAGTTTCTGCTATATTTGCCCAGTTATGTGTGGATACAAAT
AATACAGTAGACCACAATTTTAAAACTTTTTAGATTTCTATGGAATGTTGAAATAAACGC
TGATTCATGGTTTTGAATTTCAAAGTCATGTTTTAGAAATTTGCGGATAATAAATATAAA
GTTTTGTGTTTTTCATAAATTTCTTAGTGTTTCTTGGCCAAAGTTTCACCATGGGTATAG
AATATGTTATCGAACTACATGCAACTGTGCGAGGTCTTGCGGAACATGCAGAATTGTAAC
ACCACCATTTTATTACCGAACGAAAGAGTTATCAAATTTATACGAAGTTGCGAACCGTAA
TAGTATAGCAAAAAAGAACGCATTATAAAATAACAAAAATAATTAATATTGTTTTAGAAA
CCCAAAAATAACCAAAATTAATTGTATTGCTTTCCCGCTATTATTTAAAGAACTACCAAA
GCTATGACGTCATTACTTCGAAATATTTTGTTTACATCGAACATTTGCAGTCAATGTATT
GCACGAAATATTGCTTACAAAAGTATTTATCACACTGTAAACTTGTATCCTGAAAGTGTG
GGCTCATTCTCGTCTTATCAACACAGTGTAAGTTTATAAATAAAGTTTTACTTTTGTATT
TTTGTAGGTGTTATATAATTAAGCAACCCTGCACAGAAATTACCATCTTACCAAAACTTT
TATACGTACCTAGTCCTTCTAGCCTCCGAAGTTTCAAGCTTTTTTAACTTGTTTTTAATA
TCAGAATTTTAATTGGTTTTATGTGGTAACTGCATACTAGTGTTGTATAACATAGTGTTT
TATCTTTTACAGGAAGATAAAAGTCATAACACCACAGACAAATTTGTTGGCCCAGTTTTA
AGGGGTAAGTTGAATAAGTAATTCAAATTATTGTTTATTGCATCTTGATGTTGTTTATTT
GTACTTTAAATGTGGTAATTTGTGTCAGAAGGTGAATGAAACAGAACACTTGAACCTGCG
TTGTAACTGCTAAATAAACCAGGTTATAAATTAAAACACAAATAGAACACTAGTGGTATA
ACTCCCTATGTTATAACTTCACTATGAGAGGATAAAAGTTACACATGATATTATAAATGT
TTTTAAAAATTTTTAGGAAATGTTAAAGTTGAATTCAGTAAGAGTTCGAAACCAGGAGGT
CAACACGTCAACACAACGTTAAGTAAAGCGCTTGTTCGTTTCAACTTAATGAAAGCTGAA
TGGATTCCTTTTGAAGTGAGGAAAATTATGGCGGAGAAAGTATGTAATTATGTATATAGG
CTATTTTGTTCAATAAAACTGACAAAATAGTGGTTTATAAAACAGCTGCATAGAAGTGAC
AGTTGGATTTTTCAATTTTTAATCAGCACCTGTGACCTGTCTAATATAAAAGTCGAAAAT
GTACCCTATCAATAGGCCTACTGATCCTATTAAGTAGGATGGTTTTTCTTAGGAGATCTG
AGATTCCGGTTGTAAATTACCTCGAAAAATGAATAGATATCGTTTAATATTTCAGTATCA
AAACAAAATAACCCGAACCGGAGACTTAATAGTTTGGGACGAGGAAAGTCGATATCAGAT
GAGAAATCTACAATCTTGTCTTGCAAAGGTGGAAGAAATGATAATGGAGGCACAAAAACC
ACCAGACACCAGTAAAGAAGATAGAATTGCGGAGCTTTATAACATGGATAGGTGGGCACA
TGTGTTTATATTACTTCAGGATATGTTTTATAAATTTTACCACAACGTAAATAATATAAC
TGTATTATTTATAGGCACCAAACTCATAAATGTAAGATAATTGGTTGTAAGTAATATTTA
AAGATTATTGTAGTGCGGAAAATTCCACGATTGGTCTGCCTAAGTTAGCAAAAATAAGGT
TTCTATCACAACTTATTACTACAAATTTCATCGCAATGCAAATGAAATGACATTGCTGCA
TCAATATAGGTGCCCAAGTACAAAACTTACAGGTTTGACACCTGTAGAAATAATATTAAA
AATAATATTAGTTTAAAAGAAGTTTTTTTTTGTTTCCACAGTATTCATGCCGCACATAAG
AAAAGATTGCAGAAGAAAAGAAAATCTTCATTTACAAAATCGATGCGCAATACTGGAAAT
TTTGACGCTTAGTTTTATTGAACGTAATTGTTATTTCTGACATAAAATACAAAAAAAATT
ATCTAAATATTTTTAATGACATGATTAGAGGTATGATGTCACGATTTTCAATAAGTTTCA
ACTGATCGTTTTGACCCAATTTCCTAGTTCAAAAGTCCATAGCACTTTACTTAGTGAATG
TAAAACTGCACAGAAAGAGGTGGAGTTTGACATACTAAACTCGTTAAGGTTAATTTTCAA
TGGTTGCACACACCATGGTGAAGTCTACATTAATACTGCATTTGGCAAAATTAACCAAGA
ACTAAGGGTGTTGTACCCTGGTATAATATATAGTGGAACCAATGATATTTAAAGCAACCA
TGGTGTGGTTTACTGGAACTTCTAAGCTAATAAAGTGTTAGGTTGTGCAATGGAGTTCCA
ATATTGTAGAAAAAGGTCAACCTACATCGAGGTGAGACATGGTGATGTAGGCCAGAGTTG
GCCCCAATATCCCAAAAATGGCAATTAACATAAAACTAATAAGATGAATACAACACATAG
ACATTAAGGCTCACAATAATACAACACATAGACATTATATAAAAGCACAACCAACATAGA
TATAGCATAAAACTTATTTTGCTTTTCCATTTTCCTTCGTATCACTTAAGTTTCAGTTAA
TTGTTGTTGCCACATCTCATTATAAACGCCACCAAGATCTAACAGTTCATCGTGGCTGTA
AAATTTGTAGCTTGTTAGATATTATTCTATGGATTCTTATATGTTTTATTTCCACATCAA
TTTATAAACCTTACCACCCAAAACAGTGACAGCAGCTAAACAATAAACTATATAATTATA
GACACATTTATTTACACACCCATGTTATAACCATACACACCCATGTTATTTATAACCATA
CACATTACACACCTATGTTAGATAGTAAGTGTTACAACAACTTCTTACCTTCCTCTTTCA
ATAATTTCTCCATTATTCACCACAAGAATACAATCAGCGTTAACGATGGTGGATAATCTA
TGGGCAACAACGATAGATGTACGTCCCGCACATACTCGTGATAACGAAGCTTGTATGTTA
CGCTCTGTGGTTGTGTCTAATGCTGATGTCGCCTGGATAAGAATACACGAAGAAAACAAA
TGTGTGAGAAATTTTTAAACAGTGCAATGGGATAGGGGTTAGTAGATCAGACGAGGTTTG
AGGCTCAACGCTGCTACCATTGTTGACTTATGTTTCAAGCAAGACACTTAACGACAATAG
CTCTATGATCACTTATGAAATTTTCATTCTAACAAAGCATTTCCTCCAAAGTAATTATCC
CCGAAGTTACTTGGTAACTTGTAAGCGGGCACAACATGTATCAAACAGAACAACCGTGTA
ATAACATCTGTCGTTGCCTACACATGTGAGGATAAATAAATTACATACGTGGTAACTCGT
AAGCACAAGGTGTATGAAACAGAACACCTGTGTTTTAACGACTGCCTGCAGTATCATAAA
ACTTTATTGCCTCTCCCACAATGGACTACAGAACTGTTCACCATCAATATCAACCAATGA
ACAAACAAAGAAACACTTAAACCACCAACCCACCTCATCCAGCAGCACAATATCCGGTGC
CTTCAACAATGTCCTTGCAATAGCCACCCTCTGCTTCTCCCCCCCACTAAGTTTCAACCC
ACGTTCTCCCACCATGGTGTCGTATTTATCAGGCATGGCTAATATTCTGTGGTGGATATC
TGACGCTTCAGCCGCTTCTTCAACTTCTTCATCACGTGCGCTTATTCGACCGTAACGTAT
GTTGTTCCTGTGATGTCAGAAAGGACATCATTTAGTCACAGATTCAATAAACTTTTTACT
TACAAAATAAAAAAAAATGTTTTAAAAAATATTAAGAACTTTTTATGTTTTTACTACTAT
AAATGTTTTTTTTATACTTTTGCCACATTCTGTTTATCCAAATAATGCAATGTAGCATGC
AGCATATTCGAGTATCTTTTCCAATCTATATAGGCCAGGCATACTATAAAAAATTGGTCC
ACAGTTGGCTCATTACCCCAAATGGTGCATCTTATAACTTTAAATAATTTTCAGGTAAAA
CAATAGTAAAGAAACGTTACTCTAGTTCTAGTAGCATACTATACATCTGTATCACATTAC
GTTTAAATTTTCCACATGTGATAAATAATATTCAAAAACCACCATGACATTGTATAACTA
AGGTCACAGAACCTTGAACAATTCGTACATAAATTAAAAATAAAACTCACATAATATTAT
CGTTGAACAAGACAGTATCTTGTGGTACGACCCCAATGCAAGCTCTTAGTGATTGTTGCG
TCACAGTGCTAATATCTACGTCGTCCAATCGGATCACACCAGATTGAATGTCGTAAAATC
GGAACAAAAGACGAATTATCGTGCTTTTGCCGGAACCGGATGACCCAACCTGTTTAGTTT
ATAAATTGTTACAAAATTAATTATTTATATTAAAATACATGTTTTATAAATTTTAATATT
GTTTATTTACTAAAAAACAGATATTGTTTTAGAACTTGTTTACTTTTGTATTAAAATATA
AGTTTTATATTATTTATTTATTAATTATTATTTATTTATTAATTTAGTGTTTATTAGGAA
AATAGCTTGTACTATTTCTAAATATAAGATTAATACAAAAGTCTTTCGTTAGCCACAGAA
ACCTTATAACACATTGCTGTGGGGTATAATAGATAGTTAAACATAACAAGTGTTCTCCTG
GCAACCTGTTGTCAATGTTAAATTTGCTTTAGCTGTTTTATTTAAAAAAAAACACAGAAT
TTTAATGTAAGTCAGTAAGTATAGTTTTATTTAAAACTAAGTTAACTAATTAGGTAATTA
AAAATGGTAAACATTAGTGGACTAATAGACCCTAAAATGATTATTGGGGAAATGTGAAGC
ACTAAGTTTAAGAGTGAAAAATATATCAAAGAAACCAACATAAAAAGTGTTTGATTTTAA
GCAGTATTTTACCACTTTCTGCCTAATAAAATTGTTAGCCTACAAAACATAAAATCCAAA
GTAAAACGCCCACCCACCAATGCATAAGTTTCCCCAGGGTTAACCGTGAATGAAATGTTT
TTAAGGATTTGTTTCTCAGGTGTGTAAGAGAAACACACATTGTCAAACTCAACTTTGCCG
GTTTTCAATTGAAGAACAATCGAGTCTTCCTCATCTAAGACCTCCTGTCCCTGTGATGTC
ATACATGGTATTATGATGTCACTAGGTTCAGTCTTATTACATATATGGTATTATGATGTC
ACTAGGTTTGGTCTTGTGATGTAATACATGGTATTATGGTGTTGCTAGTTTCAGTCTTGT
GACATATATGGTATTATGATGTCATTATAGGCACCAAACCTGGGGTGGCAGGGTAGCAAA
GACAACCATGGAGTATAAAAGAAGTAGAGTGTGCATATACAATAAATATAATTTCCTATT
TTAAGTCTAACTTTAAGTAGTGAAATACAGAACGTTTTATAAATTGTCCACAAATATAAT
AAGGTTGACAAGTACTTATCTACACAATGTAAAACCATTACCTCTTTAAACAAGTCAAAC
ATATTTTCCATATCAATGAAACTGGTTTGAATCATCCTGTAGTAGGTACCAAAGAATCCA
AGTGGAGTGTACAGTTGTATGATGTATGTGCCAAATAATACAAAGTCACCTATCTGGGAA
AATAATTAGGAATTATATATTATCATTTTATTTTAATTAAAAACTTCGATTTTCGAAAAA
TATTACTTTTGAATTATATTTAAGTTTTTACAGAAAATGTGAAGTTATGACTTATGATAC
CATTTTTAAATAATCTGCGTTTACATAATGTTAACTTAATTGCCATTAATGCACCAATTA
AAGGCAATAAAATGGGCAAATGGCCTAAAAAAGCACCCTAGTTTTTTAAAAAAATAGGCG
CCCCCCAATATATAAGTAATATTAAAGCAAGCAAACAAAATATTTGGAAATATTCTTGTT
ATATCATGGCAACTCATGTATTAAACATACCTGGAACTTATCGTTCCAAACTTACCTGGA
ACTTATCGTCGAGCACATATCTCGCACACAACATGCTCCCGACGAACAAACCGGCGTTGA
TTATTGTGTTTTGTGAAAGATTAAGAAACACAAGCGATGTGTTCGTTAAGTATTCAGATT
CCTGTGTTGGAAATATTCAAGTTTATAAACAACTGCCGCAAATATTTGAGACATAACCTT
TATAAACCTGACTTTTAATCAGAAATAATAGAATTTTTTTTTTTTTATAAATGGAGCACC
TAAAATGATGACTAAGCGTTCTTGATAGTTTAAAAATGACAGATCTAATGATCTATTGCT
GTAATATTTAACTAAAGTAGAATCCTATTCTATTTTACATGGACCTACAGTGTAGTAAAC
CATGGGACACAAGATCTTGGCCCAGAATTGCCTATTATTCCAACATTGTATATGCACATT
CTATTCTATATAGGTAAGGTCCTACAGTGAGGTATAGGACCTAAGATTTAGGCCGAAGTT
GGACCATTACCTCAACATTGTATATGCACAGTGTTCTATATGGGTGAGGTCCTACAGTGA
AGTATGCCATGGGACCTGGGATTTACCCTAGAGTTGCCCATTACCCCAGAAGCCAGGGTA
CTCTGTACAAAGACTGTACTACAACCCAAAAAATAAAATCACAATTGTTGAGTCACACAA
CACCTGGTAATCTTTGATGGCTTCATCGAATGTCCTAACTTCATGTTCCTCTGCATTGTA
ATATTTAACCTAAAGCAGAAAAAATGATGTTTTTTATAAAAGTAAATTTCAACATAAAAG
AATTATTACTGACCGTAAAATGACTATTAATGCAACAGTTGAAAATTTTTTGAAAATCTT
GGGACTACTTTGGAAATATCCCCAAAACAAAATCATTAGTTATATGTTTTTCCAATATAA
GTAATAGGAAGTGAAAACAATCAATTAGCGCCCGTGATATCTCGGTGCAAATACAAGTGA
AATAACCCAAAAAAGGTAAAACTTGGTAACGCTTTGAGTAGTAAAATTGGGATTGTACGC
TCGGGGCTATCTATTCAACAAACAACAGGAAAATAAAGACGTAGAACACAATCAGTATAT
CAATCACCAAGTTTAACTTTATTTTTGTAATGCATTCCTTATAAACTTGGGTTCAAACTT
AAGCAGGGATATTAGTAAAAACTGGAATTGTAGGTTTGGCTGAGTAAGGGCTATCTGCAC
ACCAATTATAAAAAAATGAAAGAAGATAAAACTCACGGTTTCAAAGTTAAGAAGGGAGTC
AATCGCTCGTTGTTTTGCTTTGTTATCCTTTGTGTTCATATCTCGACGGAACTTGGTTCG
CCATTCAGTGATTATTATTGTGGCAGCTGAAGATGTATGAAATGTAAATTTACTAGTTTT
ATATGCAACATAGGATACAAATAAAATTAGTTTCAAACCTTTCGATTTTAAAACTAAAAT
TCTTCTGCGACATGAGACGACGCTTAAAGTGTTCAATATGAAATTTATATATATATATAT
ATATTCACAACAAAGAAAAAAAAAATATATGTGTCCTTGCAAGTTGCAACTGACCAAAAT
GTAAGTGTCCTTCCAACAATAATTGTTACATCAATAATATCACTTTATGACATCATAATC
CACTTACCAAGGTACAATGCCAGACAAATGAAAACGATCAATCCAAACCAAGCATTGAAT
GCAGTTATGAAGTAAACAATAGCAATCATGATGTCACATATGGTTGGCACAATATTAAAC
ACGATGTACGAAAGCAGGTTGTTGATGCTGATAGTTCCGCGATCGATGGAGCGTAACACC
TCCCCAGTTTTACGAGAAAGATGCCACCGGAGGGAGAGAGAGTGCAAGTGGCTGAACAAA
CGAACCTTCAATGAAAAATTAAAACACATTTTCATAAAAACAAAAGTACATTTAATATTT
TACAGTATTGTCACTTGTTTTGGGATATTTAAAATGGTTAGTCGTGGTCAACTGTTTATA
AAATTTGATTTGTTCTTATACTTATATATAAATGCATATATATATACTTTGTATAGTAAC
AAAGAACTAGGACAATAAAGCAATTTTTTTATTCTTTTTACTTTTTTTAATTTTTATAAA
CTAAGTGGACACCTATACACACGTTTCCTTTTAAAACAAATAGACAAATCACATTTTCCT
GCATATTACCCATTCACAAAGTACAAAGCAAATACCTGCACAAGTCTGTTGGTATACTGT
TGGACGCGAATCCATAAATACGAACGTAATCCATTCAACAAACCACCCGACATGCCACTG
CCTTGTAAGAACTTCAATCCAACGTAAGCACAAACCTGAACCCATACATAGCTCCATGGT
TGGCCAGTGGTAAGACCATTCACTGTGGATATATAGGTGGCTAATATTGTTGCATTCCTT
TGTACTCACAGTAATGATACCACTATAAAACGTTCTGACTACTAATTAAAATAGAGTAAG
CTGTACCATGATATTTGCTGCCACATGGACCTTGCCAGTTGTTAAATAGGCTAAAATGTA
CGCGGCAAAAAGAGTTTCAAAATGTCAGTCATGTGTTATTTAAATTATAAAAAAAGAGAT
TTTAAACATTTGATGTAACTGTGGCCACAGAAAGCTTGTGCTAGGTTGTACATTTGATGT
AACCGCAAATAAATCCAGAGAGTTATGACTCTCAAATTTGACAAACACGGCGTATAAAGC
CAAACAACCCACCTATGTTTTTATAATAGATTGGAACATATGGGTTAACCACACGTCCTG
CAATAAGTATTGCCACACACATCATAACACGGCATTGAAGGAAAAGGTTTCCGGTTGGCC
ACATGTAAGGCCATAGTAGCACAGCCTGTTTAAATATTATTGATGTTACATTGGTATCTT
TAGTGCTAGTTATAAATATAAATGTTACATTTTTTTTTTCTGTGGTTGTACTGTTTTTTC
AGAAATTTGGGGTTGTGCTGTTTTTCCAATTGCGTTTAATTCACATTAAATGTATATAAT
TCGTGTGAATGCAAATTTATTTATAATCTGCTTGTTTGTATAGACATCTAACAGCAGCAA
AAGTTGTTATAGAATTTTGTTTGTTTGCCAATTTGCTTTAAACGTTTGTTACAATGATTT
GGAATCGCCGGTCTTGCAAGATAAGAACTGAGGTGCTAAAATATATGGTGTCACCTCAGA
TGCCAATAACATTACGCACATCGCCTTAGGCTCAGTAAATACAAGTCCTATCAAATTTAA
CAAAAATGATAAAATAAATTGTCACCTTTTCTTTTATTCCTGACCATGTAGAACCATCTC
CATGGCTTCCCAACCCTGTGAATTCACCCCGTGGTCTGTTCAGGGGATCCTGTAAGATAC
AACAGTCAATTATGAAGGGGATAAGAATTAAAACAGACAACAAGATACCAATGCTAGATA
CATGGAATTACTATATAGACATATACTATACATGATAGTTGCCAAACCCCAAGTGGCAAG
GTAGACATGACCAAAAACATAGATATCAGCAAGTAAGGAGGCCGCCATCTTGTTTTTCAC
AAAATATTTATCAGAAGTGTTTCCCATATCCTATAATACAACAATTGCAACAACAAATAA
AGAATAAAGGACTAAAAAACAGTTAAAATATGCAAAATGTCCGTCTGTCGCTAATGCATG
CATTCCAAGCCTCATGTGGGAAACAGGATGGGGTACATAGACCATTGTTTTTCAACAATG
GCTGTCCTTACTTGTTGTATATCTATTTACATTGAACAGGACAATCATTTGATTCCATAC
ACTGCATTACCGAATGGAAATTATATTATCTTCTTATGGCACGGCAACGGCGGCTTATGG
TTTTGTATGGGACATTTTTTGGTATTTTAAAGTATAGGTGACAATTTAGACAAACCAGAA
GTAGCCCCTGGGTCGGAACAACTGCTGTTAAGTGTCTTGTCCAAGGACTCATAGGCCCAT
AAACATAATGGTATCTAGCCTTGCAGGACTGGCATTTTTACACTGGAAATTTTTATATAT
ACAGAATTTATTTTAATGTAGGTTTTGTTGGGCAATTCTTACCGTTCCGTTTTCAACGTC
TCTGTCGTCTTCGCTTAAATACAAACAGGAGTTGAGCTTTGGCACACCCGGTGACCAAAA
GCCAATCGTAAAGAGCAGCGACGAACAAACTAATCGACCAACCCAAAATCCAAACAAAAT
CTATAGAAATAATATAATAAAAATTATAAAACACAGAAATAACATGATAGTGATTACAGT
AATTAACAGAAAAAAGGAAAATTAGAATTGAAAATTTGTTTAGCTTCTCTATCCTTTCTA
TTGGTTGTCTTCAACCATAAGTAATCCTATCACTTAAATCCTAAAATATCATAAATATAT
TAAAACATTGGTAAATTGGACTGCTATACAGTTTATGTAATCGGTAAATATCATTTGGGG
GTAATGGGCCAAATCTCGCTTAAATCCCAGGTCTCCACAAGGCCACATAAAGTAGAAGAT
CAGTTATACTCTAGGGCAGCACTCTTCAACCAGTGTGCACGGCACAACTACTTTAAGGGT
TCACCAAACCAGAAAAGGTTGAAGAGCCCTGCTCTAGGTTCCAGTTTTGGATAGTACAGT
GTAATTAAACACACCTGCTGTTGAGGTGTTTGTTGTTTGAACCACCAATCCTCGCTGTTC
CACGACGCTGTCTTTAATACCTCCGTAGACAATAGATACCCCCATAAAAATAACATTATT
GCACTGTGGCCCTTCCGACCAAGAGCAAGCAACATCATATTTCGCTCCAGATGCAACAAC
CAACAACCTGCTAACACAGCACCAGATCTGCAATATTCAAATGATATATTTGTTGTTTTG
GACTTGGTTAAAGTAGATTATTAATTATTATAGTAGGGTGGGGGAAGTTGGGACACATTT
TAACTCTGGGCCAATGTGGTAGTAAACAAGGAACTTTCGAAGAATTATAAATCTATATGC
TCAAGACTCCCATAGGCCGTTGTTAACTGTTTGAAACACGATCAGGATATTCGGATATTA
TGCGCCGAAGGTGTCCCACCTTTCCCCATCCTACTATATTACCTATTTATCCTTTTCTAT
CTGAAAATCTCTGGGCTCATATTTTAACACAGGTGACTTAGTAAACAGTGTGAACACTAT
ATATGATAGCTTTATACATCTTCATGCATTTACAGAACATACAGGCTGCAAAGTCTGTAA
CAATTTGTGTACTGCTGAGTACTTTGTAATTTTTGTGCATTTTTGTATATTGCTGTGTTT
GTTTTTTTACCAAACTGTCCACAGTACATGCTAATACATATCATACCTAGCAACAAGAGT
AAGAATAGCCATCCCACTAGTTACATGGTCCACCTCACCCCATGTTACACAAAATGACAC
AGGTACTTCAATAGATAGAAGTAACATGCACAGTACTTGTAGTTGATACATTATAGAACG
TGGTTTGTATTTTGACTCGACCCCAACTCCATGTCTGTTTGATTAAACAAATTAAACATG
TATGAATAATATACTAGTGGGCCTAGTGGCTCATCTGGTATAAAACAGTGGAAATACGCT
ATGTTTTTTCCACTAGATGAGCCACCAATTAATTATACTATGCCTGGTAGAACAACCATG
TATGTTTAATATATATCCGTGGGCTTTGTTTTATACAATACAGAGTATGTATGCAAGCCT
ATCCTTCATAGGTTGCATGATTTGCAGCCACCCATAGATTTTCCAATTGTAAAAGCAATT
TATCCTCAAAATATTCTTAAAAGACCTATTTTTCAACTTATTTTATCGTCGCATTTATTT
TATAATTTAACCGAAAGAACTGGAAAGCAGGCGAGACCAAGATGTTATAAGTCAGATTCG
GCCCATTTCTTATATATATATACTTAGTATTTTAAATGGGTGCAGTACTTCAACAATGTG
GGGCAGGGATCTTGGATTAATGCCAGATTTGACCCATTACCCAACATCCAATACTTACTT
TCTCATTTTATTGATTTGGTAAAACAATGGTAGAAGAAGAACGAAGAAAATCCCACTGAC
TACTGTGTCATAGAAACATTGTGACAAACCATCGTTCCTCCATATTGGGGTGAAGCCACC
ATGGACCCCACAGTAAGAGAATGAAGAATGGGTTGCCGTAGAAACAGAGCGGGGTAAGTT
GGTTGGAAACTGGATCTCGTTGCTGTTGTTCATGGTTGCACACAGCAAACGGGAGTTGCC
AACAGCCAACCTATATCTTAATATCTGTAAATTAAAACATAACATCATTTTATATGTATT
ATATATACCTTTGATTACAATATCAAAGGCCATATGTAATTAACATAGTGAAGAGATGGG
AATTAACAGCAAAACGACATCGGTGCAGTGTTGATATTTTAATAATTTTACAGTGTTACC
TAAAAGAAAAACAACTGGTGACATTTATGTAAATTTCATGATAATTTTAGATCCAACTGT
CAAAGCTAATCAGCTTAAAACTATATTATCTCCATTTAACTTAGGGTTTGTTGCACCACA
TGGAAAACATATATATATAACTTTAAAAGTTAAACAAATATTCCATGATATTATTTAAAA
TAAAATAGGAAAACATATAATAGTACCGTCAACATTTAAACACTAATATTGCAGTTAAAG
AATACCAGCAGAAAGAATAAGTAAGAGTATTGAATAGGAAATGAGTGTCACATATTGGAC
AGCTTTTGTATACATTAGAACAGATTGAACATATAAATATCCGTACGTATCTTGTTACTT
TTATATTCTGAATAATACTTTAATAATATTGCTAACGTAAATTAGGAAACAAAAAGTTGT
GAAATAGATGAACTGCAAATGTTGGTTTTGCAAAGATTCCAACTTACAAGACACATAACA
TTGCTTGAAAGAGCTAGCACAACTTTAATGCATAAATATAAAGACTGCAAATGAATTAAC
AAGTAAAAAGATGGTATTAAATTAAAAGTACCATATTAAATGGGACATAGCATAAGGTGA
TAGCAAGTGGTAATACAGAACACCTATATAGTATTACTTACACTGTTATGGTATAATATC
AACAGCAGACACAGACAGTATAACATTATTGTGCACACAATAAGAATGAACTTATAATAC
GAAGTGGCAACCGCCAATTAATGCAGCAGACAAAAGGCACCTCTCTATGAACTATATTTA
CTGTTGTATAAAAATAGCACATCACTGTATCACCCTAGAAGCAAAACTATGTTATATTTT
ACATGAACATACTATTGGGTTATTTATACATTATACCATGCAGATATATATTTATTTTAG
GGTTTTCAATCAATAAAAAAAATTTGACGCCTTGATTTACACTTTTTTATTAACATTTTA
TAGGCCCTATAACATCAATGAAAAACCTAAGTTGTTTCTTATATTATTTTTAATGTTCCA
ATAATTTTAATTTCCAGCTTTCAATATTTCTCATTTCATCCAAAGAAACTTCTTCTTTAC
AAAACTTCAACAAAATAAAGCATCTATGACTTAACAATCGAGCTTGTGTTCGAACAGTGA
AGTCGTCAACATATCTTAACATTGACTGCAAAGACTGAATCTCATCTCTGGTTAACTGCA
CAGTTTCCCTGTTTCTTACCAATAACTTTGAATTATCATTATAGTAAACATGATTGCATA
GTATATGATGATACCATTGAAAAATGTGAGAAAATAACTGGAAAAAATCTAAAGATAACA
AATATTTTGTGTTCAAACCAAACTTTTCCTTCAAGGCAACTTCACATGATAACTCCTTTA
ATGATCGAGGTGAACTTATGACATCACAATGTTGATTATCATCATCACAAGGAGGTGTTT
TCCACCATAATAAATCAGTTTTGTCAGAACCTTTGACTCCCTCTTCTAACTTGTTCCACG
CTGCATCAATCTGTCTCTGTACAGTTGATAGTTGTTGCTGTTTATCTAAAGTAACGCGTC
GAGCATATTTAAACACGGGCCTCCCCTCCATTTCAGAGAAAAAAGGATCCATATAGGGAT
TCATGAATATTTCCACCAATAACTGGCACTGTGATATTGCTTTGTTGAGAAGCATTTCCT
CTTTCTTTTTAAGGAACCATTTTTTTGTGGCTGCATGATATGCATCTCTTTCTTTTTCAC
TTTTCGAGAACAACGCAGCAGTTCTTTCGTTAATTCGTTGCAAAAACATTGGAGTGCACA
ACTCAACCGATTTGCAGAATGAACAAAGTTTTTCCACAATGTTCCAGATATAAAGCCATG
ACCTTAACTTCACAGTTAAGCGACCATGCATGTCGGTTACCATTTGTTCCGGGTCAATGA
ATTTGCACAACTCAGAATAATCATGGAATATCTGGTGCGGAAATTTAGCAGAATGTAGCA
AAAGTGTGTTAGGCTTCTTTTTTCTGATACCAAGCCCAGGTATTCGTAATTTATGTGGGG
TGGGTGGTTTGGAGGTATCGTAAATATAAACTTGCTGAATAACATTATTGTTCAAAGAAC
CAAAGTGGTTTAAAACTTGAACTATCCACTCAAATACTTTAAGGTCCAAATTACGCTTAT
TGACCACCACACATAGTTGTTCAGTGCCGTGTATTTTAATTGACGATTCATGGAAATAAT
TAAGGACCGTTACAAGATCCTCAGTAAACTTATTCCCATCATTTGGAAGCGAATATTTCA
TGCTGGATGTTGATGTGAAATAAACAACAGGGATTCCTCTGCGTGTGATGCCAGCTAGTT
GGCAGATCCCACTTTTCAATAAGCTTGGTAACATGGTAGTTTTACTGCAGTTAAAGCATG
TTATAAAGCCAACTACAACTATAACTAATGCATCTGGTTAAAAGGTTAATATTTGACAAA
CTAATCAATGATTTTCATTTTTATAAATTATCTTTACGTTTAGGTGAAAAGCAGTTTTGG
GTGTTGCTGCACAATGTTGGTAAATGGTATCAACTTTAACTAAATTAGAGTTTGCAGTAT
TACATGTGGGAAATATGCGTAATGAAACATATTGTACCTTCACATCCTAATAAAACTAAA
TATGATGTGAACTAATACTAAGAGTAAGACAGATAATAACCTTACATGTAGACTGTATGA
GGTAGATATATAGGCCAATGGTATGAGGTAGATATCAATTAGTAAATACAAAACACAAGT
TGTTAATAACTAAATCTATTTTTTTAAGGTTAAAATTACCTATAGGACATAACGACATTC
GACATACAGCAATAGCATATAAAGTAAAACTTTGTTTACAGTAGTTGCTGTTAATGATTT
AATATGGAGTTGTTAACCCTTATAATAAAGTTAACGTGGCATAAAATGAACAGCAGCATA
CAGAAAACACACAAGATATATTCACAAAAGCTGCATTACCAATTTTACTTTCAATTCAAA
CGTAACTTAAAATACGCTAAAACATATTTACTTGGTTGTTGTATTCTGCTGGTTGCAAGA
AACTTTAGTCATTATTCAAACGAATGCTCCAAACTTAATATCTTTCAACACAAACTAAAG
TAAAACAAATCTGCCAAGCCGAACCGTTGACTTCATAATACCTTATAAAGAAACGCTGAC
ACGGCTCTAATACTGCTGAATCACGCCCTAAAACCGGCTGCGGGTTAAAGGGCATCCTAT
TACGCAATCGTTTCTTCTACGTAATAACTCTTTGTGATAGTTTTTAAATATATTAATTCA
CATTACAACTTTAATCTAAATCAGTTTTACTTTATTTTATGAAAATTATAATTAAGAAGC
ATTTTTTATATAATTTTGTGATGCTTACTTTATTTATTTTTTCTCTTAGTCATGTCTAAA
CCAACAGACGCTAACATGACAAAGTAAATTTCTACAACCTTTTATTTACATTGCAGCTGC
ATAGAAAAGTCAGTACGTGAGACACAACTACATTACATCATAGCTAATTAAGAATGTTGT
GTTATTAAACTATGATTACACCATATACACAAAGCAATTACATCACATACATTCACTGTC
TATTATGTGTTAAAATGAAAGTTCAAAAAAATAGACAAACATTAACTTCATACATACACC
TTGAAACCTTTAGGAAATTACAATCATTTTATCCAGAGCCATAGAAATACCGAGTAGACC
AACCCATTGTTATGTAAAAGACAAAGTGAACGGCAATTTGGGTCCAAAATAACACGGTAG
GTATAGGGAAAATGTCTGTTTTTTGATAAATTACAGAAAAACTTGGGCCTAAAAACAAAT
TTAAGGGTTGAAAAATGTAAAAATCTGTTTCACACCTCCCCACAAAAGGAAAACACAAAC
AAAACCTAACAAGTTCGTTTAAACCCATTGCCAAGGTGACTACTTTTGCTCTATTTTGGA
CACACAAAGACGGCAGGTGTTTATACGATTTTGATTTTATCTAACATTAATGCTGTGTTT
TCTGTAGTACCACTACCATAATACATTTGCATATATGAAAGTGAAGAACAAATTAAATCT
ATTCATTTATATATGTTTAAAATAAAAAAAATAACTAAATTAATTACACTGTTTGAATAA
ATCAAAGTGTGTTTAAAAGTAGCAATTAATTATCACATGGGTGTTCTATACCATACACTT
TGTGCCCATTTAGGGGTTATTGCATATAACTTTGTGGATGATTAATTAGACCAGTGTGCT
ATAGCGGTTTTCAAATAAGCCAGTAACATTTAGTAACTATTTGAAGATGGATAAACTTGA
AATTTAAGTTCCTGAATATATAACTTAAGGTTTTCTTTAAACATTAAAGTTAATTGTCCT
TTAACAAAAGGCCCTGACACATGGGGTGTAATCACAACATTATCCATCTCCCAAAGCTTG
CTTGAGGGGAGCAGTGGTTCTTCATGTAAAACATCCAGAAATGCTTTGGAGATCCAACCA
TTAGTAAGCGCTTGTATTAAACTTTTCTCATCAATTATATTTCCCCTCCCAACATTAATA
AAAGCAGGTTTACGGGGTTCGCAAATTTCAAGACGTTTCCCTGTAAAATAATTGAATCAT
ATTTATTGAGCACAGAAAAAGCAAGTTGCAGAGTAAAATTGTAAACATAATAAATCATTC
TTTAATATGTGGGGAAGTCTGTTAAAACTGTTATAACTCGTAATTAATTACCAGTTACCA
TATACGTAAGTGTCTGTTAACTTTACGGGTGTAAAAAAATAATTATTGATATAAATCCAT
TCATATACCTGACAGAAGTCCTATAGTGTTTGGTGTAGAAGGAAGAATATTACAAATGAA
GTCACAAGAGGAGAGAAACATATCAAGATTGTCGGGATAATAAAACTCATCAAATAGACC
ATCATCCCGATCAACTTGGTGGTTTTTAAACCCAATAACTCGCATTCCAACTGCTTTAAG
AAGTTCAGCAATCTTTGTTCCAATGTTTCCAGCTCCAAGAATCCCTGCTGTTAAGCTGTT
TAGTGGTCTTGGTCTGAATAAACATATTTAATGTTATTTGGCGTTTAAATGGCAGCTTAA
ACTCAGGTATTTCCCAGTACATCTTCCAGTGAATAAGAAAAAATCAGTTTAATTTATCTT
CTTAAAAGCTATAGTAAGGATTAAATTATCATTTGTTTAAAATACCATACAAATAAACAC
TACTAGAACAAAAGTATCAAATTAAAGCACTTAAAAAGACTCAAAATGACTTTTAAATAA
AAAAGCTTTATATATACCTTTTAACTCGAAAGTTTAGGCATAACTTGAAAAGTGCATTTA
TAAATAAGTTTTAAAAAACTTACTTGGTCATATACATTACGTAATCATCGAAATCAGCCC
ATTGTTTCGCTGATTGCAATTTAAACATTTCTTTAAAATCTCGCTCAATAGCAATCACAG
CTCCAAGTACATACTCGGATATTGGCAATGCAAATACATCGCCCATCCTTGTGTATTGTA
TATCCCATGCCGGTGCATTTGGTGTTTCTTTATAACTTTCAAAAAAACCATCCAAGCCAG
CATATGTGAACTGGACCCACTTAACTGAGGTGGGGAGCTGGGGTATTATTGGCTGAATAA
AACGTGGAGAACCAAACAAAACTTCACAGCCATCAACAGAAGCAATCATCTGTTCATGTG
TCTGGCCAGTAGTTGCTATTACTTTGTATTGCACATTGTCAAGTTTATTTTCCAATAATT
CAGCGTTAAATATTTTAACAGAGTTTAAAAGACCGACAACTATTCGCCTGGTTTCCATTT
TTACTAAATTAAACAAAAAACATCATTTCACACAAGTCAATATATTTTATATTACTTAAA
TAATAACTCCATAATTGCAACATCAGTAAATTCATCTATAGAGAAAAAAATTGTAATTCA
TTGTAAAGTTTCCCTCTTCTCATCATGAATCTTTCGGTTTTGGTGGAAAAGTCTTTTCAA
ACCAATCTTTACAATATCGAGCAAGAGTTTCAACTTTAGGAACATCATAATTCTGTGTTA
TGTAAACACCTGTCAATAATCCAGCTCCAAATTGAAACAGAAATTTCATCATGTTCAATT
ATGCAAGAATTTCCAGAGTGTAAATATTCCCAGATCAACAAGTAATGGAGAATCCACCTC
CACACCTTTGATGGAGCTCCACTTGTTCACAGTTAATATAACTTAAGCTTCAACTTAAGG
CAATATATTGCAATCTGAAGTGAAATAAAAAAAATATTAAGAGTCTGAAATACATACAAC
ATACAGAAGCTTTGCTATTCTACTTTAACATTTTCAATTCATACCAATTCATACAACACA
AGTTGTACAATAAACTTTGCATGGATGCTCAACCTCTGTCATAACTAATAATAATTCCTA
AGTTTAACAGTTGAAAATAGACTTGAAAAGAATAATAACAGTTGTTACAATAACAAGTCA
CAATTTTTAAACTGACACCTTCTATTCACTGTAAATGATGTGGAGTTTTGAATGCAATAT
AGAAATACCAACGATTGTATATTATTACATTAAAACAACTTGACATGCAACTTTTAAAAG
TTTAATGAGTTTGAATTCTTTGTTAAGGGGTGGAATGGTGAATGATGTGATTGTTGTTTG
TCTATTGATAAATATGCATTAAAAAAATTGAGGGTTGTCCTGCCTACCCTGCCACCCCAG
GTTCGGTGCCTGTCAGTAGCAAAACCCAGGGGGTGGGTAAAAGCTTTTACAACTTGGGAC
ACATGTGTTTAACTTAATTCTCCACATCATAAAGGAATTGTCCGGAGTCTTTTATTTCCC
CCCATCAAAGTTTGTTTAATATCAACTTTTATTTTGCGGCTTCGTTTCTTAGTTAGTGTT
AATTTACTACATTGCTGGTAATCCACACCAAACTTGTGACACCATTCCAGCATAGTAGTG
TTATATACCTCCTTGTTATTCACTAAGGGTTCTAAACAGTAAAGGATCCACTTGCTAATA
GAGTTTTTGTCAACAACCTGCAGGCTAGATGCCCCAGAAACATTAGACATGATCAAAATC
TGTGAGACAACTTCCTGTGTGATGATATTTTCCTTTTTCTGAGTTTGCACCAAAACCAGT
CCATTTGGAAGATTATTCGGTTTAATTGGCCCAACTTTTATAAAAACTCCCTGGGGTTCT
TTTATCTGTGTATCTTTCAGTAACAGGACTGAGAACGCCCAACATTGAGATCGAACTGAA
TTAGCAGAGCGAGCTACGTTAACACATGTAAATTTGTATGGCACAGATTTGACTAGGCTT
GTGTTTTGTAATTGTATGGTTGGAGACACAACAGAATATCTGGATAATGTTTCTGGCTCA
TCGACACATGCTCCAACTTGTTGCTCTTCAACTATTTCATGGTTTTGAGAAATTTCTTGC
CCAGATTCATCAATAGTTGAGATCTCAATATCATCACTATTTATCTCTCCATGTTCTTTT
ACATCTTTTTTAATCTTATCCACCACCCCAAGCTCCTTACACCACGCACTTGCAGTAGTT
TCCAAATTATGAAGATCCCGCAATGATTTCAAGCAAAACAAGATAAACTGGTATGCATAG
TTTAACAAGACATGGTGTATCATCAAGACTTCAATTTTAAACTCGGCCAAAACTTGTTTT
GCAACTTTGGTGCTGATAGCTATGGGGTAAGTTGGCTCTTCCACATAAACTATCCCGTAC
GCAACCTCATCTGTACCAGTTGGTCCAACCATAATGCAAGTTCCTTCTTGTTTAATTATT
TCAAACTTGCTTGTGTTTTTAAAGGAAAATATCCAGCGTCTTGACCTTGGAGAGTTCATT
CTTTCCGAAGAAGTTTTACCAAGTAGTTGTTTAAGTCTTGTGTGAATTTCACTATAACAT
GGAAAAGTATCTGATTCACAGAAATCTAAATAGTTAACATCTCTATCGGTGTCTTTTTTC
CGTCGTTTGCTTTTCCGTTTTGTTTTTTCTTGCAGTAAAACGTTCCTTCTTTGATTAACT
TCAAAAAGACGACACCACTCTGTGACAGTCTCCACAAACACCTGGGGTTCTGTGATGAAT
GGTTTCAAACAGAACTTAATGCATTGATACGCTGAATTATTTGCTACCGGCAGAACAAAC
GCGGGACCTTTGATACCCGATTTATGCAGAAGTTTTACAGCAGCATTTTCTCTTAAGGAG
TATCTATACTTAGGCCCAGTTACATTCATCATACCCAACGCACATCCTTCTTCTTTGTAT
GAAGCGATTCCTATTGAAACACACTCCTGTTCTGTAATGGTTAAACCAGATGTATTATGC
AGATAAAAGACCCATCTTTTTGATCTTTCACTTCGTAAATCAGATCGGAAACTAGAGATA
AAGTCATCAAATGAACCAGTCACTTGCGTTGAAATATTGGTAGATGTTGTCTCATCGACT
TCTGTATTCAAAGTTTCCAATGCAATCTCACAATCTTCATCATTTAGTTGTTGCTTTTCA
TTATAAACCGATGGATCCAACAACTCGTTTTTATATTTGATGCCAAGCTCATAACACCAT
CTGTTCACTTCACACACAAATATTTCGTATTCTTTTAAATAAGGAAATAAACAAAGCTGT
ATCTCATTGAAAGTCTTCTTATACAGGATAGGATGCAGAGAAAAATAATCCAAGAAATCG
AACCCTAATTGACCCAAGAAAGTTTGAACATGAGATTTCAACATTGTGTTGCGATTATCT
GCTGACTTTAGAAACATTATCCCATGTGAGATGCCTTCAACATCAGGTGGTCCAAGTTTT
ACCACAACTCCTGGGATTTCACCCAATGTTATGTCGTTTTTGCCAACGGAAAATTTCCAT
CTACAAGATTGTTGTTTTTCCGTTTTAATTTGATCTTTTTTTAAAACTTGTTTCTTAGCC
TCAAAATTTTCCGAATGAATTTCTACAATCATGTTTGAAATATCATCATTTTCTATCTCG
CTTACTCTTTCTTCATGGTTTATTTCTTCAACTGTGGTTAATTCCACAGTGTTTGAAACA
TAGTCGTGATCAATGGCAGGCTGGGAAAGTGACAATGCATCTTCTGATGAACTTTGTGCA
TCACAAACATTGTTGTTTGTATCATCAGTTGCTACATCCATGGTCAGTTCATATTTAACT
AGTTTTCGCTTTTATTTGAACAAAACAAAGTTTACTTCTAAAATATATGTATATCAATAT
AAATACACGTTACAAAATAGGTTAAATAGAAACTTTAACCACAGAGAATAAAGCATGGTA
AATAGAAACTTTAAATAGAAACTTTAACCACAGAGATAAAGCATGGTAAACGATGCTAGA
GGTTGATAACATTCTATAAAACGAAACAAAAATTACCTGGAAAGTTAAATTTGCCAAAAA
TAATGAAAAAAAAACAAGAAGTCGACCAACTGTTCGACAAAAATGGCCAGAACTTGCCTA
TATGCAAAGAATATGCATGCGAAACGTTGGCGTAAAAATGATCGAACAAAGGTCAGGTGT
AGAATTATATACGGTACGAACCCTGAACATGGGTAACGTTTAAATTTCTAACATCACATG
AATTATTCTAATATAAAAACAAATATAACGGCGACATTTTGCTGAAAAACTTACAAACCG
TAATTCTGTCAAAAACATAGATCCAAAAAGAAAGTGTTGCCAGTTGTAAACCTTGAAGCT
GAATAAAGTCCGTTCTTTAATTGGAGAAGTGCATGGGTCCGTATTAAACCAACATCAATG
TAATTAAAAACCCGGCTTATTTACACATGATAATATTTGATAAACAGGCAACACATTCAT
ATACCTATCAATTTTAAGCTTTAGCACTTTTTCGAGTTTACCAAATTTCTTTGAATTTAA
ACAACAAACTCCTAATACACAACCAAAGAGATTAAAACCAATCTCTTTGACACAACATAA
TCTCCATCGCCTTGAAACAAACATAGGTTTTAATCTCTTTGACACAACATAGCACGTAAT
CAAAAATATCTAAAGCATATTTTGTTGGGTTGTATGGATAAAATATACCAGGAGGAATCC
GGAGCAACATAAACTGCGGTAAAATACAGTTGAATGTCCCACCAATCTTTTAGTCTCACA
TTCCTATATTGGTGGCAGATCTGGTATGCCTAGAGTCATTGTAACCACTGTGCCATGCCT
CTATTTATGCAACATAAGACTCCTATACACTGCTGGTATTACAAAGCGAGTTTTTTTTAT
TCAAAGTAGGAAAGTATGTCATGAAACCATTAAAACTTGGCAGGTATTATGCACATCTCA
AAGCACCAAACAGTAGAGCAGTAACAATGTTAAGGTTTAAACCGTTTTACCATGAAAAAG
AAAAATTATAAAATATTGTTTCTATTAAAACGTTGTAAAAAGTCATAAAGAGTAAAACTA
TTACGATTTATTAAAAAAGTTTGTAATACTTTTCTGAGATTTCGATTTTTTAGGATTAGT
TTTTTTTAAACCCACTTTTTTTTGAGAACCAAAATATTTAGAAACAGTTTTATTTTTTGG
TTCAACAACACTTCTGCGAATTCCCAAAGTTTTTCTGACAGGAACTTTTTGAACAAAAGC
TTCCTCATCAGTATTACACGATAAACACACAACTTGTTTATCTTTGTTTGCAGCAGAACT
ACCGTTACCATCTTCTAACAATGATAACGGTGCACGAGGTATATCTAGGATAGGTATGGA
TTCTAAATCTTCACTTTGATGATCAGTGGTTTCTTCTTTTATATTTACTTTATCTGTGAG
TTTGATTTTATCATCTAATATAGGAATTCCTTCGTTAATTGAATCAGTAGTTCTCTCTAC
ATCACCAGAACTTATCTCTAAACTTGCAACTTCTTCATTTAAACCAGGACTGGCCTCAAT
ATTGGGAATTATAATTTTTTTACGTTTTTTCCCCGTAAACACTCTTAATCCTTCATCGCT
GCTATTTAGTGAAGATCTATTCCGTTTTAAACTGGAATTCAAATTTTTACTAAAAGGATT
TAACCCACTACTCTCAGGAGAAATGGGAAGATCCACTGGTTTCCCAACCTCACTTGACAT
TTCAGATAAAATATCATCCAATACTTTATCTGGGGTTACATCAGCCATAGAGAAACCTTC
AGTTTCTTGGTCAGTGAACATCTCATCACCGTTCAACACGTTTTCACTTTCAGATTTTAC
TTCCGCAAATTTCATCTTGGGTGAGGAGGAAGTTGGGACAAAAAAACGACTTTTTACAAT
TTGTCCAATTTTTCTTGGACTTCTTCTCAAACCAATATTTTTTTTATTTCGTTTTGTTGG
CTTGTAACTATTAATCAGGTCATTTTCAATTTGACTTCTCAGACTAATACTTGGTTCCAT
CTTGGGTTTTAACTTTACCTTCTTCTCTTTAAAATCTTCTGTGTCCGGCTCATTTTTTAA
AACCCCTTCCAAAATATCTTCTGCAGTAAGAACAAGTCCCTCTTCTTTTTGTGGCTTGTT
CATCTGTTTTGTTGGTTTCTCTGAAACTTGTTCAATAAATACAGTGTCTGCATTGCTCAC
TGCCTTGTGGGAGTTATTTTTACTGCTCCAAATACTTGGGGAAGTAGATTTCCGACTAGA
TATCCATTCATCAACATCAAAGAAACCAATTCGAAGTTTTGTATTTACATCCACATTACC
GATAGCAAGTTGAAATGCTTCTGCTTTATTAAACATGGCACCTGCAAAGTTTAGATCATC
CACAGTCACACCAGGTGGGTATTCATTCAAAGGTATAAGTTCACGCTTACTAGGGTCAAA
CACAAGTTGGTATAAAAATGTCTTATCCGCACGCTCAAAATCAGCCCCATACGATGGATC
AATTGGTCCAACACTTTTAATGTACTGGTTCAATTTCCTTGCTACTTGGTATGCATCTTT
GCTTTTTGATAACTTGAGTGCTTTGCAAGCTTTAACAAGCCCAACACCCTTAATGCTTGG
TAAATAATCACAGCCTGACAATATACACATATGTCGGAACAACTCGGGTGTAAATCCGAC
CAGATTCTTCACTCTTCCCAAATGTTCCATCTTCACTTGTTGACCTCTTCCCAACACATC
CATTTTAAAAACAACGTTGTTACAACCAAAGCACAACAAATCCGAGTCCTCGGTGATAAT
TGCTTGAGCAATTCCTTTCTTGGATAAAAATGCAAGTTGTGCGTCAGCTTCATATGGTGC
CACGATACAATCGATGCCACGGCTCCGTGCCGCCTGCATAACATCAAGTGCCATGGCAGG
TGTCACACTGATACATTTAGTAAAACAATCTCTAGCCTGGGAAAGTTTACCTTCTCTCAA
ATATTGTTTGCCTTTTTCGAGATTCTCTTTTCTGCGTTTATGTCTTTGCTGCTCAACAAG
TTCTTTAGAAGGCAGTCGACAACCATCGAAAACTAAGATTGGTTTTACCTGAAATAAAGT
TATATAGGATGTAATAACTTAAACTGTTTGTATCTTGCATTTATTTGTATCTGCCATTAA
CGTATTAAGGTTTCTAAAAAGAAAAATGAACTCCTGTTATTTTGGTAATTAGAACCAAAC
CAATGCAATACCAATATAAATATATTGAGCTCCGAAATGATATTTATCGTCACTTAATAT
ATATGAACATATAAAGTAAGCAAACCTTATGTACTTGGAGCATATCCAGGTACTTCATGC
AGTACTTTACGTACTGATCCGTCTTTTCTTTTTTCGCGAGTTTTTCTGCGCACGCAAACG
ATCCTCTATGCAACCAACAGTAAGTATCGACCGCAACCGTTTGGTTTGCATATTCCCGAA
TGTGTATATCTTCCGTGGCATCTTTTATAAACTTTAAAAGGCCTTGAATTCCCATTAAAA
CGATCCAACATATAGCTTACGTTTCGTATACAACATAATTTGATTGACACTTGCGTTTCG
CGCGAAATCAATGTTTACATTTTCGTTACATAAAAATCTAATACTTTCAAATAAAATGTG
TTCATTAAAAAAAGGAGGTGCCCAAAATATCTAATACTACGTTTATTTTTAGGTTATAAA
TCAAAACATACGTTTTAGTAATATATTTTGTCCAAATATCTTGTTACGACCAACACCTAT
AGCACTTAAATGAAACCCAAGGCAACGATATATCCTCTAGTAAGGCATGCTAGTTTAACC
GTATAAAGTTACCTCATAAAATTGACTGACACACTACTGTACAGCCATAATGCTACTCAC
TCTACCTACTTTTACAGGTAAAACTAAAACCAGTGTTTTAAGCCTGACCCCCAAGGAACA
AATAATCACAGTTACGATGTGATTTATTTCAAATTTCTAACAGGATGATAAAAATGAAAC
AGAAACGCATACAATATATCAGACAAAAACAAATATTTTGAATTCGTCTTGATTCTAATA
AAAAAGATTCATTTTTTAAACAAGTTGCGCTCTAAATAACGTTCTTTTCTAACTGGCTTG
GACGAATGAGATGAAATTTCAAAAGCAATATTGACTAGCTGTGAAAATTTGAATTAATAA
GGTAAAGAATCACGATATTATGCAATCATGAATACTGCTGTCACATGAATTTCACATCAT
TAACCATTTGTCACAGTGCAGTTTAAAATTGTGACATCACAAAGCCATAAGTGACATTGA
ATTATGATGTCAGAAACACTGCATGTCATAATGGCAAGCAGCTAATTTAAATAAACGTTT
TTAACGTAACGTATCGCTAATAGAGTGTTCAACTGCCATCAAACGAGTTCAAAATCTGCA
AATTTTTTAAACGATTTTTTCCTTCTTTGCTTCATAGTGAAGTCAAACAATTGCTTCCAG
ATCTCGGACACAATGAACACGCTTGAAGATATTCCAAGCAGTAAAACAATATCTGGAACA
ATTTATTAAATATTTAGAAAATAATTTAAACAAGCAAGCAGAGCTAAAGTATATTGCATT
CACTACATTATTTAATGATTTTCCCTATGTTTGACAACTATCTATGGGTGTACCTGTATT
TTAACAATACAAAAAGATTTAATTAAAAACAAGACACTTACGATATATTATACCTTTAAC
CATAATGGTATAAACCAATGAGAAATGTATAAAACTCACCTAAGAAGCCAAGAGCCTCAG
TTTGGAAGACAGCTTGTAATGGAGGAAAGTAAATAACAAGGAACTGGCCGAGTACTGAAC
CCCCAACTGCTATGAGGAACATTTTGTTTTGGAAGAAACCAATTTTGAAGATTGATTTTG
TCTATGCAATAAAAACATAAAGTATTAAAACCGATAAGAACTAAAATAGATCCTGAACCT
ACTTATCCTAATTGACACACTATGGAACTTGGGATTTAGGGCAGAGTTGGCCCATTACCC
AATGTGCTAGAACCCATAAGTAATCACTGGGTTTAAACGATGCCTGTTAAGGGCTTTGCC
CAAAAAAACATATGAATACGCCAATCTGTATGTATAATTCTGTATGAAAACATTTTATAT
AAAAAAATTATATGAAAAAATAAAATGAATCTATGGATCTATGCAATATTATACAAATTA
CTACATTACTCACAAACAGTATAGTTTTCTCACCTGGGACCTGCACCCCAATGCATTAAA
CATATCAAAGAACACGAAACATGTGAAAGTCATTGTTGTATCACGTGGCGTGATGATGTT
ATCACGCATCTGTGATGTCATAATCATTATTATAAGTAGAAATAAACATAAAATAATTAT
TTGTTGACTGTTGTGTTTTGGTGAAGTAACTAACAAAAAACAAAACATTTCGACAGAGTT
AAACCAAATCAATGGTAATGAAATACAGCCTTATTTTTAGAAGCTTATGTACCACATAAC
TAGTTATGGTGAAAACATGGTTAGAATTTGAACCATGAAGTTTATTTTATTGGCTTACAA
ATCTTATTAGAAATTATTGCAATAACCTAAACCCCATTCCTGCTACCCATTTATATATTT
TATAACTTTTGGACTTTGTTGATCCATATATCAAATTTAAAAAAGGGCAAAGACACCTGA
AGTCTAAAATGGAACCTAAATGTCCCAGCATACATATACTTTGGATCTGCTTGTTTTACG
GACCCTTAATAATAGCAGCATTAAAAGGCATAAAATGGGGTTGGTCAAATATATCATCTC
ATATTTCAAATGATAGATGGAAAATTACAAATTCATGTATTTCTATATTTATCACATGTG
GCGTGACAGTCCATCATAGTCACCACCTACCTCCCTCCAGAATATATACAACGTTCCCAC
AACTATCACTGTAGCTGAAACAAGAACCTTGGCGATTAATTCTTTTGTCACAATGGGGTC
TTTCACCTTACGTGGGGGTCGACGAATCACATCCTTGTCTACAGGCTCCACCCCTAAACT
GTGATGTCACAATCATACATTATGACATATTCAATATGCAATGTTATAATATAATAACTA
TTGTTTGTCTGTTTAATTATGGTAGTTAAGATTAAAGGGAATGACAAAAATATGGCGACA
AAACAACAGTCATTATTTAGCGACAAAAAAGAAAATTGTTAAAACACGTTTACCATTAAA
TATATTTACATTAAAAAAATCAGAAATATGAAGTTCAAACATAGATAGTTGTTCCACTAT
AGTAAGTACCTTTGCGCAGGAGGGCCATCCATGATGATATTAATCCATAATATTTGCATT
GCATTAAGGGGGTTGGGGAGTTTAAATAATGTGGATAGCGCCACTAGTGACAATGCTGCA
ATACTCCTGGAATATAGAAATCTTATTAATGGTTGAATGAAATTAAATGTCACTTCGGCT
CGTATTTAAAACCAGTGGATAGTTACTTCAAGACTCAGCCATGCTAAGATGCTGGGCATC
TACCCTTGGGCAATACACTTAACAACAATTACTTCAACCTAATGGTCACTAACGGTTTGT
CCAACAATTGACATTGCCCAGTTAAAGGTTTTAAACTTTGTATTTGGTATATCAATAATT
TCTCTACAATACTTGTATCCTTTTTAAAACAAAACATAATTGTGTCGAGACACACAAACA
TACGTGCTGAGTTGAAAACTGACAAAGTTCCGAATATTGTAGAAGATTCCTTTCCCTTCC
TCTATGGCTGCCCTGTGTGGTTGGGTGGGTTAGTTTAATTATGGAGAATATGAAAATTAT
GCACAGAGCACAGTATAAATCCCTTGTGTGATTTAAATTGTCTAAGACGCCCAAAGTAAA
CTTACTAAGTAAGAAATAACCAAAGTGTGCGCCATGCAAACCAGGGTTTACAAGTTAAAT
GTTAGACACCCCATATTTAACTACAAGTCCCTAACCCATTGCTATACATTATAGAAATGC
TAACATGCGCAGTTATACACAAACAATAACAACATCACACTCACATAATAGTAGATAAAT
CATCATCCACAAGAATCATATCCGCGGCTTCTTTACAAACATCCGTTCCCGCTGTTCCCA
TGGCAACACCAACATCAGCTTTACGAAGCGCAACAGCGTCGTTTACCCCGTCGCCTGTCA
TTCCTACCACTAGGTCGCGCTCTTGCAATGCCTAGATTGGGAAGAACGAAATTATATGTG
GGTGAGGTGTGGCACACCATGGGTCCTAAGATGTAGATTAGGATCGGGTCATTACCTCAG
AATAAAATTATCCCCATGAATGGTTAAAGTAAAGCAAGCAAGTGGAGTGAAATTTACAAC
TTGAATACTACATGAATGGTAGCAGTAATAAATTCTGTGAATCCGGTCCTACTCTGGTGT
TCATTAAGATAGTACATTTTTAACAAAATAAGAAACAGGGTCAATTGGTATAAAATACAT
GACTGACACTGACAAAAATAGGTTGGCCCATTCCAACAAACGAAACGGTAATCTTACTTT
AACAATCTTCAGTTTATGCTTAGGGCTTGCTCTGTAGAAAACCTCCACGTGCTCGATACG
ATCAGCCAGTTGACTAAGGTCGTAACCTTCAATATCGGATCCTGACATCACCATTCCACC
TCGGGAGTATATACCAAGTCGTGTAGCTGGTGAAAGAGGTAAAAGCTATGTTATGATATA
ATACTTCTATAGTATATGTGGGGAATGGGCCAATCCTTGTATAAATCCTAGGACTCAAGG
CTTATCACACTGCTGGAACAGACCCATAAAGAATAAAATAGTATATGTATAGGGAGAAAA
AACCTAAGAGTATATAGCAAGTCATGTGGCTTGGAAAAGAGTTAAAAGCTATGTTATATT
AATATATTTTATAATATACAATTATAAAGGTTAAAAATATGATGTTGGAGCATGAGATAT
GAAACCAGTTGAGGTGTCGGAACTATTGTGTTGAGCATAAGATGCTAAGTTGAAGGTATT
TAGGGATATAGGGTTAGACGTGTGGAGCCAGATATATCATAAAACATCAGCCATTAAGTC
GGAGCTAAGTTTCAGTTTTTGTGTAGCAGCATTTGAAAAGTTAAAACTGGAATCATTCAC
TATTATCAACATGATATTTATATATCAGCATTTAAACCCAAAATCTCAGTAACTAAATAT
CATCCGAGTATATTTTGGTGCGACTCTCATTATCATTATTATACGAAACAACTCGGTAAC
TAAATACAAATCAACTACATCTAATACTAAGCATTCAAAACACCCAATTCCAACAAACAA
AATCTTAGTAACTATATAATAATCAACAGCAAATATTAAGGATTCAAAACTAACCAATAG
AAACAGCCGTCTCCTTTGCATCCCCCGTTATCATCTTCACTGAAACATCGGCAGCGGATA
AAACTCGCACGGCTTCCTTGATCCCCGGACGTGGTGGATCTAATATTCCAACCAACCCAG
CAAAAGTGAGGTTTCCCATGCTGCTCCCACTGGCCAGTGCAAGGACTAAAAGAAAAGTTG
CAACTTAGTGAATGTAATGAAATAACTTGTAATAAACTCTACGAATCTGATGTACATATA
GTTGAACAATTCTTGTTCAGTAAAGTACAGTAATGATCAAGTGCTACGAAAACGTAACCA
ACAAAAATTAAGTCCAACCACTAGTACTAATTAAGAAATACAATAAAATATATAATTGTT
CCGCTTCTACACATAATGTATAATGAAAACTTTATTTTTAGCTAAAAATAAACTAACTGC
CAAACAGTGAAATTTCTTCAAATGGCCTTTATAGTTTTTGTAAGTAACTACTTTATGCAA
TTTGTTTATTTGTATTGTATTGTATTAAGAAAACTAAAAACCAATAATATGATAATATTT
TCCATGAACCACATTTATGACAAAACTGCGGCCATTTTTGCTCCCACCTCTTAACCCTGT
GCTCCCCATAAATTTTGCTTGCTCCAAATAGTTTTCCATGGTGGCTTTGGTGAGTGGTAG
CGATGCAGGGGAATCCCCCTCCTTACCACACAGGAAGGTATCACACTGACTGAGAACTCT
TTCAACAGCTCCTTTCACATATACTATCTCTCTTTGATTCTGTGACGAAACAATGAGTAT
TATTAAAAGCACAATGTTAGAGATGATATTATGTGTTTTAGATTCCAAAATTTGGCATTC
TAGTTTTTTTGCCTTTATTACTGCTGTAAGGTGTATATACAAACAAGCAGGGTGAAATGA
TATGCATTCACCACGTAAAACGATGTCACTTCAGACTTCATTAATATTTAAAAACGTGAC
ACCTTTGAGCATTGTTATTCCAAGGGCACAAGAAATTTACTTTAAAACTAAGTTTTTATT
TGGAACATCCAACTTCATAACTGGTTCCAAACGTTTTAAATAAATAATAGTTGCTCAGAT
TCGTGATCATGTTGCTCCTATAAACTAGCACTCCATGCAGCCAAAGTTAGCACCTATGTT
ACTTACCACATCAATATTATCATAGCAAGTCACTGACATCCACTTTCTATCATGAGTGAA
CGGTAACTCCGATACGCGAGTGAATCTGTTGCGGTATTCACCCAACCCCATCTGGTGGTG
GAAAAATAGTGTTTTTATACTTTATGGTAAAAAAAAAATTATGTGTATTGCAAATTAATG
CTTTTTGTTGCATAACATGGATTTTTGGTCAGTTTCAACTCAAACATAACAAGCCATATA
TATCTTTATTTTTTAGGTAAAATGATTAAAGGAATATTTTTTACATTTATTCTTAAGATT
AGCGAATTAAGTCAAAATTAACGACCACTAGGTGAAATATCGAGCACCTTCATAGCGAGA
GCGAGTAGAGCGCCCTCTGTTGGTTGTCCCAACAACGTGTTGTCATGGATACGAGAGTTG
TTGCAAATCGCACCAATCTGTGTGGGAATAAAAACCAAGTATTAATATCAAAAATTATTT
GTTTAAATAAATAAATTTAAAGTCCCATATAGCAATATTTCTCTAGCCCATAACATACAA
CTTTTTCTTTGTGTGTTTAAGCGTAAATTTATAATGAAATATATAAATGCAATTTCCTAA
AGTTTGCCTAATCTAAATTTCAATAATTATTTGTTTAAATAACTATATGAAAAGTTCCAT
ATAACCATAATTTTCGCATATGAACATTTTTCTTGATTTAGTTTTTTTAAAGCTTAAATT
ATATTGTAATATACAACTAGAGCTTTTTAATAGGTACCACCACCTTACCTGTACTGCAGT
AGCTATCAGAGGGTGTGAGTTTGCGGTGACAACCTGGTCGTACACAGTGACATCTCCATC
ATCATTGTAACCAACTCCAGATACCTGGGATAAAGTAATATGTGATGAAAATGACATAAA
TTACACATTTTAATGACTCTTATACTTAGTCAGACACTTGGTGTAAAATAAATTATTTTA
ATGATAAAATTGGTATGAATTGTACATTCTGATGCTTAGTTCTATTAACTTGAGCTAGTT
TGTATGTGTTGCCTAATATATTACCAAAGTAGCCAACCCCGGATAACGGGGCCAATAAAT
ATCAATATGTAATAAAAGTTAAACTATGAACTATAACATTCTATAGATTATTTATGATAA
CTTGTGTTATTATTTATGCCTTACATAATATGTAGATTCAGTTTAAAAAATACCCAAGTA
AAACAGTATAATATTCTAAACATGGTGATCCTACTCATCCTAGTATAGGTATATAGTAAA
CTTTATTTAGGCCATTACCCCAACCCAACCACCTATATATCCAACTATTAATGAATCAAT
TTATTTCCTCCTGTGGCTTATAAGTTATCAAGTGTAACTTTGTGTGATTGTTTGTCTGTA
TGGCTGACAATTTGGTAGCAATGTCCTTAAATGTCGTGTCCAGGCATACATACAGTTCAT
GTATATTCAAACACAGTATATAAAAATGCAAAGCAGTTTTCAATAAATGATTATTTCACC
TCTGCTACAACTTGGTCAGCTGTGTAGATTTGTGTGACGGTCATTTCATTCTTGGTCAGC
GTTCCTGTCTTGTCAGAACATATTACATTCACACAACCTGTTCGATGTAATAATCATTAC
TGTGATGTCATATTCATATGTAATAACTCAAATAGTCAATAAAAAAATATAATATAATTT
GGTTTATACTATTGTAATCATTAAGTAAATGTGAATTTTGTAAATTGGACAAGAGTTAGG
ACAGAATACTGGACTTTACTTTTCCGAGCATGCACAGAAATTTTAGCCTATTGGGCCAAA
TCTGGCCTCTATCCTAGGTCCTCAAGGATCTCACCCATATAAAATAGAATAATACCCATA
AAGTTAAGAAGCTATAAATGATTTTGTTCAATCTATGTTTTATTATCTGGTATACAAATA
TATATACCATGTAAAATTGCAGTAAAAAGAAAGTAAATGCTTTGTTAAGAAATTAACTAC
ACCATAAAATAAACAATAAAACATGATAGCGTTATTAAAAGTTAACAAGCACATACATAT
AGCTTAAATATATATAAACCATCGGAAACGCAATAAAAGGTTAATGCTTACTTAAAGATT
AACTACAGCACTCCATAAAAAAACATTATGTCCGATTAAAAGTTGGTACATACCTAAAGC
TTCTACAATTGGCAATTTCTTCACGATCGCTTTTTTCCTTGCCATTCTCATGACTCCCAG
GGCCAGTGTTACCGTGACAACAATGGGTAGACCTTCAGGTATGGCAGCTACTGCAAGGCT
GTGGAATTATGGAATGCTTACAATTAATGCTTTGTTTCAGTACAAAGTACAACAGCTATA
TATATTCTAATACATTTTCAAATACAGTAAACAAACATATTCGTCTTGTATGCTTCAGTT
TAGATACATATATAAACACAACTGAGTGAGCTACTTTAATTATAAAGCAAGAACTAATCC
GTAAGTTTTGAAACAACACTTTATAATTTTAAAACAATTACTCTAACCATACTTGCAGCC
GAAAAGCTTAAGCTTTAGTTTACAGCATGTGTGTATTGTGTAACAGTAAATAAATTTTAT
CACAACAATAACAGCACATCTTAGTAAATAGATATATATACAACAAAACAACATGGCTAT
CAATATATTGAAAACAAGTTTACCATATATTTAGTAAGAATACAATTGGTAACTATGACA
TCACAATACCTGACGCCGATGGTAAACATGTCCAGCAGAGGGCGTTGTTGTATCCATCCA
AGCAACATAATGGCTCCTGTGATGTCATAATGGGGATTATTAATCCAATAATGATGTAAA
TGTAGAAGGTAACATGGATAGGATATTGAAACATTTGTTAGGTAAATAAATTTGTTGAAC
AACTGTGTTAGATTTAAATTATGCCTGGTAGTTAACATTAACATGATGAATATTATATTA
TGGAGATAAAAACAGCGACCCAAAAATGTTTTAGATATTGGTTTAATATCTGTAACCATT
TCAAACAGAATGTGTGGTTTGAAACAAAAACACTGGAACAGCTTAGAAATATATTGTTTT
TACTACTGTATGGCATGTCATAAGACCTAACACTTATGTCAGAGTTTGCCCATTACCTAT
ATATCTCTATTATATAAAAGAAGAAACAACAAGAATATTGTTAACTTACCAATAATACAG
AATGATATAAATGACAATAATTTCCCCAAGTCCCCCATAGAGTTTTGAAGTGGTGTTTTA
GGTGGATCTTCTGCTTGCATCATACGGAATACTTCACCAAACTCGGAGTTCTCACCCGTG
CTTATTACTATGCCCTGAATACATTAGGATTGGTTATAATTAAGAGTAAAAACTAAAGCA
TATACATTCTCATACATTGGTGTATTTGAATATTAGGTGACAGAATTATACAGAAAGTAC
ATGTACCATGTGCTGCAACTAGGGCCTTCTTTAATATATATATGGACAGAGTATGTAAGA
TCGATATCTGCAATTTATCTAATAAAATCCACACCACTTTTCAGGGTTTTTTTTACATTA
AATGGTGTTATGTAAGTAAAATATAATCAACTGATAAATTAAACTTTAAAATCTAACTTT
TACCCCTACACCCGCAACTAACCTTGCCACTCCCATTCCTAACCAGAGTCCCCATAAAAG
CAACATTAAACCGATTGGTTTGCGACTTTCCACCAGCAGATGTCGCCATAACCTCAGTAA
CTTTGTTCACGGGTTCGGTCTCGCCAGTGAAACTGCTTTCATCAATGAGAAGATCAACAG
CCTGCCATTTAAAACAAAATTCATCTAATGCATATACAGTAGATACAAGTAATAACGGCA
TGTTGGATATTTGATCACAAGTCTTTTGATATTCAGTTTAAAACTTAAGTTTGTAAAAAA
ATGCATAAGATGTAGCTATATTTAGGGTGATACACGACACCAAATACAACTTGTATATTT
TCACTGATTGACAAAAGTTGACGCATGTGTTGTGTAAAATGATATATAGTTTATATCTGC
AATGAGGCCTTAAAACAACATGAAACACCTGCCAAACACTGAAGAGTGAACAGTTGTTCT
AGATTTTGATTAATCTATTCGTAGCTGAAGCTTGTTTAAATAAATGACATCATAATATCA
TTGTTACCTCATAGAGGCGAATATCTGCAGGTATTCGATCACCAACAGAGAAATGAACGT
TATCACCAGGCACGAGGTTCCTAGCAAGAAACTTCTCAAGTTTGCCTCCTCTCATACTGT
AGAGTTATATATAAGTATAAAGCAATGTTTAATTCTCTATTAATTGATCAATAATCATCT
TAAATTTCAAGCAAATTATATGCTTTGATTTATATTAGGAAATTCCATGTGGCCATTTGA
TGTTATATCTACAATACAACAGGACATGTTTTAGGAACAAGTAGTGTTATACTTGGTTAT
TGTATATATAGATATGATGCAGTATGTTTGATTGTTTATACTGAGCACAATAAACTATAT
ACTGGTTCAAGCAGTTGAGACTTTACAACTTAGATCACAAAATTAAATGTTGCAAATTTG
TTTCATAGTACACAGTTTGACATTTACCTCAAACATTGTATATGCATATTTTATTCTATA
TGGGTGAGGTCCTACAGTGAGGTATGCCATGGGACCTGGGATTTAGGCCAGAGTTGATCC
ATTACCCCAACATTGTATATGCACATTCTATTCTATATGGCTGAGGTCCTACAGGGGGGC
ACGACAAAAAATCTGGGACTTAGAGCAGAGTTGGACCAAGACTTGACTTTAACATTGTAT
ATGCACATTCTAGTCTATACGCATGAGTTCCTACAGTGAGGCACGACAAAGTATGTCGGA
TTTAGGCCAAGATTTACCCATTACCCCGTCACCAAAACATAGAGCATAAAACTTTTACAA
TCAAGTAAACATACCAAGTACAAGATGGTGGCACAAGTTTCGTCAGTTCTTCTAATGACC
TCTCTGATCTATATTCTTGTACGAAAGCAACCGATACCACAATAATGATCGCTATGGCGA
TACTTAGCGCATCATCATATTGTTTCATCACAATGCTAACAACAGCTGATGCAAGAAGTA
GTAGAATGAGGGGGTCTTTAAACTGCATGGAAATGATTTTATTTGATTGGGTAATGAATG
CATTATTACTAAAACGTGTTGTTTGTACAGTGAAAAATATGTGTTAGACAGTTATAAAGT
AGTTTGCAAAAGTTGTCCTCATTTACAAAGCAAGTTTTTCTTAAATAAAGGCATAACTTT
GCACTTTAATAAAAAAATAAAAAAACTATATTAATAAATGAAAATCGAAATCCTTACACA
ACTTTGTTGAGTGTTCCACCAAACAAACGATACTTAAACAACAGCCAACCTGCATAATGT
ATTTCTTCCACAGCGGGTCATCTGGTTTGATTTCAAATTCATTAAATCCATGAGTTTTTC
TCCTTCTACTAACTTCACCATCGCTTAATCCCCATTTCGTATCCGCTTGTAGTTGCTGGC
TCACCTGAGGTTAAGAGGGTGATTGAAGATGAAGAATGTAACTTAATTTATCCTCCCGGG
GCCGAAAAACGACAGTCGTTATCACACGGGTTTAACACCTCGTGCCAGCTTACGAGTTAC
CATGTATGCTACTTTGTGGGTGATTATTCTTTTAGGATTTAAGAGACGGGGTCCTGCAGC
AAAGCATGTCAGTAGACCTGTGAGTTCAGATCAGAATTGGCCTATTGCCCATTAAATACT
TTATTCCATTATATGTGGGTAAGGTCCTACAGCAATGTTTGTTAGTGGACCTGAGCTGAA
CCATAATTGCCCCATCACACTCCTAATGCTGCATATAAACCAAGGTTGTCCCATTACACC
CAGTACACCACTACACTCTACACACCCACCTCATCCACAGACAACTCAGCAGCTTCAGCC
GCTTTGATTCCCCACAAATCCTTCATTTCACCGATGTTGGAACGTGAATCTTTACGTGGA
ATCGGTTTCTTCTGTGTGGACGACAAATCGTTAGAAACAAAAATACAGTCAATGTGACGT
TTTAGGTGAAAGGAAGGCAAAAGTACATAAAATCAATTTGGAATCTTTGCTGGAAACTAG
ATCTTTTTTCATACAGGACAGTTTATTTAAGAATGCAAATGTTTTAAAATGGTTGCGCCG
CAATGCAAATCTAGTTCTAAAATTTATGTTTTACGTGAAAATCTATATAAAATGTAAAAT
GAAAGGTGTATGTACGCTGGTTAGTACATTTGGAAGTAAAATGTCTTGCTAAATATACTT
TGATTGACAGGCAAACTTACATAAGTGTCCACATCTGTGTTTTCATATCTAGCAAAGTAA
TTCATTTTTCCTACCTTCTATTAGCCATATGAACATAGCAGTCAGTGTTTTATATGGTAA
AGTTTATATTGGTATTAAATATAACATTTCTATTTCCAAAAAAGTGAGCTTCTACACAAA
GCATGCCATGGGACTACAAAGGTAGACCAGAGTGGCAGAGTTGGTCCATTAACTAACATA
TACACCAATCCTTACTGCATTAATATATTCTCAACCAATATACATAAATTATAATTGCTA
AACAAGATACACTACTACTGCGAATCCAAAATACAGTTTAGCTGCCTTTGATTAAATAAA
TAAATTGCTGCACTGTCTCTGTTTATCCAACCCTCAACTATACACATAGGAATACTTGTT
ATTATCTACTAGAAGTCCCGTGAGGTTTATATCATACAGTATTGTCATACACTTTGCTAA
AATTTAACTATTTTCTGACTAATATCATTCCTATATTCAGTTTGTTATGGTTTTTAACTG
TATTGCTGATGTAAACATTAGACCCCTAATTCAATAATATTAAACTATCTGCAACAATTT
ACATTTTTTTGTAACTCATTAACCAACCTTGATCAAAGTTCACAGAACATTTGCTGCCAT
TATCAAGGGTGTAGAGTACAAATGTATTGAAGTTTAAATTCCATTCATTGCATTAAACAA
TTAAACTTCAGCTTTGTACTGCGTTTAAACTTCAATTTATATTAAAATCACAGGTTCTGG
ACCTTGGGTGACAGGGGGCCTAAGTACACTAACGTTCAATACCTTGCACTCTGCATTTAT
AAAAATCCATGTTTTATTCATTTATAAGAATCCATGTTTGCATTATTCAGTAAACATTAC
AACCATTAAGTTAGTTTTGTTTTATAAGAATGCATGTTTAACTAATCCTGTCCCTCTTCT
AAGTTAGGAACCTATGATTAAAATTTATATTTTATTAAGAAAATAAACCCCCTGCAAAAT
GTTCATATGTTACACGTCACAAACTGTCAGTGCCCCTCTAACTAAGAGAATACAGGTTGA
AAGCTCAATGTTGCTAACATTGTGGGCGTATGTGCCTTAGGGTAAGATGCCTAATGACAA
TTGCTCCAACTCAGTGATTCCTTATGGGTTGACAAATTGTCAGCAAAACAAATGCAACTT
TATATTCTTAGACTAAATAAAAAGTTGCACATATATATATACATATACCCATATAGGTAT
ATTATAGTATATTGCATGTTTTTCAGCAAAGATGTTATCATGTTACCTTGTAAGAATTGG
AAAGACTTGAATTAAGTTCGTTGCTCCTTGCTGAAGAAAGCAGAGGTTTCGAACCCTGTG
CGAGAAACAAGTAAATTATTCACTAAACTGGTTCATGGTGCATGAAGGATGGTGTGTCAT
ATACATATATACATGTGTATGTGTTATAGTATTATGCATATTGACGTTGACAACTTGTCA
AATGCACATGTGCGATAATGCAAATCAATGCAATACAGTGTCTCTTTTAAGTACACTTAA
CAATATAAAGATATATAAGCACATTATGTTTCCATAGTGCTAGTTATACTAAAGTTTTGG
TACATTAGCATTATTTTTACATAGTACCAAACATTTTTAGTATAATCTGGCCTCAATTTT
CTAGCGTGCCTTGGTATAGGATCCTAACTATATAGAATACATAAAGTTACGAACAACATA
AAATGCACATGAGTTACTAGTTGTAAATATTCATTTATATAATCAAACTTAAACGAAGCA
GAGAGTTAACAATCACATTAAAATCTAATCAATTCTACCTTTAATTTTCCCATCTTTGAT
TCTAATTTCTAACAATAATATTAAACCTTACGCACCATGCATTCATGCACAGATAACTAA
ACTGATAACAATACAATGATGCATAAACACATTTGAATTGAAATATAACTTCCTTAAGTC
TTAGTCACTTTATGATAGGATCATTGAAATACTGCTAGGAACTTTAACAGATTAAATAAC
AACCAAAACATTCTTGTTTAAAAGCTGGATACTGTTGTGTCTTGTATTGATTAATCTTTT
TTCTTTTTGTGTGGTGTATAGAAAACGCAAGCGGCATTTTATTCAAACCGTTTGCCTGAT
TTTCGTCAAGACTTTTTTTGAATAACAACCAAACTATTCTTGTTTTAAAAAGTGAATATT
GTTGTGTCTTGTGTAAATATTTTTTTACATCTCATCTGGTATAGAAAACACATTTTATTT
CAACTGTTTGTCAGCTTAACATTCGGCAAGGCTTTATCGAATAGCAGAAATAAATGTTGA
AATAAAATGAATGTTTTCTATATACCAGACATTGAGCTGTAAAAACATTATTTTAAATAA
AGCCTGGTGGCAAGCAACAGAATAGTTGGGGGAATTTAAACCATAAATTACTAATAACAA
CAGATCTCAAAAAGATTTTTATTCATACAAATCAGTAAATGTACTTTTCACAACAAGTTT
GCCACAAAGGTTAAAGTTTAGTGCCATGCTACTTTGCCACATAGCTTGAATAAACACCAT
ATGTAGAATTTGGACTTTACTGTACTTCGAGACTGCTAAGCAGGATCTATACATTAATAC
CTCTTTAGACTAGAAACCAAAATGTATGTATTTTCTGATTATACATACATATATGTATTA
AATATATAAACATAGAAAAATGCTATCACCTTGGAAACACTATACAATTTAATAAAATTC
CCTGGTCCCTGGTTCTAGACTAAAGCATAGTCTACAGATTTTCCAACCTTTTAAATGGTG
AGTGGAATCACAACATACATTATTCAAAACAACAGTGAAGTTTAAACAAATTTTAGTCTA
AAATAAAACTCACAATCAATTATTAATGAGCCAGACTTGTGTTTCAGTAGGGGCTCAAAT
AAGTGTATTACTCGGAATTTGTAAAGGGCAGAATTTTGTAACAAAGCATTTATATTATGT
TGCTTTAGTTACTAGGCATAGTTAAATGCTTTAAGATAGAACAGATAGCCGGATGCAGTT
TTATTGCCAAATTACATTGTACTGGTTACGGTTAATCCGAAATAACAGAAGTCAAAATAA
AAACAGATCTTAAAAATCTGTTACATATTCTTGACAAAATTCTAAAATTCTGTATTAGTA
AATAAACTCGAAATTTCTGTTTATTATAAATAATAAAGAGTGAATTTTGCAAGATGTGCA
ATTATTTAGGCCATAATACCCTATACATGACAATATGACATCATAATACACAGATCGAAA
CCGACACTTCAGCAAAGGAAATGCTATTATGTCATAATCGCGACACCATTAGCATTGTGA
CATCACAAAGTATGCTGTACAGATATAAACAACATAATGTACCTGGAAATATAAATAAAC
ATAAATGGTTCATTGTTTGTCTGTTAGGTCGGTGTAGCAACCAAGCTTCTTACTTCCAAT
TAAATGTAAATGTGTTTTAACGACCGTCATTTTGTCGCTACACCTGTCTTTTCGTTCCAA
CTATTTTTTAATCTTCGCTACCATAATTGAAGAGACAAATAAAACTTACATATAAACGCT
ATTCTTATACTTACAGTGTATGTGTCCATGTCTACCATTGTGTGTTCCTTAGTATTAAAT
GAAACCATTCCATTCAGGCGCTGGTGTAACATACTCATATTTACAACAATATGTGATTTA
AAGGTTGCTACGAACTGTTCAATAAATATTGAATTTAAAACAGCTGTTTATTTACACCAG
TGGTTCTCAACTCTTATTATATATGGGGTAATAATAGGCCAACCAAGGCCAAGACCTGTA
TTCTATATCTGTTTGACATGTGTTTCACTGATATGCTTTGCTACAGGACCTCACCCATAT
AAAACAGTACAAGTAACAAAGAATTTGGGCAAATATAAAGTAAAAAACAAAAGTTATTAT
ATATTTTTGAGATAAAGAACCACTGGCTTATACTAATGCATTTTAAATAAAATATAAAAA
TTGCTTCAGATTATTATATGGCATTGAAATACTAACACCTAACATTCACTACAATCTGCC
CTACCCCGACACATCTGTACTAACTAAAATAACTGTGTAAAACTTAACAAGAAACTCTTT
TTTACAATAAAATGTATATTTTCCACTAAACATAACAGCATGTACAACCAAATAACAAAC
AAGCTTCTTATTTACTAATCCTATAAGTTTAATATTAACATTAATATTGCTACAATTGTT
TCAAAACCAGCTATATAACCCAAGTAATCTGAACAGGCTTTAGTAATATGACAAATGTCA
TTTACAGCTTCAATTATATGAGATGAAGTAAGCAGTTTTTGTGGTGCAAAGACAAACAAG
TCAAAGTCCACCCACCAACAATCAATGACCTACTGTACACAATCAATTCTTATCTTTACT
ATCCAAGTACTTGATGCTACCAGCTGACTTATATAGATAATCAATGTTTTTCAACAACAG
ATTTATAAATAAATCCTGATTTTTTACAAATAAGTTAGTTATGTATGCGTATTATGCTGA
ATGAGAAATTTTGGGAATATTTTTTCTGTGTTTTTTTTTAATTAATATACAAAGCATATG
ATTGCAATCCATATTTTTAACCTTTACAAATTCTGAAAACAAGTTTTTAAGCTCGAGCTG
TATAGGAAAAGAAGAGGATAACAGACTTATCTGCTTAATAGATATAAAATATACGTCAAG
TTGGTCCTAAATCTTTAATTTCCCATCATGCGAGACTTATATTAGTAAATAATGGGTTGA
AGCAACGATTTTGTTTAAAATTCAAATTGGCCAAAAGTGGCAGCATTGAGCCTTGAACCC
AGTAAGATCTGGTTACCATGCATGAACTCTAAATAGTCTGCTATCCCTACCTAGTACTTT
TATTCTGTCTGGCCAAGACCATTTGGCAGTGCATGGGAACTGAGATTTAGGGCCACAGTT
GACCCATTACCCTAACATTGCATAATATGTACAGTCTATTTCATATTGGCGATACCCACG
GACCACAGCAAGGCCTACCAGGGAAGCTGAAATTTAAGCCTGAATTGGCCAATATACAAA
ACTTACGTTAAATATTAATTGATGAAGTTTTTTCCTCCAAGTAATTTGTTCTTTAGTAAT
CGTTCCCCTGGTAAGTTGCACAAGTTCATCGCCGGATGCAAAAATTGGAGGGGTGGGGTC
AGTAAACATCTGCAGTAAATACTATTAGTTTATCGTGTTTGAATGTAACTTGATTTATCC
CCGCGTGGCTGGGAAATGATATTTGTTATAATACAGGGATTCTGTTGCATAAACACCTTG
TGCTAGTTTTTAGTTACCAAATGTGTAACTTTGACATAGGACTATACAAAGAAGACGGAA
AAATTTTTCCGCTGGAGGCGGTAATTATTTAAATTAAAAAATACGAAAAAACGAACAAAA
CAGCACTACAAAGTGTTAATAAGTGTAAAACAAATTAATTAAATAATAAAAATACCTTTC
CAAATACATAAAACACTAGTAAGAACATATTTCCCACATTAGGTCGGTTATATACGCTCT
TTCGTTGTATTCACTGTCGTCGAGTCTGTGGTGTAGCGGTTTGCGTGCGGTCGAAAACTC
TCTTTGTTTCATTTTTACCGGGTTCGAGTCCCGCACAGTGGAATACTTTTTTTATATTTT
TTTTTCAAGTTTTTTTTTGTTTGACGAGTTTGGGGTTAGGAGTTGGGGGTTAGGAGTTGG
GGGTTAGGGGTTAGGGGTTAGGGGTTAGGGGTTAGGAGTTAGGGGTTAGTGTTAGCGGTT
AGTGTTAGGGGTTAGAGGTTAGGGGTTAGGGGTTAGTGTTAGGGGTTAGAGGTTAGGGGT
TTATATCTTATGTGTATAAACCGTGAAACTAACTGCTCCCCATAAAATAGAGAAACGAAT
TTGTCATCGCCTCCTAGCGGAAAATTTTTTCCGTCTTCTCTGTATAGCTCCATGTGTAAC
TTTGTGGGTATGTTTTCAAGTAATGGTGTCACAGGTGTGCAGAAGGGCAGGCACATTTGG
AAAGTAGAATCCCACGGTTACAGATTAAGGCTAGCCGGCTAGGCTGGTGGAAAGTGTTAG
AGGTTGGTAGTATGGGGTTGTATGGGTTAAAAGTTATAGGTTAGCAAATAACATAGGGGG
TATCTTCACTAGCGCCGGAATTTTTGTATCATATATACTGTCAGATTAGTTTGTGTGTAA
CTTGTGGTCAGTGGCCGTTTAATTTATCCGGCTATTGTACAAATATACAAACAAATGCAA
GTGGATCAAAAGCATATTTAATGTATATGTGCAGTGTTATATTAGTTACGCTTACCTCTG
GCAGGAGTTTCCATTTAAATCTTTGTCCTTGAAACAGTGATAGTCCAACAAGCAATACAA
ATTACAAACTTTGCGTAAACACAAACATACAACTCAAATGTGTATTTAGTATTTTGTAAA
CACAGCGTTTTTAATTTATTTTTGATACTCTAGCGCCAGTAAGCGGGTAAATTTTAAATT
ATTTTAAAACCATCAGTGGGCGCCTTAGGGCAAAGTTTACTGGGTAGTGTATTATTGCAG
TTTAAAAACAACAACAACCATTTATGTTCTATTACATACAACTTGTGCCCGTTACGAGTT
ACTACACAAAAAGTGATTGTTTTCCTTTTCATGTCTGTGTGTGACAGTTTGGACAACTCA
GATGCCTATATTTGCCCTATTTGGGTCATTTTTTCACCTAGAACGTCTTTGGACACTCAT
CACCCACAATGATATAACCGCATCAAGCCTCGAACCCGGTATCCTTTGGTTACAATCCCG
AGTCCTAATCACTTAGCCACAGTGCATGTAAAACATCATAAATATAAAGCATACATGACT
TAGCACTTTCACCCACAACGTTATTTTTTCTGTTTTTATAATAAGCGGGTTTTAACAACT
GTTGTTTTACCGTTACTACCCGTCTTTTTTTGCGTTTGTAAACTCTCCTGTTCTCGTGAC
CAAAGAGACGAATTAAATTTTATTGATTGGGCAATAATTCAACTTTAAGATAACATTCCT
ATAGTTGGCAAGCCATCTCGATTGTATATATATAGTAAAGTGGAAAAAGATGAGACACCT
TTTCATTCTATTTTCTCTTCCGATTTGTAAGTAAACAAAGATCTTTTAAAGAAATATAAA
ACTGTATTCTTACAACTTTTATAAACCGTTGTTAATTGTTTAAAACACGATCAGGATATT
TAGATATCATGTGCTAAAGATCTTTCCCAACTCATCAGATATACATAAATATCGGCATTT
AATATATATGCTAAAAAGGGTTTGCTTTTACGCACTCTACGCACTTTTTCAACCTCGTCT
AAATAATGAATCACTTGCTCCAACCTTAACAAATAAATGACTTCTTGGTAAAAAATGACT
TTTTATCGAAAATACAAAGATGAAAAAACGAGATGAAAAACAAGATGACAGTCAAGTATT
AGCAAGCTGGTCCTTTTCTATTGGCACAGAACACATGTGGCCTTTTTGTTAGCATAAAAC
GAAGACAGGAACATAAATTTTACACTGTACAGTGATGTCAGCTCGCCGAACGGGCGACTA
GGTATATATAATTTCCTTTGTTCGCTGGAAAACACGCAAACGGTGTGTCACTGGAGCACG
TACAACAGATTCTCCATTTGCAACATGGTTAGGTAAAACTTTTTATACATTAAGTTATAA
ATCTAGATAACTCTGTCTCTAAATCCGTGCCAAGAAAATCAACTAGTACAGCATTATATT
CTATGTGACAGTGGTTATTGGCCTTTCGCCTTTAAACCTGAGCTATAGGTATACGTACCC
ATTCTTGTGGTTACAATAGTGGTAACACGTCAGCAGGCAGCACGAGGTGCATAAAATAGA
ACACCAATGCTGTAACAATTTGTTTGCCCCGTAACATAAATTGACGTATGGTAGGGTGGG
GAAAAACGGGACACCTTTAGCACATAATATCCAAATATCCTGATCGTGTTTTAAACAATT
AACAACGGTCTATGGAAGTTGTGAGCGAACGATTTTATAGTTTTAATTTTTCTCTTCTTA
CTACCAAATGCGACGAGTAAATAGAGTGAAAAGGTGTCCCATCTTTCCCATCCTATTATA
TATTTGAACAAAGCTTCGAAACAGTTTAAAAAGTTTGTTTCGCAAAACTAATTATGCCCC
CAAAGTTGCAAACTCACAAACGGACAAGAGGTATAGAAAACCTGTGTTATAACGACTGTC
ATTGCCCCGTCATGCGAAGATAAATCGGGCCCAGTGGTTGTATTCGAGTAAGGTTATACG
AGACACTACAGGGCCTTCTTCCTGTTTAAACCAAGGATATACAGCGTCGTTTTCGTGCAT
TCATACAAAAACAAAGAGTTTTAAAAATCGGCATTTGTTTCACAAAGACACCGCGGTTAG
TCTTTGCCGCAGCGTCCTGGGAGCATGGGACCACTGTGCTGACATAGGTAACTCCCCTGC
ACGACAAAATCGGTCACTCTTATAGCTGCATTGAAACTATGTATGGGTATGGTTTTATCG
GTCAAAGTAAAATGAGACAAAGGGTTAAATCTACCGACATATGTCTACCCGCAACAGGGT
AGTGTAAATAAAACATAATTGCTGTCACACATTTAAATTGTCTAGACTTGTAAACTGAGT
TATAAATACACCGCATACAGACCTTCAGACTATAGAGATTATAATACCAATGACATATTT
AAATTATACCCAAGATATCACGCATACCGGCTTTAGTTCTGTGCACCGATTTAAAGTACA
TGTGTGTACCAAGAAATTGGTTCCTTTCAATAGTTTCAATAAATCTCCCTGTCTCGAAGT
GACGCGCTTTTCAAAACTTTCAGAGATAATTTACCCTTATCACGCTCAGAGTGATTACAT
CGTTAAATAGTTCATATTTAGAAAATGTACTTTGACTCACTGTCGTAACTAGCACTCAAT
CTAAGACGAAACTGTCTGGCTGTTTTATTGCCCACCCTCCTATATAAGCGGCCAACTTTC
ACCATGTGTTCACCATTCGGCAATATACCGAGAACAACAAACAGTGAAGAATGAATTCTG
TATCTATCTTATACTTAGTTGCAGGACTAGCATCTGTTGCAGGTGGGTTGTGTTCTATCT
TTAGCATAAATACAGTTAACCCGCTTAACCGTACCGTTCTTAATTGGACCAGTTTAGCTT
GGTCCCGATGTGGCCCCATTAATCAAGTATGACTGTATCTATTTTCGACAAGATAACGTA
TCATCAATTAAACCAATAGAAAGGCGGGACTTGCAACACTATGTATGTTAAAATTTAACG
CCATTGCGGGCGCATTCGTATTATGTGGTAAGCTGGCCGAGGTGTTGATGACAGAGCACC
TCTGTTTACAACGACTGTTGTTGTTCAGCCACGCAAAGATAAATATGTTATATTTATTCA
TTCAACTATTAAATGAGCTAAATTAGAACTTTCGTTTATACTTGTAGCCCTAAGGTGTTG
GGAATGTAACAACGTCGGATCAAACGAGGAATGTATACAGCAAGGGAAACTCGTGCAATG
CGGAACTAACCAGGTAACTTCATGTAGTAGGGCGGGAAAAAATGGGACATGTACTTTATC
GTCCCATTTGGTTGTACATAAAGAATATTTACAAAATTACATAACCGTAGCCTCACGACA
TTAATAATTGGGAATATAACCAGAGGGTACTAGGTTCGAGGCTCAATGCTACCATTGTGG
GCGTGTGTCTTCCCAAGCTAGGCAATTAATAGCTTTTGCTCTAACCCAGTGGTCGAAACT
AGGATTCATATAAACGTTAAACATAAATCACCCCAAACTTTAAATTACATATTTGGTACA
TTATTTCACAACATAATAGGACATCCGTGTTAAAACTCACCGAGTACAGCATTATAGACC
TACAAGCTAATAATACAGATTGATACCAAGCTTGGCATAAAGGCTAACCACCTACAAATA
GATTACCTTTTACAGCATTTTTCTTATGTTATAAATTGTTTTACATAGGATGCTTGCCAA
ATTGAGTTACGTCACGGGGGCTGGGGTTATAAAGTAATGATCTCTAAAAGATGCAAACAG
TCACAAGCATGCGAGAACAACTTTAATCAGGTTTGCCAAAGTTCAAATATCAAGTATTGA
TAATCTTAATATACAGTTATGGGACCCAATTTTTAGTTTGGGACCCGATTGAATTTTATA
TTAGATTAGTGTTTTGGCCTTTTGGTTAACATGCTCACCTCTTAACTGGAGGATACTGGG
TTTAAGGCTCGATGCTGCTACCATTGTGGGCTTGTGTGTCTTTCGGAAATACTTTCAGCA
GCAATTCCTCCAACCTAGTAGACTTGGTTGAATCCTCCGAGTGTCTAAACGGCTATACAG
AAAATATATCAACTAAGTTACATGCTCGGCAACTTGTAAGTGGGTATGAGGTGTATGTAG
CAAAACATCCCGGTTATTTTTACTTTTAATTAACTTATACTTTTATTTCATCATGAATGA
AAATGATAAACTTTATGCAGAACCCTCAAAGTGCTTGGGAGTTCACGCAATGCAATCTAC
GCGTCCCATCATCAGTGTGTAGATGTTGTTGTAAGGGGAATGAATGCAACAAGGGAAGTC
TCACTTGCTGGACTGACAGTAAGTTTATAAAATTAATGTTTTTATCAATACAATAATAAG
GGGTAGAATTTGTTGGATTATTAAAATAGAATTTTTTATATCTTCCAATACAATATGTAA
TAAATGATGTAGAGCCTAGAATGTAAAAAATATATGTAGTTTCTGTATGGATTTACCAAT
TTAGGAAAGGGTCCGTAAAGGGTCATTAGGATCGCAAACAAAACTCCCAAAGTAACATAT
TTGGTAACTCGTAAGCGGGCACGAAGTATATGAAACAAGAATCTGCGTTATTACAACTGT
TGTTGCCCCCCATGTGAGGATAAATAACTTACAATCTATTAACCATGTTTTCCACAGATG
CAACATGTGTGCCTTCCCACACTAACCCACGCAATGGCCGAGTGAGTTGCACCAACACTA
ATGAAGTTGGAAGTAGTTGTTCCTTTGATTGCAACACAGGATACAGATTGATTGGTTCAC
CTACATCAGTTTGTCGTGAGTTGAAACTAGTGTATTAGTTGTTAAAGTACTTGATGACCT
TATGAGCCAACTCTGGCCTACATACCAACTTATCTGGTGTGTCTCACTGTAGGAACTAAC
TTATTTATAATTGAATCATCATGCCTGAATTTTTAGGTTGAAAGTTTATGCTTTATCCAA
CAGTTCACTGCTTTTAAAAAAAACAACTTTACCTGTAGTTAATAGAAACATATCACATCA
TTATAAAAAAGTAACTGTTTTATTTTTTACCTAGGCTTAATATATTAGTTTATAAATATA
TTTCTTGCATTTGTGGGACACTTGCATATTTTTGAAGACAAATGATAAAAATGCATATAA
AAATAAACACACATATGTAAAAGCATTGCAATACAAAAACACTAAACGAAGCATTATATA
AACTTGTTAGAGGATGATCAGACTTGGGACAGAAGCGCGCCCGAATGTAGACCGTTGGTT
TGTAGACCACGACTTATGGCGCCATCTAATGGTTTTATGACATGCGACAAAGGGAATTAC
ATCGAAAGTGAATGTTCGTTTAGATGCAACGTTGGGTATAGATTGGAAGGCAGTGAGACT
TCAGTTTGTCGTAAGTTAATGTTGTTTGCAAGAATGCTTTTAATGAAAATAAATCCAAAG
TTTGTTATTACTTCAGTGTTACTGATCGGATTTAGAAATGTGGTCTCAAATTGTTTGTAG
AGAGCTGTTTTAATGAATATGGATTGTTTTATTTAGTTAGAATGGGTGATAGAAATTTAA
ATATAATTTAAAATGTGTATGTAGTCATTTGGGGAAAACAATATAAAAATACAGTTCCAA
AATTACTGAGCAAACTTATACTTGGTATTTATTTAACATTCGGCTATTTAAACCAATTGG
TGACATTAGACACACAAAAAGATAGTAAAATTTAAGTGAATCCCATTATAACTAATAACA
TCGCAGCCTAGATAAAAAAGGTATTTCACATCATTTTACAATCTTCTACAAATATATTAA
GTGTCCCACTTGCAAGAATATTATTTTTGTGACTTTTTTTTTAATACATCATACCAGTGT
GATTTTTGTGTATATTTGGTTATAGAAATAGCATAACCTGATATATGATCTTTATGTCTT
ACCTGCAGAAAATGATGAAACATGGAGCAATGCTGCCCCCGAGTGTCAACCCATCTTATG
CCCTCCACCACATGTTGCGCCACCAAATGGAAATGTCAAGTGTACGAATAATAATCTTCT
CGGCAGTAGGTGCAGGTGAGTCAGCAAAAAATATAAATCAGTGAAAAAATTGTGAGTCAG
CAAAAATTATAAATCTGCTGCCCCCGAGTGTCAACCCATCTTATGCCCTCCACCACATGT
TGCGCCACCAAATGGAAATGTCAAGTGTACGAATAATAATCTTCTCGGCAGTAGGTGCAG
GTGAGTCAGCAAAAAATATAAATCAGTGAAAAAATTGTGAGTCAGCAAAAATTATAAATC
GTCACAAAGTTTGTCATAAGTTGTGCCAGTCTCTTTTAAAAACTGAAATTTGACTTATAT
TATATTCATGATAGAGATTTTAAACACGTAAAAACTGATACATAAATAGAACACTTGAGG
TTAAAGTTATAGCTACTATATGGAAATTCGTGATTTTACCAAGAGCTTGTTTTTTAGAAC
AAAAATTGAACTTTTTAAATAAAAACAAAGTTGGCGCGAAGTTGTGTAAATATATTTAGT
TTGTTTTTCAGAGTTAATTCTTGATGTATTTTATCAATACTAACCTATCCCACCTTAAAG
ATTCAAGTGCAACAAAGATTATGCTTTGGTTGGTGATCGACTATCAACTTGTGTTGAAAG
CAACAACAGACCTTATGATAGTGACGGTGTATGGAACACTCCTGCACCAAAATGTCAAAG
TAATTCAGTTTAATATTTGAGTTGGGTGTTATAACCAGTGTATAACTGTTAGCGGGCACG
AAGTGTATACAACAAAGCACCCGTGTTGTAACGACTGTTGTTGCCCTGCTACCCAAAGAT
AAATATGTTATTTGTATTTTTTAATTTATTGATAATTATGAAGTAAAAATTTGGCTAAAC
TTTGTTGAAAATCTGTAATTCATCAATCACCCATTCTAACTAAATAAAACAAAAAAAGTT
GCATAAATAAATAACAAAAGATTTAGGAATTTATAAGGGTTGAGAAAACCACTGGTGTAA
ACAAAGTACTTAACACATTAAATACAAATTATGTTAAAACACAGGAATCACTTGCATACC
TGACATGAAGTCACCACTACATGGCAGTATGGAGTGCACTGATGGATCAAATGCGGGGAG
CAGATGTACATTCCATTGTGAAGATGGCTACAGCATGATTGGTAGCATGTACACAGCATG
TGTGGATGAGATTGGAACCTTAAGAGGGGTATGGCAGAACCCAGCACCTGTGTGTAGACG
TAAGTTGTACAGTTAACAGAAGTTTTATTTTATCAATAATTAATTTTTACCTCAAGCACT
ATTTAAAGCTTTTTAAATAACCAACAGGCCAAAACCCAAAGTTCCTGACAATCTAGCTTG
TAGGATCTCACCCACATAAATAAACACTTAACAGCAATTGCTCCAAGCCAGTTGTTCCTT
ATAGGCTGCCTGAATTGTCAGTCATACAACATTAAAACGTAATTTCACCCTCATAACGAA
TTCCGAACCTTATTTCAGCAATCCAGTGCACCCCAAGCCAAGAAGATCCAGATAACGGCC
GCGTTTTCTGTTCCAATGGAATACAACTTGGTTCAGTTTGTCGTTTCATGTGTAGTCATG
GTTACGCAATGTTAGGAACGGGCATGACAACTTGTTTGAACGACGGGAACGGAGACACCA
TTGGCACCTGGAGCGCACCACCGTCACGATGCAAACGTAAGTTATAACTTCTGTTGGTGT
TGTTTGTTGTTGGGGTAATGGGCCAACTCTCAGATAATCCCAGGTCTCAGGCATGCCTTA
CTGTAGTCCTCGCACATAGAGTATAGTGTAGATAACCAAAGACACCGGGTTCAAATACTT
ATGCTGCCACCATTGTCACTGTATTCTTTGACCTATATACATTAGTTGCTCTAAATAATA
GCAACACTTATAAGAATGACAAACTTAACAAGCAAGGATGAATAAGTCACATTCATTCCA
ACTGGAGCTGTGACAAAGTGGTTAGCACGCCTGCCTTTTGCCTATAGTTTCAAGCTTGAT
GTTGCTACCATTGTTAATACAACTGTTGTTGCCACGCCACACAAGAAAAATTATAAAGAA
TAAGTAACATTCATTCTTTATATTCCAGCAATTGTATGCTTGCCACTCCACGAGGCTCCC
ACTAATGGGTTTGTGTCGTGCACCAATGATGCCTACCTCGGGAGTGTATGCCACTTTACC
TGCGCTGATGATTATAAACTAATGGGCAATCCAACTTGCACTTGTAATGAGGGGCGTGAT
GGGGGCGTGGTAGGCAGATGGAGCGACTTTGCACCAGTGTGTAGGCGTAAGTTGGAAATT
TTATTCTTCTGTTTAAAATAAGAAAAAATCTTTCATTCGATCCATATTATAGTATTAAGT
TTGTTTTTTTTCGATTATAGTAGAAAAGATTAAAGAATAGTAAAAACATTTATCAAACAC
AAAAATCTAGCAGCCTAGGAGTTGGGATAATAGACCAACTCTGGCCTATACCCCAGCCCA
TGGCATGCCTTTGTATATGACCTCATTCCTTATAAAGTATAAATATAATATAATAATTTA
TTATAACAGAATCATACTTTGTTTATTATTTTTTTTAATCTTTGCTACCGTTATTAAGGA
GACAAATAAAGGTAATTAATTTAATATTACTATAATTACGTAATAAAACAAGTATATTTA
CATTTATTTAAAGGACATATATGTTAAAGTTTAATTTATACTAGAATCATATTTGTTTTT
TTTTATTTTCCATTTTTATTCTTTGTAACTGGAATCAAAGATTCCAGCTTGTGTTTCTGT
TTACTTGAATGAATGAAACATACTTTATCCTTGCGTGGCTGGAAAAAGACAGTAGTTATA
ACACGGTGTTAATAATACACCTTGTGTCAGCTTACAAGTTATCATGTGTGTTATTACTTA
CTTCAGGCAAGACTTGTCCAGGAGGTTTAATGGACCCTTTGAACGGTGGAACAGTTTGTT
CAGATGGTATTTTCCTTGGTTCTCAATGTGAATTTGTATGCGATGAATATCACATGAGAG
TTGGAGCACTGTACAGTACTTGTGTTGAGTTGGATGATGGATCTGTTGAATGGGACCAAC
CTACACCTCGTTGCAGACGTGAGTTGTTTGTTAATAGGTGGTTATTACAAAGTGTGTATA
TTGTTAAGTAAACGTTGTTTTAGTTTCTGTTATATCGAAGTGGGCACCTCCCCAATCATA
TGCATTTATGTTCTGCATCAGTGACTTTTTCAAGAATTGTCATAACATTGTCATTGCCCT
ATCGTGGTCCCTGGCGTGCCACACTTTAGGAGCTTACGCATGTTAAATAGAATTGCGACC
ACTTATTTAGCTAACATAGTGGGCGCAATCGAAAAATAACATCTTCTTCCACAGCAATTA
GTCTTGTTAGGTGGCACACGAAACCTGGAATTGCACCACGTTTTTATATAAGCCGTTAAA
ATAATATTTACTGATATAATAGAATCGTCACCAGTTATTTACCCTCACATGGTTGGTCAA
CCTATACTTTTAACTTATTATATATAAAACAAAATGTGACCACTTATTTACCTTCGCATG
GTTGGGCAACTTATAACATCACATTCTTCCGCAGCAATCACGTGTCCGGATCAATTCCCT
CTTCCTCATGGAGAGATGAGTTGTACGAAGAGTAACTTCGCCACCTCCCGTTGTAACTTC
AAATGTACAGCTGAGAAATATCAGTTATATCCACCTGGTGTAACCGAGAATCATTGCATG
AATAACTCAAGGTGGAATATTGAGAAGCCGTGCTGTGCAAGTGAGTTGTGGGTTTATTTG
GTTTAAACAGGATTGAGGTGGTTATAAATGGTTTAAGCAGGATAAAGGTATGGCTGGTTT
AAATAGGATTAAGGTGGTTATAACTGGCTTAAACAGGATTAAGGCAGTTAAAACTGGTTT
AAACAAAATTCAGGTGGTTATAATTGGTTTTAGGTGGTAACAACTAGCTTAAGCTGTTAT
TGTATGTTGAAAATAGGTGTTTTATCTGGTTTAAACAAATTTAGTTGAATATAACTAGTT
TTGACTGGTAAACAACAACAGGGTAACAGTGAGCAATACCTGTATGTGGCTATAGCGATT
GGTGAGCAATAGGCCAACTGTATTAAGCCCAATTTAACCCAACTACACAAGGATAAATAA
TGATGATGTTAAATCTTCAATTATCCTCCAGGATCATGTCCTCCCTTCGCTGTGATGGAC
TTTGTTGTGATCCTCGATTCTTCTTCTTCTGTTGGATCCGAAAACTGGATGAAAATAAAA
ACTTTCACCCACCAATTTTTATCGTAAGTATCAGGGGTAGGCTGCTTCTATACTTTGGCT
GTTTTTGTTGCTAATTTATTTCCATTTTAGTATTTTAATTAGTTTGATTCTTGCTACTGT
ATTCAAAAGACAGAGAATTTATGTTTTTTTTCTGAATTTGTTTTACCCAAGCTTCCCTGT
TTAGTTTTATGACCAAACCTCTATGATCCTTTAAGATATTTTCACACTTGGTATAAAAAA
CACATAATCCGTTTTAACCAACCTTTTCATTAATTCCACAGAACTTTCATTCTTTCACCT
GAAGGAAGCCAGTACTCTGTGTTCCGGTACAACAGAAATGTTGATATCAACTCACAGGTT
CGTAAAAAGTTTAAATAGAAATATGCATTTAAAAAGTTAGGCTGTAAGATTCACTTCTGG
TTATCTGTAAAAAAAAATAAATAAATGTAACTCGTTTATCCTCACGTGGCGGAGCAACGA
CAGTCGTTATAACGAGTGTGTTCATACACCTAATGCCCGCTTACTTGTTAAAATATATTT
AATTTTGTAGGTGGTATTTTTAATTTTTGTATATTTAAATGGCAAATAATTTCATTTATG
TTTTTAGATTTTGCTGAAAGACCATCCTACAAATATAGAGGACTTCATTTACGCATTCGA
ACAAATTCCATATGATGGTTCAGGTAACAAAATATTACTTAATTTTCAAAGCATGCCAAA
GCAATTTTTTGGGTCTTTTGTTATTTTGAATTTATATGAACTATGATATCCTATTTCTAA
GATATTTTATAACAGTTATGATCATAATTGTAATCTTATAAGCAATTTTGCTTCTAAATA
TGTTAAATTTACCTGACAATCTATATATCATTTGGTTTTAAAAAAACAGTAAATATGTTT
AAACATATTTTTAATTAAAAAATTAATAGAGTTTTTGGAGTTCCATTAAATGATACATAA
ACAAAATCTAAAGCAATGAAAACAACAGTTAAGACATTGTAATTAACGACACTTAATATT
AAAACATTGAATTTTTAACAATACTTTACAATTTTTAAACAACAATACTAATTAATAATA
CTTTACAATTGCTAATTACCTTACCCAATTATTACAGGAACACACACAGGGAAAGCTATT
AACCACGCAGTTGACATTGTACTTGCCCCCGGGAATGGAAATCGCGTCAACGCTCGTGAT
ATTGTGTTGGTTATCACTGATGGTAAATCGCAAGACGACGTTGGAGGACCCGCGTTAAGA
CTTCGGCAAACAGGAGCAACTGTAAGTAAAGAGAATGAGTTAGCGGAAATAGTCCGTAGG
TGGAGTCCTATGGATCGAGAATCGGGACAGAAAACGGGACTTGGTCGGAACACTAGAGTC
GAAACATGAATAAAGAACTTTACTACCACGAGCACCTCACTTTCGGATGTACAAGGGTGT
TGGGGTAATGGGCCAAGTCTGGCCTTAATCCCAGGTCCTCACGGACCTCACCCATACAGA
ATAGAATAGAGTATGAACAAATGTAACTTGCACTGGGTTGGAGCAATTGCTGTTGTTTTT
CAAGGGCACATATGCCTATAATGGTAGCAGTGACGAGCCTTGAACCCATTACTTCTGGGT
TAGAGGCAGGCGCGCTAACCAACTGTGCCATAGTGCCAGACAGTAGGTGTTTTAATCATA
GCAAGATGAAACGTTGGTTCTCCTTTTTTAAGATCACAAACAAATAAGTCTGAAGATCCA
[truncated: 54,332,910 more chars]
