# Supplementary material for: Improved genome assembly and evidence-based global gene model set for the chordate Ciona intestinalis: new insight into intron and operon populations
Source: Genome Biol. 2008 Oct 14;9(10):R152. doi: 10.1186/gb-2008-9-10-r152 (PMC2760879; doi:10.1186/gb-2008-9-10-r152)
Supplement: Additional data file 3 — Transcript models. [file gb-2008-9-10-r152-S3.zip › KH0.KHGene.fasta]

>KH.C1.102.v3.A.ND3-1
CCTACCCGATGACATACCTGCCGGGCAGTTTGCGTCGAAACTGGTTAAAGCCGTTCACAC
TGACACCCGTGATAATATTTTTCCATGCAACAGCCCATACGGTCGTGATTGGAGCGAGTC
AATCTTATACCTCGGAAGAAAGAAGAGAACCAGTGAGGGCAGCAACAAGTGCGATTGTGA
CGTCACAATGGAAAGTCCACGCGTCATTTTACCCATGGAACACCCGTTGGAGGGAAGAAA
TAACCCACAGCCGAGCAAGGCCTTTATGGACTGGAGAGTGCCCAGCAGATACTCAGATAA
AGCTGGGAGACCAACGACACGAGAGGCTGAAGTGATGAGACGTATTCAAGCCCAATCTCG
AGCAAGGAGCAGCCGCCAGCATGAAGTAACTCATACAACACACCACCCACCACCGCCTGG
TAAATTTCAACCCATCAGATCCGAACAACAGGAGCACATGGCTGAGGTCCTTCGAATGAA
ATCTGCCCTTCGTGATCGTGGGCAAGTTACAACGTTGCCGCGACTTTCTTTAAGCGCCAA
CCACAGTATGGAGAAACCACTGGAACCAAGAACATACTCGGCTGCACAAAGATGGTTGAG
TAAAAATCCTGGAAAGGAGCATCTGGCAGAACAGGTTTTGAGGCAAAACGGTCGAACAGA
AGTGGACAGACTGTTGGAAAATACATTGGAGCCCAACGCGAGAAAAGCGGTTCGGGAATG
GCTGAAACATGCATCTGAAAGCGATCGCCGTGCTGCTATGAGGTTTTTCAGCACGCTGGC
TGGTAGAAAGTTGCTTGGTGGACCTAGTGGACGTCACCCCGCGCCAAACATGCATGGTGA
TAAAAATGCCAGGCTGAGCGCAGTACTGGATACTTTACGAACAAACAAGGGTCAAGCACC
ACAGGAACCAGACATGGGGCACGCAACGGTTGACGATCACATTAAGTCTTTGTTAAAAGC
AGCACGAAGAAAGCACATTCGTATTCTGACGCCAGAGACAAGACTAAGACACAAAGAACT
GCAGACTTGGCATCATATGCCGGTCTACAATTACACCGGAAAAATACAAAACACAAGATC
AATGTACGTAAAGCCAAACGCATCCATTCCAAAAGATTTTCGGATTCATCCTGAGTGGGA
ACCGTGAGGTTCATGATGTCACGAAACACTGCTTTGATGAGATTACGTTGATGTTTGTTG
TTGTAATTAAGTACTTTTTACTGTTATAAAACTTATGCCTTGAATATTTTCACCATGTAC
AATGAGCACTTGGATTTAATAAATGTTATCTGTGTTATTACAAGA
>KH.C9.647.v1.C.ND1-1
TTCAAACATTCGCATACAGATTGCAAATTTCTTGCATTTACCTCCATAAAAGCATCATTC
CAATGAAGAATTGTGGGTGCATCGTGTTGCGCAATAACCATCACCATTTCACAACCCCAC
TTGTTTACATTCTGTGCTAAGACTTTTAGGTTTTGGGGAAGTATTGGACTATTTTCACGC
GCCTCTTCCCTAAAACCATTTGTTTCTGTTTTACTATACAGCACTTGTGATGCAAGAACC
AGAAGAACTCGATTGTATATATATATATATATATAGACTAATACCACATCAGAACTATGT
AACTTTGCATTTAATGGAATAGTATGCTAGTGTTAATATATGCAAACAATGAAACATACG
TCGTCATTTGTAGAACCTTGTTATCTTCAGTCTCAAGCAAGTGTTCCAATTGGAAAACTC
CACATACAAGAACGACTTTTCTAAGCGTTCTCTTTAAATAAGATGCAGTATCTGGATTGT
AGCTTGACCAGTCAGTAGCTAGCAACATGGCACATTCATGCCCGCCACTTGAGTGACCAA
CCAGTGTTATCTTAGAAGCAAGGGGAAATATTTGTGCAAAGTAGGAAATTGCTTTTCTGC
ATTCATCAACCAAAGCAGTAATTTTAACTGCAAAAGAAAAAAA
>KH.C3.330.v2.A.ND2-1
GCTATGTTAAAATTTGGTGCAACGTGTTTGTGATAAACAATCGTTGATTTGCAATCTTTG
CTTCAAGTTAAAGTTCTTGGAATTTATTAAATCGAGACACGAGAACCTACTCTTGCATCT
AAATCATAAAACGATTCGGGTCAATCAAAACTTTCCCGGCGATTTCCGGTCATTCCAAAC
CTGCACTGCAACACAGCCATCTTACGCCAACCAGCCATATACAGCTACGCAACATGAACG
GCGACTCAGGTTCGAGTCCGGACGCCGATTTTCTCGACGGCGACTCTCCGGACATTAAAA
AGAAAGGGAGTAAAAAGCGCAAAAAGAAGGGCGCCAATGAACCACAAAAGCCAGTATCGG
CGTATGCTCTATTCTTCAGGGACACCCAGGCTGCGATAAAAGCCGACAACCCGAGTGCAA
CTTTCGGCGAGATCTCAAAGATTGTCGCTTCCATGTGGGACAGCTTGAGCGAGGAAGCGA
AGCAGATCTATAAAATGAAGACGGAAACTGCAAAAAGAGACTACCTTAAACAGCTGGCAG
CTTACCGCGCTAATCTGGTGTCCAGGGGAGGTCTTGACGCTGATGACGACGACAGCCAGC
CGCTCTCCATACTTAAAATTAAGATGGACAAAGCGACGTCTAGCGGTAGCGGTTTACCTC
CTCCACCGCAGCTACAAGTCGCTCCGAATGTTGCGTTACGAGGGCTATCCAGCAGTGCTT
CATCAGTTCCAATATGCACACTTGGTCCACCACAAACTATAACATCCTCCGTGGCATCAA
ATGGTATAAAGGTTAACCCGCCCTCAAGTGACGGTCAATGTCATGTTGTAGTTCATGCAG
TGCCACAAACAAGGGAGAATTCAGTAAGGGAAACTACCACCCCTCCTCCTATACAGCTAC
GTAACATTGTACCAAAAGCGAACTCTCCAATTGCGTTTCTACCAACGAAAGGACAAATTA
TCAAAGTATTACCACCGAACCAGGCCGCTACCATCGTCAGTCTTGAGGAAAACAGAAACC
GAATCCTAAAGATGACCGACGTCATTCGGCCTTTCGTGTCCGTTTCTGTCAGCACGACAA
GTTCGCAAATGACGTCGCAGCAGAGCAGTGTTCAACCGATTCTACAAACTCTTACTCAAG
AACAAAATGCCTCAATTGGTCAATCCGAACAACAGGAGGTGGGCACCATAAACGATATGT
TGGGCAATACTGATATAATCGACTTAACTGACGCTTCTGATAGGGAACCGATTCTTATCT
CTGAAAGCAAAGAATCTTTACATGAAAGTCAAGGAACTACTCAGCAAACTGTTCGTATGT
GTTTACGCACCGGCTGTGGTAATCTTGCCATACCAGATCCGCAATGGGACGAAGAATTCT
GCTCGAGCGAATGTGTCATCAAACACTGCCGAGATGTTTTCGATGGCTGGACTTCCGCTC
GTCCCGTCAGCGCTTCTGTGAATTGATTGTTGAACACGTTGTCTTTATACACTGCCTTTT
ATTGCGTGCCAGTGCCTATAGCATGTTTAACGTCGTTCGTCTTGTTGCTTTAGTTTTTTT
TTAACAGGACGTACTATAAATTCATTTTTTTAAAACACTTCTAGTATACAATTCAACTTA
TTATAGATAGTAAATCCCATACACATTCCATTTCTTAACCGATTGTGTCCCGTTTGCAGC
AGATAAATATTACAGGTATTACGTTAACCGAAAGTTCTGTCTCTCTCTGTTTGAAACAAA
ATTTTGCAATAAAATCGCAGTTGTTTACCTTTCTAACAAGAATCCAAGAAGAACCACGTG
TGATTTGATTAAATCTCTTCTATGTCCCTCCTAAGTTAAACCGCTTCGGTATAATATGTG
TTGGAACAATCGCTTAGTTTTGGATGGTGCGGGATATCCCAAACACACATTTGCCTAATC
AGCTGTCGTGATATATTCGCTCGGTTTGATATATTTGTATCGGCGCTATAGCGCATGTGC
CGAGACGCTACTGCGCATGCACAGTAGGTTAGTGAACCTTTCCCAAGTTATTAGCAAAAC
ATAGCTTTGGTTATAGTGGACAAAACTGTTCCTATAAAGTTATACGCCAGTTTTATCAAT
TTTCATTCAACTCGTTTCACCGGACCTATAAGTATGCTGCTAAAGTCATATTTATATTTT
TTTAATTGGCAACTGTACTCGGCGTATTTATATTACGCGTTGGGTATTTTCTATTGTACT
GGTAAAAATACAAAGCGACCTAC
>KH.C14.266.v1.A.SL1-1
GATAGACAATATAGGTAAAGAGTGCTGAAAAATACTTTTTCCAACAGTGACGGTACTTTA
CAAGGACTTAATCTTCCTGGCCTACCACCAGCAATAAAAAGCATTTTATCAGGTCCTGTG
TTGCTTGATCGGTCGTCAACATCGTCGCCAACAATCGCTTCAACATTCACCGATTCAACT
TCAATTCAACCGTTTGTTCAACTCAGCCAAAACAAGAAAAATCTGCTTCCAGTTGAAGTC
TCATTTTCCTCAAACTGGTCGTCCAGTGTTGCCGAGGGTTTTAATCAACGCAACGGAAGT
GACGTGGCCAGAGAGTTATTGGTCAGCACTGGAACTAAAGAGAGTGCAGAGAACATCGTC
AACGAAGTCCTCTCTCCTCCCCCCCACTTAGACGGCCACCTTGTACATTCAGTAGGTGGC
GCCAAATCTCAGCTTAAATCTCTCTTGTCGTCGAACTCAGAAAAATCTGACATTACAATG
TTTGAAACTGAACTTAACCAGACTCACTCTCCCACTATAGAGGGTAAGTACCCTGACCCA
AGCGACCCCACACTGGAGACTGCTCCAAAGTGGGCTGCAAGCTCCGCAGTAAGTCCAGAG
GAGCTTGAAGAACTAAACGAGATCTTTAACGATCTTGACAGCATGAATAATGAAATTGGA
GTCGATTTTTCCGCTGCAATTGACAACACATCAAACCAGATACAGCTTTTCCAGTCCGGC
CTACCGCAGCCCACTATAAACCATACCATGCCCGCCATAGAGGATCAAAGCCACCAACAA
AAGCTTCAATACAACAACAACATGCACCACAGTAAGTTGCATTGTTTTCCTTAGGCTTAA
ATTAAATAAACGTTCAATCGCAATCCATGTTACATAATCACTGCGTGTCACATTCTAACA
TGCCGTCTTCATGTATCAGCATACCAGTACCGAACGGCTTAAACCCCCCACTTATAGGGG
ATTTCCCAAACCCACCCTCCCACGGACCCCAGTGCACAAACATGGGGTTAAATATGCGCC
CCCAAGGCAATTCGCCCGAGAACCGGCAATATCAGTACAACGGTGGTGGCCCCCATTTCG
ATGGGGTGAGTAACGGGGGGGTTTCCCAGTACCCCTACCACCTGCAAGGGGTTAAAACCG
ACATGACCCACTCTGGTATCATCGCACAAAAACGGAATGAACATTTTTTAAAGCAAAGAC
GGTTACAGCAACAGCTACAATGTGCAGGTACGAACTCTGGTGCCCAAAACTCGTACAATA
ATTTCTTCGGTAACTCACACCGTGTCATGCTGTCACCACGAGGTCAGCAAATGAGCACAC
CGCAATACCAACCTCATGTTAACACCTACCGACCACAGACTCAAATACACGAGACTCTCT
ACCGCCACCAACTGCCCGTTCCATCCTTACAAGCCCCCATGACTACGTCACCACCCGTCA
CCAATAGTTACAACGGCGTTGTGGGCATGCCTATGACGTCACAAGCTGTGACATCACCGG
TCCCGACCGCGAAGACGACGCCGAAGCGGGCACGGACCCGGAAACCGCGCAGGTCTTCCA
AGTCGAAAGCGGCGGAAGCAAAACCGATTACGTCATCAGGAGACACGATATTCTGGAATG
ACGTCACACAGAATCAAACGCCGCCTCTCTACCGCGCCCCGGCGGCCACCGCGATGACGA
GCCAGCCGAAGGTTTTTCAAATGACTTTCCGCGATAAACACCAGCGCCCACAAGCGACAT
ATAACGACAGTTTTGCAACGTCGGCAGAAGGCGCCTCGTGGTCAATACACCCGCCTTCCC
CCGGCTTGAAATCGGTCGCAAACTCCTCTGTGACGTCACAAAACAACACGCAGAACTTAA
ACCTGAACGTTCTCCTGAGGCAATTCTCCTCCAAATCAGAGGGCCGTGACATGAATAACA
ACGCCCTCCCGCCCTCTCTTGCGACACCTACCGGTTTCAACGAACCAGCTCCATTTACAT
CACCCGACACCCACTGTGATCTCATCAAGAACTCAAACCTAAACAACAACACGAAACCGT
GTCGATTCGTCGCATCCGTCACCGCCACCACGATTTCGTCACCTGCGTATGACGTCACGA
GCGCCGCCGAGACGCCAGTGACGTCATCAGAGGGCGCCCGACAAAAAGTCAGTCTTCTTG
AAACCCTACTGTTAAGCAAGGACGATTGAGCGGCCGGGAATCCCCTAAATCGACACTGAG
TCGTTAACAAATGAGGTGTAAACGAGATTGGTCGCACGTAGCACTCCAAGAAGTAGCAAT
AGCTTAGCAAAAAGGGAATTTTCACTGTTGCGTTTTCCCTTTCTTTTAAGCTATTGCCAC
TATCAGACACTCCACCACAGCTCACTGTATGTCGTCAACCCCACGGTATTCCCACCCAAG
TTTCAAGCGTCGTGCCTTTGCTTCTCAGCGTAAAGATTTCGCCAGGTGTATCCTTACCCA
GAGGTGTATTGTGAAGTCCCACCCCACGCAGCGCACAGCTCTGCAATATTTCGCCTTTGC
AATATTTCCCACGTCCCATGTTCCTTACGTGTTGTTTTTATACAGAGGTACCTTTATTCG
TCGTTCTTTCCCACCCTTATTACTCTTATTATTCTTATCGGGTAGTTTGTTATAACATTG
CCCCCTTCGCGTTTTCTCTCTCAACCCAATCGATTTTGGATTCACGAACTTCCCAGGTGC
TTCCCCTTAATCACGGTTATCACTGCTGCCTTAACTGTTTACTAGAATTCCCCTAACGAT
AAATCCCCCCAGTAACCCCCCCCATAAGGTATTTCCCCAGCCCCACAGCCCTAACAATGC
CTCAAATTCAAAACCCACGATCCAAGCCGCTTTAACCCCACTCACATTCAGGGAAAGCCC
CTCACCCCAATATACCCCTCCCCTCTTCCACAACGTAATATATCTCTGGTTGAATTTTCA
GTTTTCAGTGAATCTTAATAAACCGAAACCCTCTCA
>KH.C14.544.v1.A.SL1-1
ATTGCAGTTATATATTTGAATATTTTGAGATGCCTATTCGACCTAATAGTAACTCAACAA
TGGATGGCAGACACCCTCCGATCATGTTACCACCGGATTATAAAATTTATCAGATGAATA
AACGACTGCAGGAACGAACAGATAACTGTGACAACCAATGGTGGGACACTTTTGCTTCCG
AGTTTTTCGAAGATAAGTCCATGCTCACTCTATCTTTTTGCTTGGAGGATGGTTTAAAGA
GATATACAATTGGAAGGACATTAATTCCCAGGTTTTTCAGGACCATGTTCGAAAGTGGAG
TGATAGATATGCAGATGGTGCTTCGCCTGCCTAAGGATTATATGAATAATGCTAATGGCA
CAATAACATTGGACTGTGAGCATGCAACTATGGTCATGCACCACAACAAGCCTGTTCCTA
CTAAAGTGTGTTCAGAAGGACATTTGCTTGTGGATTTTAGTGCCGATGAACTAATGAGAA
TTCGTTCATGGCATTTCGCAATACAGACGCACCTAGAGTACATACCTAAACAAGCCCCAA
TGCAAAACCCTGGAATTCTTGAAGATTTATGTAAAAACACAACACGCCAAGGTCTCACGC
CACCCATGCTTAACTACTTAAAGATGTGCGTCATTATTGAGCCAATGAAAGAGCTCATGT
CCAGGCAGAAAACCTATAACATGGATCCACGAGACTGCCTCCGTAACTGCCTCTTTCAAA
AGTGGCAGCGAATGCTAAACCCAACAACTGATGCCAGCAGACCAACAAAACGACCGTCAC
GAAAGCGGAAAAACTCCAGCAACAACAACACCCCTCATGTTAGTCAACCACAGAAAAAGA
AAGGTTTCCAAACGTCTGAAGTAATGATGGTCAGCGAACCAACACTCATGGGTTGTGAGT
TTGGAGATGAAGATGAAAGAATGATCACGAGATTGGAGAATAATCAATTCGATGGGCCTT
CAGTAAAGTCTGAAGAGCATGATACATCAGCTGCTAGTTTCCCAAGCATTTCTTCTCCCT
CTAATCCAGCAGGTTGGCAAGGACATCCCCCACAAAGTGCTGGAATGCCCAATAACATTA
TACCGAAAAGTGAGCCTGCAGATCTGGCCCCTAACCCCACCCCACCTTTATCCTCTAGCA
CTTAATCTTTCTTTTTTGTGCAAATTTACATGATCCAAAGCTTACGATGATGTTATTTTT
CCATAGATATTAGTAGGATTTTTCATGAAGCACCTGTGTGAAATTAATGGTCTATAACTG
TTTTTTATAATGTACATGAAAATTTGATAATTGGTGCAAAAATGAAACTCTCCAAATGTG
ATAAATATATGCACAATCCAAGGACCTGTATTTAGTATATTTGTTTCATCTACATGTTTA
CTAAACATGACTATGACCTCGTAACTATTGCAACATCAAGTACAGTGTATATTTCAAAAT
TTTGCCTAAAACAGTGAAGCTGATTGCAAAATCATGTCCATTTCACTGTTAACTAATCTT
GTGTTAAATTCAATTATGCAAAGTCATAATTGTTTCTTCTTATCAATTATTCCCATGGAA
CAACTAAATGTTTGTATTTTCAAACATTAGTGACTTGATGAAATATGAACGTAAGCATTA
ATTTCAGTGTTGTTTATATAATATTTGTAAAAACAATGGTGCTGCTATTAAATTGCCACA
AAAATG
>KH.C7.111.v1.A.SL2-1
ACAATGGACCAGTTTGAATACGATGGATGTGACAATTGTGATGAATATTTACATATGCGG
GGAAATAGAGACATGGTATATGATTGTACCAGCTCCTCATTTGATGGAATTATATCTATG
ATGGCACCGGATGAAAGTTGGGTTGCAAAGTGGCAAAGAATAAAGAAATTTAGCCCTGGT
TGTTATGCCATCAGTGTGACTGGTCGATTACCTTCAAGCATGATAAGAGATTTGAAAGCA
AATGGAGTTGTGTACAGGTCTCGTGACACAAGTCAGAAGGCAACTGATTAACACAACCTC
TGCATCATAAACCCACTAAAGATGTATTTTGCCTCAATAAAGATTAGTGCCCCACTAATC
AGATATGATATTCCTTGCGAGGAAAAAGCAAACATTTAATGTTTAAGTTTAATCTCGAAA
ACTTGCATAAAATCGGAAACTTGCATAAAATACAGTCATTCTTAAATTTTTAAATGCTGG
GAACTGTTTTACATATTCTGTTGTTAAATATACTTGATGCTTTGTCGTTTTACTTACATC
ATGTTTTATGTTAGTATGGAAATGCGCAGTTTTTATGATAAAACGTAGCGGATGTATTAT
GAGTTGTAAATGCTGTTATACCAACCTTTATGGCCAATTTAAACAACATGCGCTAGAGAT
AATGAGTGCTACGTTATTTATTCTCGGCAAACGTTATTTATCCTGTTTACTGACAAATGG
GACGAGAATAGAATAAAAATGTGTCCCATCTTCTCCCAACCTACTATACCATAAATAATA
ATTGCAGGCCAATTTTAGATA
>KH.C14.476.v1.A.ND1-1
GTTATTCAGAATGTGTGCTCCTGTTATAAAACTTGAACTGCAGCGAATACATCAGTAGAT
AAAACTTTAAATGGCGACTTAGTAGCAAAATTAGCAAGTTGAAAAGTTTTGGTTGCCAGT
TATATAAGTTGGCAGATATTATGCCCGGATTGTTCAGACCAGCATTACTGGCTGTTGTGA
TATTTGCTCTTTCGGTGGTTTTCATTTTCGACAGACAGCGGGTTCTAACTGAACAGATTT
CTTCAATGTTTGATCGGGTTGAACTTATAAAGGAAGAACAGCTCAGACTTTCCGTCATGC
ATGACCGATTTGCCTCTGACGTCAACAAAACAATGTCCGTAATGCGATCTCAGGATCGTC
AGATCGAAATCCTGGACCAGCAGTCGCGGAGGTACAACCTTCGTTTTCTAGGGATCCCAG
AGCGAGAGGACCAAGATCTTTTATCTTTGGTTTCTGAGATCATTGAGAGGAAGATGGGAA
TCACAATTGGGGGTCGAGGGATTGAATCAGCAAAAAGAATCGACGAAGGTGTTAGACCGA
GGCCAGTTCTTGTAAAGTTCTCTCGGTGGAAAGAAAAGTCGAGAGTTGCCCACAAACGAA
AATCACTTCCTAAATCTATGGAGATCGAAGACGATCTCACCGACTTTCAAAAATCAATCA
AATTTCAACTAAAAGAAATTGCCCGGAAAGCCGAAAGGGAGGGCAAGGGTGTAAGATGGT
ACGGAAAACAACTTTTTGTGGACGGAAAAGAAATTAAGTTGGAAGACGTTCGAACATGAA
TAGAAAAGCTTCCTTTGTTTTTATATTCTCTTTTTACTACCTGTCATTTTTGTGAAAATG
TCGACATACGAAAATTATTTGGGCGTTTTTACGACTAAAAGCGTTCGAATGGTTTACGAT
GTATATGCGCCAACACTTTACAAGCATATAATGTTTCCTTTGGTAACTATTTGCATTCTC
GTAACATTTCGTAGGTATTTTATTAACTATAATTTCTCCATTCGTCAAAGTCTGGTTCCA
CAATTAGCAAAGCTGCTTCGACCGGTCTCGTGTTAGGCTCCCCGGCACGAGTGCAAACAC
AGCAGGTAGTTCTCGGTCGGTTTACCAATGCCGGGTAAAACGTTGTGGGCAAAATGGAAT
CCGTTTTTGATGTTGGTACCAGTAATGACAGCGAAGGTTCTATCTTCCCGGTTGTGATCG
GAGTTGAAAAAGTTGTACTGGTAGCTACAGTGGTTGGTGTATCAGTTGGCCGTGATGTTG
TATGGGGTGGGATTCGATCCCGGTTACAGTTGCTTTTCTCCCAGCAGCAGTCGAAACATA
TGCTAGGGTTTAACCCCCTTCTAAAACGATGTCGTTTTATTAAGGAATCGGTATACGGAA
ACAAATCGATGAAACATAGGTAATCGGGCATAAGGTGTTATAAACAGAACACCCCTGTTA
TAACAGCGTCGTTGCCCTCCATGTTAGGATAAGTAAGTTGCATTCAATAAATCTTTTACT
GGTGATATTTTACCAGACGTCAAATAATAAGTCAGTTTAAGGTATAGAGTTAAGTGTATC
AGTTTACCTATATGCTTTACATCTTTGTCTATTTTGACTCTGCATTCTTTGACATACTTC
TTTCTGCTTGCACCTTTTCGTCATGATTGTAATTCCATTCTCTTCTCTCCATTCGGTAAC
ACACGCCTGTAAAAGTTACATCAATGAACTTTGATATTCTGCTC
>KH.C5.227.v1.A.SL6-1
GCAGTCGTCGGAAATTTAAGAAAATGAAAACTATTTTATGTTTCTTGGCTGTGGGCGTCG
TTGCTGTCGCTACACAAGATGCAAGCGATCCGCAAAACATGCAATGCCTTGTTGGTGTCA
GTATTAACGGAGAAGGATTTTTCGAAACCGTAGACTGTGTAAATTCGGAGGAAGCCTGCC
AGACAAAAATCGAGCAAAGGGGAGCATTCAACGTTGTGTACAAACGTTGCAAGAGACAGA
AGGAATGTGACAATAACGCAAGAAACAACGAACTGAACTGCTATGGACCACTAGCTATCG
CCAACAATGTGAAAGTTTGTCATTTCTGTTGCTCGACTCCTGGCTGCAACACAATGAATG
AAATACCGAACTAAATATGAAGAAAGTCGATGTTTACGTGCGCCACATTAATCACTGCGT
ATCACATTGTAACCAACCATGTAAAATAAAGTTACTAACCAACAGCTTA
>KH.C3.246.v1.A.SL1-1
TGAAGATGCTCCTATACCAAAACTGAAAAACCAGTTCACTGTACCAGTGGTCAAGTTTCT
TATCTGCCAATCCTGAGGTTACCGTCGTGCCTTCGAAGAATATGCGCAGATTATTAATCA
GCGCTATTCGGAGGTACGCATTGATGGGGGAAACTACCCACCCCCTAAGTTTAACCAAAT
GGCTGCTATGGTATTGTCTGTAATTAAGTTTATGTTGATTGGTTGTATTCTCACTGGTGT
CAACCCGTTCGAAAAAGTTGGCATGGAAACACCTCAGATTTATCACTGGGCGCGTGAAAA
TATGATTTACGCTTGCATAATGTTGTTCTTTTTCTCCAACGCCATTGAAACTCAACTCAC
ATCTACTGGTGCGTTTGAAATATTACTAAATGACGTCACAATCTGGTCAAAGCTGAAATC
AGGAAGAGTGCCCCGTGTGGACGAATTGATGCAAATAATCGACTCCCAAATAAACGTCGG
AAAAATGAATCCTACGGACAACTTTGTGCAATCATAAACTGAAGATGGTGTTTCGAAACT
TTTCAACTTTAGCAATAGTTGTTAAAAAACTATGTGGTGTTGGTGTCATTAGCTGGCATT
AATCATTTCAACTTCTAACAGATGTTTTAAGATTCGAAATAGAAAGGTCATGGAATTTTA
CAGGATTTCATTTAAAAAATAAAAACTGCAAACTGTCATTTCACATTTATATATATTTTG
TTAATTTGTTTTATTTGTTAATCTTATGTCCTCATTGGTATGTGATTTTTTTCCATTTAT
TGCATTGTGTCTTCATAGTTTATTTATGATTCACTATTCAGATATTATACATGGGTTTAG
GCAAATTTGTAGTACGGTAGCAGGAGCTGGTACTTTCGTGAACATTTCTGTTGTGGGATT
TTAATCAAATTTATGATGGTTTTATGTCGAAAGTTGAATGACTGACATAAACTTGATGTA
GCTTATTGGGTAGATAAGCGTATTGATTATATTTCATTTGCAGTTTAATGATTTTTCGTT
GTGCTCGTTCTGTGCTACTTTACAAATTTTATGGACTGTATAATTTGTGCACGTGGTAAC
ATCAGCTTCATTCTATTGTTTGTCTTCAG
>KH.C2.161.v1.A.ND8-1
ATGTCGCCGTCGCTGTACACTCGTGATAACATTGGCCATTCCAACATTTCACCGCCCCCG
TTTTTCCATCGAAGATCGCCGGTGGTTTCGCCAGATACATTCCCGAGAGGAAGTCCCATA
AGTTACTGCACCCATAGTGCCCCTGGAAGTCCATACAACGGCCAGCGCCTACAGCCGTCG
CCCCCGCAGTGCACACATCCAGTGAAAGAACGATTTCAGCCGGAACAGCGAAGAGTTTCC
CTTCCAAACGCTTTGTTCCAAAATGGTCATTCGTTAAACCGAAACGGCTCAAACGGTCAT
GACCTTGAGTTGATTTCCGACGCAAGTAACTCGTCATACGATCACGTCTTTTCACGATCC
TCATCTAAAAATGATGTTGAACCGGTCAATGAAAGAAGAAGCAGCGAAGGTCAAGTTGTG
TGTAATGGTGCTGGCACGCAACAGCTGCAAAAGAAAGGGGAACTGCATTCGAAGGCTCCG
TCACTAAATGGAAAATCCGAACAAAATCGCAAAAGAAGTGCTAGTGATGTATGCCAAGTG
TGTGGTGACCGTGCGTCTGGATATCATTATAATGCTCTCACATGCGAAGGCTGCAAAGGA
TTTTTCCGACGCTCAATTAACAGAAAGGAGTCTCATTACAGATGCAAATACGGTGGAAAG
TGTGAAATGGACATGTACACACGCCGAAAATGTCCTGAATGTCGATTAAGAAAATGCAGG
GCTGTTGGGATGTTAGAAGAATGTTTGTTGACTGAAATCCAATGCAAATCAAAAAGAAGA
AGTAGGAAAGTGAAAACAATTCAAGAAGATGATGAAACAAAAGAAAGTGTACCGAATCCG
ATCCCACCACCCAAACCCGCAGTTAAATCTCCACCAGAACCAGATGAAACTGATTTATTA
ATTGAATTGGTTGGAAAAAGTTTCTCAGATTACCGGAATAATCCTGAGATAGTAAATCGT
TGGGAATGTTTTTACGAATTGTCAACGAAAACGCCTCCGAATCTTTGTGAAATCGCTACC
ATTCACGTACAAGTGTTAGTAGAGTTCACCAAGAAGTTACCAGGTTTCATGCGACTTGAC
TCACACGACCAGATAGCTTTACTGAAAGGTTGTGTTGTGCAAGCAATGCTTCTACGAAAC
TCCTGTGGTTACAACAAGGTTAACAGATTCCTGGATCTAAAACGTGTTGTACGAGACACA
GGTATAAAGGAAGACCATATTCGAACGCTCACTGATTTTTTTGACAATGTTGCAAAACTT
CAAATGGATGAAACCGAATACGGCTTGCTTATTGCCATCATTGTGTTTGACTCCGATCAC
ACCGACCTTGAGAACAGACTTACCATTGACAAATATAGGGACCGGTACCTGTCCGCTCTC
TCGCGTTACAGCGAGGCCCGTGAGCCGCGACGTCCTCAGATCTTCGCAAAAATCCTCTCT
CTTCTTACAGAAATGCGAACACTGTATCACACCCACGCTAAAATGGTCTTGGATTGGAAA
CAAAGGGAACAGCTGACACCTTTGCTTTGTGAGATTTGGGATATGCGGTGATCGGTTTCA
GTCAATGCCCAGGAAAGGGCATCTTATTTTAACAGTTCTTTTTCGGTCAACCCGTGCAGT
AGATTAAGTATACACAATTGGCCCCATCCGAGCTTGCACCTGACTATTGCTATATATGCT
GATGTTTGGAATTTCCATGGTATAGTTCATCGTTGATTTTCTTTTACTGGTATACGCACA
ATAAAGTATATATGGCTTTACTAAA
>KH.C14.608.v1.A.ND1-1
ACCGTTGCACAGACTACCGATGGCTATCACAAGGCAGGTACAGATTCAACAATCTATCTT
GAATTGGTGGGGACCGACGGAATGTCAACTGACTGGGTAAAGCTGGACAACTTTCTTAAG
GATGATTTTGAAAAGGGACAAGAAAACCATTTCGAGTTTTTGTCACGTGACATCGGCGCA
CCAATCATAATCAGGATTAAACTGGAAGATACGGGCGATGAAGACGAGTGGTTGTGCAGT
CATATCACTGTGACTTACATGGATAACAAAATAGAATTCCCAGTGTATGAATGGATTGAG
AAAAAGATACAGTTCACCACTGGCAAAGCCATGCTACCGCAGAAAGTTGACAACCCTCAT
GTTCGCTCACTACGTCATCAAGAAATTGACCGACGTAAAGGCCTTTACCTTTGGGTGGAC
TTGCCAACGGAGGCTCAAATTGGATTTGGTTTGCCGCGTTACGTCAATGTCGATTCTTAT
GCAAAACTCCCAAAGATTTTCCAGAGAAGCGAAATACGACAAGCGCAGTTTGCTGAGAAA
AGACTAGAGGCGTTATTTCAAGTCACTCTTAACGTTATTGGAACTGCAATTTGTCCAATT
GAAGATTTTGATTCTTTTAAAAAGTTGTACAGACTTGACGAAATAAAATGGCAAGACCCA
GACTACATTAACAATTGGGACACTGATATTGGAATGGGCCGGCAAGTTCTTACTGGTATC
AGTCCATTAGCCTTTGAAAAATACACCAAACCTATCCCAAATTTTGACGTCACTAACGAT
GACGTCAGTGATCTTCTAGAGGGAAGAACTTTAGAGGAAGCTATGCAGGCTGGGAAACTT
TACGTTGGCGATTACAGCAAACTTCTTGCTGATGTAGAGCGTAGGACATACAACGACGAA
CCTCTTCATTGCGCAAACTCTATCGGGCTTTTCTACGTAAATACAGAAGGCCAGTTTCTT
CCCATTGCCATTCAACTGGTAGCTGGTGATCGAGATTACTTATTCACTCCCTCTTGTAAC
CATTACGATTGGCTTTTGGCTAAGATGTACTTCAGATGTTCACACTCAAATGTGCATCAG
TGGGTATACCATTACTTGTACACTCACGCCATCATTGAGCCTTTCACCATTGCCCTCTTC
CGATGCCTGCCTTCCGCTCATCCGATCTATAAGCTCCTCCGTCCCCACTTACGTACTGTG
GTAGCAATCAACACAGAGGCACGTTTAGTGTTGATTCCTCCGAATGCTCGCGGTGGTCAA
TCAATGGCTATAATGGCTGCTGCGCTTGCCCGTAAACAATTTAAAACATTTCACTTTGAC
GACATCGTAATACCCAAGGTCTTAAAGAAACTTGGTACGGACGACTCGGAGCTGTTGCCC
AACTTTTACTATAGGGACGACGCTCTGGCTCTTTGGTCTATTATGGAAAAATACGTTGAA
AGTGTAGTACGGTTTTATTACACTTCGGATGAGGACGTCAAAGAAGACTTTGAGTTACAA
GGTTGGGCAAAAGACGTCGCAGAGCATGGGTTAGGCTGGCAAGATGGTAATACCAGAGGC
TTCCCGACTTCTATTACAAATATTGAACAATTGATCGAAATTTGTGTGACACTCATGTTC
ACTAGTTCTGCACAGCATGCAGCTGTAAACTTCGGGCAGTTTGAAACTTACAAGTTTATT
CCAAATGCGACCGTCGGCATGAGGCAGCCACCTCACAAGAAAGGAGAAGCAACACTTGAA
AGGGTACTAGAGTCTCTACCGGACGCAACGTTGGCTAGTCTTCATATCGCGGTTTCTTAC
ACCCTTTCGCAGTTTTCACCTGACGAGGCTTACCTTGGGACTTTTGCCGAGCGACTTTTC
ACCGAAACAGAAATAACATCCATTCAGGAGAATTACCGGCAGGACCTTGCTGGGTTGGAG
CAGAAGATAGTTCAACGAAATGAGGGTCTTGAATATGAATACTCATATTTACAACCATCA
CGCGTTCCAGAGAGTATAGCGATTTAAATACGTTATGCCATAGCATATGCTATATGCCAG
TGTAACAAGGCCACATAGCCATATTAATCAGTCAATATTTAAAAATCATAGCCTTGAAAA
TTTTGCGGTTGAGTAATACATATCAAAACTGCAAGTATGCTTGAATATGGGTATATTTCG
TTTTGTTGTAACTTTGATTTTTTTGTTTTGTTGTTACTAAGTGGATATGAATGTAAAAAA
CTGAGAAGCTATAAATCTACACAAG
>KH.C7.556.v1.A.SL1-1
GATAAGCTTGTAGGGTAAACTTAGGGTAAAGAATCAATCAACTCGATGTCGGAGGTGTCA
GACTCGCCGTCAAAGGGGGACAGCGATGAAACTCAAACCTCCCAAGATACCTTTGTGTGC
AACTCTGCTGGTTGTAACCAGAAGTTTGCAAGTGCAAAGGAATTGGAAGTGCACAAGTGT
AAGCACCAAATGACACTTAAACTTGGACCAACCAAAGCCAGCAATCTGTCGGATGTATTG
CCAATAGATCAAACTCCAACTCCAACAAGATTTTTACAGTTTGGTAACCAAATGGGATTA
TTTGAGGAACTGAACCCGTTTGACCGTGAATTTAAAACTGCTCAGAAAGAGACACTGACA
AGCAAACAGCGACGCACGGCAAATGTGGTCCATCAACTGCAAGCGATGAACAACTCAACG
AAAAGTAAAACTCCGACAACTCCTAATACTGACGCCAACATGTTCCAGCAACCTGTCCAT
GTGATCACCCTTACTCCTTCTCTGTCATCTCCCGTTGGTAACTTACCTGTTGGAGGGGGT
CAGTTCTTTGTGCCCCCACTTCTCCCTTCACCCCAGGGGTTGATACCAGCATTACCGGGT
TACACAGCCTCCTCACCCATGTCCGTGCCCGTCAGCATGCTCAGTCCCTCCATTATGCCA
TTTGCACCAGGTTTATTGCCAATGCATGGAATGTCACCAGGTATGATGGCAGATGCACAG
AGGGCATTGACAAAGCAAGTTTCAGTTAAACTTATTAAAATGACTAAAGGTGGCTGTAAA
CAGTATCCGGCATGCGAATTCGCTTGCGAAAATTACCGAAAGGCATGCGGCAGCGAAATC
AACGGAAGAATTCCAGATACTGTGTACAGCCACCTTCACTCTTTTCTAAATCCCAAGTCT
CAGACCCCAGCTATGTTTGCTGCTGTAGTATCAGCATCATCACCAACAACTTCCAATGTT
CCACTACTAACCAACCCACAAGATGCTTACAACAACAACAACACAAGTATATCTGATGCT
GCGTCGCAGCCAATTATTGGCAACACAAACGCAAATCTTCCAAGGACCGGTTCCCTTCCT
TCAGTAGCTTACGTTAAACAAGAGAGGCCGCAATCTAATTCGTCGGTTAAAAGTGAATCA
ACCAATCAGATGTCAGAAGTTTCTCCACCCCTGCCAGCCCACCAATCACAGGCGATGATG
CATGAAAATTATTTACAAAGCCAATCAATGGTCATGCCTCCCTCAGTAATGGTTCATTTA
CCAAATGGTCAAACCACTTGTATAGGTATCCCAACCACTTCCCCACCAATGGCTGCTGGT
ATGGTGGATCTTACTAGCTCAATCACCATGCCAACTATGTCCAATCCTACCATGCAACAA
GCACTGAACAATCATCAGCAAGCCAACCACCCAACTCTATCTATGAAAAGTAGTTCCGAG
TTTGGCAGCAATTCCAACTTGCTTGATGCAAAGCAGAAACTTAAAGAAACTCTAAAAAGC
AACAACCCAGCTCTGCAGCATGCAATCACCACTCAATCCATGCAGAGTCATAATTCCTCT
GACGAAACTTACGATGATTCTTCTTTCTTCCATCAGATGTCAGTAAACTCCTCTAACAAC
TCATCCTCGGATCAACCAAAACGAAGGCGAGGGAGGCAGCAACAAGATGTTGATCCGGAC
ATAAAGAGGCAGCGATTTCTGGAGCGAAACAGAGCAGCTGCATCAAGGTGTCGGTCAAAA
AAGAAGAATTGGGTTGTTGGTTTGGAGAGTAAAGCGAAGACACTTTCACAAACCAACGTT
ATGCTACAGAACGAAATAACGCAGCTGAAGGACGAGATTGCATCATTGAAACAACTTCTG
CTTTCTCACAGGGATTGTCCAATAACCAAAATGCAACAGCAGAGCATGGCAATGGCTGGT
ATCAACCTTAACCTGGAGCCTTCCACTACAACAACCACCACTTCCACCAACAACAGTGGT
GTAAAGTCAGAGAATATGCCCGAAAATTACCACCAGTCCTTAACATCATCCTTATCCTCA
AATTCACTTGATGAAAATTACCATAATCCTAACAGTCAGTCCAGCCAGCATCAGCAGCAG
CCGCCAGTTTCCAGTGGTCAGTTATACGCCGACCTCATGTCCTCATCTAACACTGCCACC
TCGTGACGTGCAGCTGTGGTCTTTATATAATTTCTATTATTTTATCTCTTGGCGAACTCT
GGTACACGCCGCAGCACTGCAAGTCAGGTCACTGCGCGAAGTTGTGTGAAAAATGCATTA
CCTAAACCCTGATATAATACTATAAAGCGCAGAAACTTTATTTCGCCACCCATGTTCCAC
AGTTGGGTTGAAACAGCTTTATAAATAAGCCGCTTTATGTTCCATTATAAAAAAAACTCT
CAAGCATAGCTCAACATTCCACCTCTGAACGTTGTAAACGTCATTGAACAGGCAAGCTAC
TCACTGGTGCACACCTAGCAGTTTCCAAACTTTTTCATATAAAAAATTCAAAGATAATTG
CGAAAATTTTGATTCTCCTAAATTTGCTAACTGCATCAGTGGCAGCTTTGCCTCAAACAA
CTAACCCTATGTATTAGGTAGTACACCATGACTGCCTTAATCAGTTTTATGTTTTATATT
TGAAAATAGAGTTATATATATAAGTAGCAAGAAACCTAAACCCTAAATTCCGAAGAAGTC
TGTCTACGTGCAAGGCTTACAAATGTACTGCTACTTTTTTACAGCTGGTATAACAAATTG
ATGTGTTGCTTTCGAAACCATAACAGCTATAAAAACAAAGTTCATACTAAAAATCTTTTT
AGTACAACCTGTAAACCTTTATAACAATTTTATAAATTGACTGGAATAGTACAGCTCATT
TTAACGAACAATTTGTAAACATTGCAATTTTATGTAAAATTTTTATTCGGTACAAACTCT
ATGCTCTGATGTAAACGCTATGCTCTGATGTAATTAACAATTTTTATTGCCCAGCATTGC
GCAAAAATTTTTGGACAAATTGAGCTTCCAGTTATAAGTTTCACTGACTCGTAAAATTCT
CATTTTCTGTCCATAGTATTCGTATTGCATGTGCTTGTACTAACATCGTTGTGTATAGTG
TCGCAAGTTCCACCAGTAAGCTTTTGTTTACCACCACTCGTAAGTATTACACACTTGATT
TTATCCCAATTTAAAACAGTTCCGTAGCTACTAAAGTCATTACCACCAAACAAATAAGAA
ATGCACTTGTGGTGTAATGGCTTGGTGGTCATGGTCAAATGAGCGCCTTTTTACCAATGC
CATGATTTTTTATTTTGCCAAAGCTTTCAGGTTTGGTAAAATGTCCTAAAGTTTTCATTA
TCAAATAACATATTTTTGTCCAACATTTCTTTAAATTAAAACAATAACTTTCTGTTCTTT
TGACCACAACTTTTACGTGCCCTGTTTTTCTTTGCAAAACTGTGCACTGTTGCAATTGAC
CCTTGTTATATTAACAACCGGGTACTTTTAAACAGATTTTACCAAACTTTATCGTTTTAC
AAAATATTTTATTCAGAATCTTTAATACCCTGGTTTCTCAGTCACCCGAGTGGTCTTCTA
TTTTTATTATTTTCATGTGAACTTTTAGTTTTTTTCTTTTCCTACGTCTGTAAATATATG
CACAATGTTTCGCCTATATCGCTATTAACACTATCAATGCCTTCTT
>KH.C12.101.v1.A.SL1-1
ATATTTTTTTGTTGGCAATAATTTGTTTGTAATTTATTATTTGGATGAACAAAAATACTG
CAGCCATAGGTTAATACTGCAAAATTTATTACACAAGGCAAAACATGTGTTCTGCTGTGA
ACGTAGACGTTGGAGAGATCAGGGCAGTTTCCATTCTGGAAATGAGCGGGAATGGCAAAG
AATTTGGATTGAAACTTGAAGTAGTTGAAGAAATTTTTAAGAGTGTTAAAAATTTGCCAG
TCGCCATTATAAGTGTGTCTGGTGCACTTAGAGAAGGGAAATCTTTCATTTTAAACTTGC
TGTTGCATTATCTTGTACAGCAGAATAAATGGCATTCAGACAGAAAAAGAAAAACTTATA
ATGTGTTTAAATCAAAGAATGGAACCGAAAGCGAAACTGTTGGAATCAACATTACAAACA
AACCAATCCTATTGAGAGATAAAGATGATAAAACAGTTGCTGTTTTCTTAATGGACACTG
AAGGATTGTTTGACAAGGAGAGAGATGCAAAAGAATGCTCTACGGTATTTGCTATGAGTT
GTCTTCTCAGTTCTTTTCAAATCTTCAACGTATTCAGGCAACTTCAAGAAAGCAACTTGC
AACATTTGCAGATTTTTTGCAATTATGCAATGGCCGCTGGTGGAAGAAAGAAAAAATCTG
CTACAACTGGTGCACCATTTCAGGCTCTTATGTTTCTGATTCGTGATTGGACACACAGAA
ATATCGATTGTAGTAGAACTGGTGCACAGAGGTACCTTAGCGAGTTTCTGGAAACTAATA
AAGATGAGAACAAATTGGTGAGAGATCAGATTCGAAACAGCTTTTCCGATGTCCGATGTC
ACTTATTGCCCCGGCCTGGGGACGAGGTGGAATGGAAAAATGGTAATGAGATTTATGTTT
CAGATATCAAAGATAACTTTATCGAAGGAGTTGACGATCTTGGTGAACAATTGTTCAAGA
CGGAAAACTTAATTGCAAAGCAACTTAACGGCATCACTATAACTGGGCAGGGATTTGTTG
ATCTTACAATAGCATATGCAGCAATACTTCATGATGGTAAAATGCCAAAAGCTGATTGTA
TTCTAAAGGCCAATCACCAAGTGTTTGTTCTGGACAGAACCAGACATATGGAATCTCAGT
ATATTGAAGCTATGAAAGAAAAAACTGGGAAATACATAAAGCCCAACGAGTTGGAGAAAC
TACACAAAGAATATCTCCACAGAGCATTGCAACAGCACAAAGAAATGGTTAAATATATAG
AACCAGATAAAAAAGATGAGGAACAATTGGGAACAATCCAAGCACACATGATGGGCCGTC
TGAATACTACCTTTCAAGCTTTGCAACATGAGAATGAAGCAAAAAAGAAAGTTCAAATAA
AAGATTTAAAAGAATGCATCTCCAATGCTGGAAAGTCATATAAAGAACTGTTAAAACGGG
CTGCTGGTGGAGTGTACCTAGAGGATGTTTCTGGTCCATGTGAAATTGCCCAACAAGAGA
TAATGGCTGATTTCTATAAGTGTACTCATGAATATGATCAGGATATAGTACAGGAATGTA
TGGTTTTTTACAATCAGACCATTAAAGCAAAAAATAAAGAATTCTTAAACAAAAACCTTC
AAAGAAAGGAAAGCATTGAAAAGAGTCTGAAAGGTTTAGTTTCTGATACAGTGGAAAAAT
ATGCTGAGATGATGGACCTGGGTGTTGAAAGACCAGGTCAAGGAATTGATTTTTCTAAAT
TGAAGGAAAATGCATTTGCTGAATCTGTCCGAATATTTGAACAATCTGATGTTGGAAGAG
GTTACAAGTGCCGGCAAACTGAACTCGAAAACTTGAAAGCTAAACTCAAAGAGAACGATG
CTAAATACTGGGAAAGATTTTGTATGTATCGAGATACTGAATTATTAAATGCTGTTAAAG
AGGCAGAAAAACTGTACAAGAAATATGTTAATACTGAACTAACACAAGATACATTCCTGG
AAGAAGTTGAACTAACATCTCGTCACAGAAAAGCAACTGATGCTGCCATGGTGGCTTNNN
AAGATATACAATATCACAGAGATGAAGCNNTTGTTCAACAGTGCAGGGAGAGTATCACTG
AAAAATTGACAGATCAACTGGAACTAATGCAAAAGAATAATAAACTTTTCCAGGAAAAGG
CGAGTGCAAGGTTCAAGGAAGGTCGCAGAGAAGTGGTGAAAGTTGTTTTTGTTAAAGCAT
TTGAGGATAACCAAGAAAAGTACATCGAAGAAGATGAACTTCAAATCATCCTACAAAAAC
TCAAGGAAGAGGCAATGCAGAAATACTACCTGCTTAGAGGCCCACCAGAAAAAGAATTCA
AGGCAAATGAACAAGAACTGTTACAAGTCATTCAAAATAAAATCGAAGAAATTATGGCTT
GCAACAACAACAATAAAGAGAAAATTATCAATGCAATTGATACGTTTTATGATCTGCTGA
TGTCGGACTATGGCATGAAGATAAATGAGATAACTAGCAATCGGTACGCGAATAAGGAAA
ACTTAAAAAAGCTACATGAAGAGTTTAAACAGCTGGTTGTTCAAGAGATGGTAAAAGCAA
TACCATTCAAAAATATTCAACAAGATGCCATTAACAAGTGCTCTGATGGATTGAATAACA
AATTGAAATATTGGGCAGAACATAGCACCAGGTGGAAAAGTTTTAAAGAAAATGTTAAGA
ATGGGGCAACTACTGGTGCCATACTAGGAGCTGGGTTTCTTGGATTTGTAGGTGCAGGCA
TTGCAGGGTTGGCTGGTGGTTTAGTTGGTGGCGTTGCAGGTGTGGCAAAAACTGCAATGA
CCTTTAAGTATGATCTTTCAGTTGAAGAAATGCGATCAATCAAACACCTGCAGTCACTTA
ATCTTGCAGAAAATGTGTACGATTCCAAGGATATGAATTTTGAACAATATTAAATTAAAT
GTACAGTCCAATATAAAAAAATGATGGTGATAAACAGTTATAGGACTCCTTCATATTCAT
GTAAATTGTTGTACATAGATATTGTAGTGCTTTTGTTGCGTATAATAAACCTGTATACTA
ACGTAGGACTACATGTGGTTTGGATATTGTAGTGGTTTCGTTGCGTATAATAAAA
>KH.C14.594.v1.A.SL1-1
CTAAAGTTTTATATTGTTTAGCAGCCAACTACATGCGGATATGGCAAAACTGCCAGCGAG
GAATTTTTGCAATGCTCTCATAGTGTTGACTCTGTTTCTGTGGATTATTATAGCTATGAC
TGGTATTCTGCCGCATAGAATCAATTATTTTGGACGCCGAAGTTTCTCATGTAATTTTCC
GGTAAAACCGGAACACATGAATGCGGTTCCTTTGCAGAGAATCCACGCCATCACGTCAAC
TTACGCGAGGCTTACACAAAAAGCTGATCTTACAAGGTTGATCCAAACTTTGATGCATCT
CTCTAACTTTCATTGGATTCTAATCGAGGATTCTGAAGAAAAAACTCCGCTGGTTACGAA
GCTCTTGCAGCGATCAGGACTGAACTATACGCATCTAAATAAGAAAAATGGTGAACAAGT
AGGCGGCGTGAAGGACCTTCTGACAAGAAACGCAGCTTTGGCTTGGGTTAGAGAAAATCT
TGGACCGGATGACGGTATAGTTTATTTTATGGATGATGACAACACTTATGACCTTAGAGT
TTTCGAAGATATGAGATCAACTAAAGTAGCTTCTATATGGCCGGTAGCGTTGGTCGGTGG
CTTAAAAGTCGAAGGGCCGGTTCGGTGTAAAAACGGCCAAGCTTTAACATGGAGGGCAAT
GTGGAAACCAAATCGAACAATCCCCGTTGATATGGCGGGCTTCGCTATCAGCACTGCTCT
CTTGCGCCAGCGTCCGGACGTGAACTTTGTTGGCGTCGGCGACCTGGAATCTAAGTTTCT
TGGCGATCTTGGTTTAACAAGAAATCAAATGGAAGCAAAGGGAAACAACTGCACAGAAGT
TTATGTATGGCACACACAAACGATGAAAGCAAGCGCCCCACACGAAGAAAAAGCCGCTGA
ACTGGGAGAAGAGTACAACCCAAGTTTCGAAACATAGATTGTTGTGATCGTGAACTTTGT
ACTTATAGGCTTTCCTTTGTAGTTTTCACACATATTATATCATGTAATGATAAGAATGTA
AACACATCAATGCAACTTATAGTCCTCGCATAGCGGGGCAACGGCAGTCGTTAGAACACT
TAATTATACGAGTTCAATATCACACGCTTTGTTTACCATTTACCACATATAATGTAACTC
TGTGAGTGATTGTTTTTTATATATGGCTTTTTCAACAATACATAAGTGACCACTCTATTA
GAGACATCATTTGATTTTCCCCATACACCCACAATGGTGGCAATATTGATCCTTTGGTTG
TCTTACTTTATCCTCCACATCTAAAAACTGCTTTAAAATGAACTTAAATTTTATTATCCA
TTGCCTATATCTTCAATTGTTAGTTTATCCATTGCCTATATCTTTAATTTTTAACATAGG
GCCAGCTCTGGTCGATGTCCCAGACCTCACAGAGTTCTCTTTGTATTTCACTTCTCTCAT
TAAACCTGCACTTGTGAATTGTATTAATCAACAATGCTTTTTAATATTATACTGCGGCAT
TTATTTTTAGTAATTCACCCATATTTCAACCATTGTGTTTTGTATCGTTGCGGTAATATG
TAGCAGCATTCACCTACTAACTTGTTATACCTTAATCAATGCTTTGTTTACGTTGCAG
>KH.C14.495.v1.A.SL1-1
GTTTAGAAATTGTTAGTTAGTTGTATAAACGGTGCTACAACCTTTTTAAAATCATGAAGG
TAAAAAAGATATGTTGTATTGGTGCTGGTTATGTTGGTGGTCCAACCTGTTCGGTAATGG
CTTGCAAGTGTCCAGATATACAAGTAACAGTGGTTGATTTGAACAAGGCTCGTATTAATG
CATGGAATTCAGACCAACTGCCAATTTATGAGCCGGGTCTTGATGAAATTGTACAGAAAC
ATAGAGGGAAAAATCTCTTCTTTTCCACCAATATTGATGATGCAATAAAATCAGCAGACC
TCATTTTTATTTCGGTTAATACACCAACAAAAACGTATGGTATTGGCAAGGGTAGAGCTG
CTGATTTGAAATATGTAGAATCATGTGCACGACATATAGCTGCTGTTTCAACTGGCTTTA
AAATTGTGGTGGAAAAAAGCACGGTTCCTGTGCGTGCTGCTGCTAGCATCAGTTCTATCC
TAAGCTCGAATAAACAGTCAAGCACTTCTTATCAAGTTTTATCCAACCCTGAGTTCCTTG
CTGAAGGAACTGCTGTGGAAAATCTAGTCAACCCAGATCGTGTTTTAATTGGTGGAGAAA
AGTCACCGGAGGGAAATGCTGCAGTTGATGCTCTTGCAGAAATTTATGCCAACTGGGTTG
ACCCGGAAAAAATCATTAAAACTAATACCTGGTCATCAGAGCTATCAAAATTGGCAGCAA
ATGCTTTTCTCGCCCAAAGGATTAGCAGTATTAACTCTATGAGTGCAATCTGTGAAGCTA
CTGGTGCTGATGTTGGTGAGGTGGCCAATGCAGTGGGAAAAGACTCAAGAATCGGCAATA
AATTCCTTCAAGCCTCTATTGGTTTTGGTGGCAGCTGTTTTCAGAAGGATGTTCTTAACC
TCGTTTATCTATGTGAGGCACTCAATCTACCAGAAGTAGCCAATTACTGGCAACAGGTTA
TTGAGATTAACAACTATCAACGTAGAAGGTTTGCCAACCACATCGTTAGTTCATTGTACA
ACACTGTGTATGGGAAGCAGATCACTTTGCTTGGTTTCGCATTCAAGAAAGATACAGGTG
ATACAAGAGAGTCATCTGCCATCTATGTGGCAAAGTACTTGATGGATGAAGGAGCTAACC
TCAAAATCTATGACCCAAAAGTCCCAAGCAAACAGATTATGGTGGAATTGGAGCACCCTA
CTATATCAGAGTGTCCAGAGAAAGCACGAGAACTCATTGATGTTTGTGACGACCCTTATG
TTGCCTGCCAAGGTGCTCATGCCATTGCTGTATGTACTGAATGGGACATGTTTAAGACAC
TTGACTTCGAAAAGATCTTTAATTCGATGTTGAAACCGGCATTTATTTTTGATGGTCGTG
GTATTCTGCCTTATGAGAAGTTATTGGACATCGGGTTCGAGGTAAATGTCCTCGGGAAAC
AGTTCTCCGGAAACAGTATTTTCCAAGCTGCAACTTCAAGTGACATTCTTCTTCCATCAT
CTAGAGTATTACCCTGATATCTTCAATATATTCAGAGAAATGTATTGTAAATAGCCAACG
AGACGGCTGCGTTTAGAAATCACTCACCTGTACTAATCTACAGTACCAATCTACAATGGC
AATATTTTAATTTAACCAACAATTTTGCTAGCAATGAAATGGTAATTCGCTTTCATAGTT
TTGTTGCAATTGCTTTTAACTTTTAAGCAGTTTTTAGACCTGAAGGACACAAAAAAACTT
TTTTAAATTATTTTAACTATTAAAATTTTTACTTTTTTATCATGAAGCACCCATGTCACA
ACTGCACTCAAGTATCGAATCTGTTCATTTTCTTTGTAGCAATAAAGTCTCCTACCATA
>KH.L53.4.v2.A.ND1-1
AAAAGATTTTCTTATCGCGAAGCAACGTAAAGAAAACGATTTTGATCAATTTTTTTAATT
CAAAAGTAAGTCAGCACACGTTATTATCGTTTTGTAACAATTCGGTAGTTAAAAGATGAC
GAACAATAAAAAGAAAGATGATATAATGAAATTAGACCTCTACAAACTCCTGGAGATTGC
AGAAGATGTTACCCCGAAACAGATTAAAAAAGCTTACAGAGCAAAAGCATTGAAATGTCA
TCCAGATAAAAATCCAGACAACCCAAAAGCAGCGGAAACATTTCATCAATTGTCACAAGC
TTTGGAAATTCTGTCAGATGTTGGAGCAAGGGCTGCTTACGATCATGTTTTACGGGCAAG
GAGAGCGGCAAAAGAGAGAACCCAACAACTTGATGCTAAACGAAGGAAAGTAAAAGAAGA
TTTAGAAGCAAGAGAACAAGCTGCGGATCAGATAGAGAAGAAACAAGCAAAAACCAATCT
GAAGCATGAGATTGAAAGATTAAGAGATGAAGGATCAAGAATATTGGAAGAGGAACAACG
TTATATGAGAGAACAAATGAAAAAAGAGGAGAGCACTCTTATACATAATGACCAACCAAA
GGAACCTGCCCGCCTCAAGTTAAAATGGAGGTCGCTCAAAGAAGATGAAAACAATGGTGG
TTATAACGAAGATATGTTAAAGAAAATGTTTTCCAAAGTTTTTCCTACATCTTGTAAATC
AAATGTTCTTGTACAGTATTGCAATGTAAACGGATTGATTTTATCAAAGAAGAAAGGAAG
TGCCATCATCGAACTGGCTGATGCAAAAGCTGCGGAACTCGCAAAATCAGTCGAACTCGG
ATTGCCAAGTAACCAACTTCGAATATCTTGGTTAAGCGGGAAACCAAATACAGCGCCACC
TAGCGAACTTCCGAAGCATTTCTCTGACCCACCAGGTGGCATGGGAGGGGCAACTGCCAG
TTATAAGTCAGCTTCCACTAGTACCTCTGCGGCGCCGTCTAGCAGTAGTAATTTCGGAAC
AAGTGACGATTTTGAGGAAATGGTTCTTCGAAAGCTAAGAAAAGCTCAAAGAGTGAAAAA
CCAGATCTTGACTGAAGAAAACGGATGAAAATACTTTCTAGAACCCAGCGTAACTTTATC
GCAATGGCCAGTCTCGTGCCGTGGAAGAGTCGGAGTATTTTATCTAAGATTTTATGTTTT
AATTATTACGTGTGCATTCTATACAATAAACCATTTTATAAACCCGTATTTGCAAAA
>KH.C11.430.v2.B.SL1-2
AAACAATAGGAATGTTTTGGGTTTTTGTTTTTAGTTCGTTTCTGGTCATCGCAAATGTTA
ATGGAGTTTATGGAAGAGATTCCCGCATTGTTGGCGGCGTTGACGCCACGTTGGGACGAT
GGCCATGGCAGGGAAGCATAAGGTTTATATCAACGGGGACAAACTTTTGTGGATGTTCAG
TGATTTCGAACCGATGGTTGATATCGGCCGCTCATTGCACAGAGGGAATACGGTCTGCGT
CATCAATTGAAGTTCGACTCGGCGTCACAAACTTGTTGGCTGGTGAAGCGACGGATGTGA
CGTATCGGTTGACGTCATTCCACGACCATCCAGATTATGTTTCAAGCACTTTCCTTAATG
ACATCACACTCCTACAAACTTCGCTCCCCATTACCTTTAATGCGAACGTACGCGCGGTGG
CGCTACCAAGTCCAGGCATGATTGCCATCGTAGGATCGCCATGTTGGATTACCGGGTGGG
GAACCACAGCAGATTCCAGTTCTGTTAGCCCAAACATCCTACAGCAAGCTGTGGTACCAA
TAGTTAACGACAGCCAGTGTGTGGCATGGTACAGACAAGAAGGCATTATGGTCTTCACAA
ACGAGCAATTTTGCGCGGGGTACGAAGCCGGTAATATAGATTCGTGCCAGGGCGACAGCG
GGGGTCCACTGACCTGCAACGACACCGGTATCTTTGTGTTACAAGGCATTACGAGCTACG
GGGTCGGTTGTGCTTTATCTCGAAGACCCGGGGTTTATACAAGAGTGTCAAACTACCTCA
CTTGGATTAACGAAACTATT
>KH.C14.391.v1.B.SL1-1
ATAATAATCGATTTAAAAGGGAAAGTGTTGAACTGATTTGACTTCTGTTGGATTTATTGG
AAGAATCGTTAAACTAACTCGCATTGAGGGAATGCAAAAGAATTAGATTGCAACAACTGC
CGAAGACATCAAGAGCTTATAATACGTTGAAAACAACTGAACGAGATGGCCTTTGCCAAC
GTTATGCTTGTGGTGCTGCTCATGTTCCTGTTAAAGCATTTACCGGCGACGAAGTGACTC
GAGACAACAGATTAAGCTATCTGCAGTTGGTTAAACGGATTCGAATGGGCACCAATGACA
TGCTAGCAATTGCATCAAGGGATCAATTGTACTTCATCAATCCTGAGAAATTTCGCACAG
ACAACATCCGAGACATACAATACGATAATTCTAAAAATATGACGAGAGAATTATGCTCGA
TGAAAGGCCAAACAGAGGAACTGTGTCATAACTTTCTTAGCGTCGTAGCGACCACGAATG
ACGAAGGCAGCGAACTGCTGGTGTGCGGCACCAATTCATTCAGCCCGATATGCACAACAT
ACACGGTCTCCTACATGTCATCTGGTTTAGTGATGGTTCGTGGAGAAGATTTCTCCGGCA
AGCAGAGATGCCCTTATGGTCCTAATCAACCTAGCGCGGCAATTTTTACCGGTGGTTCGT
TGTACGCGGGAACCTACCAAGCTTTTACTGGTGTTTCTCCCGTTGTCTCGCGAAGCATGG
GCGACAACACACCGCTTAAGACTGCCTCTATTGACGAAGCCATGAATCGTCCCCGGTTTG
TAAAAATGATCGAAGACGACAAACGGGTTCTTGTTTTCTTTAACGAAATGCAGAAGCTGT
CGTCGGGGGAAGTCCGTATGGTGGCGCAAGTGGGACAGGTTTGCAAAAACGACGTTGGTG
GAGACCGTGTGTTATCTCGTATGTGGACAACCTTTATTAAATCGCGACTCAATTGTTCTT
ACAATGGTTTTTACCTGAATGAACTTCGTGACGTCACAGAAGCAAAATTCGTAAACGGAG
TGGAAACAATTTTCGCCACTTTTTCGACACCTGAAGATTCTTTGGCTGGAGCAGCCGTGT
GTTCTTTCACAATGAACGCAATACGAGAAGCACTACATGGAGCTTTCTTGGTCGGTAGCG
ACCCTTCAGCACAAACAGTGGGGACATCTCCAGCAGCTTCTAGACACCCAGCATCTTGTC
CAAGTGAAAAGATGACAGATTCGGAGCTCTTCTTTATCAAATCACATCCACAGATGAAAG
AACAGGTCCCTGGTTCGTTGTTAATGACCAACCAAGGTTCAAGATGGACGACCATAGCGC
TAGACACCAAAGCGGGCCCGAATGACATCACAGTGATCCTTGTTGGCACAGAAGACGGTC
AAATAATCAAAGGATTGGGTCCAAACCAAATGTGGGAGCATGGGGCTATCATTTCAAAAC
AAGATGTTTTTGACAGCAACAGATGTTCCTCTGGTAATCCCGAAGTAGAGGATAGAAGAG
TGTTGAGCATTCTGGTCGACGCTGAACGTGGATTTCTTCTGGTTGGTTTCAAGCATTGCG
TAGTTACCGTTCCATTGAGGACATGCGGAGTTCACAATTGCCAAGAAGAATGTGTTGGTT
CTGCTGATCCTTATTGTGGGTGGGAGGTACGATCGAACTCCTGTGTACCTTATCTGACGG
CGAACCAGGGCCTCGCACAAAACGTAGCTGGTGCTCTTAAGTCGCCAGAATCATACGGTG
CATGCCAACCTGAGGTGGAAGAAAACACAAATAGTTTTGTTGAGGTACAAAAACCCATAG
TGGAAGTTGAAGAAATGATACCTAAGAATGAAACCACCAAACCTGAAGGAAGAGATGCCT
TGGTCCCTAAAGTGAATTGCGTTACTGGTGTAGATCCTTGTTCATCTAAGTTTGACTTGG
TGGTTGTTATAGTGGCCGGAGTTGGCGGGTTTATTTTTGGCGTGTTTCTCACCATTATTC
TGATCGTGTTGTACCGAAAGAAAGTTTGTTGTAGCGGGTTCACTTCGAACGATGATGATT
TTAAAAAGAAGCAACTAAAGCAACAACATCTGCAAGCAATGTACCCTGATGATAGACGAG
GTTCTTTGACCAGAACAGCTCGAAAAACCTACTTCGGGTGGAAAGAATGGTTCTGTCGAT
CATCCAAACCAAATACTCCAGCTGCCACACCAAGTCTGAACAATAAATTGGACCAAGAAC
ATCCAGCAGAGCGGCGCCCACGAAGATTAAATGACTACAGTGAGGCTCCTACATTGAAAT
CTACAGCACAGCCTAATCAGCATGCGCCCAAACCAAGACGAATGTCATCTCGACACAACA
GCACAAGCAGCAATGGTTCTGTACCAAACGGATATCCCCTTACACGCCAAGCTAGTGTCC
TTGCAAATGGTCCGATCGTATATGAACAAGGACAACCTCTTCTACTTAACAACCAAACTG
ACGAAGCTTATTATTCTCCAACTACAGAATGTATACTTACCAACGAAATGACCGAAGCCC
CGACCTTACCCCACCCTAAAAGGATCTCCCACGCTTCCATGACAGGGGAATACCCGATTA
CGTCACTCCACGGCGCAGCAGAAAGCGGGCAACTGCCAACTGCGTCGACAAAAATGCGGC
GACGCAACGAAAAAGCAACGAGTCAGACGAACGAAATCATGCGGGAATCGGACACAGCGA
TTCGGAGTTTTGAGACCACACTTCATCACATGCAACAACAAGGAATCCCCGTCGATAATT
CAAGAGAAAGATTGAACTCCAATGACAGCGGTAAAGGGGAAAGCGTTCGTAACTCAATAA
GGACAGAACTCGAGCCAATAGCGACGAATGCATCCGCGTTTAAGCAGCGACCAACTTCTC
TTAATCTTCCACAGAATGGTGTTGGTCATCGTCGACGTCTGACGTCAGAGCCATCTTACC
CCAATGACGTCATCACTCCTACTGGGTCCATTAGCTCAGGCTCGTCATCGGGCCGACGAA
ACCCACCGGTACGTCAGCATTCGTTTGGGTTTCATCAGTCGAGTTCGACTCGTTCCCAAC
CGACTACGCCGGTAGGTGGCGCGCCAGGGAAGCTCTCTGTTTACCACCCGAAGCCCAGCG
AAGCGTCCGAGGTCGGGCATTATGCTACTTTGCCAAAAAATGAGCAACCACAGGTCGGGA
GACGAAAGGAGCGACAACACCAACAGCGTCACCACATGGAGCAACTTCACGAACGTTTGT
GTCCCCGTTTACAGCAAGAATTCATGCAACAACAGCAGCAACAACAGCAACAACAACAGC
AACAACAACAGCAGATGCACAAAGCTCATATGATACAAGAAGTTATGAAGAACCCGAGAA
CAACAGAACATCAAAACCAAAGGCGGGGGGTCGTAACTCGTTCGTGTGGTTCGCCAGGGA
AACACCCTGCACCCCCGCTTAACCGCTACCCCAGTCTTCAAGTTCGGGGTCCCAATGCAT
ATCAAGAATACCAAAGAATGCCCATGTTGAAGAACCAACCAATAAATCATTACCCGTCTT
TGCCGCATGGTTCGTCGACTTCTCCTTATGGGAAGAACAGCAACAACAACAATACATACG
GCACTCTTACAGCATTCGAAAGACCAACAACTTTACACAGGCGCGAAAAACTTCCGCAAA
TGATGCGGCAGTCTTCAGTGCCTGGTTACGCAGCGCCGAAGCCTATGTATGTCGCTACAC
CTGTAGTGCCACCTAGCGGGACAAGGGAAATGTAATGGGAGCGTTGGGTGGCGCTATTGG
CGAGCGATCTGCGGGCAGATTTCCAGCCGATGCGAAAATAAGTTGTTTCACTGCTGATTA
ACGTGTTTTACTTTGCAATTTGTTATAGTTTATTTTTGTAACGATCACGATTTCACTTTG
TTTGCGTTGTGTTTTGTGGAAAAAATTAAACCTTTTAATCGCTTGAAAATTCCACGACGA
ACCCTATTCAGTTTAAAAACCTTTTTTTTCACACTTTGTACTCAGTACAATTTCGCTGGG
GTAAAAATTCATCAGCGCTAGATTACTTTTAAATTGCTTTATACAGTACGCCCAAACATT
CGATTTTTCCGTTGTGTTTTTCCACTGTGCTCTCTCATCGACGCGGATTAAATTCAATTA
AAACTGCTAGAAGCAA
>KH.L20.59.v1.C.ND1-1
TTATCTTTTACATTCTGTTTGCCTCTTGACTTGAAACTGCCCATATTCTGTCCCAAGTAC
TTTGTAATACTTTAGCGAACCCCATTTGCGCCAAACCATTTTTGCCTTGCATTAGTCTGT
GGGCACCAGGACCAAAACTTGTTTCGTATAAATATATGTCTAACTATCCCTGGTTTTAAA
AAGTTGGTGTCTGGCTATGTCTCTGTTTGTTTTGTCCTGCTAAATATGTTGTCTTGCATT
TATTTTGTTGATTCAATGGGGACTTATATTATAATGTGTTTCCTGTTCGAACATGGTCTT
ATATTCGTAGAAATATCGTTTTTCCATTATGATAAAACTTAGTTTGGCACCTAAGAGAAT
GTACAGGCGTGCTATTATGTTTTCATAATGAATGCCTTTTCCTAATATTTGTCAAACGAA
TGTCATCTTGGAGAAGAGGGGTTATATTAATAACTAAAATGAATGTAACTTGTTTTATTA
ACAGCAGTCCTTCAAAACTTATTGTTCCATGCACCTCTTGCCCGCTTATGAGTTACCACA
CGTGTAATATTACTTTTTATTAGTTAACAAGCCAAACTGTGTTAAATCTCAGGTGTCTTT
ATACTGCTATGCAAAACATTTGTTTTTTATATTTATCAGTGTTATAACACGTATTGTTCT
GTAACTTTTGGGTTGTTTCAAGAAGTCATTATTCAAATTAATCAACATTCTGATTAGTTT
GGTGCTTTTTACATCTCCTTTCTTTTCCTGACTGACTTCAAAAGTTGTTGTTTTTATATG
GCTGTATTGTGTTCTGTTTCATACACCTTGTGCCAGCTTACAAGTTACCACATATGTAAC
TTTGTGGATAACTGTTTTCCTGTATCACAACTGGGTTACATCTTGACGCATTACCTGTAA
AGTGTCTTGCTGCTGTCTTGAACCCGGTACCCTTTGGTTACGATGTCTATATACTTTCTG
TCTGTAACTTTTCTATTTCACATTCTGACAATTTTTATAACTCATTAGTGATCACTGGGT
TGAAACATTTAATATGTAAGAGTGTCAGTTTTTTGCCTCTTATGTGTCTTGAACTCGGTA
TCCTTTGGTTACTATACGAGTGCTCTAACCAATGTACCTAGTTATTGTTCTATTGTAAAA
AGTATCTTGTTTCTGCTTTCAAGTAGTTCTTACTTCTAGGCTTTTCTTTATCAGACTTAC
AAATGCAACTCTGTATTGAAATGATTTAACATTGCTTTAGTAATATACAAAAAAATTAAT
GGATTTTTTACATTTTTCTAAATGCATTTTAATCATTGTTACATTATATTTAAACTGCTT
TCATATTTTCACATTTTCTACTGCTATATTCTGTCAAAAGATTTGGTATTAATAACACTT
ATGATAATTTACTCAATAATTAAGATTACTCAAATCTAAATATCATTTTTTACAGATTTG
CTTCACAAGATTGCATCAATCTTTAAGAAGAACAAAAGCTTAACAATAGTAGCCTATATA
GGCGTCAAACTTCATTAAAGCACGGGAGGCAGGGATAGTTAGATAACGAACATGAAATTT
TGCGTGTTATAGGATTTTATGTTGATTGTAAACTAATTAATTTAGCACAGGAAATTCAAA
GGTTAGATTGCCCACCTTGACACCCCTGATTTGACCTAAATTTAACATAATTGAATTATG
TTTGATTGCATTTCAAGGATACTCGCTGAAGTTTTAGAGATGTAATAAATGTTATAAATT
TCAGGTTAA
>KH.C2.161.v1.A.nonSL4-1
AAATGGAAAATCCGAACAAAATCGCAAAAGAAGTGCTAGTGATGTATGCCAAGTGTGTGG
TGACCGTGCGTCTGGATATCATTATAATGCTCTCACATGCGAAGGCTGCAAAGGATTTTT
CCGACGCTCAATTAACAGAAAGGAGTCTCATTACAGATGCAAATACGGTGGAAAGTGTGA
AATGGACATGTACACACGCCGAAAATGTCCTGAATGTCGATTAAGAAAATGCAGGGCTGT
TGGGATGTTAGAAGAATGTTTGTTGACTGAAATCCAATGCAAATCAAAAAGAAGAAGTAG
GAAAGTGAAAACAATTCAAGAAGATGATGAAACAAAAGAAAGTGTACCGAATCCGATCCC
ACCACCCAAACCCGCAGTTAAATCTCCACCAGAACCAGATGAAACTGATTTATTAATTGA
ATTGGTTGGAAAAAGTTTCTCAGATTACCGGAATAATCCTGAGATAGTAAATCGTTGGGA
ATGTTTTTACGAATTGTCAACGAAAACGCCTCCGAATCTTTGTGAAATCGCTACCATTCA
CGTACAAGTGTTAGTAGAGTTCACCAAGAAGTTACCAGGTTTCATGCGACTTGACTCACA
CGACCAGATAGCTTTACTGAAAGGTTGTGTTGTGCAAGCAATGCTTCTACGAAACTCCTG
TGGTTACAACAAGGTTAACAGATTCCTGGATCTAAAACGTGTTGTACGAGACACAGGTAT
AAAGGAAGACCATATTCGAACGCTCACTGATTTTTTTGACAATGTTGCAAAACTTCAAAT
GGATGAAACCGAATACGGCTTGCTTATTGCCATCATTGTGTTTGACTCCGATCACACCGA
CCTTGAGAACAGACTTACCATTGACAAATATAGGGACCGGTACCTGTCCGCTCTCTCGCG
TTACAGCGAGGCCCGTGAGCCGCGACGTCCTCAGATCTTCGCAAAAATCCTCTCTCTTCT
TACAGAAATGCGAACACTGTATCACACCCACGCTAAAATGGTCTTGGATTGGAAACAAAG
GGAACAGCTGACACCTTTGCTTTGTGAGATTTGGGATATGCGGTGATCGGTTTCAGTCAA
TGCCCAGGAAAGGGCATCTTATTTTAACAGTTCTTTTTCGGTCAACCCGTGCAGTAGATT
AAGTATACACAATTGGCCCCATCCGAGCTTGCACCTGACTATTGCTATATATGCTGATGT
TTGGAATTTCCATGGTATAGTTCATCGTTGATTTTCTTTTACTGGTATACGCACAATAAA
GTATATATGGCTTTACTAAA
>KH.C5.275.v3.A.ND2-1
AGAAATTCCCCGTTGCGTGGAAAGGTACTCGGTATTTCATTCAATTGTTTGCCAGAGCAA
TAAATTATGTTTAGGGAGCATGCACATTGTGGTGGACATATATACCTGTGGTAAAAGGTG
GAAGCGAATTCGTCGAATTTTCCAGAAAAACAACATTGTGTGTTCGTAGCCCACTCTGTT
CGCAAGGAAATCATCTGTGGATTGCAACTTCGATGGAAGAAGATCTTTCTGCAGGTGGAA
GAGGGAGTGGTTTGAGATGAGAAGAGCCGGATGGAGGGCAGGGTCCAAAATCCGTGACTC
TTCGGTCCGGGATGTAACGAACGGCGGCGACGGGAAATTTGCTTTCGTTCAATCTAGAAG
TCGACCTGAAGGTTTTCGATCTCGTCTTCGTAGTGCTCGTGTCGCCCCTGATCGTGGTTC
ATGTTTTGTCTTCCACTGTTCAATTGGGGGTAGCGAGTGGTCGTACCCTGATGGCCTACC
TTTACTAAGAGTTTTCATTGTGGAGCCTGGCCAATCACCGGACCGATCTGTACCTGTCGT
CGAACGCGGTGAAAAAATCGAATTTCCTTTTCAAAAGTTTATCACACCGGTTGATGAAAG
CCTCGATGCTATAAACGGCGATTACGTTCAATTCATTATCGAAGTGGTCAGTGGAGCATC
TAAGAAATCTTTCGTTGCTATTGATGATGTTAAACTTCAACCTTGTGATGAAGCCAGGGG
CTCCGTTGCGGTTCCAGAGTTTGACGTCCAGGCAGAAGCTAGACAGAAGATGCATGACGT
CACCGATGACCTCATGGAGATGATGCTACCAGCTTTAAGAGGGGATATCGGTGTTTTTCA
GTTTCCAGACGCGAGTGAGCCGCGATCTTTGCTGTCACCTACCGGAAACTTCAGCGCGGG
GACTCGAATCGCTACTTCGCCAATTCTGGTTCGAGCAGATGATTATGCTGCTATCTCGAG
AAGGCGAGAAAGGCGGAAGCGGCGGAAGAATAGACGGAAGAAGTTGAGAAGAAGAAATAA
GGGGAGAAAGCTAAAGAAGAAAAAGCTCAGTAGAACCCACGGTGTGACAGATGGAGTTAT
ATTCCTGCAAGAGAGCCCTACACGAGGGACAACTGGTATCAGAACAGGGAATGTCCCTTC
TCCCACCATACCCAGAATGGCAATGTGTGACTTCATTGAATACACTCATCGTCTTAAAAG
ATGTTTCCGCAGCTTTTTCTTCGACTTACAAAGACAGCCACAAAGTTGCCGAACGCTGTA
CAACAATTTAGAAAACTGTGTTCTCTTTGCTGCGTCATCTTGCGTTCCTTCACGTGACAT
GACGTCACAGAGAGTGGAAGAAATCGTCATGGGAAATCTGAGGACAAACTTCAAAATGAA
ACAAGTGTACTGTGAGGAAGAAGGCGCGTTCGTGTTCCCGAAGTTTGCGGTGGACAGACT
TCCAATACAATGCGGACCAAGATACTTTATAAAACTGTCGGAATGCGGGGGACCGTTCCG
CAACATTTTTAATATACAGCACGGAAATCCCCGTCTCTGCAGCGAGTATTACCAAGCGAA
CGAGTGTCAGCGACAAACAACAGCCGAGGAATGCAACTTTGACACGGAGACAATGCTTTT
GTATGGACTCAACTTACAGTATCAGTTCGCCCACAACCCCTTCTGCGTTCATCTACCTTT
TAGTGCTTGGTGGCCTGAAACGTAAAACTTCATGTCGAAATCGGCAACAACAAAATTCCG
AACGTGCGTTTTGCAAAGAATGTCACGCGACGCCATGTTTAAAAGTTCCAATTAAATGTT
GCTTTTTAAAAAGCCTTTTCAGTATTTTTTATCTCGTGACTTAAAAGTTTCCCCCTTTTT
ACTTGTTACTTGGTATTAATTTCTTACTGTTCTTTTTATACATACGTGCACCTATTCTTT
GTACATTTTGTGTTTATCCTCCTACGTGTTTAATTTAAAAAAAATGTCTTTGATATTAAA
ATCGTGTTCAATG
>KH.C9.799.v1.A.ND1-1
GGATTACCTTTTATAAAACAATTGGCAATGTAGCGAGGTTGATTTACAGGTGATAATATT
GCAAAATAAAAGAGATAAATAGAAGTGCAGCAGTGGTTATATAATCACCCGTTCAAGTTA
CAAACCAACAATGATAAATCGAAAGTTGGTCAAAGTAGCTGCAGCAAGCATTATATTGTT
GACATTGTACTTTTTATGGAGCTGGATTAATGCGGAAAGCACAGCACAAGAAACCAGTAA
AGAAATATTAGAAACAAACAAAATAGACGAGTTACGCCCCGACACAGTAAGCACAACTGC
TGCAGCTTCGAAAAAGTCGCCCCTTATTTTGTATTGGGGTAAAGCATGGGGTATAAATGG
GCCAGAAGAAGGGAGTTTAATGGATGAATGCATACTAACGTACAACCGAAGCAAAATATC
GGACGCCATAGCAGTTGTGTTTCACTTCACTACGATTAATGGAAACCAAATACCATGGCA
ACATTACAGAGACAAAAGACAAATCTTTGTCTGGTGGTGTGCGGAAGGACCAAGGTTATT
TGGGAGGAACGGCCTACGAGAGTTCGATGGTGGTTTCTTTAACTGGACATGGACGTTCAA
GCGATCAGCTGATGTATTACGGTATTATGGATCCAGGGACGGAGCTTTGAAGTTTGTTAA
AAAAGGGAAAAAGGCAATCGATGACGTAATATCCTTTAAAAAGAAAATGGCTCTTTGGGG
TGTAAGCCGTTGCAGTGGAACAAATGGAGCAATAAAACGAATGGAATATTACAAAGCACT
TGTTGCAGCTGGTTTGAACATTACCACGTTTGGAGGATGTTTCCCCGACGTGGAAAACAT
TCCAAGGCAATTTCCGATGCTCTTTGAACCGAAGTGGAAAGAACATAAGTTTTACCTCGC
TTTTGAAAACGCGATACATTGTCGCGATTATATCACGGAAAAGTTTTGGGACAACGCTTT
AAAGAACGATATGGTTCCAGTGGTTTGGGGTCCGACAAAAGAAGACGTGTTGTCGGTTGC
TCCGCTCGATTCCTTCATTCACACCGACGACTTCGATAGCCCAGCAAAGCTCGCTGAGTA
TTTGCAATTCCTCGATAAAAACGACGATGAGTACAGAAAATACTTTCGCTGGAGAGAGGA
CGAGACAATGACAGATGAAAAGATGATCAGAATGACACAGGAACGATACCCGGACTTAAA
TATTGAACTGACGCCCAAAAGCCTATGCACCAGACTTCTTGAAAACGAAGAAACCAAAAT
CATTCCATCTGTTACAGACGAGTTTATCACTTCTGAGAGACCGGAATGCCTTTCATAATC
ATAAAAAAACATTTCATAAAAAACAAGCAATCATATTTTCCACACTCGCATAACACAGTT
TATAATTTATATTATACATAAAACTACATGTTTAATTAT
>KH.L4.5.v1.B.ND1-1
TGCCGGTAATTGTTCAAAATTAACCCCTATTGAACGGTTTATATCAGAAATAAACAATAA
ATTACGTACTTAAACCGAAAAGTTGGTAAATTTTGGATTACCAAGAGTAATGGCGTAAGA
TTAAATGGGTTGATTTATTATGGCTGCCTTTGATGATACGACTGGACCCGAACTTGACTT
ATTTGCCGGACATAGCTGGACGGATTGGCAGAATGCTGTGGAGTCAGATACTGGGGCTGG
AGGCAATGATAGCAGCCCTGATAGTGTTTCAACTCGACAAGACAAAGAAGTGGCAAAACT
TAAAAGACAAGACTTAGGGTTGTTTGGATTTTGTCCAGCGAAAGATCATTTCTACGTTGT
TGTTTGCAGCCACTGTGGTTCGCCCGTTAAACCTCAGGCTTTTAACTTTCATATTGAAAA
ACACCACAAAGAGAAAAGCAAAAACCCGGAGTTCGTGAAGAAACCTCGTATTCGCTCTGA
TAATGATGTCATGGTTACCACGGATACGTACAGGACTTCCCCGTCGCGACACAAACTTGA
AAAGTCTGAAGTTTTCCGAGATTTCGATCTCAAACCCCACAGTGTTGCGAGATTAAAATC
GGCTCCAAATCAAGTGAAGATTCCTCCAGTGCTTGTGAATTCTGCCTCGGTTTGCGGCAA
CACTGGCCACCATGTCCAGAGGG
>KH.L53.1.v1.A.ND2-1
GATTTATCGTCTTAAACCGTGTAAAGTGATTTTATGTTCTTTATTTTGGTGGAAAGTAGC
AGTTTATCTGATATATGTTGATTGCAACCAACTGAATACAAATCAAGTGGTTGAAAGTGA
ATATTCAACTTCTGAATACAAACATGGCGTCTGCCCAACTTGATGTGGACCATGAATTAA
AGATTCAATCCACAATCCATGATCTTTATGGCAAGAGGCACGCCCTAAGCAACAACAATT
CACAACCAAACACAGTGGAAAGTCCCCATCAAAGTATGCCAGTTCGTGACGTTCCTCATC
CAAAGCCAGTCAACCCACCTCAAGCCGCTCCTATTGTACAATTCAAACCTTCACCGTTCT
ACAAACAGATTAGTGAAGTTCTACAACCAAGTTGTATAACGAACAGCAAGAGCAAAATGG
CTCACAGCAAAAACTTCACTTTTCTGTTGACTCACCATCAGCGCGAAGTTCTATGCAAAG
ATAGAGTTCAAGTACAAAGTATGATCCGGCAAAGCCCAAAGAACCACACTCAAATTCAGC
TCAGGTTCTGTAAGCTAGAAACATCATGTGAGCAACCTGATGCACTACCACCACATCTAA
CGGTGAAGGTCAACAATGTATCTGTTGTTCTTCCGAATTTCATCCCACCAACAAAAGCTG
GTATGGAACCCCGACGTCCGAATCGTCCACTAAACATCACCAACTTATGTCGACATTCAT
CTAGTGGTCAAAACACGTTAGAAGTTCGCTATTCTTCCAGTGACCATGAGGAATACTGTG
TCACTGTGAATGTGGTGAAACAACTTTTTGCTGAAGACCTTCTACAAAAACTTAAATCAC
AGCCAGTATTAAGTGCAGCCACAACAAGATATCGAATCAAGGAAAAGCTTAAGCGGGATT
TAGATTCCGATGTTTCAACAACAAACCTCAAACTTTCCCTTCGTTGCCCACTCGGTAAAA
TGAGGATTTTGACTCCAATACGCGGTTGCAAGTGTACGCATATTCAATGTTTTGATGCCT
TGTTGTATATTAGGATGAATGAAAGGAAGCCAACCTGGTCGTGTCCTGTGTGCGACAAAC
TCGCTGAGTTTACATCTCTCGTTATCGATGGCTTGTTCATAGAAATCTTAAACGAATCAG
ATTCCGATGAAATTGATTTCACTGATGACGGAAATTGGAACTCGAGTAAAAATGTCACCG
AAACTTTAATAGTTGGGACACCTATTAAACCAATTGCTCTTGACCTGAGTCGCACTGCTC
TGAAAATAAAACCCGCATCCGAGAAGAAGAGATCGGAGCCGGATGTGATCGACCTCACCT
GCGATTCGTCGGATGACGATTCGCCGATTGAAGTTGCTTCGTCCAATCAAAACTCAGGAT
CCGAGAATGTGCTTGATGACATCACAATGTCTGTTTCATCATCCGCCGCTCACGATAAAC
TGGCCAAAACATTTGGACATTCGGTGGCAATTCCAAATATTTGAATCTTTGACTCAGATA
TCCTCAATCAACAATACCGACATCATCAGTTTCCACTCTTGTTTCCCCCTGGCGTTGGTA
GTGGTCTCACTCCATATGATTTATTTCCTCCCAGAATTCCTCACACAGCAAATATTCCAG
AACGGTCAAGAACTGATTATCGGGAAGAAGATTATCCTGACATAGTTATTGAATAAGTAG
TGAAATTAAGTTTGTGCTTTTTGCAGTTTTGGTGCATTTGGTTTTATGAAAAGATTAGAT
TCTTTTCTGAAATAGTCCAATTTAAATCTCCTTCTTGCAAGACTGCACAATTTTATATTA
AATTCTGCCGTAGTCACCGGTGGTGTTTGTATTTATATTTTTCTTTACTATTCCGTTAAA
TGCAATGCTAATTTAAAATGTGATGCTGTTGTTTTGTGAATTAATGACTTAGTTCATCAT
TACCGTTCTTCTTTCTTAAACTTTTATAGCTATTCCTCTTTTGACAACATTGTCAGTTTT
TCGTTGAGTACAAACCATTCTATTACAACACTGGGGAGCATTGAGGAGCCTATTTCTGAC
TAACATTTTTAAAATGTTTTATAACTTCATTCACAAATAGAAAATTAAGTTTGCTTTTGT
AGTAGTCCTTGATGTGAAATACCTGTTGGTGAGCAATTTGCATTTTATGCTGCCGGTAGT
ATGGGTTGCATGTTTATTTTTGATAGGCCATGTATGGTTTTGTACACATATATTTATTTA
TGTCTATGGTTTGATTCGCAGCAAATACTGTATGCTTTGTTGTTTACTGTAGGTCTATAA
AAATACAAATATTAAAATCCGC
>KH.L4.50.v1.A.ND1-1
CTAAACTTTTGGTGAACGTATTCTCGTGGCCTGTTTTCAGTCATCGTTGTTCGTCAATAA
AGGAGTCAAAAACCGTTGAGCGGGTGGTTTGTCTTTACTGCTGCGTCTAAGCAACCGAAA
AGTAAGTTCACGGCGTCAACTATCAACCAAAGAAGGATCAACTACGCACGGAGTCAACGT
CAACCGAGCCAACCAGTTACGTTTTACGCTGCCCCCAACAATTGGTGACCTCTGAGCACG
ACCTTCCGACGACAGAACAACGAACAACCTCTCAGTAATACCTTCGATTCTGAGAACCCC
TATATTCCTGCTCCTGTCGAGGAACCTCTTCAACAGGAAATCCCCAACGAACTTGTCCGT
TACACCCGCGGTGGTCGTCCTGTAAAGCTTCCTCTTCGTTTTAGGGACTAATAGGATGAG
CTTGTTTTATTTATTATTTATGTCTCTGTTTGCTTTTACTGTGAGTACTCCGCTCAAATT
ATGTCACGATTCTCTGTTTAAAGGAGAATATTTTATTCCCGAGTCCCCGCCTTGCGTTAA
GCAAATTCCGTCTACGGTTAAAACGTGTGAAGCTAGGATTTTTAATCCGTCTTCCGAGCC
CCTGCCGATAACAATGCACACGTGCCAAACTTTTGTCAGCACGTTCCATACCACTGGGTG
CAAACTAAGAATGCTCCTAGTTATGGTCCATTAACTAAAATGTCTGAAACTCAGTTTTCC
ACTTCCAACGAGGTGGAACTGTCCTACCAATGGCCCACTAGCGTGACTAAGTCTATTAAC
AATGCCCAAATGACGCAATCTGTCGTCTACTACGACCACATTCGTAAACGAATGAAGAGT
CCTATGGGTATTTTAAGTAAATGCGATGTGCATCGCGGATTCTGTACCGTAGGTACAAGT
ACCTACGTTTGGAAAGTGCCCAAACTTATAGATTGCCCCCCGACTAAGCCTGTGGGAACC
CATAACCTGACCCTACATTTTAGTGAGTCACAACGTCCTTATCGTTTAGAGGTACGTGAT
TTGGGACTTAGCATTCATTCCCTGGCTACCTGTCCGACTAATACTATCGCCTGTTATTCT
AAGGACACTTTGTGTGATCCGTCTGGTCTGATTATTATCCCTTTAAATTGTTCTACCGCC
TCTTTGTTGCGGCCTCAGCGAGTTCATAGCAACAATGCGTTCGACTCGTATGATCCGACT
TCTGGTATGATTAACGAAGTCTCGGACACCTTGACTGAGAGCATGCGCAACATGACTGCC
GATATACATTACTTAGAATGTACTATTCAGTCACTAGTGTCTACTTTATATTCGCTGGTC
TCCCGGCAGTATCCGGGAGACATACTCAGTAAAATTCTGGGTGGACAGCGTGCTGCCATT
ACGGTAGGAGACCTCATGACTGAGTTAACGTGTGAGAACATTAATGGGACCATTTTGCAT
TCACTTGAGCACGGGAAACTCTTTGCTA
>KH.C12.279.v1.A.ND1-1
GATATCATATATATAGTGCTTTAAATTCCGCAACCCCGGGTTTTTCGAATTCATTCACCG
ACAAAATTTGCCTTGTGTGGTCGTCTCGCTAAAAAGCGAAGTATTGTGGTTTTGTTGTGT
CGAACCTAGGTTCTGAAATGCCATCGCCAGAAGAGATTGAAGCACAGAGTAAGGTCTTTA
ATGACCCAATTCATGGTCACATTAAATTACACCCATTGCTGGTCAAATTTATTGACACAC
CTCAGTTCCAACGGCTGCGAAACATAAAGCAGTTGGGTGGGAATTACTTTGTATACCCTG
GAGCTTCTCACAACAGATTTGAACACTGCATTGGCACTTGTCATCTTGCTGGAGAACTGG
TTAAACTTTTAAAGAGAAAACAAAGTGATCTGAATATAGACGACAAGGATGTTTTGTGTG
TGCAAATCGCAGGCCTCTGCCATGACCTTGGCCATGGACCGTTCTCTCATATGTTCGATT
TGAAATTTCTGCCATTATTTCGAAAATCAAATGATCCAGAGTGGACTCATGAGGTTGGGT
CACGTGATATGCTTCGCTACATGATAAATGATAACGACCTTCAAAAAGAAGCTAACAGAT
ATGGACTTGATATTCGACCAGACGTCACGGGATCAGATTTTCAATTCATCACTGAGATGA
TAACAGGACCCTCTGGAAAGGAATATGTGGGAAAAGATAAGAAGAAGCATTTTCTTTATC
AGATTGTCTCAAATGAAATAAACAAAGTAGATGTCGACAAATGGGACTACCTGGCTCGTG
ACTGCCACCACCTGGGCTTAAAAAACAGTTTCGACCATATACGTTTCATGCACCATTTAA
AAGTCCTTGAAGTGGACGGTGTACCTCAAATATGCGTCAGAGATAAGGAACGCCACAATT
TGTATGAGTTATTCCATGTACGCAGCCTTCTGCATATCAAAGCTTATCAGCACACTTTGA
GCACAATAACTGAAACTATGATATGTGATGCTATGGAATTAGCAAATGATCATGTTAAAT
ACTGTGGGAAAGATGGGAAAGAATATACAATAGCAGAATGTGTAAACGAACCTTCAGCTT
TTATCAAGCTAACAGACCATGTTTTTCATGAGATCTTGCATTCAAAAAATAACTGTCATG
CAGACATGCAGAAAGCAAAGGAAATTTTAAAAAGAATTCAAAAACGAAACCTTTATCGGT
GTATAGGGACCAAGAAACTCACAGGCACATCTAAACAGCAAAAGGAAAATGAGAAGAAAA
TTAAAGAAGAATTCAAAGAAAAACGCGGGCACCATGTAAATGTTAAAAGATACGATTATG
GAATGAAAGAAAAAAACCCTTGTGAAGCATTTATGTTTTACTCAAAAACATCTAATAAAC
CATTTCAAATGAAAAAAGAGGAAGTTTCTAAATTGTTGCCAGATGTTTTTCAGGATTGCG
AATTTCAAGTGTTTTGCAAAGATCCTGAAAAGCTTGAAGCCGAAAAACTACACTTTGATG
AGTGGTGGGAAAAAAACAGATCAGAAATTCAACCAGAGTTAAAGGATATCTTATCATATA
ATCAAGGCTCTGAAATGGTTTGAAAATTGATTTCTGATGCATTCCTTCTAATGAAGCATT
CACTGTTATAGCATTTGTAAATACTTTGTGCCTTTTAAATGGAATTTAACTTATTCTTAT
GCTAAAAGCTGTTTTATTTTTTTAACAGATTTTAATGTAGAACCAGTATTTTTACCTGGA
CCTTTTAATCCTTATTGGCATTAGCTGTATTTATTATTGACCTTTCTTTGATTTCCTACT
ACAGTGTATTCTATCTAGTCTGAATTATTAAGCTAAAACCTAATTTGGCATTTTCTGATT
CGTTACATTTTGGAAAATGGTAAAATACCTTTTTTTCTATCTATTAAGCTAAAACCGAAT
TTGGCATTTTCTAATTCGTTACATTTTGGAAAATGGTAAAATACCTTTTTTTCTATCTAT
TAAGCTAAAACCGAATTTGGCATTTTCTAATTCGTTACATTTTGGAAAATGGTAAAATAC
CTTTTTTTCTATCTAGTTTGATTTTTTTAAACACAAAAATTATTCGGCTAAAATGTAATT
TGGTATTTAATATATTATATGCATGTAATAATAGCAGGTAATTTTATTAACATATTTTTT
TGAAAAAATTGTAAAGTAATATTTATAATATATATATATATATATATACATGTAGAACTT
ATGAAAACCCAGGGAATATTTTGTAACATTAGTAATATATAATCTGATTATATAATGATT
TTTGTTGTGCTGTCTTAAAATAGTTCAAATTTCATAATCTGGCCTGCTGTTCTAAATGTA
GTTAAGAGCACTTTTCTAATATAAGTTAATGTTCTTAACTTCTGAATGAATTTCAGTCCG
TTCTTCACTGTTTTGTGGCAATCGTTGTGACAATGTTTTTCGTTAATTTTATCTATACAA
AATTTTAACACTAAATTTGTTAAGTAAATACTATTGATATAAATGAAATTGTTTGAATAC
CGTTTAGTATATTTAATATAGATTAAAATATTTGATTGAGTGATTCAATGATATACAGTG
TTTCATGGAAAATAAATGAGTTATCAGTAAAAAACTGTTTCTTTGATCTTGCAATTTTAA
AGCAAGTGTGATCTGTAATGTGGTGCTCATTGCAGTTACCATTGTAGGCCTATGTTAACA
GCAATTGCTCCAACCCAGTGGTCAACTTCTGAATGAATTTCAGTCCGTTCTTCACTGTTT
TGTGGCAATCGTTGTGACAATGTTTTTCGTAAATTTTATCTATACAAAATTTTAACACTA
AATTTGTTAAGTAAATACTATTGATATAAATGAAATTGTTTGAATACCGTTTAGTATATT
TAATATAGATTAAAATATTTGATTGAGTGATTCAATGATATACAGTGTTTCATGGAAAAT
AAATGAGTTATCAGGAAAAAAAA
>KH.C11.254.v1.A.SL2-1
AGGAAGCATAGGTTGTTAAAAACATGTTTGTTTCTTGGGAAAGCATTGGAGGATATTTGC
TCATATTTGGTGGATTGAATGTGGTTGTGTTAACCATTTTCATCATACTTGCAACTCATT
ATAAATTCTCCAAACCAAATGCCACCAATAGTAAAGAAAATGCTCCTGAAAAAGAAGTAA
AGGAAAAAAATGAGATTTGTGAGAATGAGAAAAAGGAAGAAAAAGAAGCAAGTAAAAAAG
GGGAAAAGAAAAGGGAAGAAAGAGAAGATAACGAAAATGAAGGAAGAGAAAAAAGAAGAG
AGAGAAGCAGATGAAAAAGAAGAAGATTCTTCGAAGGGAGTTGAAAAAGAAGTTGCTTCA
CTTGCACGCTTATGTGGCTACTCTGCTGGCCACATGAAAGAGTTATCACAATGCGCTTTA
TTTTTCCAAAAGTTTAGTGAAGAACAAGATAAAATAACTTTTGGTCGAAACAGGAACCAA
CAACAGAATGATATTTCCTCTCCAGATGCGGGGAATAATGTTGATCATCCAGATATTGAC
GAGGAGGAAGAAGTTGATATATCGGATCTTGATGTTGATGACATCAGCATTGAGGAAGAT
AATGATGATTGTGACATCAGCGCTGAGGCGATGGCCGATATAGAAGCGGAGATGATGAAC
TCCAGCATTATAATGGCTCCAACTTCGGAAGAGGAAAACACTTCTAAAGAGAGTAACCTC
GCACCAGAGAAAAATGTGGAAAAAGTTTCAAACATTTTGGAAAAAGAAGTGCAAGAAGTT
GTGAATAATGCCGTGTTGGATGCTCTCACTGAGGTTGGGATCGAGGGATTATGTGAAGCC
GATGAAACAGAGGATATCGAGGTTGTAGAAATGGTGGAGAATGTAGAAGAGGAAGAAGAT
GGGGAATCTTCAGCTGCAGGAGATGTGCTGGGTTTACAAAGAAAAGAAAAAGGCAAGGAT
GTAGAAAGCAAAGGGAAGAGCAAAAGTATGCAAACAGATGCCGGACAAAAAGTGGAGGAG
ATGGTTAAGTTATATGTGGATAGATTGGTAGAAAGAGCAGAGGTTGAGGCAAGAACACAG
ATGACGAGAGATAAGCGAGAGAGCATTTCCACCCACCCTTCTCCTTTCAATAATTTACAC
GAAGCAGCTTCAGCTCTTAGCTCAGATGAAGTGAATGAAGAAAGAAGAGTACAAGAAGAA
CAGTTGAGCAACATACTAGAAGTGATGCAACAAAATCCTGACATGTTCGGACGAATGTCA
GAAGATGAAATAAACAAACAAGTTAATCTATATTGCATCTAACGTGAGCATCCAACTTTG
GTTTTAGCATTTTACAGCATTCTGAAAGTCTCTGTGCACTTGTTTATCAACAGACATGTT
TCAGTATAGAATCCAGGAGGTAAATAAGAATAACAATTATAAATGATGTTGAAAGTGACC
CCCGTTAGCATTAATACAGGCTTGGACCCTTCTTATTTTGTTTCTAAACACCTCAATTAG
CTGCTCCCTTCGCATAGCCTAAATGAATGCTGTTATGAAATTCTTAGAACAGTGCTCAGT
GACTTTTCGAACACCGTGTATATATATATATATATGACTGTAATAGCTCTAGATGTTAGC
TTACTGTATCAGGATAATGCACACGCCCTATTACTTTATGCCAGTTACCTTAACTTATGT
ATTGCCACAATATGCATATAACTCTATGGTGAAAATAATGTTTCATACTAGCAGTAATAC
CTGCCACATAGTTGGTTCTTATTTCATATATTAGCACCTACAGCCTAGAACTGCTTGCCA
TGTTTAAGTTGCCATTCATATAACGATACTATGTGTTAAACCACTGCTGCTACACAAGTT
ACAAAATCTATTTTTATACTTTTCGTTCATTTTTGTTATTTTGCTTTTGTATTTCTGTAG
TGTTTGTTAAATAAAAAAGTAGGTGTTGTTAAACTG
>KH.C5.15.v1.A.ND2-1
TGCAAGTAAACCGATAGCTGTTTTTACAATGGTGACTAAACTTTAATAAAACTGTGGTAC
TAATTATCAATTAACGTACCAGCTTCGCTGTTTTAGTATACACATTAAGAAAACACAGAA
TCTTGCTAAACGTACACTCATAGTGTACTACAAACCACACTGAACTTACAATTTTTGAAA
ATATGGAAATGCTTTTATCAATTTTTGCATCATAAATAGGAAGAATTTGATACTTTGGAG
TTACGCCAAATTAACTATTGCGCATCACTGCCTATGTAATGTTGTGTTTTTCATAAATAT
TTCAGCTTAAGCAAATCAGAATTTTTTTAGCTGATCCTTAAAAAATTAGTTATTTTATAT
ACTTAAATTTAACATTTTTACAATTTCGCATTATTTTAATAACTGCCGATTTCCCATTTT
CCATCCACGCTGTCAACTAAAATTTGGAAACACTGATGAACATAAATTTGACAGAATCAT
CACCGGCGTTTTACTCAAGAAATGGGTGGCGACGTTGAAGCTCCGTTTGAACTTAAAGGG
TGGAGAGCTTATTTTAACTCCTACACTATTAAAGGAAGAATAAATTGTGTTGTCGCATCA
GTGGCTACCCCTTTTGTCTTCTATGGACTTTTTAAAATGACAAGAGGAAAGAAACAAATT
GCAGAGAAATAGACTCTCCTCAAATTAAAATTTCGTTGTTTTGGATTTTGACAAAATAAA
GCAATTATAAACTGATTTACTGAATACATTTTTCAGTAACTATTTAATACCCTTGAATTA
TTTAATAAACAGTCAGTCAGCAGCACATTGTTACAAATTTCTCAATAATGATGCTATCCT
ATTACACACATACATAGGCAAGCTTTGAAGAAACTACAGTACTGCTTCATATATCTGTAC
ATACCACAATCACTGTTACACACAGGTACATAATAAAACCGGTTACACTATCTCACTTAC
CCAAACAATGATAAAGTTTCAAACTGTTAATTTAATCTTAATTACACACATAGCCAGGTT
TTAAACCAACTACAGTACTGCTTCATACATCTGTACTTATCAGACTTATTAAACCTGTTA
CACTATCTCGCAATGATAAGATGTTTCCAACTGTTAGTTTATAATTTCAATTACACA
>KH.C12.177.v1.C.ND1-1
TTGTGTTTATCAGTGAAGCGCTATAGTAAAAATTTTAAATATGTTTGTGTATTTAATTAA
AAACCGCTGCATGTTCAGGTGGTTGTACTTCAGAAAACTATCGATTACCATATCAAGCTA
TAGAAATGTTGCCGCATATTAAAATAGCCATCATTGGTGCTTCTGGTACGGGCAAGACGT
CTTTCATTAGGAAATTTAAAACCAATCAGTTTATTCAAGAAGATGCCCATAAAGATTATT
GTGAGATGATGTCTCCTGATCTAAAACGAAGAAACCGCAATTCGAAAGCGAAGGAAGCGA
TACAGGCTTCACTAGATGTACCAGCACACATGGAGAGGTGCCAGGCAACAACCTGTACTG
TACTGTTTAAACCGAAATTGGTGGGCAAGCATAATGGAGTTGAAGATCTGCTTGATATTA
CACTAATGGACTTTCGGGAGTTCGAAAAATTTCCTCTCGATTCGTTAGAAGAGTGGGAGA
CAAGAGGAGCTATTGGAGTGAGGTCCGCTGACGCGTATATTCTATTTTATGACGTCACGA
ACTTCTCGTCTCTTGAGCACGTAATCAATATGAGAGAAGGCATTGTAGAATCGTGTGCTT
TGAGTATGGATAGCCAAGCTAATGGGTCATCGAATTCACGTGCCAAGTACAAGGTATCCC
CTATGTTTGAGACAACTGCGCCAATGAACTGTTTTAGCGATCAGAAATTACGTCGCAACT
CCGACCGGCCCACAAAAACGAAGAAGGGTTTTTGTCCAAGCGATCAAATAGTGAAAAGAG
CTCTTCTGAGAGCATAAAAAACGAACGATACCGGTGCTTTTAAATCAAGTCCGCGTCAAT
ACCCGCCTGTTTTTATGGTCGTTGGCAACAAACGAGACCTCTGCACACCTGGCCTTTCCC
CAATCTATAACTATGGCCCCGCAGCGTCATCTCGTGACGAAATTGTGCTACGAAATCGAG
AAGTAAACGAGCGTAAGGTGTCGCAGTTGGCGAAGAAAAGCTGGAGGTCGCAACACTTTG
AGAGCTCTGTGAAGTTTGGCTGGAATGTGAACACAGTTATCCACGAAACGATAAAAATGG
TGATGACGACCAAATACCCGAAGCGGTACAAGCCCTAATTTTTCCGGGTCTTACTACCAG
GAAATGAATCAAAACTAGGATTAACTGAAAGAGACGTTTTCGCTAAAGAGTAGCGCTGTG
TGACCTGTAAAAGCATATTGTCTCACAAAACATTTATTGGTGCACCTTTTGTTTCTTGTT
TGTAGCTATCTAAGATCTTATGCACAAATATTGTTTTTCAAATAACAAAACATGGAAAAA
GGTTTAGAAAGTCACGGACATAGATTAAACAATATCACCTCAACCAGACAGTATTCATCC
ACAAGACTTTGATTAACATTGCTGCATTTCATTTAACGTTTAATTGTGTACAGTAAATAT
TGATAGAATTTCGATTTTTGTTTTTTTCATTATAATCTAATCTTTGAAACA
>KH.L4.13.v2.A.SL1-1
TTTCAACTGACGACCAAACAGCTGGTAAAATATAAGATATTGATGTTGTTTGAACCATCG
TGAAAACAAGATGACGGCGTTATCAGCGATGTTGGATGAATTGATGGGAAAGAACAGAAA
CGCCGCACCGGATGATAAGACCAGTGAGATACATTTCAGTGACGAAGAGATTTGCAAACA
CTTCTTGTGTGGTTTCTGCCCGGCCGAATTATTCACCAACACCAGGTCAGATCTTGGTAC
GTGCAATAAAGTTCATGACGAAAAGACAAGACAAGCATACCAAACAAGCCCCCGATATTT
AAAATGTGGGTACGAGGAAGAATTTCTTCGATTCCTCCAGCAATGTTGGCAAGATGTGGA
ACGTAGGATTCGAAGGAATCACCAACGTTTACAACTATCCGAGGAAAAGAATCAAAAAGC
ACAACAAGGGCCCTCTAGTGGAGCCGAGAACGACGAGAAGATCTCTGTGTTAAACGAGCG
GATCACGGGGATGTTGGAGAACATCGAGAAGTTGGGAGGAGAGGGAGAGGTGGAGCAAGC
GCAGTCGTTGATGAAGTTGTGCGATCAACTTAAAGAGGAAAGGGAGACATTACAGAACCA
ACGTGGAGGGATAATGGACACTTTTGCCGTCCAAGAAAAACAAATGGAAGTTTGCGAGGT
TTGCGGGGCTTTCCTTATCGTGGGCGACGCACAAACCAGAGTGGATGATCATTTGATGGG
GAAACAGCACATGGGATACGCTAAGATTAAAGCTACGATAGCTGAGCTTAAGGATAAATT
ATCCAAAGCAAGTTTCCAGAATGTTCCTGAAAGAAAAATAGATTCACGAAATGGGAAACG
TTCATCTTCACGTGATCGTAAAGATAGAAGATCTCGTGAAAGAAGATCACGTGAGAGGGG
ATCACGTGATCATCGTGATAGATCATCACGAACATCACGTGATCGTGATCGGAGGCCTTC
ATACAGATCACGTGATGATGATAAAAGATCACGTGATCGGAAGTCATCTCGTGATCGTGA
TAGCAGGAGACGTCGATCACGGGAAAGGACTGATTCACGAAGATCACGAGATGATAGGAG
AGATTCAGACCGTCATAAAAGGGACAGATCTCGTAGTCGCGACAAAGATCGTAAACGAAG
TCGAAGAAGTGATTCCCGTGATAAGAAGGAGAGGAAGGATAGAAGTAAAGACAGGAGCAA
GGAGAAGGAGAAAGATAATAAAGAAACAAAGAAAGAGGAGAAACCAAAAGAGGAAGTTGA
AACGACAGTGGAAGAAAATGTTGCCATGGAGACGGTGGGTGAAGAAAAAGGGGATGAAGG
GATAGGAGAGAATGGAGGGAAAAAGGAGGAGGAGAGAGTGGAGGATGAAGAAGAGGAAAA
AGTGGGAGGTGACGGATCAGTTTAAAAATATGAGAATCTGCAAAAGTTTTACCAAGCTGT
ACAAAGACCCCCACCCACCTATTAAGAATGTAAAGGTATTTCTTGGACCATCAACAAACA
ATGTACATATGTTTAATCTTGCGTTAGCTATATATTTTCAAGTTTCCAAAGCAGAAGATT
TCAAGTTAGTCTCAATCTTTTGCAAGACAAGAATTTTCGAGGGTAACATGAAGACACACC
GAGAGTATGAGGTATGAATTGTATTTAAGTCATGTTTCAATAATTAGCGTCAAAAGTGAT
TATTTCTTGTCAAATTTCTGCATTTAGGAAACTATATTGACTGCATACAGCTTGCTGTGG
ACAATATGTGGTCACAGGTTATTTTATTATTTTGTGTTTAGTTACTGAAAAATACACAAA
GAAATATCTGCGCTGAACAACGCTGGGTGTAGTTATTTCTTTGTTTGTTCTTTTTACTTT
GAGGCGAGCTACGCTGTAGTGTAAACGCCGCTTAAAAGAACAAACAAAGAAAATGTTTAC
GGTGAATAAGTGTAGATATTTCTTTGTTTTGTTTTTTTCGCAATTGGTAGAAAATTTTCG
TTTATTTTGTTTTGTGTAAAAGTTCTTTGTGCTTTTGTGAAAATAAA
>KH.C5.275.v1.A.ND1-1
AACAGTGTCAACATGAAAATCAATTTAATTATTTTTGTTGTTTGTGTTTTGATGTCCGTC
GCCTCTTCAAAAAGGAAATCATCTGTGGATTGCAACTTCGATGGAAGAAGATCTTTCTGC
AGGTGGAAGAGGGAGTGGTTTGAGATGAGAAGAGCCGGATGGAGGGCAGGGTCCAAAATC
CGTGACTCTTCGGTCCGGGATGTAACGAACGGCGGCGACGGGAAATTTGCTTTCGTTCAA
TCTAGAAGTCGACCTGAAGGTTTTCGATCTCGTCTTCGTAGTGCTCGTGTCGCCCCTGAT
CGTGGTTCATGTTTTGTCTTCCACTGTTCAATTGGGGGTAGCGAGTGGTCGTACCCTGAT
GGCCTACCTTTACTAAGAGTTTTCATTGTGGAGCCTGGCCAATCACCGGACCGATCTGTA
CCTGTCGTCGAACGCGGTGAAAAAATCGAATTTCCTTTTCAAAAGTTTATCACACCGGTT
GATGAAAGCCTCGATGCTATAAACGGCGATTACGTTCAATTCATTATCGAAGTGGTCAGT
GGAGCATCTAAGAAATCTTTCGTTGCTATTGATGATGTTAAACTTCAACCTTGTGATGAA
GCCAGGGGCTCCGTTGCGGTTCCAGAGTTTGACGTCCAGGCAGAAGCTAGACAGAAGATG
CATGACGTCACCGATGACCTCATGGAGATGATGCTACCAGCTTTAAGAGGGGATATCGGT
GTTTTTCAGTTTCCAGACGCGAGTGAGCCGCGATCTTTGCTGTCACCTACCGGAAACTTC
AGCGCGGGGACTCGAATCGCTACTTCGCCAATTCTGGTTCGAGCAGATGATTATGCTGCT
ATCTCGAGAAGGCGAGAAAGGCGGAAGCGGCGGAAGAATAGACGGAAGAAGTTGAGAAGA
AGAAATAAGGGGAGAAAGCTAAAGAAGAAAAAGCTCAGTAGAACCCACGGTGTGACAGAT
GGAGTTATATTCCTGCAAGAGAGCCCTACACGAGGGACAACTGGTATCAGAACAGGGAAT
GTCCCTTCTCCCACCATACCCAGAATGGCAATGTGTGACTTCATTGAATACACTCATCGT
CTTAAAAGATGTTTCCGCAGCTTTTTCTTCGACTTACAAAGACAGCCACAAAGTTGCCGA
ACGCTGTACAACAATTTAGAAAACTGTGTTCTCTTTGCTGCGTCATCTTGCGTTCCTTCA
CGTGACATGACGTCACAGAGAGTGGAAGAAATCGTCATGGGAAATCTGAGGACAAACTTC
AAAATGAAACAAGTGTACTGTGAGGAAGAAGGCGCGTTCGTGTTCCCGAAGTTTGCGGTG
GACAGACTTCCAATACAATGCGGACCAAGATACTTTATAAAACTGTCGGAATGCGGGGGA
CCGTTCCGCAACATTTTTAATATACAGCACGGAAATCCCCGTCTCTGCAGCGAGTATTAC
CAAGCGAACGAGTGTCAGCGACAAACAACAGCCGAGGAATGCAACTTTGACACGGAGACA
ATGCTTTTGTATGGACTCAACTTACAGTATCAGTTCGCCCACAACCCCTTCTGCGTTCAT
CTACCTTTTAGTGCTTGGTGGCCTGAAACGTAAAACTTCATGTCGAAATCGGCAACAACA
AAATTCCGAACGTGCGTTTTGCAAAGAATGTCACGCGACGCCATGTTTAAAAGTTCCAAT
TAAATGTTGCTTTTTAAAAAGCCTTTTCAGTATTTTTTATCTCGTGACTTAAAAGTTTCC
CCCTTTTTACTTGTTACTTGGTATTAATTTCTTACTGTTCTTTTTATACATACGTGCACC
TATTCTTTGTACATTTTGTGTTTATCCTCCTACGTGTTTAATTTAAAAAAAATGTCTTTG
ATATTAAAATCGTGTTCAATG
>KH.C3.268.v1.A.SL1-1
CGAAATTAATAACAGCAGCCCAACAGGAGCTTCTGCATTAATTAATAGAGCTCCATTTAG
TTTTCACAAGCGTCAAGATGTTTAAAAACACATTTCAAAGCGGGTTTTTATCAATTTTAT
ATAGCATCGGAAGTAAACCTTTACAGATATGGGATAAAAAGGTTCGTAACGGCCACATCA
AACGAATCACAGATAATGACATTCAGTCACTGGTTCTTGAAATTGAAGGCACGAATGTTA
GCACAACCTTCATCACCTGCCCTGCTGACCCAAACAAAACCTTAGGAATCAAACTTCCTT
TCTTAGTGATGATAATTAAGAACTTGAAGAAATATTTCACATTTGAGGTTCAGGTATTAG
ACGACAAGAATGTCCGAAGGCGATTTCGTGCATCAAACTACCAAAGCACGACTCGAGTGA
AGCCATTTATTTGCACAATGCCCATGAGGCTCGACGATGGTTGGAACCAGATTCAGTTTA
ACCTTTCCGATTTCACCAGGAGAGCTTACGGCACAAACTACATTGAAACTCTACGAGTTC
AGATTCATGCAAATTGTCGCATTCGAAGAGTTTACTTCTCAGATCGGTTGTACTCAGAAG
ATGAACTTCCAGCAGAGTTCAAACTTTATTTACCGGTCCAGAATAAAAAGACATAGACGA
ATCATCTCAACAGAACAGATCTTGCAACTTCTAATCTGCAAGTTAAAACACTTTTTTATT
AGTTTCCATTTATACGTTGCAGGAGCATTCTGTTGTTTTGTGGCTTTTTAATAAAGGATT
TAAAGCTTTTTTTTCAACAACAGTGTACTTTTATGTAAACTATTCAGCCCCATTTGCACT
ATTAAGTGCCATAAACACAACACAGCACCCTTAAAAGTTACTTATGCTTTTAATTCGGTG
GTAATGTGTGTTAATGTGCTTGGGTGTGGGTGTTTTGTTACTGTTACCAACTTTTTGTTT
TGCCCACAAGATGTCTCCATTTTCAGCACAGAGTGCAAACTGGTCGTTTGGATTTTTCTC
TGTACGCAGCATACCGTCATGTAGCTGAAATGTGTACCACAATTTTTTATTGCGAAAAGC
AACCTTGAGTTCCTTAACTGAGCGCGCATTCGCTCAATGGACACATAACTGCTGCTACAT
TCCTACACTGCGTCGGTAGTACGAGTTTAAACATTGGAAGTATCCACGTTTTTTAATTAT
TTT
>KH.C14.606.v1.B.ND1-1
ACGACGGAGAGTGACACAAGCTATTCCGTGTGGTTCAAGTTGTTAATGTTTAATAAGTGA
CATTTGTTACTCTGTTCTGTTTGTTTGCAATCAACAAAACCGTTTAAATAGCAATGAGAA
GTATTTTACGTACAGTGTCTTTGAGCTGTACGAGCAAAACGGTTCCATGCCAGAGCAAGT
ATATAGAAATATGACTCGAGTCAAACATCTTCGGGCAAAGCAACGTTGTTCCGATATAAT
GAAAGCAATGAATGAGCAGAGAGACAACAAACTCTATTGTGATATCACACTGGTTGCGAG
AGGCAAGCTGTTCCATGCACATCGTAATATACTTGCTGCCAGCAGTAATTATTTCAAGTC
TAAATTTCAAAGCCAGGGATCTGATCCTTTTGAAAAAATGTTAGAGATTGATGGTGTCAG
TAGACTTGCAATGCAGCATGTCCTTGATTTTATTTACACCAATCGAGTTTGTGTGTCAAT
AAACAATGTGGATGAAATTCTTTACGCTTCGTGGAAAATGGAAATCTTGGATTTAATGAA
ATTAGTCGTACAATATATAAAAGACCAGTTGGACCCTACCACTTGCTTGCACTTTCGTGA
CCTTGGGAAAACTTATTCAATTGATTGTATTGTGAAGCAGGCAGATCATTGCGTGCGAAA
ACACTTTGAGTTTGTAGCGCAACAAGATGATTTTAAAGCACTCACCATCTCTGAACTCAA
CTCTGTACTGCAGTCACATGAGCTTGTGGTTACATCTGAGAAGGTGGTGTATGAAGCATT
GATAAGATGGGTAAAGTACGACCTTGAATCTAGGAAACCATATTTCATTTCATTATTCCA
ACATCTACACCTGCAGTTGGTAGACCTGGAGTATTTATCTGATACCATTAGAAGAGAGAA
TCCATCCATGCCCTGCAAATGATATCATCTTTGTCCCAAGCATTGAAGTTCAAATGGGTT
CCTTTAATCCAAAACAAGGTCGTTGGAAATCACTTGAAGTCACTGGAACACCAATACGCA
ATGCAGCAGTTGTATGTGGTGGAAAAGTTTATTGTTTTGGATGTGGGATTGACCCACTAA
GTGTGAAATGTTTCAATGGTTATGAATGGAAAGAACTTCCTAATATGCCAACTGCTCATT
ATGGGGCTGCTGCTCAGTGTATTGCAGGAGAGATTCTTCTATTTGGAGGTTCTTGCCAAA
AGTATCCACATGCAATGTCTGCAACAAACTGTATATCAATCTACAATCCAACTACTAAAC
TTTGGTCTTGTGTTCATGGACTGACTTCTTTCCGCACTCATGCCACAGCAGTTGCTGTAA
AAGACACTGCATATTTGTTGGGGGGATTTCCACAAACTGAAGGTAAACAAGAAAACTGTA
AAACAGAATGCACCAAGGTGGAAATCTACAATAAATCTAGCAACACATGCGATACAACAA
ACAGCATGCTTATACCTAGGGCTTCTTGTGCTGCTGTTTATAAAAGAGGAAAAATATTTG
TATTCGGAGGACTTGAGAATGTCTTTGTTTTCCACGGCGAAGTATTGAATGTAGAGGACG
GTGTTTGGAGTCTTTTGAAAAGTAAAATCCCATTTCAGCTCGGTCATTCTTCTGCTTGCT
ACTTTGGAGATTACATTGTTGTGTATGGCAGTTCTACCTATGGTCATGTATTGCTGTACA
ACCCTGGTGTGGATAGATGGGACATCTTTGTGGATTATTCACCTTACAAGTCATTTAATG
GGGAAGGTGTATTGTACGTGGCAGGTGGAGAAGATAATATTTAGAACCATCAACCAGCTG
TTGTGTAAGAGTTGTTCCTTTGGTCTCCAAGAAACAAGCACATTCAGCCACCACTGACAT
TGCACTGATGCCATCTTTGTCCAGAACATTTGTACCTATCATGTAACCTGGAAAGGAAGG
ATATTGCCTGGTTACTCCGCAGGGGTTATAAATGCATCTTTGTACAGCGAACACAACAGA
CAAAATAGATTTTTTTGTAAATGCGCACTGTAAAAGACTGGCACCGATTGTTAAACTGTA
AACTATTACTTGAAAAAACTTGACCACTACTTGAAAACGTTTATTTTTAGAAAATACAGC
GGTGTCAGGCACTAAAGTTTTATAATCTTGCTTATTTTTAAAAATTGTAATGTCTAAACA
CATTTGGAAAGCACTACATTTGATAAAAACGATCATTAAGTAATCAAATATAAAATAAGT
TAATAAATACCAACAACTACAGAATTACTACTCATTAGCTTGTATGTAAT
>KH.C5.610.v1.A.SL1-1
CTATTAGTGAACATATTAGTTTTGTTGTTGTACGGTTTTACTGAAACGACGCTCGAAAGA
CATCACTACTTCAACTTGAAAAGAACTGTACTTATTTGAACGTTTTTCAGTAGCGAGGTG
TGACTCATAAGCACAGCTACTAACGCGGAACACTTTATCGACAAACGATAGGAAGAGGAC
TAGTCACTACCTACTATCTGTCTCACGCCTCTCCTCCTGTTATTCTCTTCTATTGCTCTT
AAGAGCAGGAGCAAAGTCCCGTTATTGTTCATACGTCGGCCGCCCAGCCCAACGTACCTA
TATCAGTGCACGTATAGTACTGCAGTTATGGAAGTAACGTTTTACCACGACGATCCGGCC
AGCAGAATCACATACGACCTGCATTCGTCCCCCGGCTCAGTAGAGAGCGCTAGTAGTACA
GACGGTGGACCAGTTTCAGCTATATCTACTGTACCACCACCATACAGCAGACACCAGTAC
GATCACGAGTTTAACAAAACAGCCGTCTTGAAGGGTATGAGCTTAAACCTCAGTGATAAT
TACTCGAGACAGTCGCTAGGGAAGGCGAACTCGGCGATAACGTCAAGTGCAATTTCGTCG
ACCGGATACCATCAACCAAACGTAGTAACGAACTCATACGAACAGATCCAGTCTTCGATT
GTACCAGCAAGTTCAAGTAGCCTGAGTGTCAGCATCCCAGAGCACGGCTCGCTTAACGCT
GCTACCTTATCTACTCCCGATCTGGTGAATATGCTCAAAGTAGGATCGCCGGATTTTGAT
AGAATGCTCGTACATAGCAGTCAAGCGAACACTCAGAATAACTCTCAGTTTTTCCAAAGA
AACGCCACTCAGGAGCAAGAAATTTACGCCCAAGGTTTTGTCCGCGAACTGGAAAGGCTC
AAGTCACACGGCAGTAATCCAGACCTCGCCGCCGCCAGTCCGCATTCTGCGGGAAGTTCG
ACCACTGAAACCCCGCAGCCGTCCGTAATAACCTCGGGCGTGATGTCGCATCAACACTAC
GCACCAGAATCGTACTATACAAGGGAACAACTCCATGATATACCTACTACCAGTGGATTA
GGTGGTACCGTACACCATGTCGGTAACCCAATTCACCTTGCCCAACAGCCACCAATGGCG
TACATGCCCCACTTAAAAGAGGAGTCACCCCAGACCGTCCCAATAGGCAGCAGTCCCCCA
GTTTCCCCGATAAACATGGACCACCAAGAACTTATAAAATCGGAACGAAAACGATTAAGA
AACCGAGTTGCTGCCAGCAAATGCAGAAAGCGGAAACTGGAACGTATTTCCAGACTCGAG
GACAAAGTGAACAATCTTAAGAACCAAAACCTTGAACTGACGAGCAGTGCAAACCTGCTT
AGACAGCAAGTTGCAGAACTCAAATCTAAAGTAATGACGCATGTCAACTCGGGATGCCAG
CTTATGATGTCCCAACAGCAGGTCACCTTTTGAAGCGTCTTTATAAGACTGGTGCTGAAT
TGACCTCAATGTCATGAGGCCTGTTTAAGGCGTACTCCGAGAGGGTATTATGCTGTGCGA
CCGCAAATGAAGAGACGAGGACGCGAACTATTTAAAAAACACTTAATTTATTGGTAACAG
AAATCGGTTCAAAACCGTCAGCTGCTGAAACAAACAGCCAGAGCTTCGTGTAAAGCTGCC
GGAAACTGTGACGTAAGCAATGTTTACAGTGTGCTAGCTGAGTTGCCTTGCTTAGCGATT
CGTTTGAAATTTACCAAGAATTTTACGAGCAACTCCAACAGCTAGTTACGTAAGCTGCTG
CTGGTGGCATAGCCCCCGAGATTTTCTGACTATTACGCCGTGGTCAGTTTATATTATTTA
TTTGCACGCTACGTCGTTTTGGTATTCTTCTTTCAGTTTTTATTTTTATTTTATTTAATC
TTTCTTGTTTATGTGCCTTTTTTTTCACGCCTTGTTGACTCTTATGTAAAATTCACGTGT
ATAATTTGCTCCGGCACATCTTACACAACAATTTATTTATTTTCCGTTTTTCACACTTGT
TCCAAATGTCCACGCACCCTATTATACGTTGATCCCTACTTTAAAGTGACACCAAAAATT
ACTCTATTTACCAAACTTTCAGTTGTTTATTTTGCCTCTTTTTCGCCCCAACAAAGAACA
ACACATCATTTAAACATTTGTTTTGTTTCGTTTGAAATAGCCAGAAAGTTGATTTTCGTT
TGATTTGATAATCAAATTAAGTTCCTACCTACGCTATGTTTTGACTTCCTTAGTTTTAGA
TCGATTTCACGCCCTCTTCGAGTTCGCTGTCGAAGCCGATACGGTATCGATCATAAATAC
CCAAATAACTTGCGTAAAAGATTGGAATCTTGAGCATTGCATAGCCTGGTAAACTGACAG
ATCAAAGTAGTTGCCCGCATGTAAAGATTTAAAATGCCGGAGGCAAAATTTCCATTGATC
AATTTAAAATGCGATGCGATCCGGTTTTCATAGGCATGCTTTGTTTAAGTTATAAAGTAT
CCTGTTTTTGCAAACTGGTACGAAGTAGGCCCTTCCTTACTTCGCTGGTATGTACAGTCA
TAAATACATCCGGTATCACTGCAGCGCATGCCCTCCCTACATAATTTCGCGCCTCAACAT
CCTGTGTTACGTTGTCAGTGTTTCCAATTACTTTTTTCGATAACTATCTACCCCGCATGA
CTATCATTGCACTTTCCTTACGCCGCAGCAGATCACTTTATTAAGCGTTCCGGATTGCCA
GTGTCTGCGGAAACACTGGTCTCGGAAATCACTGTAAATCAATTTAATCTGTTACCAACA
CAATTTTATTGCTGTCAATATAGGACCCGTTTTGTATTGGCGTAACGCTAATTTATTAAC
GGAAAAGAAAGTTAATGCTGATTTAAACACCGTTATTTTCCTTCTCGCATAACTACACTT
GCTGTACAAACCATATGGGCAACCAGCAGATTACGGACCCGTGGTATGCTATTAGCCAAA
TATTGTAACAGTCCTTATTGAGCGAAATTACAACTCTTCTGAATGGGAGAAATTGTATTT
CTTCTAAAAATTAAAAGCTAATTGATTTCATTTGTATTACGGTTTGTAAGATTGTTTGTA
TTTTAACTTTGCAACACTGTACAAAAGTAAATTTACTTCCTGTTTTACTGATTCAGATTT
GTGTTTAATTGCGATGATACCATTGAAATAAACTTGTATTCTTTCAA
>KH.C11.91.v1.A.ND1-2
TGGCTTCCTGCGATGTCTTGCTGTGGTGGGACTTTACAGCGAAGTGAAAATTGCCATTCA
AGTTTAGAAGCCACATGTGATACCACGAGGGCAATCCGGGAAACCTCGTTGTGTGATGGA
ATAAAGGATTGTTTAGATGGAAGAGATGAAGCTTTGTGTACGAGCTGCAGTGGACAAGAA
CGAGACAAATTCCGATGCAGTCACTTTCAGTGTGTCGAACTGCATCAACTTTGTGATGGA
AAAAAAGATTGTTTTAACGGCCTCGATGAGACTTTCTGTTTGTATTCATATGGGTTTTGT
GCTGGCTTCCGTTGTATTAGTGAAGTTATTGTAAGTGAAGTCAGTTATAAAATTGAAAGC
TGTATTGAAGCAAAACAAGTATGTGATGCAAAGAAAGACTGTTTGAATGGTTTAGATGAA
TTGAATTGTGTTCAATTTACTCAAAGTGGTTTTCAATGTTCCAATACATCAACAATACCT
GCTCAACAGGTTTGTGATGGAACAATGCAATGCGATTCTAAACAAGACGAGAACAACTGT
TACCAGTGGAGCCAATGGGGCAGATGGTCACAGTGCAAAAACGATGGTGTTTCAAATCAT
ACAAAAAGTTATAAAGAACGGAAAAGGAAATGTGTGAGTCCTTATACAGGATATCGGCAG
AAATGTGTGGGTGAACAGTACAATAGATGGGATGTTTCATGTACTGTAAATCATACAGTA
ACAACTGCTAGCACTACAACTGTAGTAAGCACACATAGGGGACTTAGTAATACTATTAAA
GCCATCATATCACTCAGTACTCTGTTGGGGGTGATTGTTATACTTGGAGGGTTATATTTT
ATAATTTCAACTTTACGTCGGCAACATTATCGTCGTAAATACCCCCTGCCGCACGTCGAG
TATGCACCGTCAGTGGAACTGGACAGCCATGTCAGTGAAATCTCCAACTCACAAGTTCAG
TATCGAGATTCTGGGGCCAATTTTAGAACCAGTTGGTTTCCGCAAAACTCAATGAAGCCA
TCTCCGTCTATCGTGCTTGTATCCGCAGAACGGGAGGTTGTGTTAAACCCTTTGTACCAT
ATAGAACCTAAACCTAACAACTCAATGAGTTTGCTACAACCTGTGATAAAGAGATTGTCG
TCAGCAAGCCATGACAGTCAGGATATCAAGCAACTAAATAGGCTTGGTAAGGTGGACGCA
CAAACTGATAGTTTGTTGATGGATGTGGAAGATATTGAACAATTCAATGGAAAACTCGTG
ATTGTTCAAACTGACAACTCTATTAAAGTGTTGACCAAAGAAAATGTGGATAAATAAATT
AATATAAATCAGTTGAGATTGAAATAATAAATGCTCTTATAATTCTTGCATTAATATAGT
GAAGAATGCATGTTTGTATCATTATTACGCCAATCACTTTTTACTTTTATTACAATATCA
GATATATTAAATAGCTCTTTATTTGAGCAACCTCTCATTAAAGCTTAATTACAAATGCAT
AGAATGACAAATGGCCATATAAATGTTAAATTCAATGTTTAAAAGTTTTAAAGCCCCACT
GTATGTTACATTGTAGATGAAACAGACATTGTATTTATATATACCGCACACCAACATACT
TACACAACATTTCACTATATTTTCAGTAATTTGAAATTTTATTATTTTCTTTTTGATAGA
G
>KH.C5.379.v2.A.SL2-1
ATTTTGCAGCGTAAAATACCTTCAAGTGGGAAGTATACGGACGTAAAGCCTAGAGTTGAC
ACAGGTTCCAGCATGACAAGATATATGAAAGGAATAGAAGAAATGCAAAGTTTGAGGATG
AAAAATAATGAAATCTTCCGAAGAATGAAAGCGACGACTCTTGCTCAACTTGTTCTACAA
GTTGCTAATGTATCAATGCAAGAAGAAGACTCTTCAATATCGGATCTAGCATCTGCTCGT
TCAGGCGTATCATCGGTCACCCTTAACGGAGGTGACAACACAGATCGACGACGATCGTCA
AGCAGTAATAACTCCGGACTTAATGGTTTCCATGATGATGATGACGATAAAGTCAACTCC
CCTCGATCTTCTCTACAAAGTGTGATCCGAGGTGTTGGGGAAGTAGACATGATGGACAAC
AATAAACACAGTGACAATGAACTTGCTGCTGCATTGGAGACCCCATACCCTGATTGTCCA
TACCTCTTACTTGATGTTCGTGACCAAGATGAGTATGCTGCATGCCATATTGTGGGAGCA
AAAAGTTACCCAATTGCAATGCTGTCACGGACAATGAACAACTTCACTCGAGAAATTCTT
GAATTTAAAAATTGTCCCGGCCGAATTATCATAATCTATGATGAAGATGAAAGAATTGGA
ACGGTAGCAGCAAGTACGATGGTGGAACGTGGTTTTGATAATATGTTTCTACTTTCTGGA
GGTTTAAAAATTCTCGCTCAGAAGATTCCAGAAGGTATCGTAACAGGGACTTACCCTCTC
AGTTGCAGAGTACCTGGCAGAAGATCAGGGGGCAATCAGGTATACAACGGGCCCCCGGCT
AACCCTAAAAAATGTCGTTTTTCCGCTGATGACCTTGACAGAATCAACCACTACCTGGAA
GAGAGTCTTGTACCTCAAGACACTGGAAGTCGTTTAAGCCGTTTGACCAACACATCTCGG
CGTAGCAATGTGTCAAGCAAAGCAAGTACCATGACCAATGCATCCTCTGTTAGCAACCGT
CGAGCTTGGAGATGATTTTTATCGTGGCATTTGTTGCTTTACTCGCTCGGTTTTCTGATT
TAAAATTTCGGATAAAGTTTAACTTCAATATTTATGTATGGAAGAGGTTTATTCTGTATG
TGACAAAACGCTAGTGATTTTGCGGCATTTTTTTGGTATTTTAAAATGGTTAGTACTAAT
TTACAGTTTAATGTACTTGTTTGAAAATTGTTTAATTTAAAATTTCTGACTGTGTTTTTA
CGTACATGCCCCAACAGTGCCTCTAACTGGAGTTCAACACTCTTTTTTTTTTATTTGTTG
TACAAAAAAAATTCCAAGAATGTTTGTTTTTTTCGCAGTTTTTTTGTCGATTTTTGTGAT
GTCTTTTCTCACTTGTGTAAAGATAGAAAGTTTATATTTATATGCTATTTTGTTGTTCTG
TGAGCATAAAAATTTCAATGTAGTTTGTACGGCGTCACTTTAAATACAAGAGATTGTTAA
TG
>KH.C3.449.v1.C.SL1-1
GATCTAGGCTTTTTACCTTAGCTTAATAGATAGTATCGTATGCCATTAAGTTTTACTTGA
ATACCAAGTGTGTTTGCAAAATAACGAAGTGCTTCCTGAAGTCAAATTTGCTTGAAATTT
TACGGTTCACCCGCATACGAAGCTGGTTTGAAAGATGGGGATTATATTTTAGCTTTGAAC
GGAATAGATTTAAGAAATCTAGATCATACAAAAGCTGTTGCCTTAATACAAGGAAGCGGA
TCCATGCCTACCTTGGTCATACAATCATCATCCGCCGGCAAACCAAGCGGCTCGGAGGCA
AGCGAAGATGATGCAAGTAATCTGTTATCGGTCGTTACCAGTCTTGATGACTGTAGCTGG
GCGTCGTATTTTGTACCAGATAGTTTCACCATCCGAGGAGTTTCGTTTAAAGAACATCTC
ATGAAGTTTCTTCCGAGAACAGATGTTTTGAAACTAAAGGCGACTTTGGAAGAATTTTCC
TCGACTCGAAATTTGGACGTGTTTCTTGTGAACGTATATCCTATTGTAAAGAATATGTCC
GCTGGGGGACAGAATATAATATACTATCTACAATACAGCATGACGTCACAGGAGAGGGAG
AAATTTAAACAGAAGTTGGCCGAATTTGCTAAATTTAATGGGACAGGTGAATTGGCGTGA
AACTACTACCGAGCAGCAGAGATCAAACGAAACCCGCCACCATCGCTCGTACTCGGAAAC
ACCTTCCGAACATTCTAATCCGATAGAAAAACCAAGATCATCTCGCTCTTCACCCACCAA
ATCTGTGACGTCATCGAAAGATAAAGGCTACTTGTCCTCAATCAAAAAGAGATTGACGTT
TTCGAGGCCCCCGAAGAACACGGATACAGATACCTTTCTTACCGAGCTGAGCGCACAGTT
TGACGAAGCTATGAACTTAATTGATGACATTGTACTTCCTGAGGAAGAGGAAACGATAAA
GTATGGCGAGAAGTGGAGCTACCTTCCAAAAGCCGAACCAGAACCGGAGCTTGAAAGTAC
AAAGCAGGAAGCACCTGTTAGCTCAGTATCGAAAATTGATGATATGAGTAGCCCCCCAAC
GCAGTCACCCCCTATACCAAACTTTCCTGTTCCTGTTGCAGCTCAAACGTCGCAACAAGA
AGAAGTTATCTACGACGTACCCAGACCCGTAGTAACTCAGACTCAAACCATGAGACGGCC
ACACATAAACGTTGAAAGACGCTCTCTGTCCGGTATCAGCATGAACATGGAAGACATCTT
CTCTGAAGCAGAGGAGGATCTTCACTCAGCTCCCCCGGAACATTCTCCTCCGACACCGAA
GGAGTTGCAAAACAATGTGATCGGTGATCCGGATGAAGTTTACGCTCCGCTTCACGAGGA
AGTACTCGCTCTCGGACTTGCGTATGATGAGAACGAAAACGGTGACGAAGAAGAGGTTCA
TCCGAAATCCTCCACTGTGCATAATGATGACCAAAGCTTCTCTTTGATTCCTCCTCCTCC
CCCGCCACTCCCGGATGTTCTCTCTCCTCCTCCCATCCCTCCCCCTCCTCCACCACCTCC
TCCGCTCTCGCCTCCAATGATGTTCAAAAACTCTCCTCACGACACCCCGGTCCGAATGTC
TGTGAAGAGGATAAATTGGGAGAAGATTGAACCGGACTACGACACTATAAATGATGTTGT
CAAGTATCTTGATCTGGAAGAGCATTTTGCGATGAAAAAGGCAAAAACTTTCAAGCCTGT
GAAAAAAGACGTCATTTCTATTTTGGCCCACAAGAAAGCATACAACACATCGATTCTGCT
TGCACACTTGAAGATGACGACCACCGAGATCTCGAATTGTCTCCTCATCAACGCTTCGGA
GGCGACGAGGAAGAAGTTAGACGTCTCCCACTACCAGCAGCTCCTCCTCTATGCTCCGGA
TGATGAAGAAGTTTTGAACCTTAAGAAATTTACAGGCGACCTTAGCAAACTAAACGAAGC
CGATACATTAGCACTGAAGTTGGTCAGAATACCTGGTTATCAACTTCGACTTAAGGCTCT
TGTATTTAAACATAGTTTCGCTGAAAAAGAAGAAGAAATACAAAAAAACTTAGAGGTGAT
TCAACGCGCATCAAACCAACTCCGCAAGAGCAGAAAACTTGCAAAGATACTTGAGTTCGT
GCTTGCTATGGGAAACTACATGAATCAAGGCCACATAAGGATATCGAAAGCTACTGGATT
TCGTATTCATTTTCTTGCAGAGATGGATTGTACAAAAACAAGCGACAACAAAATGACGTT
TCTTCATATTCTTGCTCGTGCTGTGAGCTCGAAGTTTCCCGAAGTTCTAAGCTTCGCTGA
TGAGTTACTTGACGTTAAAGCTGCATCACGAGTTGTGTACCCGGTCGTCCTTGCTGATCT
ACAACAGATAAGGAAGAATTGGCTTCACATCCGGGATAATTTGCTCGAAACCGAATCCAA
AAAGAAAGAAGATCGATTTAAAATCGCAATGGAGACTTGTCTGGTGCGTACAAATGGTTC
CATCAAGCAGTTGGAGCAGCTACATCATGCAACCAGCAAGGAGTTTAATAAGGTTGCGCA
ATACTTCGGCGAAAATCCGAAAAATATAGGAATGCAACAGTTTTTCAACATTTTTGAGGA
GTTTATTAGAAAATTTCAAAAATCCAGTATGGAGATATCTAAACTTATCAAAAGCAAGCA
AGCAAGTTCTTAAATAATATATGCAAATCAAAACATGAAAAACAATGCTGGTTTACCAAG
TCGCCACTACAAGCCAAAGTCTAATTTCCGCAGAACCATGCTCGCTTTAAGAAATGGTTG
CTTTTTTATTCCTGTTTGTATTGAACGCAAATGTTTAAC
>KH.C7.309.v2.A.SL2-1
AACTTTTTATATACTAACTAAAATCTGCTTATTTGTACCACCGCCAAGATATTAACCCCT
CAACGTAACGGCTTCGCCATGCTCAAATTCAAGGTGAGTAACTCAGACTTATTCCGTTCT
AATTACCCAGAGCCTAAGCAAGCGGCAAAACAAAGCAACTATGCCATGGCTGGTCCTTCG
CCTGTCGAGAATCCTTATGCCATGGCCGGACCTTCAAAGGTTACTAACACCAGTCCAAAA
GCTGTGTCCGACGTAGACAAACTTACAAGTCAACTTCTACAAGGCTTAGATACAGGAAAA
CGCAAGAAATCTGACAATATTGAAGACTTCAATCTTCCACCACCGCCCAACTTGGACGAC
TTCACATTCTCACCGCCTTCACCAATAAAGAGTCCGGATCTTCCCCCACCTCCTCCGTCC
GCTGTTCCCAACGTCTACTCCCCTCTTCCCCCTCCTCCAGCTCCCAAACCTTCCTCCCAG
ATGTCTAAAGCAGCTCCACCTCCCGTCCTCCCAAAACCATCAAAATCAACTCCACTGACG
AAAGAGTCAAAGAGAGGCGTCAACAGCATCACTATTCAATTAAACAAACCGTCATCTGCT
CCTTCTCCTTCTCCTCCTGCTCCCACTCCCACCACTGCTCCTGCTCCAGAGCAAAAATCC
GCTCCGTATGTTCCTCCAGCATCCACCAGACCTTCAGTTGGTCCAGGATCAAGAGCTGGA
ATCCCAAAGGACATCAAGAAGAACTCCGAGGAAGAACTTGACTTTCTCACCAATAATCTG
CTGAAAAACATGGAGAACCCGAGGGATGAAGAATTCTACGGTTACTGCGAACGTTGTAAC
GGTGTGGTTGAAGGAGAAAACGTTGGTTGTACCGCCATGGACCGTACCTTCCATATTACT
TGCTTCACTTGCCTAAAATGCCATCGCAATCTGCACGGTGAACAGTTTTATTGCGTTGAT
AAAGATCCGTGGTGTGATAAATGTTACATGAACTCGTTGGAAAAATGCACAGTCTGCAAC
GAAACCATCACTGACAGGATTCTTCGTGCTACAAACAAGCCGTACCACCCACATTGCTTT
CAGTGCGTGATGTGCGGTAAGAGTCTTGACGGTGTCCCGTTTACAGTGGATGAGAAGAAT
GAGGTGCATTGCGTAGAAGACTACCACAAGAAATACGCACCACGTTGCTCTGTCTGCCAG
GAAGCTATTATGCCAGAGAAAGGCAAAGAAGAGACCGTACGCATCGTTGCCCTTGAACGA
AGTTTCCACGTCGATTGCTACAAATGCGAGAAATGCGCGGTCAAGTTGAATTCGGAGAAA
GAGGGCCGTGGATGCTTTCCCCTTGACGGCCATATCTTCTGTCGGGATTGCAACACCAAA
ATCATACAACACCTTTCTGCATAAGATCCATTTGTTAACGGCTTAACGTTATCAAAAACA
CCATGATTGCATTTTAACGCTTAAGTAGGCCGACAGGATTCATTCCATTTGATCTCATAC
TTTCTGCATTCCAAAATGTTTTTGTTTTAAGCTATTGTTAACGAAAATATTCTTTGGCAG
ATTTTAATGAGTTAAAAAAGTTACCTGCACCTTTTGGTTTTATAATTGATAATGTAGCGG
GCACGATTAATATTGTAACTCAGTCTGTGTAAGCCACCGTTAAAATGCCCCTTTTTATGG
ATTTGTAACACCTTTATGTACTTTATTTTTTGTGCTTTTGCGAATTTTATATTTTACGCT
GATTTTTTGCCGCCGCTTTTGGTCTCTTTTATAAGTTCAAATAAGCACGGTTGATTTTTC
GTCATATACGCGTTGTACATAAAGCGCCTGCATGAAAAGTGAATTCTAGTTGCCTTTACA
CAGCATTACCGCATAGCACTAGCGCTGTAGTCGCTTATATATAATTGTACATTGCGACTG
TCTGTAACTTCTAATGTCCCATATTAGCCAATGGCTATTTACATTTCCTTTGTTAAGTCT
GATAACTTTAACTAAACTTTGTTAAGGCCTCATTGTGCATTCAGCAACTCATTGTGCTTC
AGTATTGTGATTATAAGTCCGAATTGCAAATATTTTCATATTTTTACGAATATGTCTTAC
GGTTTTTACATAAGGTTGCATAGAGTGTAGATTTTAACACTTTTTATTGTTGTAGTACAT
CGCGTTAACGTCGTTGCACTAGCCCAATATTAACTTTGTACAATTGTCCTTGTGTATACG
TAATTAGCTTTTGAGCCGCGCAATTACTTGATTGATTATCGTTCGAACTGGTTCTGGATA
TCAAGTTATTAAGCAGTTTCAACACCTTGAGCTGCGGTTTTGTTATTTGATCTTTGTAAA
ATTTAATTTGTCGTTTACTTCCATTAATGTCGGTTGGCTCATTATTGTCAATCGTGTAAT
AAAATAATGATTTTGAA
>KH.C7.111.v2.A.SL1-1
AGATCTGTATTTATTTTACCCCCATTTCGCGTTTTGGTTATGAAATTGCATTGGGTCATA
CTTATTAAATAAAAATGGCAAATGCTTCCATGGAAACAGTTCCGAAAAGTTTACGAAACA
TGCGTGCATGTCTACTCTGTTCTCTGATAAAGACAATGGACCAGTTTGAATACGATGGAT
GTGACAATTGTGATGAATATTTACATATGCGGGGAAATAGAGACATGGTATATGATTGTA
CCAGCTCCTCATTTGATGGAATTATATCTATGATGGCACCGGATGAAAGTTGGGTTGCAA
AGTGGCAAAGAATAAAGAAATTTAGCCCTGGTTGTTATGCCATCAGTGTGACTGGTCGAT
TACCTTCAAGCATGATAAGAGATTTGAAAGCAAATGGAGTTGTGTACAGGTCTCGTGACA
CAAGTCAGAAGGCAACTGATTAACACAACCTCTGCATCATAAACCCACTAAAGATGTATT
TTGCCTCAATAAAGATTAGTGCCCCACTAATCAGATATGATATTCCTTGCGAGGAAAAAG
CAAACATTTAATGTTTAAGTTTAATCTCGAAAACTTGCATAAAATCGGAAACTTGCATAA
AATACAGTCATTCTTAAATTTTTAAATGCTGGGAACTGTTTTACATATTCTGTTGTTAAA
TATACTTGATGCTTTGTCGTTTTACTTACATCATGTTTTATGTTAGTATGGAAATGCGCA
GTTTTTATGATAAAACGTAGCGGATGTATTATGAGTTGTAAATGCTGTTATACCAACCTT
TATGGCCAATTTAAACAACATGCGCTAGAGATAATGAGTGCTACGTTATTTATTCTCGGC
AAACGTTATTTATCCTGTTTACTGACAAATGGGACGAGAATAGAATAAAAATGTGTCCCA
TCTTCTCCCAACCTACTATACCATAAATAATAATTGCAGGCCAATTTTAGATA
>KH.C3.437.v2.A.SL1-1
AGTTAGGTGAACACTAACTTGTTGTAGAACAACTGTTTGTTACGTTTAATTTGAAAACAT
GGCGGATAACGGAGATTGTGAAGAAAAAAAAATCAGCAAAAATGAAATGAAACGTCAGCT
TAAAGCTCAACAAAAAGCAAAGGAAAAAGCAGAGAAAGCAGCAAAAGCATTGGAAAATGC
CCCAAAGGAGGTTAAACCTGAAAAAACGGCTTCCAAAGAAGAAGAAACGTTGGATCCAAA
TCAATACCTTCAAATCCGTAAGAACACAATCACAACTTTGCGTCAAAACAACATTGAACC
ATACCCCCACAAATTTCATGTTTCTATATCACTAAGTGACTATGTGGAGAAATACAACAA
CATTGAAGTAGGTTCCCACTTAAACGACCAACAAGTCAGCATTGCAGGTAGGATTCATGC
GAAAAGGGAAGCAGGTCCAAAATTAATCTTCTATGATGTTCGTGGTGATGGTGTCAAACT
ACAAGTGATGGCCAACTCAAAAATGTATTCATCGGAGGAAGCTTACCAAGAAATCAACGA
GAGGACACGAAGAGGTGACATCATCGGTGTTATCGGACATCCTGCCAAAACAAAGAAAGG
GGAACTCAGCATTGTTCCGAACACAATAGAAATCTTATCTCCATGTCTTCACATGCTTCC
TCATCTTCATTTTGGTTTGAAAGACAAGGAGACTCGGTACAGACAGAGGTACTTGGATCT
CATCATGAATGATCAGACACGGCAGAAGTTTATAACACGAGCAAAAATCATTTCTTATAT
ACGTTCTTTCTTTGATCAAATGGGATTTTTAGAGGTTGAAACACCCATGATGAACATGGT
AGCAGGAGGAGCTACTGCCAAACCATTCATCACTCACCATAATGATTTAGATATGGACCT
TTACATGAGGGTAGCACCAGAACTTTACCTGAAGATGTTGGTTGTTGGTGGGTTGGATCG
TGTGTATGAGATCGGTCGCTTGTTTCGTAACGAAGGTATCGACATGACGCATAACCCGGA
GTTCACATCGTGCGAGTTTTACATGGCCTATGCTGATTATGAGGATTTAATGAAGATATC
TGAAACTCTTATTTCTGGAATGGTGAAACAGATCTGTGGATCGTATAAACTCACTTATCA
TCCTGATGGTCCGGATAGCGAGGGATACGAGGTGGATTATACTCCTCCCTTTCGCAGACT
TCGGATGTTGCCGGATCTAGAGAGATTAACCGGGATGGAGTTTCCAAAACCAACCGAACT
TCACACAGCAGGAGCTCAGGCACGACTCGATGAGATTTGTGTCAAACTTGGAGTGGAATG
TCCCCCTCCACGTACTACTGCACGCTTGCTGGATAAGTTGGTTGGTGATTATCTTGAGGT
AAATTGCATCAACCCAACTTTCATCACCGAACATCCAGAGATCATGAGTCCTCTTGCTAA
GTGGCATCGATCCATCAAAGGTTTAACTGAGAGGTTCGAGTTATTTGTAAACAAGAAGGA
AATATGTAATGCTTATACTGAATTGAACGATCCAATGATACAACGACAAAGATTTGAACA
ACAAGCTCTGGACAAAGCAGCTGGTGATGATGAAGCTCAAATGGTAGATGAGAATTTCTG
CACAGCCCTTGAATATGGTTTGCCACCAACTGGTGGTTGGGGTATGGGCATTGATAGATT
GACGATGTTTCTAACTGACTCTAATAATATCAAGGAGGTTCTTCTCTTTCCTGCCATGAA
ACCTGATGATCAAGTTCCTAAAAAAGCAGAGGATTCTCCTTCCACTTGAATATGGCTTCT
TGACTAACTATAGATTTAGCTTAGTTAAATGGTTTTGTGTAATTGCTTGAAAAGTTAGTC
CAATTTCTGTATTGCAAAGTTCATAAGGTTGTTTATGGTGGTAAACAAGTCTGTACAACT
CTTGACTTATCAGTTAGGATTAAATATAGCATGTAAAAATTTATAGCACATTCTGTTGTA
AACAAGCTGCTGTCCACGTTTGTTGCTCTTTCCAGCACATACATAGGTAGTAGGTACATT
CAAAAGAAATTATTCTGACATAGTGTAATGTTCCTAATACAAAATTCTAGACTTGGTTGT
TTTTATGGTTGTACTTGCTTTCTATTAAGGATAAAGACATGTCCTTGGGTAAATAAAAAT
CTGCCAAAATAAA
>KH.L24.2.v1.B.nonSL7-1
ACCTTTTTGGAAATTTAACCATGTCGAAGCGAGGACGTGGAGGAGCAGCCGGAGGAAAAT
TCCGGATCAGTCTTTCGCTGCCTGTTGGCGCAGTCGTCAACTGTGCTGATAATACAGGTG
CAAAGAACCTTTACATTATCGCTGTCAAGGGTATTCGAGGTAGATTGAATCGGTTACCTG
CAGCTGGTGTCGGTGATATTGTACTTGCCACAGTTAAAAAGGGTAAACCTGAACTTCGGA
AAAAAGTGCATCCTGCTGTAATAATCCGACAATCGAAATCATATCGTCGGAAACATGGAC
AGATGATTTACTTTGAAGATAATGCCGGAGTAATAGTAAATCAAAAAGGAGAAATGAAAG
GTATGTACTAA
>KH.L20.18.v1.B.SL2-1
GTAAACTATTACAAATAATCCAAAATTATGAAGTTGTTTACGATATTATGCCTGTCTGTG
ACGTCACTATACGCGGTCCAAGGTTTCATTTGCCGCGATGGATTCGAATTAACATCGGCT
GGGATTCATAATATGGAAAATAAAAACGACTGCGGGGCTTGCCTGCGAATGGAGGCGTCG
GCGTTCATGTACGGGTTTCTTGCAACCAACCTTACCATGCAATCGTGTGCTCACCAATAT
AACTGCTCACAAGTGGACTGCAGGACCGCAGCAACGCTCTTTACAAGCGGTGGTGGGAGA
CAAAGCGTGATTACTAACGTAACATGCAACGTGGTTTGTTGCTACCAAGACGGTTGTAAC
GAGAACACCATATCTGAAATACTAAGCAACCCAGAAATTTTACAAGCACCAACAACAACA
ACAACAACAACAACAACAGAAAAACCCACGACTACAGTACAAGCTGGGGAAGTCCCTGTA
CCGGAACCAGGGCCCGGATACGACCTGTATTGCGCCACAGGGTATACGTTAACATCTGCA
TTAATGTACCGGGATATTTGGAACGTGACCAAGTGTACGGGTAACCAGGCAAAATGTATC
AGGGCGAAAGCTGATGTGTTGGCAGCGGGTATATTTGAAGCCAACGTCACAGCCGGTATG
TGTGTGACGCAACAACAGTGCAAGAATACAACTTGTGGCAATCTTGCGCAATTATTTATT
TTAGCAAATCCAACGATTCAAGCGCAATTATTTGGAATACAGTTCGTTGTAAGGACTTGT
GACATGGCATGCTGTGCTGCTAACGAGTGCAACGAAAACGAGATCTCGGTCATAAAAAGC
GACCCTGCTCTACAAATACCCCCTACAAATACAACGGCACCAACTGGGGAATCCCCCACG
CCGGGAATGGCAACCCAGCTGAGTTGTTTAGAAGGATATAATCTTACTTCGTCCGTCGCT
AATTTTGCTGATTGGAATATTAAAGCATGCACAGGGCAAAACACAATGTGTATGAGGGCG
AATGCAAAAGTTAAAGCGCAAGGAAGGATTGAAGCCAACGTCACGACAGGCATGTGTGTG
ACGCAACAACAGTGTAATAATTTATCTTGTGACGCATTAGCTGATATGTTTGTTAATGCG
ACTGCTCAAGTACAAAATCAATTCAGAGGAATGACATTTGACGTAACATCCTGCTCGCAT
TTCTGCTGCAATGAAAACAACTGCAACCGCTATGCGACCAAACTAATTGAAACTATGGCT
TACACGACAGCAGAACCTGTAAACAAACCAAGGAGCTCAGCAACTACGAATCGCGGACGT
TTCTTCACCGTTTTGTCTCTCGCTTTCGTATTTAGCAGCGTGTCGCATCTTCCCCCACCC
TACTATCTTGATAAATGCAGCGTTAACAAACGAATCGTTTTTACTTGAGTTTAAAGCCAA
AGCCGGTATTACAACCAATACACTTAGAAACAACATTTTTCTTACCATTTTTCGACGCAG
CCCGATAACATGTTGCATAAAACTCAGATATACTATTTAACCCAATATATTGATACGTGA
TACGCCTATTGATACGTTACAGATAACTGCCATTTTCCACGATCGTATTTTCGAACAGTG
CCAATCGTGTACAACACAAAAAAACTACCATTTTCTGTTTTAACGTAAACAGCACGTCCA
CTAAAATACTTGACTTTTAAAGTTTTACTACAAGCGCGATATTTTGAAATGATTTACTCT
TATAACAATTGTGTCGGTAAATACACCTTATATTTATATATATATATACATGAAATTTGA
ATATACTGAACTTTACTTTGCATGTAT
>KH.C14.178.v2.A.ND1-1
CCAATGACAGACAAAGAAAAGAAAACTTTCACTGATATGGCAGAGAAAGATCGGCAAAGA
TACGAACGAGAAATGAAAGATTATGTTCCTGCTGCAGGAGAAGCAAAGAAGAAGAAGAAA
AAGAAGGATCCAAATGCTCCAAAACGTCCTCAATCTGCCTTCTTCCTTTTCTGCGCTGAC
AGAAGAGCACCACTCAAAGCTGAAAACCCTGGTTGGACTGTAGGAGAAATTGCAAAGGCA
TTAGGAAAGAAGTGGGCTGCTGCTTCACCAGATACAAAGAAGAAGTACGCAGAACAAGGG
GAAGTTGAGAAAAGCAAGTACAACAAGGAAATGGAAAAATATCGTTCCCAACAGGAGGCA
TCAAACCACGGTGATGCAAAGCGTCAAAAGATGAGTGAGAAGGCAACAGCATCCTCTTCC
GCAAGCTCCAGTGAGAGTGAAAGTGACATCGAGAGTGACTGAGATCCCCAACCTACCGCT
GGACCCGCCCCTCCCCTACAAAGCACAGTGGTGCAAATACATTTTACGAGTCAATAGAAT
TGCTGCGGCAAATAAAAAACGTCGTTTTATCAAATGTTGCAACTGCAAATTTTGAATTAA
AAAAATATTTTTTTTATACCCCTGTTGCCAAAGTTTTATTAACTCTTGTCAATTTTATCC
TAAAACCAGCCCAGCAACTGCGACATTTTTTTCTACTATACTCTAATTTTTGTCACCCTG
GCTTTTGCTGTTGTTTTTTTTCTGTTCCTGTTCTATTCCTGTTGTACATAAATAACGTTG
TTGCACAACTGACGATAATTCCAGTTTTATAAGAACCTCACTCCACAGGATTCAGGTTCA
TAAAACAAAGCAACATAATTACTTTATGAGTTTTATGACATTATAACACCAGTTAGTTTC
CAGTACCAACCTTCGATATCTCGTTGAACAATGTATTAGTTGCCCTCTTTGTTATTTTTC
AGTTATGTCTTTCACTGCCCGTGTCTCCAATAGCACTGTCGCCCTGGCCAATTGAAGCTA
CGTCTCCAGGGTTTGACATTCATGCTTTAAAGTGATACTGAGCAACGTTTTGTTAATAAA
ATGTTTTGCCTCGCATACATAAGTGTCTAATATTCACACAACTCTAAACGCTAGAACTTA
CTCTGTTTTACTATAGTTTAGTTACTGGCTGCTTATAATAGTGCAAACTGTTTGGCCACT
TATTTTTCTGACTGTTTAAGTAAAATGGGACTCCAACTGGGATATTGCAAGCTGGCTAAA
ATGGGACTCCCATGATGTTGCAAACAATTTAAATCGGACAAAAAAGACCTAGGGCATAAA
ACTGGTCTTTTAGGGATAGACCTGAAACAACTACAACTATTTGTCTTGAATTGTAGTTGC
TTTGTAGCGACTAAGTTTAATATTACTAACCTTTCCTGGCTCTTCATTTGATCTTGTCCT
CCTTTCACAAAGAACATTCGACACTCATTTCATTCTAGATTACATTGAGAAAAATTATAT
AATATACA
>KH.L24.2.v1.B.nonSL2-1
AAATTTAACCATGTCGAAGCGAGGACGTGGAGGAGCAGCCGGAGGAAAATTCCGGATCAG
TCTTTCGCTGCCTGTTGGCGCAGTCGTCAACTGTGCTGATAATACAGGTGCAAAGAACCT
TTACATTATCGCTGTCAAGGGTATTCGAGGTAGATTGAATCGGTTACCTGCAGCTGGTGT
CGGTGATATTGTACTTGCCACAGTTAAAAAGGGTAAACCTGAACTTCGGAAAAAAGTGCA
TCCTGCTGTAATAATCCGACAATCGAAATCATATCGTCGGAAACATGGACAGATGATTTA
CTTTGAAGATAATGCCGGAGTAATAGTAAATCAAAAAGGAGAAATGAAAGGTATGTACTA
A
>KH.C3.41.v1.B.ND1-1
CTAAATTGTAAAAAGGTTTATGATTTGATGTAACCAGCAAGTCAATTGCACCAGATGATT
TGACAGATTCTTTCAAAGCTTCAGTATCCGCCAAGTCACAATGAACAACATGTATCAATG
GACACTGCAACAAACAGTCATTTTATAACAAAACTTCATGTTTGAATTAGGTAAAAGTTT
AGAAGTAATACCTCTTGCTTTAGAATGAAGGTCATACTTAGTTCGACTGAGAGCATACAT
AAGTTTCTGCTCCACATTCAACAACCAGTTACCAATGCTCGCTTCCCAACAAACTGAATG
TTCATTTTTATAAAAAAAGGTCCTAAGATCTAAATAAAGACCTACTTGAAGTTAAACACC
AAGTTTAAATGATCCAGTTATATTACATTGTAGAGAACATTGTGACATTATTCATTAAAA
GCATTTAGAAACTATCTCACCAAAAAGGCACAGCAGCAAGTAGATTAAATCAGAAGATGT
CAAGCATAAAACATGGCAGTGATAACATGATTAACAAAATTTTTGTTATTGCGTTCATGC
TTTAATAATGGCATCAGTTATAGCAGCGAATAATACATTAGCAACATCCATTGTTGGATC
ATCAACAAGAACAATGTCCCAAGCATCAATATAGCGTGGTAACAAATGCTCAACTTTCTC
ATTCAAATATCCGATCTTCAAACAAGTATTGACATCAGGCACCCCATCAGCCATATGTAA
GTCACCCATTGAGTCGCCGAGAAGACAAATGTTGTGTCTATGCTTAATATCCTCAAAGTA
CCAATAAGCAGAGTCAGTCAGTGCTCCCTCATTCTTGTTATAGACATGGATAAGCTCGCC
TTCAAAACCCACCAACACTCCGTTCTCATCGAACTTCATGAA
>KH.C5.15.v2.A.ND1-1
TTTACGTTTACATTTGGAAACAGTAGTTTAATTTAAATCGTCAATAAAAAGAAATGGGTG
GCGACGTTGAAGCTCCGTTTGAACTTAAAGGGTGGAGAGCTTATTTTAACTCCTACACTA
TTAAAGGAAGAATAAATTGTGTTGTCGCATCAGTGGCTACCCCTTTTGTCTTCTATGGAC
TTTTTAAAATGACAAGAGGAAAGAAACAAATTGCAGAGAAATAGACTCTCCTCAAATTAA
AATTTCGTTGTTTTGGATTTTGACAAAATAAAGCAATTATAAACTGATTTACTGAATACA
TTTTTCAGTAACTATTTAATACCCTTGAATTATTTAATAAACAGTCAGTCAGCAGCACAT
TGTTACAAATTTCTCAATAATGATGCTATCCTATTACACACATACATAGGCAAGCTTTGA
AGAAACTACAGTACTGCTTCATATATCTGTACATACCACAATCACTGTTACACACAGGTA
CATAATAAAACCGGTTACACTATCTCACTTACCCAAACAATGATAAAGTTTCAAACTGTT
AATTTAATCTTAATTACACACATAGCCAGGTTTTAAACCAACTACAGTACTGCTTCATAC
ATCTGTACTTATCAGACTTATTAAACCTGTTACACTATCTCGCAATGATAAGATGTTTCC
AACTGTTAGTTTATAATTTCAATTACACA
>KH.C11.488.v2.A.SL3-1
TGAGGTTGTATAAAAGTTGATATATAAATTGTTGAATGTTAGTTGTAAGAAATGTTGTCG
TGTCTACCACAAAGTTTTGAATCCAAACTTAGTCCAGACGAACTCAAGAAACTTCACGAA
AAACAAAAAGAATTTTTAGATCAAACTTTCGGGGAGGTAAACCAACTCGGCGGGGTATTT
GTGAACGGACGACCGCTGCCCAACGCTCTAAGACTCCGAATAATCGAGCTTGCTCAACTG
GGGATTCGGCCTTGCGACATTAGTCGGCAACTACGGGTCTCACATGGCTGTGTAAGCAAG
ATACTAGCCCGTTATAATGAGACAGGCTCGATCTTACCAGGAGCAATCGGTGGTAGCAAA
CCAAGAGTCACAACACCTGGTGTTGTGAACGCGATAAAGGATTACAAAGTCAGAGACCCT
GGTATATTTGCATGGGAGATCAGGGACCGCCTTCTAAGCGACGCAGTTTGCGATAAATAC
AATGTCCCGTCAGTAAGTTCCATCAGCCGAATATTAAGGAACAAAATCGGAAACGTCCTT
CACCCAAACAATCCTCTCAACCCTAACTACGTTCCCATCAGCAACATCGAGAATTCGACC
CCACCACAAAGCACTAACATGAGGCCCACCTACAACAGCCCAATATACAATCATTATATG
GTCCCACCAACAGGTAAACCCAACATGCCAAACGCCCCACCAACCATACGAGGTTCCCCA
ATGCCTTGTCATCCGTTCTATTCTCATTCAGTGACAGAAATACTGAGAGGATCTCGTTTC
GATCAACCACAGTTACAAGGAACCGCACCCAGCAATTCGATGACGTCAGAATCGATCTCT
GTGGCGCCACCTAACGGTAGTTACCACCACCAGTTGCTCCCGGTGTCTGTACCAAGCGTC
ATCCCTAAACTTGAAGAATGGAATAACATGACGCCGTACGGTGTTCCGCCCCCTACACAA
GTTACAACGGTACATTTAAACGGGGGAGAGAAATCGTCACCCGTGTCACGTGATATCACG
TCACTGCAACAATCACCCACGTCAGAGGAGAATCGATCGTCACATCCGCTTTCCACTCTC
TACGTCACACCACCTGCCAACACCCCATACGTCACTTCCGCTCCACAAATGGCGAATAAT
TCCCACCATTATGTGACACCGGCCTACATTCCATCGTATGGCCATCCAGGTTGGCAGCAA
CAATCTTTACCGATGAACGGTGTGGACCCCGTCTTAACAGGAAACCCGGCACCCCAGAGG
AGTGTACACAGCTTACAAAATGGAGGCGTACAACACGGATACCCTAAACTCGCTGTCTCG
GCTCCCCAAACAGGAGACGGAAAAAATTCCGGAAATCAAAAACTCGACCGTCCACCCATC
CATTCTAATGGTCAGACGTCATCAACGTGATGTCATATAGATATATTATGACGTCATAAT
ACCTTCATGAATAAGGATTGTTTCCATTCGCGAATTGAATCACTGCCGCCATTGCTGCCT
TTGGTTTATTATGCAACTCAGTGAAGCCAATATTGTATCTATTCACTAACTAGTAGATAA
ACAACTAACATTATACCGCCATCTTATTTGTAGTTTTCACTTTTCTGAAACTTTTTTTCG
AAACCAAATTTGATTCGACACAAAACTTGAAATTTAAACAGTTTTTTTTGCACCGAAGCC
ATATTATTTGTAATAATAAACAAAAATGTTACG
>KH.C3.84.v1.A.ND1-1
ACACATTTGTAAACAATTGTTTTTGTTGTCTGACCTAATAAAGAAACAATAGCTGCATTA
CAAGTTGGACATCATCGTTTCTGTATTAAAGATTCTCCAACCTCTTTGCATGGAAATGGG
CCTGACATCGGCGCCTTCACCTACGGAATGCCACACCCCATGAGCCCCGCTCACCCAATG
AACCCCAGTCCAACAGCAGACGTTCCAATACATCCAATCTCCCCGGAGTCAGTTGGTATG
CCCGGGGGTTTGATCAATGGGCATGGGAGTGACCATGAGTCTAATACTTCGATGGTGGGA
GAAGGAGATGGCGTGAGGACATTTTGTGCAATCTGCGGCGACCGGGCAACAGGCAAGCAT
TACGGTGCGAGCAGCTGTGATGGCTGTAAAGGATTTTTTCGCCGAAGTGTGAGAAAGAAT
CACCAGTACCAGTGTCGATTCAGTCGAAATTGCACTGTGGACAAAGACAAGCGAAACCAA
TGTCGTTATTGCCGACTAAGAAAATGTTTTCGAGCTGGAATGAAAAGAGAAGCCGTTCAA
AACGAACGCGACAGAATAAGCACAAAGAAATCAACCATTGACGATTCTGCTTCGTTGTCG
GTTACAACACTGTTAAATGCGGATACCATGTCGAAACAGCCCTCTGCAGGTTCAGCGGGT
GATGTCACTGATACTGTATCCATTGAGAATAAGAAGATAGCATCAGTAAACGACGTTTGT
GATTCCATAAGGCAGCAACTCCTAGTGTTGGTGGAATGGGCAAAATATATCCCAGCCTTT
TCAGAACTTCCTTTAGATGACCAGGTGGCATTGTTGCGTGCACACGCAGGTGAGAACTTG
TTGATGGGCGCAGCCAAGCGATCATTGCCATATAAAGATGTACTTCTTCTTGGTAATGAC
TTCATTATTCCAAGGCATTGCCCTGAGGTTGAAATCACAAGAGTTGCGGTTCGTGTCCTG
GATGAGTTGGTACGACCTCTCGCGGATCTCTCCTTGGATGCAAATGAGTTTGCTTGTCTT
AAAGCAATTGTCTTTTTTGATCCAGATGCTCGTGGCTTGAACAACCCGACAAAAATCAAG
CAAATGAGATCCCAGGTTATGTGTAACCTTGAAGATTATATCAATGACAGACAATATGAT
TCTCGTGGCAGATTTGGTGAAATACTTCTTCTACTGCCAACCTTACAAAGCATAACTTGG
CAGATGATCGAACAAATCCAGTTCGTTCGAATTTTCGGCGTTGCAAGGGTGGACAACCTT
CTACAAGAGATGTTGCTTGGAAGTGCAAATGAAGCTCAAGCAAGCATGATTCCTGCATCA
GCTGCACAATGCGGTGCAATGGGACCTGGGAGCCCAACTCATATCTCCTTGGCTAACGGC
ATGGTCCCATGCTCACCTGGCCTTATGACAATGGGTGAGAAGCCACCGAACATGTCACCT
ACCACTCCTATCTCACCTTCCATGCCACAAAACATGGGACAACCCATTGGTATGGAGATT
GACAGCCACGTGCTTCTGCAACCAAAGTCTGAGATTTTATGAGCTATGCAAATATGCAGA
TGTGCAAATGACACCAACAACTCCAATGCGGCGTTATGCATTCGCACAGTGTTACTGACT
TTAAAGCGTCTCTGTTAATTTTGCTCTAGCTGTATCCACAACCGCTATCACGCAATTATT
CTTTTTAAAGTTGAAAAACTACAGCTGCACAAGGTTGAACTGGCTCGTTGATTGAATAAT
TTCTTTCATTATTTTGTACATGTATCACTACCTTCTTTATTCTCAACTCTTTAGCTACTG
TCTGACAATTACTAAGTAGCTACTCTATTGGCTGATACTCCCAAGAATATGTGGAGTTAA
TGCAACAAAGTCTCATTCACCGCTATGCACTAATGTTGATGGGATAGCGATACGACTACA
AAGAAGTCCTTGTCCTTTTCAAAGTTTCTTTTGTGTTAAGTTGTTTTTATAAGTTAAATC
ATGTATCGTGCCTGAGAGTCACTTTTATCTTTTCGTCTTATAAGAATAATTGAAATGTTG
CCAATGTTTGCTTGTACACCCTATCCACTTCTGAGCTTGCCAAACCCCTCCCAGCTCCGT
TGTTACCACGAGGTTTGTGGTTTAATGAGGTAAGCTAACTTTTACCCTGTTGATTTGACC
AAGCAATATACTCGCACTAAAAAAACTGTTGTTTGTGACAATATTATGGTGCTACTGTTC
TTCTTGTAATGTCAAAGTTAATAAGGATTTTAAATTCAATAAGATAGTACACCTGGAATG
AAACTTTGCTTCATACGTAAAGCGATAGTTTTGTGTTTTACACAGAAGCCCGGATTTCAT
ATTGAGTGTTGAATCTCTATTGTGTAATTACATAAGTCTTCTTTTAACATGTATTCAACT
TGTGTTCATTCCACTTCATTTCCGCAAAATTGAAATCCTGCAACTATTTC
>KH.C2.614.v1.A.ND1-1
GCGTTTAGTTGCTTCAAGAGGGTTGGAACTTCGCAATGCCATTCGATTTTCCAAAGGCGG
AACTGCACTGCCACTTAGACGGTTGCTTTCGACTATCGACATGTATTGAACTGGCAAGAG
AACGTGGGGTCGAATTGCCGTCATACGATGTGAATGAACTAAGGTCGCTCGTATGTAAAC
TGCAACGAACTGCCAGCCTCGATGAATATCTTGCCCATTTTATGGTCACAACACCCGTAT
TTGCCGGCAGCCGAGAAGCGATCAAAAGATTGACAATGGAGGCAATCGAGGACAAGCACC
AGCAAGGAATTTCTTACATCGAATTTCGTTTCTGCCCGCACCTGTTGGCTGATTGTGACG
TAACACCCCGGCTAAACGCTAAAACCGCGTAAGCGTTTGGACTGTGGACTCGGAGAGATT
AAAATCAGTTTCCTTGCTGTAATCTATTGGGTTTAAACTTGATTGTTATTATGTGCTGAA
GGTGTCCCGCCTCCACGCACCGTATATACCATATATGCACTCAATCATTTTTTTTACGAA
AAGAGGTGCGACCTGCTTTTGAAATTTTCTTGATTAATTTTAATGATGTAATACACATAG
TAAATTCTTATCTTTGTATATCAGCATAGTTCTGTTTTCCAATTCAAAAAAATCTTTTTC
AGAGGTACTCTTACACCCCGTGGCGTAGTAGAAGCAGTGTGTACGGCTGCTGA
>KH.C11.349.v2.A.SL1-1
AGATATTTAATTACTTTGCCTGGATATCGTTGAAACAGTTGAAATGATGTTGCAATGTTG
TTAATGTGGAAAACATTGCGTGGATTAAAATGTCAGCTGAAGGAGGAATAAGAGACGGGA
ATGTGAAAGTTCATTTTAATACAAGGGAGGGCGTTTATAAACAAATGCCGATCTCAGAGT
ATTTCTACCCCAAACGTGTTCCATTCACACAGGGACCAGCGTCAACCTCCACTCCGGTAA
AAACATCGTTTGTGAAAGTTAACGACGGTAAGGAAGATCAAGATTGTGTTTGTCTCACTG
TGGGAAGGGAGTTGTTCTACTTCATGTACAAATCAATTAAAGATAGATGCGTGGAGAAAT
CTAAAGTAACGTGTGTAAGGTGGTTCCCCAACAGTGAGAACACGTTACTATCGGCACATA
TAAGTGGATTCATGTACACGTATGATGTTTCACAGCCTTGCCCCAATGTAGTGCCTCAAT
ATCATTCACATCCGGACAAAGTCGGCGACGGCTATATGATCCACAGCATCAAGGTGAAGA
GTTCGACTTCCAACACCAACGGTAACGGGGTGGGGACGGGTAACCCGCTATGCAGATGGA
CGATGACGACCGATGGGTCAGGGGTTCACAACTTCAGCTTCTCGCCTTGTGGGAGGTTTA
TTGCTATTGTTACCCAGAACGGCTACTTACGAATCCTTGATATAAACACATACGACCTAC
TTGGTTGCATGAAAAGTTACTTTGGTGGTTTGCTCTCTTGTTGTTGGAGCCCTGATGGTA
GATACGTGGTAACAGGTGGAGAGGACGATCTTATTTCGGTGTGGTCGTTCTGTGAGAAGA
ATGTCATTGCGCGCGGTAGAGGTCATAAATCGTGGGTGAATGACGTCTCGTTTGACCCCT
TCTGTTGTTCCATACCTTCCGATGCCGACATGAAAAGTTTCTACGGGATACCGAGCCTTA
TCCCTATCAGCGCGGTTAAACGGATGCGCACGTACAGTAATATATCAAAGTTTTCAAGGT
TAAGCATCGGGTTGGACAGCGGGGCGCCAGCCGTGTGCTACAGGTTTGGCTCCGTTGGCC
AGGATTCCCAGTTGTGTATTTGGGAGTTAGATGAAACAACTTTGTGTTTTTTTAACAAAA
CCGTGGATTGCGGGGAAAACTCTTTAACGCCATCGAGCGATTCGTTCCACGCAAACAGCG
AACCGTTAACTGAAAGTTTAACCAACTTACCGGAAATTAACGGGGCGTATGGAGTGGGGC
ATAACGGGGGAAGCACCCAACACGAGAACTATTTACCCAAAGAAGTGACGACGTCATCGC
GGTCCAACAGCACCCCACACTCGATAAACTCAGCCAAGATCAAGCGCTCTCTAAAACATG
ACTCGGAACAACAAATAACAAGCGGAAAGTTTTTAACACTGGGTCCGCACGACCGTAAGA
AAGCAAACAAGGAACATAAGCGGAACCTCAGCCTCCCACACTTCGGGTTCAAATCCTCCT
CGAGCCCAAGCAACCAGGGGCCACAAAAATATGGGTTCCAGCACAGGAAACATCAGCCAA
CCAAGACAATTGTATTCGGTACGCCACGGTGCCCGAAAATGGCCGACACTGCGATATTAG
AACCTTTGGTTTGTAAGAAAATCTCCCAAGGCCAAATAACTTGCATAGACTTCATGTGGG
ACAGCGTGGTAACCACGTGTCAGGACGGGTTCATACAACTGTGGAAACGACCAAATAGCA
TCCAGTCCCCACTAAGTGAAGGTTCCAAACCAAGTGGTACGGTTGTATAAACAATCATTC
AGATTATTCTTCAAACAACAAGTCTTGCTCCAATGTGCCTTTACCATGTACAGTGATTGT
GCAATCCTGGTCCATAGAAACAAAGATAGGAATTGTTGTTTCCCCAACACATAATAATTG
TCATTATGATGAATCTCCCCATGTTGTATTGCATGTGAAAAGTTTCCAATAGTTTTAGCG
CAAGCTTTGTTTTAAAATCGTGGAAAAACCAGTCAACAAATTAATTGTTCCACACTGTTA
TGATTTACGTTCGCTGCTGGTGTAATGTTTAATTTATTCTACCAGCCAGCACTGGCTGAT
ATTTTTGTCAAGACGTAATTTATATTAACACGAAAATGATGAAATTTTTATGCTTCATCA
TGGTATCGTGTATGATGTTTATGCGTGCACTTGCGATTAATACATATGAATAATG
>KH.C9.38.v4.A.SL2-2
GGGATTCTATTAGCACCAGATGCTGTAGCAGGTCTGACATAATGTTTATTGTTTAATCCA
AGCAGCTTACAGAAGCCAAGGACAATCACTCCACTAATTCCCCTGGGCCTATGGGAGACG
CCCCTAACAAGAGACCCTTAGAAGATGGTGAAGAACCTGGCCCAAAGAAACTAGCTACTC
CTCAGACGTCTGCTGCAAACAAGATATAATGTCAGATACGATCAGATTGCCAGATGATCT
TGTGGGATTAATTATTGGTAGGGGAGGGGAAAACATAATGCGAATGCAACGTGAAACTGG
ATGTAGGATTCAAATCACGCAAAGTATTCCGGGCACCAAAGAAAGACCATGCACACTGTC
GGGCACTCAAGAACAAATAGAAGTGTGCAGAAATATGTTGAATGAAATAATCTCCCGTTC
ACAAGCGGGCACACTGGGCAGCAACTTTAATCTTTCACAAGGTGGCTTGGGGGGTATGGG
GGACGGAGGAATGGAGAAATCTATCGAGATCGCTGTCCCACCCGACAAGTGTGGTCTTAT
AATTGGAAAAGGTGGAGAAACAATTAAAATGTTGCAGCAAAGTTTGGGGGTTAAGATGTT
GCTGATTCAGGATTCTACTGATAACATCGGTCAGAGCAAACCACTGAGGATAACTGGTCC
ACAACTTAATGTTGATGTATGTGTATGCATTTTAATGGATTTAGTTTCATCATTTCCCTT
TATACAGCCCAATATGTTTGGAGATGATGTGAACAAAACCATCATCCCAGTTCCCAAAGC
TGCCGTTGGAGTAGTGATTGGGAAAGGCGGGGACATGATCAACCAAATCCAAAACGTCAC
TGGAACCAGAGTTCAGTTCAAACCAGAGGATCCTACTTTACCTGAACGTATGTGCAGCGT
GATGGGACCAAAGGAAGGAGTAGATGCTGCTATTAGAAGGATCCATGAGATTATACAGAA
CGTACAAGAACGTGATGGTCATCCTGGTGGAATGGGAGGATTTGGCCAGTGGGAAGGACC
AAACATGGGTCGGGGTGGTAGAGGCATGGGAATGGCATCTGAGGAACACTTGGTGCCTGC
TAATAAAACTGGACTGGTAATTGGAAAAGGTGGAGACACCATTAAACAAATCAACATGCA
GTCTGGTGCACATGCTGAGATACAGAGAAATCCTCCACCTGGTTCAGATCTCAATTACAA
AACTTTCATCATCAAAGGCACTCCTGAACAAATTAAAATGGCGCGCCAGTTGATCCAGGA
GAAAGTTGACGCTGGTCCAGGTGGTTCGAGCAATGGACAGATGCACGGTGGACACATGGG
AGGCCAACCACCTATGAGTAACTTTGGTCCACCACCACACCAGCAGGGAGGGTATGGTGG
TCTCCCACCAGCAGCAGGATATGGACATCCAAGCCATAACCCATTGCAGGGGCCACCTCA
GGCTCCCCAAGCACCACAGTCATACCAGCAACCATGGGGTAATCAATTTCAGCAATGGAA
TTCACCAACTGTGTCCGCTCCACAGCAAAACGGTGCTGATCCAACGAAACCTGTGGCTGA
TTCTAGCAATGCTGCAGCTTGGCAGACGTACCTTCAAATGTATGGAGCACAAGCACAAGC
ATACCAACAACCTGCTGCTGCTGCTGCAGTTTCCGCTGCACCTGCTTCACAACCAGATTA
TTCCAAACAATGGGATGAATACTTGAAACAGAATGCTGCGGCAGTTGCAGAACAACGTCA
ACAACTTACTTTGGCCGCTCCAGCCGCTGCTGCTGCCATTCAACAACAACAGGTAGCTGC
TCCAGCTGCTGCTGCACCGGCTGCCTCTGCTGCTGTTCAACCAGCTACCACTCAGGCGGC
TGACTATTCTGCAGCATGGGCCGAGTATTACAGACAATACTACGCCATGCACGGACAAGC
AGGTTATGCGGCTGCTGCTGCCGCTGCTGGACAAGCCCCAGCCCCAACGTAAACATTTCC
AGTATCACTGATCACCATTGTAAATATCCAAGATCTGATGATATCGTCTACAACTGAAGT
TACATCCCCATAACTTTGTGGTGCGCCCAGCATTGGGCTTTGTACATATTGTGGTGAACT
TTCATTCCTTCAACTCGGCAGGTATCCTGTCAACACTTCGTAAAACTAACTCGCTTAATT
TCTAATTTAAAATGTTAATATTAAGTTACTTGCACCTGTGTTAACCACCTGTTGCCCCAA
CCCTTCTGCGTAATCACACATCGGCAGTTCACATCCAGCTCAAACCGGTTCTCCCAATTA
GAGAATTCAAAAAAATTTAAAAGGCTCTTGCTGGCAGTCTTATATGATCCAGTGCTTCTA
CCTTTGCGTGCGTTTTACAAGTTAGCATCGCCGCCGCGTTTTTATTTTGACCTTCCTTTT
TTATTAACTGACAAA
>KH.L53.1.v3.A.SL1-1
CAGTTTATCTGATATATGTTGATTGCAACCAACTGAATACAAATCAAGTGGTTGAAAGTG
AATATTCAACTTCTGAATACAAACATGGCGTCTGCCCAACTTGATGTGGACCATGAATTA
AAGATTCAATCCACAATCCATGATCTTTATGGCAAGAGGCACGCCCTAAGCAACAACAAT
TCACAACCAAACACAGTGGAAAGTCCCCATCAAAGTATGCCAGTTCGTGACGTTCCTCAT
CCAAAGCCAGTCAACCCACCTCAAGCCGCTCCTATTGTACAATTCAAACCTTCACCGTTC
TACAAACAGATTAGTGAAGTTCTACAACCAAGTTGTATAACGAACAGCAAGAGCAAAATG
GCTCACAGCAAAAACTTCACTTTTCTGTTGACTCACCATCAGCGCGAAGTTCTATGCAAA
GATAGAGTTCAAGTACAAAGTATGATCCGGCAAAGCCCAAAGAACCACACTCAAATTCAG
CTCAGGTTCTGTAAGCTAGAAACATCATGTGAGCAACCTGATGCACTACCACCACATCTA
ACGGTGAAGGTCAACAATGTATCTGTTGTTCTTCCGAATTTCATCCCACCAACAAAAGCT
GGTATGGAACCCCGACGTCCGAATCGTCCACTAAACATCACCAACTTATGTCGACATTCA
TCTAGTGGTCAAAACACGTTAGAAGTTCGCTATTCTTCCAGTGACCATGAGGAATACTGT
GTCACTGTGAATGTGGTGAAACAACTTTTTGCTGAAGACCTTCTACAAAAACTTAAATCA
CAGCCAGTATTAAGTGCAGCCACAACAAGATATCGAATCAAGGAAAAGCTTAAGCGGGAT
TTAGATTCCGATGTTTCAACAACAAACCTCAAACTTTCCCTTCGTTGCCCACTCGGTAAA
ATGAGGATTTTGACTCCAATACGCGGTTGCAAGTGTACGCATATTCAATGTTTTGATGCC
TTGTTGTATATTAGGATGAATGAAAGGAAGCCAACCTGGTCGTGTCCTGTGTGCGACAAA
CTCGCTGAGTTTACATCTCTCGTTATCGATGGCTTGTTCATAGAAATCTTAAACGAATCA
GATTCCGATGAAATTGATTTCACTGATGACGGAAATTGGAACTCGAGTAAAAATGTCACC
GAAACTTTAATAGTTGGGACACCTATTAAACCAATTGCTCTTGACCTGAGTCGCACTGCT
CTGAAAATAAAACCCGCATCCGAGAAGAAGAGATCGGAGCCGGATGTGATCGACCTCACC
TGCGATTCGTCGGATGACGATTCGCCGATTGAAGTTGCTTCGTCCAATCAAAACTCAGGA
TCCGAGAATGTGCTTGATGACATCACAATGTCTGTTTCATCATCGCCGGCTGATGTTGGG
AGTCCCAATGTTGCTCCAAGGTTGCTTGATGTGCCGCTCACTAAGTACACAAGAAAGAGC
CCCTCAACCCACAGGGATTACCACCATACTACCGCCACCCCACCGCGACTCCATTCACCC
TACTACAGGCCGGTGAATTCCCCCAGTTGGGAGTCAAAGTATACCCCCACCATTTCACCC
CGAAGAAATACCCCACCCAATCCCAGGCCCCTAATTCACCACCATTCACCAGTGAACCAA
TTAAATGGTTCGGTTATGACCCCGCCACCTTTACCTTCACCGTCACCCCTAGTTAGTGGG
GCTTCTCCCCCTGTGGCCAGCACCTGGCGAACCAGTTTACCTGGCGAGCGGGGCATGGGG
TTAAACGGTTATAGTACACCCCCTGTTTCATCACTAGTTGGATCATTGAATGACCACTCC
CTAAACATGGGCTTCCCTCCTTTCTCAGCATTCGATATCCTCAATCAACAATACCGACAT
CATCAGTTTCCACTCTTGTTTCCCCCTGGCGTTGGTAGTGGTCTCACTCCATATGATTTA
TTTCCTCCCAGAATTCCTCACACAGCAAATATTCCAGAACGGTCAAGAACTGATTATCGG
GAAGAAGATTATCCTGACATAGTTATTGAATAAGTAGTGAAATTAAGTTTGTGCTTTTTG
CAGTTTTGGTGCATTTGGTTTTATGAAAAGATTAGATTCTTTTCTGAAATAGTCCAATTT
AAATCTCCTTCTTGCAAGACTGCACAATTTTATATTAAATTCTGCCGTAGTCACCGGTGG
TGTTTGTATTTATATTTTTCTTTACTATTCCGTTAAATGCAATGCTAATTTAAAATGTGA
TGCTGTTGTTTTGTGAATTAATGACTTAGTTCATCATTACCGTTCTTCTTTCTTAAACTT
TTATAGCTATTCCTCTTTTGACAACATTGTCAGTTTTTCGTTGAGTACAAACCATTCTAT
TACAACACTGGGGAGCATTGAGGAGCCTATTTCTGACTAACATTTTTAAAATGTTTTATA
ACTTCATTCACAAATAGAAAATTAAGTTTGCTTTTGTAGTAGTCCTTGATGTGAAATACC
TGTTGGTGAGCAATTTGCATTTTATGCTGCCGGTAGTATGGGTTGCATGTTTATTTTTGA
TAGGCCATGTATGGTTTTGTACACATATATTTATTTATGTCTATGGTTTGATTCGCAGCA
AATACTGTATGCTTTGTTGTTTACTGTAGGTCTATAAAAATACAAATATTAAAATCCGC
>KH.L53.21.v1.A.ND1-1
ATGCTCGGTACAGGTGCTTGGATGTTTCTGGAAGCTTTCACATTAGCGATGATGACATCT
CATAAAGCTCTTTACTTCGATTCTGTAAGCAGAAAGAAACTTTACATATTTCGTGTTTTT
CTTGGATGGGGAGCCCCTTTTATGGTTGCCATGGTTACTTTTGCAATCGGGATGTCGACC
GGAAACTACGTGAAGAAAACGGAAGCTCAAATTCGAGGATTTGATGCAAACGAGTTCGAT
CGATGTTGGTTGACAAATAAAGGAGGGGTGTTGCTGGGAGCAGCTGTCATACCACTTGCT
CTTATCTGCGTAGTTAATTTTGCCGTTGCAGTCAAGGTTCTACTTTTCATCCACGAGAAA
AGCAAGGAATCTTTAAAGTTTCTCCCGATGCCAGGTAAGGTAAACCCGACAGATCCAGCA
AAGCTTACCAGGATAGATATGACCCATGTTAAAGCGGCATTAAAAGGATTCATCTTTTTA
TTCCCCGTTCTTGGGCTGCCGTGGATTCTAGGCTTTTTAACAGGCATTGATTCTTATGAA
GCTTCTGTTGCGTTTATGTATTTGAACGTCGTTTTGAATGGACTCCAAGGTGTCTTTCTG
ATGCTGATATATTGCGTAATTGGTAGTGATGTTCGCAAGGCATGGCTGAGGAAAATCAGC
TGTGTGTTAAGAACCGAGGTTGGCAGCTCTACAGAGACGTCGGGCGGCGTCGTAGTTACA
GCGCAAACTAGTTTGCCACGAACTTGAACTTCTTGATTGTAAAAGTTGTATGTGTAAGAA
TATTACAGACAT
>KH.L41.54.v1.B.ND1-1
ATGAGTAAGATCATAATATCATTATATCTTAGTAAAATTAACCAAAGTCTTTTTTTGCGT
TTAGTTGCGAACTCATATGCATCGGCAAACTTTGAGAGCTCAGAAGTTGAAAGATCAACT
TTGTCTCAAAATAATCCCAACTACCACACATTAGACCTGGTAAAAGATGAGAATAATGGA
CGAGATAGAAAAGGTTCAACTCAAACTGAAGTAATTGTATGTGAGGGTGAACAAACTGTT
ATCAAAGTTGTGAAAGCAAAACCGACCCAAGGACACAGCCATGGACACGCAGATATACCC
TCTCATTCTTCAGTTAGAGCTATCATACTTCTATTTGCATTATCAGCACATGCATTATTT
GAAGGTTTAGCTATTGGGTTACAAACATCTACAAATGCATTGAGGACCCTGGTTGTGGCT
GTGCTTATTCATAAGATGGCTCTTGCATTCAGTTATGGTATCAGTCTCATATCAGACAAA
GCAAACTTAAAGAGCGTTCTCACAGCTTTAACAATATTTTCAATCATGGCACCTATTGGC
ATTGGGGTTGGGGCCGCCTTGACATCTGCAAAGGAAGGTGACGATGTCATTGAAAAGATC
ATTGCTATTACACAGGCTTTTGCGTCCGGGACGTTTGTTTACGTCATATTCATAGAAATC
ATACCTCACGAGTTCACTGGGGAGTCGTCGGATCGTAGAATGTCGAAAGTTACATGTATG
ATGGCTGGCTTCGCGGTGATGGCAAGTTTACAAGCATTACCACATGAAGAATAAAATTTA
AGACACCCAATCAGCGCAGATCGGCGATTGAATCAGAAAAACTGAAGCTTCCGTTGAAAC
TACAGCGTTTTTCACAAGTTCGCGCCAAATGTAAAATACCTTTTCAAGTCAACACATTTG
CACCTCATTTTTCGAACTTTCGTCAAAGTGAAAATAGCCGTAAGATGCGTGTCGTGATGT
CACTTGTTGTAAAACTACTGTACGCTGAATAAAC
>KH.C9.811.v1.A.ND1-1
CTTTTGTATTATGAATTCTGAAAAGATAGAACAAGTTCTTTTTAGAGATCAAATTATTTC
AAGCGCTATTGCCCCTAAAGGTTCAGACGCAGCTACTAATATTAGAGGAACTGCTTTACC
TTCTAGGAAAGCAAAGAAAGTCGTCCCGTCCAAGTTTGAAAGCAGACTTGCAGATGCTGC
TTTACGACAAGCAGCAGAAGGGGGATACCTTATATCACCTTCGAGGTCATTTCTCTTGGA
AAGATGCCAAACAGCGAAAACTCCAAATCAATCTTTACGAGATATTGAATACATTCATTT
GTCTCACTTTCATATCCGAACCCTTGGTCATATCCAGTCATGCCGACATTTGAGGGTCTG
TATATTGAACAACAACTACCTTACAAGGTTCAATGCTTTGGAAAATTGTCCACATTTGGT
TCGTCTTGATCTTCATAGCAACCAGATTACAAAACTACCTGATGAAGGATTTTGGAGAGA
AATGAAAAGTTTGCAAATATTAAACCTGCATGATAATGGTATTGGGAAGCTGGATGATAT
ACAATCACTATGTGTGTGTGTTAACCTTGTTGCATTGACATTGTACGACACGCCACTCAG
TCTAAAAACAAACTACAGGCATCACACAGTGAACAGCATTTGGTCATTGAAGGCGCTTGA
CCATCATGTGATAGGAGATGATGAGATCATAGAAGATGCTTTGTTCTCCAAACGTTTCAT
GACCATGAACCCCAGACTTTGGGTCGACTTATGCCCCAAGCAAACTGAGCCATTAGACGA
AAGAACCATTGAATCTGAAATGAAAGTTGTCAAAAAAATTCTGTTTGATGTCAATAGGAT
ATTGGTCCATGGTTCCCCTGTTGTTGTAATTCAACGCTGGGTTCGAGGCCACATCTGCAG
GAAAGCACTCAACATAAGCTATGATCAAGTCCAAGAACGCCTTCGAAAACTTAATTTTGT
GGTGCAGGAGACACCTAGTGGTAGCCAGGTGGATGAAGTAAATCTTGATTACGACACTTA
TCTCAAGAACCGAAGACCAGGTTCAAAGACCCCAAGTGCAGCCACCACTTTAAGGAATGA
AACTCCTATGACTAAACAACAAAACAAAGAAAATCAGGATGAAAAAGATGATTTTTCCCT
AAAACTGTTGCCTTCTTCACTGCATATCAACCTAAACAAACTTGAACAAAATGCTATGCG
TTCTTTCGACAACACAGGGGAGGATAATGTTACAATACACATCCATAAAGAAAGTATATT
GCCAACAAAGTCGCTCTTTTCAAAACCATTGACGGTAACTTTTGTTGAAAATGAAGAGAA
AGAAGCCACTGAAAAACCCGCCAAGCAACTCGCTGCCCCTGTTTCCACGCCAACGAGTGC
TCCATATAAAGTTGGGAGGCGTGACACAGTTACGGTCCAACAGATGTTGGGACCATCCTC
CAACCTTGTTCACCCTATGTTGAAGGAAACGCACCCCACACTTGGTACTCTAGTGGAAAA
CAGGGACATGAGACACACGAGTATGGACCCTGATGTTACAAACCATGAATGGAGGGTTCA
TGATAAAGCATTCAAAGTGGCCGGCGGAAAACCTGTGTATTCAGAGCTTGAACCAACTCA
GGATCACTTAATGATGAACAGAGAAGCAGGTAGAGATGTGAGGGAAGCTGTAGATTATTG
GCATGAACAAGAATTCACCAAACCCACTGTTAAAGTCAAGAAACCAAAACCTGTACAAAG
GTTGGTTGATCATGTGAGTCTCGCCACTTTAGCTGCAGTGTCGAACGCATACAGAGATCG
TGACAAGAGCGACCATCTTGCGTTAAAAGTTGAACGTGTTATGCGGGTACAACAGGAAAA
AATGCAAGCCCGAAATATAGTAGCAGCATTCAAAGAAGAAAAAAGAAGCAATGCCTTACA
TCAACGCCAAACTGATAGGATAAAAATTGCGGAAGGTTTGCAACAGAATGACCTTCACAA
ACAATCGTACATAGAATATGCACAAGAACGAAAGGAGAGAGCTCTGCAGAGACACCGTGC
AGTTCATTCGCAACTCATGTTTGCTTCTGACTTTGGAAACCAACACACGTCTGTTAGTAA
TGCATTGATCAGACATGATAGACAGGCTGCTGTTGAAGATACTAAAGTAGAAAAGACAGA
TATTGTAAATGGAGTGAAGCTCCAACTGACAGAGCAAGCAGAGTTAGTGAGACGTTACAT
GGAGCATAAACAACTGATGAGACAAATGGCAGGAGCACAAGATAAATCAAAGTTTGACGC
ACAAGCTTTACAAGAAGCCAATGACCGTATATTGGCAGCAAGACAAAGGGTGGCGGGCAT
CAAAGCAAGGAAAGCTGCCGTGCAAGCATATCAGCATAGTCTTCCTACTACTTCGAACCC
AGGAACATGGCCATTAATTCTCTCCCATAATCTTGATGTTAATCCTTCATCTGTACAAGA
TTCTCTACCAGAAATAAAAGACATGAAACGAGGCCCCATGCCAACCCCAAGGACAGCTGT
TGAAACTGACCGCAACAACTCGCATGCGGATGAAAATAACATAGAATTTCCACCAGTTGC
TCATTTCAACAGTAATCACTTGGTGCCACAAAATTCAAGTTTGCATCAAGAACTTAGCCT
ACAAAGCTAGAGTTCAGTCTTAGATCGAATTGCTTTGTTGATTGCACTTATTTTTTTGGT
CTTACTTTTGCTTGGTTGTGTTATAAGTTACCACTGCTATTTAGTAACTGATGCTTGCCG
AAAATACACTGTATACTTTGTTTGAAGATGTGGTAAGGCACGTTTATTTAAAATGAAGTT
AAATACATTTAAACAACAATGAGAAATAAAGAACTGAGAAATGAA
>KH.C9.82.v1.A.SL2-1
ATTAAGAAGCACCAGTAGTAACTTATAAAAGCAAGAGCCATTCCAGATCAGATATACAAT
TTTTTCCATATTTTCTACTCAATAAAGCTGATTCTATCTGTTTCAAAATCGAAGTATATT
AAGTGTTTGGTTGGGTTTAGTTGATTCTTTTGATCAACATGGAGTACCCCATCCAGCAAG
TTCCAGAATTACTGCATAATGGTGCAGGGGATGCACCATTGAAACAGGCAATGATAAAGC
AAACAATAATCAAGGCTGAAAAAAACAACGAAAAATCAGTTGAAAACGGAGACTGTTCAG
CTCATGACTGCAAAAATTTAAATGGAAATGTCATCGAAAAGACGGCAGACAAAAACGAAA
TAAAGAAACAAAGTTCTGAGGTTTTGGACCAAACATCAAGAATGTGTGAGAATGATTCTT
CATCAGATGACAAAAGTTATGAAGGGAATGTCACTTTAACAATGGAACCAGAGCACAGTG
AGGTTCCATTCAAAGCACGGTCTGAGAACGGAGATGCAGGATTGTCGAAAGACGACGACC
TTCATAGACAGTCGGATGTTGATGCGGATGACAGCGACATTGAAGAGGACATGTCGAAAG
AGTTTAAAACCGCATACAAGAAGTCCCATCAGCCAAGTGTGTTAGAGTGGACAGACACTC
AACATCATGATAATACAATTCATAGACTCGATGTATTCAGGAAAAGCAAGCATTTCTGTG
ATCTTGTGTTACAGGTTGGTGGAAAGGAAATATACTGTCATCGTGTGGTAGTAGGAGGTG
CAGCTCGCTCAATCTTCGACGAGCTTTCCCGTGGTGAGCAGGAGGTTGGAAACTTGTCAA
GAATTCCGCTGGATGGTAGAAATGGTCTTCTTGCTGACGCTGTTGAGATTTTAATTGATT
ACATTTACACTGCCAAGTTGGTTATACCATCAGAGCTTTTAACTGCTGTCTACAAGGCAT
GTCTTCAGCTTGGTGTAGAACGAGTCACGCCATTATGTAGAAGATATATTATAGCAGATC
TTGAACCAGAACACTGTGTTCCTATGAGAAGACTTGCATCCAGTGTTGATGATATGGAAT
TGAAACAATATATTGATAATTACATTGAGGAAAACTTTGAAGCAGTTGCCGCTTCCAATG
AACTGTTGAACCTGCCAAGAATTAAGATTGAAATTGTAATGAACCACGGAAATGGAGTTA
TAAGCATGTTGCTTACCAACCTTAGAGAAGGATCAATCGGTCACACTGCCCTTGCATGGG
TGCGATACATAATCGAACAGAGGGGTGGGCGTTATTTTGAGGATCTTACAGAACAGGTTC
AACGGATTCCACTGGATGAAATCAATAACACCCCTTCATCTGCCAGCGGCTTCCACGGCA
ATAATTATAATCGAAAACTATCGCATGATGAACCAAGGGATTACGTTTACGGCAAAACCA
ATGGAGCCCAGCAGAAAATCCGACTCTCTCGTTCGTCATCCATCGATTCCATATCTTCCA
GTGATTCCGATGACAGCAACTCACGTGCATTGTGTTGTATGGACGGCGAGTGGTCAGTTA
TTGCTACAACTCCAGCACAGGGTTCAGACCACGTGATTTCTCTCTGTTCAGTGGGTGGGG
TCCTGTGCACGCTCTCCATTCGTCTCCCGAACAACGGCCTTTTAAATGGAAACGAGACAA
ATGGATTCGCAACGAACGCAACATCGTCTGTAAGTTCAGCTTCTACCACCACCTCATGCT
CGTCGTCGGTGGCTTCTGTGAGTCCTCTTGGTCAGCTGGCTGTGGCTCGTTGTGCTGCAG
GTGTCGCACAACTGCAAGGAAAGCTAATAGTTGCCGGTGGCTTTAACCAATCAGAATGCT
TGGACACGGTTGAATGCTTCGATTCTTCAGCAAATCGGTGGAGTCCGATGTCTCGAATGA
GCGAAAAGCGAGCTCGTTTTGCTGTCGCTGTTCTGCGCGGGCACTTGTACGCCGTTGGCG
GATCTTCTGGATCACATGACCACGTCACGGTCGAGAAATTCGATCCCACAACGGAGCAGT
GGTGTCACGTACAGTCGCTGAAATCGCGGTGTTCTGAGGCCTCGGTTGCCGTGTTGAACA
ACCTACTGTACTGCGTGGGCGGAGTGCAAAAAAGCACAGGTGTTGTTGCAATCAAAACTT
GCCAAGTGTACGATCCTTCCGCGGACGAATGGAGTTACAAAGCGCAGATGCACACTGGCC
GAAGTTCACTTGGCGTGGCAGCTCTTGGTTCTCACCTGTTTGCGGTTGGTGGTAGCGACG
GTTGGACTTGTCTCAATACAGCGGAGAAATACGACCCTGTGGCTGATCGTTGGACCTTCA
CCGCCGCGTTGAACGTTCAACGTCGTGGCCTCGGCATGGCAGAACATAACGGTGCTTTAT
ATTCTGTTGGAGGTTTTGACGGTACATCATTCTTGTCATCGGTGGAGCGTTACAATCCTG
AGGAAGCAGATGTTTGGGTGATACTTCCATCGCCGCTAGGTGTCCCTAGAAACAACGCTG
GTCTGGCATCGTTGCATGGTACATTGTACATCGTTGGTGGTTTCTCTGGTCGTCACTTCT
TGTCAACGGTCGAGGCATTAGATGACGTTAACGGTGACTGGACAGCCCATGATATACAGT
CACTTGCCACAACCGAATCTGAAAGCGATTAGAAGTTCAGATTGTCCGGTATTCCCCTTC
CCAGACTGTCCAGTTGCATAAATTGTACAGCAGCACCGAAACAGTCCGGCAACACCCAAT
TCAAAACCAGGAACTTCTAGTTAAATTTTCACTTCCAAAAATTTCTTCACTGTGTTCTAA
ATTCTCCTAGCCCATGTTTTAAACTCTGCAATTCACTTCATCGTCACAGATCCTCTAGTT
TGACTTGTTTGTTGAGCTTGTACGTCAGCCTTGTGCTGTATTAGGTTTAGGTTATTCCGT
AAAACTTCGTTCGATGCTTCACTTTGCTTTGTTTGACAGAGCGCATCGCGTGCTCCAGAC
ACACGGCGCTAATTTTCTGTATGATGTTCCTCACTGAACGCTATCGACCCTAATGCGACT
GCAGAAACCTTTCGTTGCAAGGTGCCAAATCTGTTTTGAGCTTCGAAAATGACAACTCTT
CCGTTCACTGTGACTTACAAACAGTTTCCGTGAGAACCGGTTACGAGTTCTTGGTAACTC
TACCCTATTAGTTAGTTACCCGCTTCCCCATTCGTGCATAGCAGCCCCGATCTAATTTAA
CGCGAACTTATGCGCCGTATTTCTGTTTTACCTCTCCCTCGGTTCTAATTATTGTCTTTT
GGTAACTGTTAGAGTATTTCTGTTTAAAAATGTTTCAGTGCGATAGATTTACAATTATTT
TGTCTGTTATTACCCTTACCCTACTATCGGCAAATGGAAAAAATCGGTTGGTATCTCACA
AGACTATGTAAATACGAAGAAGCAACTTTTTCAACCGATGCTTAAAACGGTTAGCCATAT
TATGACCATTTTTGATCAAAACATTATTTGTCGGTGTTTCATTTGTAAAGCAAAAATACA
ATTGGAGTATTCTGCAA
>KH.C14.306.v2.A.SL1-2
ATATGGTGTTGCCAGAGTCGTAATATGTTTGTTCCTGCTGTGAAGCTGATTAGCATTGAA
GCTGAAGCAATTTAAGGGTGACTACAAACACTGATAGTTTAGCATTAAAAACAACTACTG
TTTACAGAATGACAGATGACAATGAGTATAAACTGCCCTTACGACACTGGCTTGTCAAAA
AGATTGAGGAAAGTGCATTTGACGGGCTAGAGTGGGTGAACAGGGAAGAAAAAACGTTCA
AGATACCATGGACCCAAAAGAAATACCCAAACTGGGAAAAGCATTGCGAAATATTCAAAG
CGTGGGCAAAACACAGAGGCAGCACGAATCTAGGAGATCCTTTTGACTTTAAAAAGCTGA
AAGGTAATTTTCGTTGCGCTTTGAACAAATCTGATGATTTTGAAGAAATAAAGGAAAGAA
ATGTGTCGGATCAACAGACTGGGAATTATAAAATATACCGATTACTTGATAAATCAGAAG
TTACAGAAAAAAGAGCACAAAGAAAGCGCTCAACTGCTGGATCGTCTGGAAGTAATAAAC
CACCTGCTAAGCAACACAAAAGAAGTTATACACCCGATACATCAGGGTGGCCTGGTGGAA
GTAGCGTTTCTGTAAAATCTGAGTACAAACAAGAATTGGAGCAAAAAATAAATTCTGATA
TTGAGCAGCAATTAAGCAATTCCATGTCATCTTCACAAATGGATCATGCTGACCAGTATG
AAAGTGGAAGCATCTTTAGTGAAAGCATCAATCAATTCCACCAAACAATATCCATGCCAA
GTGAAAGCTGCTCCACAAATTTAACATTGTTAAATAACTTTCCAACAAACAGAAGCGTAA
TACAACAGAATGTTAGTGAACAGATAAGTTTCCAGAATTTCAGTAACATCCTTTCACCAG
AACACGTCATACTGGCCAGCCCTGAAGCAGCACCTGTTGATCAATTGTATGAGCAGCCAC
CATCTTTTATTAGAAGTGTCCATCCAGCAGAAGAAATAGCCCAATCATTACCAACATTTG
AAACTTTCCTGCAAGGATTTAACTTATCTCGTAATGATGTTTTGCAAAACACTTAGATCC
AATTTGTTACGTGTATTTGTGTCACTAACATGCTTTCTCTACTTAATTTGACTCTGTTTT
TATTTTATGTTTCACTTTCATGTAATGAAGATAATGTTGTTATTTTTAGTAATGAGTTTT
TATTTTAAGTGATGTTTTACTGACTATGTGGATTCACAATAAACTTTATGCGGAATTTTC
>KH.C14.387.v1.A.SL1-1
GATTTGTCGTTTTAAACCAGCATAGCGTTTGTATATGTTTAAGTAATGATAACCAAAAGA
TGACGTCAAGTTATAAACATTTTGTGGCTGGTGTGGCAGGCGGTACAACAGCTACTTGCG
TTTTACATCCATTGGATCTTATCAAGATACGATTTTCAGTCAGTGATGGTTTGCCAACCA
GACCACAGTACAACAGTATGTGGGACTTAACTAAGAAGGTTTGGAGAACAAATGGCGTAC
GTGGTTTATACACTGGTGTCACCCCTAATATAATTGGGGCAGGGATGAGTTGGGGGCTTT
ACTTTTTCTTCTACAACACCATCAAGTCATATCTAAACAATGGGGAGGGATCAAAAGCTC
TCACAATCCCACAGTATATTGGATGTGGGCTGGTATCAGGATCTGCAACCTTAGCCGTAA
CAAATCCGATATGGATTGCAAAAACTCGTCTCTGCTTACAATATGAAACACAACAGAAAC
AGTACAGAGGGATGACGCATGCTATACTTGATCTGCACAAACAAAGTGGGGTCAGAGGAT
TGTACAAGGGATTTGTGCCAGGTTTGTTTGGCACGAGCCATGGAGCGATTCAGTTCCTTG
TTTATGAAAAGTTGAAGATTTGGAACGCAAGAAGAAAAGGGAAGGATATTCAGGATAAAA
TGGATACATTTGATGTGCTAGCCATGTCCGCCACCTCTAAGCTTGTTGCTGCGACGTCAA
CTTATCCTTACCAAGTAGTGAGGTCAAGACTGCAGGACCAGAACCGTGTTTATAGTGGAG
TTATGGATGTCGTTAGAACAACTTTCAAGAATGAAACTTGGAGAGGTTTTTACAAAGGGC
TGACTGCAAACCTTTTAAGGGTAACTCCTGCCTGTTGTATCACGTTTTACACTTATGAGA
TGATGGTGTATTATCTACCTTGATAATACAGGGTGTTCGGAAAGTCACTGTGCACTTACA
TATTTATTAACAAACGTTTTTCAGTATAGAATCCAGAAGTAAATATGAACGATAAATCGA
TAATTATAAATGGTGTTATAAGTGACCCCCGTTAGCAACAATACAGGCTTGGACCTTCTT
ATTTTGTTTCTAAACACCTTAATCAGTAAATATTAACTATAAGCGTGCAGTGACTTTCCA
AACACCCTGTGTATGCTGTATTGTTATCCTAAATCGTAAGGCTGGTAAATCATGCCTAAA
ACAGCAATTTCCATGGTAAAGTAGGGGAAGATGGGACATTTACTCATTCTATTTTCTCGT
CCCATTTGGTAGTAAACAAAGAAAATTCCAAGAATTATAAAATCTTATCCTCACGACTCC
CATAGACCGTTTTTAATTGTTTAAAACACGATTAGGATGTTTGGATATTATGTGCTAAAT
GTATTCCATCTTCCCCCCACCTTACTATATCTACCTTATACATATAAGCACACACTGTGT
CGGTGTTTTACTTCAGCGTAGTTTGATTCTTATGCAATAATTATAAAAGCAAAAACAATC
TGCGTATAGAAAGACATTTAATCATTAAGCAACGTGCTATGTTATGTTTACTAAACATTG
TTTAGCTCAAATGAATATTAATAGCCTATTGTAACCGGAATGATAATATTCCTTAAATTT
ATAATATAGATAATACATGATTTATGTTTGTAATTGCTGCAATTTTGAATTTATTGTTCA
TATGTGACGTTTACATTTGTTGAGTTCCAGCTCCTTTTTGAGCATTATCAAAGAATGACA
CTCGTCTAAATTTGCATGGCTGGATAACAGTTGTTATAACACAGGTGTTCTGTGGTATAC
AGCTCGTGCCTGCTTACGAGTTACCACGTATGTAACTTTGTGGTTGTTTTTTTTTGAATT
GTGAAAATTTTGACAACTAATTTGTATTTGTTGGTTTGCAATGTAAGCACTATAACAATC
TTTTTTAAACAGTATTATTGGCCAGTAGCAAAACTAACACGAAAATCATTTAAAAA
>KH.C2.826.v1.A.SL1-1
GTTTAGCAACGGTAAATGAAATACGTGGCATAAGGCGCCCATTTTTTGTGTAAATTGTCT
GTGTTATACCTGTTTATTGTCATCGTCAAAAGTTGAGTAAAATTGGATTTTGCTGGGAAA
AAAGGAATAATCATGGAACAGAGAAAATCAACAGAAACAAAGGATGTTAACGACAACAAC
GAAATTCCTGTAAATGATCGCAGCAATAGTGCAAAGCGTGAACATTCGCATGGTACGACA
ACCACAGATAAAAGCTTATCTGGAAATCCGACTCCATCGCAAAATATTCAAAAAGGAAAT
GCGTCACATGCAAGTGAAGCAGCAGAAGTAGCTTACTCACCAAGTCGCTCTCCGCCAAGT
AAAAAAACTACCAGCATGGTTGAGTCTGCAGAGGCGAACATTGCAGCAACAAACATGGCT
CTTGCTCACGAGATTGCTCTCAGTGATTTCAAACTTCCAGATCCAAATGAAGAGCAAAAG
GCTGAACAGCAACCAACTACTCCTGAAGGTAAAATCTATAAAGTGATTCAAGAAACGATG
CACCGAGCTTTTTGGGATAGTGTAAAGAATGATATGGAGCTTGAACCACCAGTGTTTGAT
CACATCTTTGTATTGATAAAGGAAATAAAAGAAATCCTTCTTTCACTGCTTCCAGCTAAC
CGCATCACATCATTACATACAAAGATAAATGAAGGGTTGGATTTGGATTTGCTGCGGCAA
CAAGCAGATCACGATAGTTTGGATGTGTGGAAACTATCATCATTCGTCATTGATTTAATG
GCATCCATATGCGCTCCTGCTCGTGATGAGGAAGTCAACAACCTTCGATCTATTAAGGAT
GTGGTGGATCTTTTTAAGGGAATCTACAGAGTGTTGAACTTGTTGAAGAGAGACATGGCA
AACTTCGCTATCACATCCATTAGACCTCACGTGCAACAACAACATGTCGAATACGAAAGA
ACTAAGTTCGCACAAATTTTAGCCGGTTTACCCAATGGATTGGAAAACACAGAGAATTGG
TTGAATGAGGCGCGCAAGGAAATCCAAATGGAACAAAAAGAAAGTGCGTCGGCATCCACA
CCAAGCACCCCTATAAGTCCTCTCGCTCTGTTGAAGAAGTCTTACTTCAAACTACTTGAC
TGGAATCATAAAACGAGGCCGTTTCCAGAGACTGTGTTCATGGATGAACATCGCTTCATG
ATCATCCAATCCGAGTTTAAACGGATCCTCCTGATCTCCTCCATCCTTCTTACATCACTC
ACAAACTTCGGAGCAGCTCTCTCCTCCCAGCAAGTGTTCACGAGTAAATTAAAAGAAGAT
CTTCTCGTTCTTATTACACCAGATCAGATTTCAGAAGACCACCTACCTGAACTCCTAAGC
AGCATATTCGAGCACGTGTGGGACTCTGTATCTAAGTTCGTGGAAGGAAAATCAACTGCC
TTGGTAGCGTGTACTGCTCCAATCAACAAGGAAAATCTAAAAACAAAAATTGAAAACTTG
TCAAAACTTCGAGAAAATCCAGTTTACAGCATACTTGAGAAACGGGGTCGTGGATATCTT
CACACTGTGGCTGAACACCTTGCAAAGAACAAGAGTAACAGTGGACCGCACGAAATACCG
GTTCCCGCCGGATTTCAGATGTTTCAAGGGGAAATTTTGTCGCTGGCAATTAGTTACGCA
AAGTTAGTAAATCTAAACCAGCTTGTGTACGGGCCTTTCTATGTACCACTGCTCAAGAAG
GTTCTAGACATCAAAGAAAAAGCGAACACAAACGAAAATACAAAATCGGATACCCCTAAA
ACTGAACCTTCTGAAGCTGCCACGCCAACGCAAACAGCGGGTAGTGGCCAAGCATCAACT
ACGTCATAACCACCTCATTATTACGTGCCCTTTCAGTGTTGCCGAACGCTTGATGACATC
ATATTGCTGGATTTAAAACAATCATATTTGCGACGTACCATGTCGTTTTATTATCGCGTT
TTAGCGATTTTCATTTTGACACTTTTTACATGGAAACACTGCGGTGACGTCATCTTTTAC
GAAGAATCTTTTATTCGCGCAAAGGTTTATTTTTTTACTCGGTTTTCTTTTTGGACAGCC
AACAGTTGAGTGTTGCACTACCTTTTGTGCCCAAGCTAGTTTGGTTTGCACAAATATTGC
GTTTTCCTGTTTTTTTTCCCTGGCCTTATTTGCTCGTCACTATTGTAATGAAATATTGTA
ACATGTAAATTGTTATGTGGATTTTAATACAAGCATCGTAGCTGTG
>KH.C11.157.v1.A.SL1-1
AATTGGTTGCAACGTTTTAAATAAAACACTTGACTGTGACTGAACAATCATTATTATTGA
CAGCATAGCACGCCATTATGACGCGACAGAGGTGTTATTTATTTCTTTATTTATATTTGA
ATCTTGGCGGTTATTTCATGTCAATTGAAGCAATATCCACAGCGGCTTTGTTATATCTTA
TACAACGACACCAAACCTTAACTTACCAACACCGAGCCAACCAACGATCCACACCAAGGC
CACAATGGTCGACATGGGAACAATGGACGTTATGCTCAAGTTCTACAACCGCAGGGGTGC
GGGTTCGAAGCCGGGGATGCACTCTTGCCAGCTGTGACAGATTACCCGGGATGAACTTTG
AAACACAGACTTGCAACATGAGTAACCGGCCACGCGCGCAGCGTAAGACGGAGTACATGG
ACATGTGCACTAACGACGGCATGATGAACACCACCCTGTCGTGCAGATTGTACATGGAAA
ATCCCGAGATGGCGCAAACTATTTACCAAAGCTCAGGATGCGTGTTTGAGATGGCGGACG
CGTCAAGGAATCCAAGCGAGCGATCCAACATCGTGTTTGGTCGCAACCCGGTCACTAGCA
GCGGGGAAATAAGTTTAAGCCAGCCCCACCAGGATGGAATGACCACATCCAACCTAGAGA
CTGGGAGATTCAATCAGGGAACCGGGCAGATAGTTGGAACACAAAGAAGCGCCCCTGATA
TCAACCAAAGTACACAATCCACAATTCTGTCGTCCTTTGCTATAGCGAGATACTGTTCAG
ATATCTGCAGTGGATCTCTGGTCCCGGCCACAGGAGTGGCAGCCCTCGGCTTCAGTTCTG
CAAGAACAGTGGCGGACGTGTTGTTCATACTTTCAACGAATCCACTTTTAAAGGGAAATG
CTGTCTTGTTGCAAATGAGATACAACGCATGTACGCAAGAATGCGCGACACTTGGCACTC
GGTACGGGACTACCGGGTTAATACTTGCGCAGCAACGACAGCCCAACGTTGCGGGTTTGC
GTGTTACGTTTAACATTGGTGAGGGCACGGGGCTTGGCAGGAAAAAACGAGATGCAGAGT
GGGAGCAAAGAGCAAGAAGCAAGAGGAATGAGAGAAGCGAGACTAAGGAGCAAAAATCCC
GAGTTAAAAGACAATCCTCATCAAGGTATTGGACCCCATGTTATGAACAGAGACGAACAA
CCAGCGATCCCCGTGTGTTGAGGTTGGATGGTACGCTTGGGGAATTATTCTTCTTCGAGA
ACAACCAACAGAAATTCATTCATACCTTGTGCCTTGGGAGGTCCCTTGGTAGGCGGGGTC
TTTATTCTGCTGCTGAGTTGGTGACTCATGATATTACACAACAACCAGCCATTTGTAGGC
AAGGCTATTTGCAAAGATTTGGTCTCATGATATTTCCTGACGTGAACGGGACATTCTCAT
TTCGTAGCGGCGAATCGTTTACCGTTCGATTGGAACCTTTCTTACTCGAATCCCACTGCG
CGCTATCTGTGCCGCGGGTAGGGTGAATCCTTGGTTTTAATTGATTCATAGTGTGTATGT
TGTAACAATTGTGTTTAGAGATGAACAATCGTATTCGCGCAATTAAAATATAAATGGAT
>KH.C5.54.v3.A.ND3-1
CGCCTGCCCGCATTATCACAGCGGGTGCAAAGAGAAAGCAATATTCCCAGCACCGTTGAG
TTATGCGGAAATTTTGAACCCAACTTCCGCGTTTGAGCTGCACGCGGCCATTTCTCTTCA
ATGGCCGTTTGCTTGTTTCCCGGAATTCGAAATAAGTTTTGCCGCAAGTTGATACTCAGT
TCCATTATTATACATGCATTATCATTACTTATCCACGGTGCCGGTTATTTTTACCATACT
ACAGTTATGCGTGGTTCGTATATAAACACATAAGTTAAATACTGTATGTTGGTCTATAGA
TTGCGATATTTTTACTTGACATTTCTAAGTTAGCAACGGTGGGCGTCATGAATTCTTAAC
CGCCGTTTTACGAGATAAGCTAGTCAATCTATTGGACGAGCGATGTTTGAATCATAGCGT
CGGCGTTAACTACGCAACAGTGTGTTCAGTGACGTAACAACTGGGTCATTCTTGTGTGTC
GAAGGCGAGGTCTATCTGTGGTCTCATGTTTGCGTGTTCCCATCCCGTTATATTCGTCGT
CGAATGTTAATGATTCACTTTTCGTTCCTTGTTTGCCGGTACCCACTTTTCAAAAGCGCG
GATCGCCGCTTTTGCGTTCATTTTCCCAATAAGCGGATTAAGTAAAACTGTCGTGTGTGT
AACGTGAACGCTTGAATATGTAACTCCCAAGTGAATTCTAATCGCGACAGTTTCCGGGTA
GAAATTGTTAACTTTCTCCCGCCAGCCCGCAGGTAAATCTTTCAGCTTGTCGCGCTGCGC
CACCTGGCGGAAATGCCAGAAGCTGTGGGCTTTGCCTAAAGGTTGACGAGAATCAGACGC
CAAAAACTCAAATAAACCTCACATTTTGAGCCATCAGCGGAAAACAAAGCACTCCTAAAT
AACACTGTCACTGAATTTGTGAGACAATTTTATCTTCAATATTTTTACATTCACAGCGAA
GACAATCGGGTTCTGTTATGGGACGTCCGACAAGCAAAGGCAGTGTTGCACAACCTCGAT
CAACACAACGGGGACACCACGGCAAGCTCAGCTGCAGTCGGCACAGCTCACACTGGAAGT
GTGAACAGCATTCTATTCAGTGAGGATGGTCGGTATCTACTCACATTTGCTACCGACCAA
CGACTGCATTTGTGGAATACTGATACCGGCAAAAATACGTTAGTGAACTACGGTCGAATT
GACAACCCATCAAAACATCGCTACCTCGGTATGACGTTATACAAGGGCGGTGCCACTTCT
TCAATAGCGTTCGTGCCTTCGGGTCGCCAAATTAACATGTTGGATTTCTACACTGGTGCT
CACCTGCGCCGCTTAGCGGGACACTTCAGCGACGTAAGGTGCTGCGAATACAACCCTTAT
CGACAGGAATTGTATTCCGCTGGTCAAACGTCCAACGTTCTGATTTGGAGCCCAGCAGAA
CCTGATTCGGAAGCTACAGTGCCATCTAACGGTCAGAACCTGGCGCCCACCGCATCATCT
TTGCTGTTAGATAACTGGAGTGACAGCGATTGAATAAAGCCTTTCTTACATGGTTGGCTT
AATAAAGTTTGCGGAATTGTGGCCGCAGTTATCCATAGAAGAATGAAATTTTAGTTTTCG
AAGGTGGAAATAGGCAGGGGGGACTCTTTCTGTGCAAACAATTATAGATGTCAAATGTGT
TTGACGCTGTATTTGCATTGCTATACGTGTTCACATATTTCTGTTTTCACTTGCTTGTAT
TGGCGCCCGTTACTGATTGAATTCTCGTGAATATACGAATCTAGTTTCATAGTCCCGAAT
GTCATTTTGTTAATTAAATAGTTTAAATAGATCCGTAGACGTAACATGCTCATATTGTGA
CATAACGTCTACATTCAGGTTTCCTGTTGCTAATAGTAGCTAGTAAGCTGTCTGTTCCTT
GTGAAAGTTTACTCTTGTTTCCCGCTATTTACTATTTCGTCCCGTTGATCATTAACGTAG
GTATATGGTATGTTGTGTAAGAGAGAACAGTAACTTCCGTGACAACGACAGTTTGTTTGC
CACTTTTAAATATTTTGTTATTTTGAATTTCGAGTAA
>KH.C14.306.v3.A.ND2-3
ATTTATTAATGTAGATATGGTGTTGCCAGAGTCGTAATATGTTTGTTCCTGCTGTGAAGC
TGATTAGCATTGAAGCTGAAGCAATTTAAGGGTGACTACAAACACTGATAGTTTAGCATT
AAAAACAACTACTGTTTACAGAATGACAGATGACAATGAGTATAAACTGCCCTTACGACA
CTGGCTTGTCAAAAAGATTGAGGAAAGTGCATTTGACGGGCTAGAGTGGGTGAACAGGGA
AGAAAAAACGTTCAAGATACCATGGACCCAAAAGAAATACCCAAACTGGGAAAAGCATTG
CGAAATATTCAAAGCGTGGGCAAAACACAGAGGCAGCACGAATCTAGGAGATCCTTTTGA
CTTTAAAAAGCTGAAAGGTAATTTTCGTTGCGCTTTGAACAAATCTGATGATTTTGAAGA
AATAAAGGAAAGAAATGTGTCGGATCAACAGACTGGGAATTATAAAATATACCGATTACT
TGATAAATCAGAAGTTACAGAAAAAAGAGCACAAAGAAAGCGCTCAACTGCTGGATCGTC
TGGAAGTAATAAACCACCTGCTAAGCAACACAAAAGAAGTTATACACCCGATACATCAGG
GTGGCCTGGTGGAAGTAGCGTTTCTGTAAAATCTGAGTACAAACAAGAATTGGAGCAAAA
AATAAATTCTGATATTGAGCAGCAATTAAGCAATTCCATGTCATCTTCACAAATGGTACC
AATTTTAATTATAAGGAAACTACATTGTATTCATACTATCTGTTACGTTCAGTATAAATA
CTGTCAACTGTTCAGCCACCAATTTTCAAGCATCATAAAATTTTTAAGCATCAAAAAGTG
CAAAAATTAAGACTACATTTAAATATTTATAAAATTAAGTTTTCGACTGGAATATTTTGT
TGCAAATTATGAAAAAATTTAAATTTCTTCAACCTTCATGTAGAATATTCAACTATAAGC
AGGTTTTAACAACTATTGTTTTATCGCTATATACATCTTTTCGTTTAAAATATATACATC
TTTTTCGCTATAT
>KH.L24.10.v1.A.SL1-1
ATACCTTAAGTGTTATTTTATTTGTAAGTAATATCCAAATGGCAACAATGGCGGGACCTC
AGTTATCGGGGCCAGCAGTGAGAGGATGGATGCAAACAACGTTAGTGGAACCGATGCCAA
ACGGCAATGTTGGTCTACATCGGGCACATTTCGAAAAGCAGCCGCCAAACAACCTTAGAA
AAAGCAACTTTTTCCACTTCGTGCTTGCCCTGTACGACAGACAAGGGCAGCCGGTGGAAA
TTGAGCGAAGTGCTTTCGTAGGATTTGTGGAAAACGAAACCGAGATCGCCGGCGAAAAAA
CAAACAACGGGATCCAGTACAGACTCCAATTGCTTTACCATAGCGGCGTACGGACAGAAC
AAGATGTATTCGTCCGTCTTATCGACTCTGCAACCAAACAGTCAATTACGTACGAAGGAC
AAGATAAAAACCCAGAAATGCGACGGGTTTTGCTCACTCATGAGATCATGTGCAGCCGCT
GCTGTGACAAGAAGAGTTGCGGGAACAGAAACGAAACTCCATCCGACCCAGTGGTGATTG
ACAGATACTTCTTAAAATTCTTTCTCAAGTGCAACCAAAACTGTTTAAAGAATGCTGGAA
ATCCACGAGACATGCGAAGATTTCAGGTTGTGGTCTCAACAACTGTGCATGTTGACGGTC
ATGTTTTAGCTGTGTCTGACAACATGTTCGTGCACAACAACTCGAAACATGGACGTCGAG
CGAGAAGGGTCGACCCATCAGAAGCTTCGCCAACTATCAAAGCAATCAACCCAGCTGAGG
GTTGGACAACAGGTGGAGCAACAGTTGTTATAGTTGGAGAAAATTTCTTTGACGGGCTTC
AAGTTGTGTTTGGTTCAATGGTTGTGTGGAGTGAGTTGATCACCCAACACGCAATCAGAG
TACAGACTCCACCGCGCCATCTACCGGGCGTGGTAGAAGTGACTCTGTCTTACAAAAATA
AACAATTCTGCAGTGGTGCTCCAGGACGCTTTGTATACACAGCGCTCAACGAACCGACAC
TTGATTATGGATTCCAGCGATTACTGAAGACTGTGCCAAGACACCCAGGCGACCCTGAGA
GGCTACCGAAGGAGATTATTCTAAAACGAGCTGCTGACGTCATGGAAGCGGTGATCAGTC
GGCAGTACGCCCCGCCAAGCCAAATGCCCCCGTCAGCCGGGATCACGCCTCCCGCGCCCC
ACCTAGCGGCCGCACCGTGCGCGCCACCTGGCAGTTTCGTTCCGCAATCGGCTAGCGCTG
CCATGGCCGTGGCAATGAACGGTTACGCTGCTGCAGCGGTTTCTTCACAATTTGGCGGAA
CACCCGATCGGTTCGACACCGGAAGTGATTCAGGTTACTCACGAGGTAACAGCGTTTCTC
CCCGCAACGGATATTCCCCCCAGACGACACCGCATAGCTTGAACAGTGGCTCAATTGGTA
GCATGGTGGGGCTCACAACTGTAGGCGCAGTTCCGGCCCCAGCCCCCTACCACTGCGCAC
CATCCTTCAACAGTTATTCCAGCGCTTCAGGTCCCACATTCACGAACATGAACAACACGT
CTCCTGGCCTTTTTTCTGGATCTGGGATAATTCCACCTTCGCCCCACAACGGTATGAACC
CACTTCCGTCTTCGGGGACCACACCGGGAATATTTAGTTTTTCACCTGCAAACATGATAT
CAGCCGCAAAGCAGAAGAGCGCATTTGCCCCTGTACATCGTCCACACAACTCGCCCAGTC
CTCTAGCGCCGTCTAACGGAAATATCGCACTAAACGGCTATAGCTAGAGCACCGCTGACT
TTGACAACCGCTCGATGGCGACAGAGAACATTTTTACAGTCAATCACGTGACAGCTACGT
AGATGACGAGTTCCAATCCATTTCTTTTGACTTTTTTTCTTGTTTTTACAAATTTTGTAC
AAAACTTTTTATTTCTTAGAGCGTCCCTTAAGCAAGGTGAAATGATAATCCAGTTTTAGT
GTTTGAACGTTTTATAGTACCGTTGTAATACGAATCTTTGCAGACGGCGTGTTTTTGCCA
CATTTTCTCCCGTATTTATGTTGTTTTATTGCTTTTTGTTGTTTTTTGAATTTCAGTGTC
AATCCTTTTGGTTAATCGTGGAGTGACGTAACTTGTATTTATGACGTCATAAACGAGTCA
CAACG
>KH.C2.161.v2.A.nonSL6-1
ATAATGCTCTCACATGCGAAGGCTGCAAAGGATTTTTCCGACGCTCAATTAACAGAAAGG
AGTCTCATTACAGATGCAAATACGGTGGAAAGTGTGAAATGGACATGTACACACGCCGAA
AATGTCCTGAATGTCGATTAAGAAAATGCAGGGCTGTTGGGATGTTAGAAGAATGTTTGT
TGACTGAAATCCAATGCAAATCAAAAAGAAGAAGTAGGAAAGTGAAAACAATTCAAGAAG
ATGATGAAACAAAAGAAAGTGTACCGAATCCGATCCCACCACCCAAACCCGCAGTTAAAT
CTCCACCAGAACCAGATGAAACTGATTTATTAATTGAATTGGTTGGAAAAAGTTTCTCAG
ATTACCGGAATAATCCTGAGATAGTAAATCGTTGGGAATGTTTTTACGAATTGTCAACGA
AAACGCCTCCGAATCTTTGTGAAATCGCTACCATTCACGTACAAGTGTTAGTAGAGTTCA
CCAAGAAGTTACCAGGTTTCATGCGACTTGACTCACACGACCAGATAGCTTTACTGAAAG
GTTGTGTTGTGCAAGCAATGCTTCTACGAAACTCCTGTGGTTACAACAAGGTTAACAGAT
TCCTGGATCTAAAACGTGTTGTACGAGACACAGGTATAAAGGAAGACCATATTCGAACGC
TCACTGATTTTTTTGACAATGTTGCAAAACTTCAAATGGATGAAACCGAATACGGCTTGC
TTATTGCCATCATTGTGTTTGACTCCGATCACACCGACCTTGAGAACAGACTTACCATTG
ACAAATATAGGGACCGGTACCTGTCCGCTCTCTCGCGTTACAGCGAGGCCCGTGAGCCGC
GACGTCCTCAGATCTTCGCAAAAATCCTCTCTCTTCTTACAGAAATGCGAACACTGTATC
ACACCCACGCTAAAATGGTCTTGGATTGGAAACAAAGGGAACAGCTGACACCTTTGCTTT
GTGAGATTTGGGATATGCGGTGATCGGTTTCAGTCAATGCCCAGGAAAGGGCATCTTATT
TTAACAGTTCTTTTTCGGTCAACCCGTGCAGTAGATTAAGTATACACAATTGGCCCCATC
CGAGCTTGCACCTGACTATTGCTATATATGCTGATGTTTGGAATTTCCATGGTATAGTTC
ATCGTTGATTTTCTTTTACTGGTATACGCACAATAAAGTATATATGGCTTTACTAAA
>KH.L53.1.v2.A.SL1-1
CAGTTTATCTGATATATGTTGATTGCAACCAACTGAATACAAATCAAGTGGTTGAAAGTG
AATATTCAACTTCTGAATACAAACATGGCGTCTGCCCAACTTGATGTGGACCATGAATTA
AAGAACATGGTGTTGAGTTTCCGTGTTTCTGAGTTGCAAGTTCTCCTTGGCCATGCAGGG
AGGAACAAAAGTGGTCGGAAACATGAATTAATGAGCCGAGCATTACAATTAATTCGATCA
TCAGGCAGCAACAAACTAATTCAATCCACAATCCATGATCTTTATGGCAAGAGGCACGCC
CTAAGCAACAACAATTCACAACCAAACACAGTGGAAAGTCCCCATCAAAGTATGCCAGTT
CGTGACGTTCCTCATCCAAAGCCAGTCAACCCACCTCAAGCCGCTCCTATTGTACAATTC
AAACCTTCACCGTTCTACAAACAGATTAGTGAAGTTCTACAACCAAGTTGTATAACGAAC
AGCAAGAGCAAAATGGCTCACAGCAAAAACTTCACTTTTCTGTTGACTCACCATCAGCGC
GAAGTTCTATGCAAAGATAGAGTTCAAGTACAAAGTATGATCCGGCAAAGCCCAAAGAAC
CACACTCAAATTCAGCTCAGGTTCTGTAAGCTAGAAACATCATGTGAGCAACCTGATGCA
CTACCACCACATCTAACGGTGAAGGTCAACAATGTATCTGTTGTTCTTCCGAATTTCATC
CCACCAACAAAAGCTGGTATGGAACCCCGACGTCCGAATCGTCCACTAAACATCACCAAC
TTATGTCGACATTCATCTAGTGGTCAAAACACGTTAGAAGTTCGCTATTCTTCCAGTGAC
CATGAGGAATACTGTGTCACTGTGAATGTGGTGAAACAACTTTTTGCTGAAGACCTTCTA
CAAAAACTTAAATCACAGCCAGTATTAAGTGCAGCCACAACAAGATATCGAATCAAGGAA
AAGCTTAAGCGGGATTTAGATTCCGATGTTTCAACAACAAACCTCAAACTTTCCCTTCGT
TGCCCACTCGGTAAAATGAGGATTTTGACTCCAATACGCGGTTGCAAGTGTACGCATATT
CAATGTTTTGATGCCTTGTTGTATATTAGGATGAATGAAAGGAAGCCAACCTGGTCGTGT
CCTGTGTGCGACAAACTCGCTGAGTTTACATCTCTCGTTATCGATGGCTTGTTCATAGAA
ATCTTAAACGAATCAGATTCCGATGAAATTGATTTCACTGATGACGGAAATTGGAACTCG
AGTAAAAATGTCACCGAAACTTTAATAGTTGGGACACCTATTAAACCAATTGCTCTTGAC
CTGAGTCGCACTGCTCTGAAAATAAAACCCGCATCCGAGAAGAAGAGATCGGAGCCGGAT
GTGATCGACCTCACCTGCGATTCGTCGGATGACGATTCGCCGATTGAAGTTGCTTCGTCC
AATCAAAACTCAGGATCCGAGAATGTGCTTGATGACATCACAATGTCTGTTTCATCATCG
CCGGCTGATGTTGGGAGTCCCAATGTTGCTCCAAGGTTGCTTGATGTGCCGCTCACTAAG
TACACAAGAAAGAGCCCCTCAACCCACAGGGATTACCACCATACTACCGCCACCCCACCG
CGACTCCATTCACCCTACTACAGGCCGGTGAATTCCCCCAGTTGGGAGTCAAAGTATACC
CCCACCATTTCACCCCGAAGAAATACCCCACCCAATCCCAGGCCCCTAATTCACCACCAT
TCACCAGTGAACCAATTAAATGGTTCGGTTATGACCCCGCCACCTTTACCTTCACCGTCA
CCCCTAGTTAGTGGGGCTTCTCCCCCTGTGGCCAGCACCTGGCGAACCAGTTTACCTGGC
GAGCGGGGCATGGGGTTAAACGGTTATAGTACACCCCCTGTTTCATCACTAGTTGGATCA
TTGAATGACCACTCCCTAAACATGGGCTTCCCTCCTTTCTCAGCATTCGATATCCTCAAT
CAACAATACCGACATCATCAGTTTCCACTCTTGTTTCCCCCTGGCGTTGGTAGTGGTCTC
ACTCCATATGATTTATTTCCTCCCAGAATTCCTCACACAGCAAATATTCCAGAACGGTCA
AGAACTGATTATCGGGAAGAAGATTATCCTGACATAGTTATTGAATAAGTAGTGAAATTA
AGTTTGTGCTTTTTGCAGTTTTGGTGCATTTGGTTTTATGAAAAGATTAGATTCTTTTCT
GAAATAGTCCAATTTAAATCTCCTTCTTGCAAGACTGCACAATTTTATATTAAATTCTGC
CGTAGTCACCGGTGGTGTTTGTATTTATATTTTTCTTTACTATTCCGTTAAATGCAATGC
TAATTTAAAATGTGATGCTGTTGTTTTGTGAATTAATGACTTAGTTCATCATTACCGTTC
TTCTTTCTTAAACTTTTATAGCTATTCCTCTTTTGACAACATTGTCAGTTTTTCGTTGAG
TACAAACCATTCTATTACAACACTGGGGAGCATTGAGGAGCCTATTTCTGACTAACATTT
TTAAAATGTTTTATAACTTCATTCACAAATAGAAAATTAAGTTTGCTTTTGTAGTAGTCC
TTGATGTGAAATACCTGTTGGTGAGCAATTTGCATTTTATGCTGCCGGTAGTATGGGTTG
CATGTTTATTTTTGATAGGCCATGTATGGTTTTGTACACATATATTTATTTATGTCTATG
GTTTGATTCGCAGCAAATACTGTATGCTTTGTTGTTTACTGTAGGTCTATAAAAATACAA
ATATTAAAATCCGC
>KH.L24.28.v1.C.ND1-1
TTCGTGTTTGGCTGCTTCATTCAACAAGTAAGTACTGTTACCGAATGTTGCAGTCGCCAT
TGGTAAATATTTAACTCTTACCGTTTCGACGATACGGGCATAAAGGGATTGAGTCTTGCA
GTGAAACAACAGTGATTTTAAAATGGAAACGTCAGTAAAGGTGAAAGATGTTATTGTACT
TGGCGGGACGCATGGCGACGAAATGTCAGGAGTTTGCTTGGTAAGAAAATGGTTGAATGG
TTCGCCGTTAACCGCGAAGACTTGCGAAGTAATTCCGTATCTTTCTAATGTGGAAGCAAT
TAAGTTATGTAGACGATACAAAGACTGCGACTTGAATCGCCAGTTTACTGAAGAGAATTT
AAAATCAGTGCTGGCAGATACGGAATTGTCGTATGAGGTGAAACGGGCGAGAGAAATGAA
CGAAAAGTTTGCAGAAATGAATGGTTCAACATTCATTCTAGATTTACATAATACAACTTC
AAATTCTCAAGTGTGTTTAATTGTTGAAGAATTAGACGGCTTTTCGTTGCACATGTGCAG
ATATATCCAGCAAGCTTTCCCGAAAGGGGTTTGTAGGATTTGGATTCTCGGCGGCAGCGT
CGAATATGGCGATACACGCTGCATGGTTAAGCGCGGCATTGCTATTGAAGTTGGGCCACA
ACCACAAGCGGTAGTGCGTGCCGATATCATGGACTTACAAGAAAAGGCAGTAAATCTGTC
GCTTGAGTTCATAGATAAGTACAACCAAGGTGTATGCTTTGACTCTTGCCAAATAGAGGG
CTACAAGACATTCATAAAGATCGATTTTCCCAGAAACTCGCAAGGTGATATTGCTGGCAT
GATACATCAAAATCTTCAAGACCAGGATTGGAAACCGCTAACAAGGTCGTCCACTGTGTT
CCGCAGATTTAATGGCGATGACGTCACTCTGGGTGACGTTATTGATGACGTAGGAGTTGA
AGAATCTGTATACCCGATGTTTGTGAACGAAGCTGCCTATTATGAGAAAGGGATTGCTTT
TCATTTAACCAACAAAGTGCATATGTCATTGCCTGCACTGAAACTTGAATAATATACAAC
AGGGCATTCAGTACATTGCTTACGTTCGCAGTTTTAATTCTTAATAGTAAAATTGATGAC
ATACCAAATGCAAT
>KH.C5.102.v1.A.ND1-1
AATTCCTTTAAAAAATCGTTATTTTAAAATATAATTTTAAGATTGTATTAGAAGCAATTG
TAAAATGCCGTTACAAGCTATGCAGCCGCCCAAGAAAAGGCTAAACAGTGTTGGTCACCG
AGTTCCTAGCTTAGTAGCACAAGTACATAAAATGGTTGGGCAAATCAACGTTTTCCAGTT
TTGCGCGTATTTTGTGGGAATTGTATTCGTACTTTTGACGATAATTTTATTCGTATGTTT
TCTGGCAGTTTTCAGCGTGAAAAAAGTTTCATTGCATAATGTGGAAACGAATGTTACTTT
TACTTATCAACTCAAATACAACAAAACTTTCGACGTTGATCTGTTAAATGCACCACGAAC
AATATACGAAGAGGAAAAAACACTTTTCAAAACAAGTGTTTTGAGTTTTCTACTGCAACA
TTTGAACACAAGTGAACACAGTGTACAGATTACTAAAGTTCTATTTCACCGCTCAGAAAA
CCAAAGTACCATCGTGACGTTTTCAGTTACTTTTAACTACAATTTCACCTCGGAAATGGA
AACTATATTTGATAATATTGAAAGGTTTACAATAGGTGGCAGTAGAGTGCTTCATATTAC
AGCAATCACAGCAGACGAGTTGGAAAGAAGAAAACCGAGTAATGAACAAGATTCAAATCT
AGAGGATATTTCACTGAACAAGAAACGACGGTGATAGAATCTTGTACTGCGACCAGAGAA
GAAGTAAAGTGATAAACTGTATTTATACAATCATTCTCTTTCGAAAATCGAATAAAATTA
AAAGCCA
>KH.C2.884.v1.A.SL1-1
ATTGATATAGCCAGAGCAAATTGTAGTTAAGTAGCGCATATACCCAACTTGGAAACTGCT
ATATAGTTGGTAAAGCGGATTAGGAACCATGTGGGAATTCGCACCGCTTCGTATTCCTAT
GATAAGAAGACTTCAAACGTTGGCTGTTTCTCATTTTGTGTTCTGCTTTCTTGCCTTAGC
TGCCACATGCACTTTATTGACTATCTACATTACTTTGTTCACTTCATACTGGCCGATCAC
CACCGCTTACCTTGTGTTCTTATTCTTGGACCGAAACACCCCGGAATCTGGTGGAAGAAG
AAGCGAGTGGGTGAGAAATTGGAGTCTCTGGAAATGGATGAGCGATTACTTTCCTTGTAC
GTTGCACAAAACCGTTGACCTCGATCCAAAAAGAAACTACATATTTGGCATCCATCCACA
TGGGGTTTTGTGCATCGGATCTTTCACTCACTTCTCCACGAATGGCTCCGGATTTTCGCA
CGTTTTTCCGGGATTTACATCTTATCTTACGATGTTGCCTTTCTGGTTCAAAATGCCCTT
TTTTCGTGACTATGTTATGAGCGGCGGTTTGACTCCAGCCACAAGGAAAGCCATCAAACA
CACAATAACAAGGCCAGGTGGTGGGCATATATGCTGCATTATACCTGGTGGTGCTCCAGA
ATCTCTAAACGCACGGCCTGGAGATGTTGTATTGTTGCTGAAACAAAGACTTGGATTTCT
CAAGCTGGCAATAACGAACGGAGTTCCTTTGGTTCCCGTGTTTTCATTTGGCGATCACGC
GTTGTGGGAGCAGAAACCGAATCCCCCCGGTTCCCTCATCCGTAGGTTCCAAGATAGCTC
TCAGAAGTGGATGCAAGTCGCTCTTCCCGTTTTCCACGCACGGGGTATCTTTCAGTACAA
TTTTGGACTAATTCCGTACAGGCGTAGCGTCCATACCGTAGTGGGCGAGCCCATAGAAGT
GCCACAGAACAGTAACCCGACATCGGAGGACCTTATGAGTTTGCAAGAGGATTATATTAA
TCGATTGAGAGCAATTTTTGACGAGCACAAGAGCAAATATCTCCCAGAAGATTGCAAACT
GATCATCAACTAAACTAAACTAAACTATGCAACCAAAGCTTTTTAAATTGAGTTAGTTAT
AGTAGTGTGAAGTAAGATAGAGCACCTTTAGCAATAATGCTGTCCAAATTTCCTGGTTCA
AACAATTAATAACGGACGGGAGTCGTGATGAAACGGTTTTAGAATACTTTAAGTGTTTTT
GTTTACTACCAAATGAAAAGATAAGGTAGAATAAAAGGGTGTCTCATCTTCCCCCACCGT
ACTATATATATACACGATCGAATCATTGTAAAAAGAGTGTTTTATTTCTGTTCGAACTTG
AGTATATATAAGAAAAACATGCTTTGAACTTGAATATAAGACAAACGAGAAAAAGTTAAT
GACGTGTTGGGTCCGAGTACAAGAAACTCGAATTTCCTGAATAAAGAAATGTTAACTTAG
TTGTTAATTTCATAATATTTCAATGACGTGTTATATCATCAGCTCCTCGCTTCGTTTTAC
GATTGAAATGGTTAGTTGTTAATGCGTTGTCACAAAATTGTTTTTGTGCGTTATAAGCGT
AAAGCTAGTTGATATTAGCGTCTTGGACTGGTGTCCAAAACGTTGCGGTTAAAACCAATA
AATTACTTTATAAAAA
>KH.C14.111.v1.A.SL1-1
CCAGATAGCAGATAGCATGTGATGACAAAGCTTTTAATTGAACGAATATGAAGCTTTGGT
TTATATTGCTGTCTATGTTTGGCTACTGTCTTGTGGATACTAGAGTCACAACAGCAGCTT
CCCCCAATATTCCGCCATTCCCGCTCCCACTAAGTACTGAAGATAGAAAAGAATTTGTTT
GTCGTCCACAGCGTAAAATACATGTTCAAGGAGACGCTAATGAGCTTCCTGATTGGTTGA
TCAGACGTTACGGAGTTGCATTGGAATACAACAACGCAAGGAGATCATGTTGTTTGTTGG
ATGTTGATGTGATGGTGTTAAGGTCGTGTGTGGATGGGAATCGACGTTCTGCCCTTGACA
CTTTCTGCAACGGCGAGGTATCACGTGATCCAGATCGACGTCATCCTTGTTGTTATTCGT
TGTCATCGCAACGATATCTTTGTTTCAAACAATATCATGATTACGTCACGACAGAGGGAT
CTATAGAAAGAACGCAAAGTAACAACGAAGAAACTGGCGCATTGACCCAGCCATACGTGG
ACAGGTGGTGTGTTAAACAAGCTATATTAGATATAGATGAGACAAGTGTGGATACGATCA
ACGGGAACGGAAGAGATTTGAGTGGATTAAGCAAAGATGGCGATTATTGCTGTCGATTAC
CAGGTCGTTTCAGACTCTCGTGTTTTCAGATGAAGATGCAAGCTGCACAAGACGAGAGAT
GTCACGTGGTTGATGACGTTTGCTGTCACGTGACAGGTGAGGAGAGATCCAGATGTTTCC
TGAAGAAAAAAGGAAACAAGATGAAACAGGAGACAGGAATTGAAACAACAGACGTCGGTT
TGGAACCAAATGAAACTTTAGAAGAATCGAAAACTGAAAATGACGTCACAGAAGCTGATG
ACGTCACAGAGGAAGACGATGACCTGATAGAAGAGAATCCAGAAGAGAGCGATTATTTTC
TGGAAGAGAATCGCGATGATGCCGAAGAGAACATTGAAGAGAATAATGACGTCATAGAAG
AGACTTCTCGCGACAGAAACGAGAGGGTTCGTTTCACGAAAGAGCATAGTGACGTCACAA
GAGAGAACAATACGACAGCAGAAGACAGCGAAGATTCTATCGAACAAGAGAACGAGAATC
TCTTTATTGTCGAAGAGAAGAAAAGCGAGAATTCAACCGAGCAAGAGAATTATGACGTCA
TAGAAGAGAACAGTGGAGGGGGGAATAATGGAAACGCGAAACATCGAAGATTGAAACCAA
AAGTTCGAAGCAAGATTCGAAATAATGGGAGACCTAAGAGCGACAAAAGAAGAAGAAATC
GATTGAAGGCAGCCACCATGTTACGAAGGTGTTGCCAGTCAGGTAGAAATCAACACAACA
ACAACACCTGTACCATAGGAACGGCGATAGAATATACAAGTTCAATGAAGATAATAGGAA
GAAGACAAAGATGCGCCATAGCTTACTACCGATGCTGCAAACAGGCGCTGGAAAAAACAG
TGACGTCACAGGCCCCATAACGTCACCACGACGTCATTACGAACTAAATCTGATTTTTTC
GTTTGTGAAAACAATGTTCACTACAGTTCCAAATAAACAGAGTATTAATATGGAACGGA
>KH.L53.12.v1.C.SL2-1
TGGTTATACTTAAAGGGTTAAGGTTTACCTGTTATACATTAATGTCTCCCAAAAAAACGA
AAAAATTCAACAAACCGGTTGCAAACAAAAAGTGGAGTCCTGTAACTGAAGTTAAACAAG
AAATCGTTGAAGCACTTCCTTTTCCTGCTGAAGAGAACAAAGACGAAGAAAATACTAACA
AGTTAAGAAAAACACGCTCGCACACCCGCAAGGAAAATGGATTACCAAAATTGATTTGCT
CCATTTGTAATAAAACTTTCCAGTCACAGAAAAGACTGGCAAACCATATGAAACTACATG
ATGAAGATGACCAATTCAGTTGCGAAATTAGTTTCACAGATTTGTGTGTGATGGAATTAA
CAGAACCGGAAACTGCAGAAACAAACGAAGGAGAGGGAATGAAAGCTGAAGTAGAAGTTA
CTGTAGATGACGCTGTGCCAATATTTAAACCTGAAAAGATCAAAATGTTTAGAACAATTG
ATTATCGTGGACGTCCAAAGGGCAAAGAAATGAAAACTTGCCCAACTTGTGGTAAAACAT
TTGAATCAACGGCCAAAACAAAGCAACATATGCGACGAGTGCATGCAGAAGTTAAGAATT
TTCAATGCAAAGATTGTGACAAAAAATTTTGTACAAGAAGCAATTTATGTTCACACATGC
TCGTACATTCAGGGGAAAGAGCTTACCAATGCGCTTCTTGCAATCATGCCTTTAAAACGC
GTCTAGCATTAAAGCGCCATTTCCTAACTCACACTGGCGAGAGGCCGTACAAATGTCCAT
ATTGTGATAAAACATTTCGACTGTCTTCTACACTAATTCGACACAGAGATGCTCATGTTA
AAGAAAAGAAATACAGCTGCGATATTTGTGGAAAGAATTTTCATCAGAAAGTGAATTTAA
AACAACATCTTCTCATACACACTGGAGAGAAACCTTTCAGTTGCAAATTTTGCAGCAAAT
CTTTTACACAAGGATCCAATTTGAAATCTCATGTTTATAAAATGCATAGCTAAGAATTTT
CTTATGGTCAAAATCCCATAACTGGTTTCATTCTGTTGTCTGTGTAATTTCAAAAACTAC
CAATCATATTTAAGTTAACAAATTTTCAGGCATCATGTTGTTTTTGTTGATACTTTTTTT
TCATACAAATTCTGTGATACAATTAGTATGTAACATTAAATTAAAAATATGTTGTCAATT
TATCATCTCTAAATTAATTCCCTTACCTGGTATACATTGTTGTAAAGTTATTACATGGCA
TTTATGTTACTATGTATTGTTACATGCATGGTTTGATTTATCTTCAGTGAATTGTAATGA
CGTGTAAAATGTTCGGTTATTATGTAGTTAGACATATACTTCTACACCATGACATTCTCC
ATTCAAAAAAATGAATATGATGGATCAGAAA
>KH.L4.7.v1.A.ND1-1
GTAGCTTATTCAGTGTAAAACATTTTTAATAGTAATGTAACCACACAGTATATCTAGCCT
AAACGTATTTTGCATACATTCCATCCAAGACTTCATTATACCTCACCAAATTCCCTTTTT
TTTAGACAATCGCTGCTAGAACACTGAGGCCCTACAATAGATCACCCCACCAGTGAACAC
ATCTGCGCGAACATGTCGACCAAATCCTCAACAATGCAAATCCTCAACAACACAAATCCT
CGGTTGAATATCACTGGAAATAATTCGATGAAAGGTGACAGCCACATCGGTCACGCAAAC
ATCGAAGTAAATCAAACAAAAGAAATAAAACTCCAAGAGTCATCCAGTAAACAAAAGACG
AGGATCATCATTGGAACCAAAAAACTCCAAAAGCTTCCAACAATTTAAAAACTGTAATCA
TGAGGAACAGTTCGCGTGGATCGTCAGCACATGAAACCATCTTGTGTGGGTGTGAGCCTA
TTTGTAGCGGTTGATGTGGGAAAGCAGTAGATTAATCTTTAATTTAATGTCATTACAAAA
TATACTGAAGTCTCAAGATCGAGTGTGTGCAACTAACGTCCTTCTAATAACCGTTTTTCC
GTGTACAACATTCTGGTAATCGTATAAATTTTACGTCTTCTTTGTGTAGGCTCAAAAGGA
GACAATTACAGTATCATCAAAGCGTAGATAAAACACTCCCGATTCTTTTTATGTCCGTTT
TCTAAATTTGTACTGACGTTGTATGCCCCAGGGTCAAATTATCTGGGCGTTTTACTATCT
TTTTACTGTGTGTTTTTGTTATAAAATAGTTGCCCAAATATTGGACATCACGCATTTGGA
CTAAACTTTTGGTGAACGTATTCTCGTGGCCTGTTTTCAGTCATCGTTGTTCGTCAATAA
ACGAGTCAAAAACCGTTGA
>KH.L24.10.v2.A.ND2-2
GTTGAAGCCACGTAGCAGGTTTTGTTACAAAAGTACATTAGATCACTCTCGTCAAAGCAG
AGTAGTTTATATAAAGGAAAGGTTTCACAAAGATTTGCTTGAAAGTTAAGGATACAACAG
CAGAGTCAATCGATAGTTAGCGTGACCACAAATCGAAGAAATTGATCAAAGAACAGTTAA
CACAAGAATTAAAGCGGAATCCGTCCAAGTTTCGGCAACAGCCTGTCTTAATCAATAGTT
AAACGGCAGCAATAATAGGAAAGCGGCAATGTTGGTCTACATCGGGCACATTTCGAAAAG
CAGCCGCCAAACAACCTTAGAAAAAGCAACTTTTTCCACTTCGTGCTTGCCCTGTACGAC
AGACAAGGGCAGCCGGTGGAAATTGAGCGAAGTGCTTTCGTAGGATTTGTGGAAAACGAA
ACCGAGATCGCCGGCGAAAAAACAAACAACGGGATCCAGTACAGACTCCAATTGCTTTAC
CATAGCGGCGTACGGACAGAACAAGATGTATTCGTCCGTCTTATCGACTCTGCAACCAAA
CAGTCAATTACGTACGAAGGACAAGATAAAAACCCAGAAATGCGACGGGTTTTGCTCACT
CATGAGATCATGTGCAGCCGCTGCTGTGACAAGAAGAGTTGCGGGAACAGAAACGAAACT
CCATCCGACCCAGTGGTGATTGACAGATACTTCTTAAAATTCTTTCTCAAGTGCAACCAA
AACTGTTTAAAGAATGCTGGAAATCCACGAGACATGCGAAGATTTCAGGTTGTGGTCTCA
ACAACTGTGCATGTTGACGGTCATGTTTTAGCTGTGTCTGACAACATGTTCGTGCACAAC
AACTCGAAACATGGACGTCGAGCGAGAAGGGTCGACCCATCAGAAGCTTCGCCAACTATC
AAAGCAATCAACCCAGCTGAGGGTTGGACAACAGGTGGAGCAACAGTTGTTATAGTTGGA
GAAAATTTCTTTGACGGGCTTCAAGTTGTGTTTGGTTCAATGGTTGTGTGGAGTGAGTTG
ATCACCCAACACGCAATCAGAGTACAGACTCCACCGCGCCATCTACCGGGCGTGGTAGAA
GTGACTCTGTCTTACAAAAATAAACAATTCTGCAGTGGTGCTCCAGGACGCTTTGTATAC
ACAGCGCTCAACGAACCGACACTTGATTATGGATTCCAGCGATTACTGAAGACTGTGCCA
AGACACCCAGGCGACCCTGAGAGGCTACCGAAGGAGATTATTCTAAAACGAGCTGCTGAC
GTCATGGAAGCGGTGATCAGTCGGCAGTACGCCCCGCCAAGCCAAATGCCCCCGTCAGCC
GGGATCACGCCTCCCGCGCCCCACCTAGCGGCCGCACCGTGCGCGCCACCTGGCAGTTTC
GTTCCGCAATCGGCTAGCGCTGCCATGGCCGTGGCAATGAACGGTTACGCTGCTGCAGCG
GTTTCTTCACAATTTGGCGGAACACCCGATCGGTTCGACACCGGAAGTGATTCAGGTTAC
TCACGAGGTAACAGCGTTTCTCCCCGCAACGGATATTCCCCCCAGACGACACCGCATAGC
TTGAACAGTGGCTCAATTGGTAGCATGGTGGGGCTCACAACTGTAGGCGCAGTTCCGGCC
CCAGCCCCCTACCACTGCGCACCATCCTTCAACAGTTATTCCAGCGCTTCAGGTCCCACA
TTCACGAACATGAACAACACGTCTCCTGGCCTTTTTTCTGGATCTGGGATAATTCCACCT
TCGCCCCACAACGGTATGAACCCACTTCCGTCTTCGGGGACCACACCGGGAATATTTAGT
TTTTCACCTGCAAACATGATATCAGCCGCAAAGCAGAAGAGCGCATTTGCCCCTGTACAT
CGTCCACACAACTCGCCCAGTCCTCTAGCGCCGTCTAACGGAAATATCGCACTAAACGGC
TATAGCTAGAGCACCGCTGACTTTGACAACCGCTCGATGGCGACAGAGAACATTTTTACA
GTCAATCACGTGACAGCTACGTAGATGACGAGTTCCAATCCATTTCTTTTGACTTTTTTT
CTTGTTTTTACAAATTTTGTACAAAACTTTTTATTTCTTAGAGCGTCCCTTAAGCAAGGT
GAAATGATAATCCAGTTTTAGTGTTTGAACGTTTTATAGTACCGTTGTAATACGAATCTT
TGCAGACGGCGTGTTTTTGCCACATTTTCTCCCGTATTTATGTTGTTTTATTGCTTTTTG
TTGTTTTTTGAATTTCAGTGTCAATCCTTTTGGTTAATCGTGGAGTGACGTAACTTGTAT
TTATGACGTCATAAACGAGTCACAACGG
>KH.C7.635.v1.C.ND1-1
CTAGACGTATTGGTTAAGCTATAGATTCAAGATTTGTTTTTAGATTGCAATGTAAAGACC
AATGTAGGTGTTTATGAAACGGATAAAAAATGGAAATATTGAGCGAGTTTCCTGAACCAA
TCCAATATCTTGGTCATTACCATTCGCAAGACGAAGTATATACGGTAGCAACGTGCGGGA
ATAATTGGATACATTGTTTTAAAGGTAAAGAGAAGCATTTTTCTGTCCAATGTTGTTCTA
GTTTTGCACCGCTTCTGCTTTATTCCGTGATAGAAATTCGTAAATTGACTGCAGAAAAGT
TTTTGGGATATGCTAAAAACATTTCCACTTGCGAAGTGGAAAATATGGTTGTCGCTAAAG
GAAAAGTCTTTGGAACTTCTGAAAACCAAGATTTAGTTGTGATTTCTGCAAAGTTTTTGC
TGGAATTGTTTGAAAATAAAGTATCTACCCTAAACAAAATGATGGACTATGTTGAACAAA
ATACATCTTTAGCAGAAATTACTCAAAACAGCAAAATTAAGATTTCATTTTTAAAAGTTG
TTTCTTTTAATGAAGAAAATAACTGTTTATGGATGAACAAAGACTTATACGTTGCAATGT
TTGGTAAAGTAACTGAAAAAAGACTTCTTGTTCTACTGCTGTTTTTGGAAAACGGACATA
TCTGGTACATATTACTGGAAAGTGGCGGCAAGCCTGTGTTTTTGTATGCCACTGATTGCT
GCTGTGTTGATGCATATACGGATAAAACTTCATTAAAAGTTCTGTCAAAAAATGGAAAAG
TAACATCAATTAAAAAATCCAATTTAAACAAGTTTAGCGTGAAAGAAGATTGGCTGCATT
TAAAAGATACTCCTGAAACCAAGTGTCCAAATTTTTGTAGTCAGAGAATTAGTTTTAAAA
ACTGTAAAGGAGGTTTGGTGGCTGATGGGTGCTTTTTACTTTGGGAGAAAACTATAAACT
TGCAAGCCGAAACAGATTTTAATGTGATGTTGAATGAAGTGGAGGACCTGGAATTAAGAA
AAAGTGCTCTTACGACTCTTGTCGAAGAAAAAAACGTTGAGTATAAAAGAAAGCAGTTGC
TCTGCAAAGTTTCAGCAGAAGGTAGCAATTTGTTTCATTTTTTGTTCTGTGAAAATGAAG
TGGAGATAAAATTGGATGATAAAGTCAGTTGTCCTCAATTTGAAGTTGTGTGTACCAATG
AAAAAAAAATTAAAACATTCCATAGCTCATACAGAGTGGTGCGCATCCCTGCGTGTGAGG
TGGTAAACTTTACCCACTTATCTTGTTTATTTATAGACAAGAATGGGGCTGTACAAGTGG
GATCAAAGGATTTAAATGTTCTTATGTTGTTGAGAAATAGTGATAGAGAATTTCCAACAT
TTGCCGAAAGAAATTCCTTCCAAATGATTTTCCATAATATGTTTTCAGAAGCTGTCGGAG
ATGTAAAAGCCTTTTTACTTAGTCCTGAAGTGAATGATATCAAAGGTGCAAGCACGTTCA
GGATAGTAAATGACTATGTGTGCATAAAAATTGTTAAACGGCAGGATGTTTATGTGGTAA
AAATAATCTGCACTGACGAGGGAATCTTGTCAAAACTTCACCTTGTGTTCCTAACAAAAG
TCCGTAGGCATTATCAACAAACTGAGAGGATCGTCAAAAAAATTGAAACAATTGATGAAG
ATATTGTGTATATGTGAACAATAAAACAGAAAAACTCAACGAAAGTACAATGGCACATCA
TGGGCAGTGTAAATTTAAAACAAAAGTTATGAAAAAATATGATCACAGCGTAACAAAATA
AAAAAAAACAGTAA
>KH.C3.437.v1.A.SL1-1
AGTTAGGTGAACACTAACTTGTTGTAGAACAACTGTTTGTTACGTTTAATTTGAAAACAT
GGCGGATAACGGAGATTGTGAAGAAAAAAAAATCAGCAAAAATGAAATGAAACGTCAGCT
TAAAGCTCAACAAAAAGCAAAGGAAAAAGCAGAGAAAGCAGCAAAAGCATTGGAAAATGC
CCCAAAGGAGGTTAAACCTGAAAAAACGGCTTCCAAAGAAGAAGAAACGTTGGATCCAAA
TCAATACCTTCAAATCCGTAAGAACACAATCACAACTTTGCGTCAAAACAACATTGAACC
ATACCCCCACAAATTTCATGTTTCTATATCACTAAGTGACTATGTGGAGAAATACAACAA
CATTGAAGTAGGTTCCCACTTAAACGACCAACAAGTCAGCATTGCAGGTAGGATTCATGC
GAAAAGGGAAGCAGGTCCAAAATTAATCTTCTATGATGTTCGTGGTGATGGTGTCAAACT
ACAAGTGATGGCCAACTCAAAAATGTATTCATCGGAGGAAGCTTACCAAGAAATCAACGA
GAGGACACGAAGAGGTGACATCATCGGTGTTATCGGACATCCTGCCAAAACAAAGAAAGG
GGAACTCAGCATTGTTCCGAACACAATAGAAATCTTATCTCCATGTCTTCACATGCTTCC
TCATCTTCATTTTGGTTTGAAAGACAAGGAGACTCGGTACAGACAGAGGTACTTGGATCT
CATCATGAATGATCAGACACGGCAGAAGTTTATAACACGAGCAAAAATCATTTCTTATAT
ACGTTCTTTCTTTGATCAAATGGGATTTTTAGAGGTTGAAACACCCATGATGAACATGGT
AGCAGGAGGAGCTACTGCCAAACCATTCATCACTCACCATAATGATTTAGATATGGACCT
TTACATGAGGGTAGCACCAGAACTTTACCTGAAGATGTTGGTTGTTGGTGGGTTGGATCG
TGTGTATGAGATCGGTCGCTTGTTTCGTAACGAAGGTATCGACATGACGCATAACCCGGA
GTTCACATCGTGCGAGTTTTACATGGCCTATGCTGATTATGAGGATTTAATGAAGATATC
TGAAACTCTTATTTCTGGAATGGTGAAACAGATCTGTGGATCGTATAAACTCACTTATCA
TCCTGATGGTCCGGATAGCGAGGGATACGAGGTGGATTATACTCCTCCCTTTCGCAGACT
TCGGATGTTGCCGGATCTAGAGAGATTAACCGGGATGGAGTTTCCAAAACCAACCGAACT
TCACACAGCAGGAGCTCAGGCACGACTCGATGAGATTTGTGTCAAACTTGGAGTGGAATG
TCCCCCTCCACGTACTACTGCACGCTTGCTGGATAAGTTGGTTGGTGATTATCTTGAGGT
AAATTGCATCAACCCAACTTTCATCACCGAACATCCAGAGATCATGAGTCCTCTTGCTAA
GTGGCATCGATCCATCAAAGGTTTAACTGAGAGGTTCTTCTCTTTCCTGCCATGAAACCT
GATGATCAAGTTCCTAAAAAAGCAGAGGATTCTCCTTCCACTTGAATATGGCTTCTTGAC
TAACTATAGATTTAGCTTAGTTAAATGGTTTTGTGTAATTGCTTGAAAAGTTAGTCCAAT
TTCTGTATTGCAAAGTTCATAAGGTTGTTTATGGTGGTAAACAAGTCTGTACAACTCTTG
ACTTATCAGTTAGGATTAAATATAGCATGTAAAAATTTATAGCACATTCTGTTGTAAACA
AGCTGCTGTCCACGTTTGTTGCTCTTTCCAGCACATACATAGGTAGTAGGTACATTCAAA
AGAAATTATTCTGACATAGTGTAATGTTCCTAATACAAAATTCTAGACTTGGTTGTTTTT
ATGGTTGTACTTGCTTTCTATTAAGGATAAAGACATGTCCTTGGGTAAATAAAAATCTGC
CAAAATAAA
>KH.C11.514.v1.A.ND1-1
GATAATAAACCAGCGACGCGTCATACCGAAGATGGGAAAATCAAAGACAGTCAGTATCTT
GATGAAGATGAACCAAAGTATTCAAAGCGACAAGTTGTGCAACCAACGCAGTCGTATGAT
CTACCTAACGATTATGATGATAATGACGAAGTTGACATCGATGTGGAGACCCTAATACAA
TCTGCAGGTGGAGCAGATTCTTACATGAAACTTGCAGAGGAGAAAGAATGGGAAAACCCT
GAGGAATTGGATTATATGTTCTGCATTAACACGGAGGAATTGTCAAAATCATTTCAACAC
CTTACGTTGCTTGATAAATTAGGAATCTTAGCAAACCAACTTAAGCCAGAATCCGGAAAA
ATTTACAATTTCAATCAAAACCACAATGATGCCAGCAGTGAAAATGAATCTTTCATTTCA
TTGATGTCAAAATATGTTATGGACGTCCCATGGTCAGTGTACGATGTTAGAGAAGTGGTT
TCGGGTGAAGCCGGTGGAAAATGTAATGTTTCCATCTCAACTAGTGAATATGAAATCCCT
TTATTTAAACCTAAAGAAATAAAAGAATCGGTGCAAACACCGGCACTGAGTAATCAAAGT
AATGGTGACACAGCAAGTACTGTAAAGTCGAAAACAAATTTAAAAAAAGAGAAACAAACA
CATATAACGAAGACTGGACTAGACACCAACAAATCAACCACCAATAAAACCACAAATCAG
CAAACTGCAAAACCGATCACTTCTACACAACCAAACGAAACGGACACTTCATTTATTTCA
CGAATAAATTTTAAACAAAACTTTGATCCAATTGGTCCATCAACATCACGTGATATGGAT
GTGAAGCCAACTGTGTCAGACGAGTTCGATGACGTACTTAACGACTTGCTTACGTCATCA
ACTGACGTCGCAGTAACTCAAACGCACAAGAGTATTGAAGAACCAAAGCAACCACAGCAA
GTTACATCAACTGCAACGAACAATAACGCGCAAGACTTAGAAGATTGGTTGGATTCTATA
TTATAAATTATTCCCTCTTTGAATAAATAAATAAATACAACTCATTCATGGTTATGAACC
AATCCGGGTAGTTATGATGTGATGACTTATGGTATTGAAACGTATAAGGTGATGTTTCAG
ATTTATAGTAGAACGGAGGAAAATATGACACCTTTTCATTCTATTTTCTCGTCCCATTTG
GTAGCAAACAAAGAACATTCAAAGAATTACAAAACCGTATCCTCACGACTCCCATAGACC
ATTGATTTTTAAATAGAAAAATATGTTACGTAGCTAATTTAATAAATGAACAACATTTTT
CTCTGTTCAGCAACGAAGGTCGGAGTAGTTTAAAAGCGAAAATACCGGAAGTAGCGTTAA
ACCATAACACGATATGAATAAAATAAGTTTAAAACTTGTCCGATAAAATTTGGTGTCTAA
CTTAATCTTTCTCCTCTTTTTTTAAACATAATTTTCTCTCCACACATTTATAATAAACTA
TAGTTTTCCCTCAAAATCACATGTTTTATTTTATTTACCAAGTTTTCTACTAAATAAGGT
GCATCATTTTCGTGCTTCGTATTTGAATAACACGCATTGCATCACTTCTCATAAATAAGC
CATTATGTCCACATGCGAAACTACCTGTTGCATAACCGATAACATTGATTGTTTTTCCCA
ACACGAAACTATAGTCAGTACA
>KH.C12.547.v1.C.ND1-1
ATGATGTCTCCTGATCTAAAACGAATAAACCGCAATTCGAAAGCGAAGGAAGCGATACAG
GCTTCACTAGATGTACCAGCACACATGGAGAGGTGCCAGGCAACAACCTGTACTGTACTG
TTTAAACCGAAATTGGTGGGCAAGCATAATGGAGTTGAAGATCTGCTTGATATTACACTA
ATGGACTTTCGGGAGTTCGACAAATTTCCTCTCGATTCGTTAGAAGAGTGGGAGACAAGA
GGAGCTATTGGAGTGAGGTCCGCTGACGCGTATATCCTATTTTATGACGTCACGAACTTC
TCGTCTCTTGAGCACGTAATCAATATGAGAGAAGGCATTGTAGAAGTAAGTTATATATTT
TGTTTGGTTTTTCAGAAATTTGCATAA
>KH.C11.214.v1.A.ND1-1
GGTTTGTTTTGAATTTGAGAAGTATTAAAGTTATGGAAAATTTATTGGAATTATGTTCTG
GGAGGTACTGTGGACGTATTAAGAACGAATCTAGCGGTTGGAGCGACTGCACTGCTTGTC
CAGTTGGTTACAGATCTGATGATTTGAAACTTTGTCAGAAATGTGTGGATTCACCAGACT
TATATGAATGGATGTATCTTGGGTTCATGGCAATGTTACCTCTTACATTGAACTGGCTGT
GTATTCTAATATACAACCACAAATGGAGTTCTCCAGCTGTTATCATCCAAATGGTTTCTT
CCTTTTTCGAAAGTTTCACTGCAGCAATACTTTCCTTGTTAATATACGAACCAAGAGGCT
CGCTAACTCTTCTATCGTGTAAAGTGGTTCAAATATCTGACTGGTACACTGTCTTCTTCA
ACCCAACTATTAAATACACAACAACTGTCTTCTGTGCACAGGAAGCAGTATATCCATTAT
ATTCAATAGTGTTTCTATGTTATTTATTCTCGTTGGCGATGTTGGTTCTGCTTCGTCCGA
TCGCATACTCGCTGTTACCTAAACCATCACGGAACAAATTGTTCACAAAAACTTTGTACG
CGACACTTTACTTTCACCCTATACTGGTTGCAGTGCATGCTGTGTGTGCTGGTCTTCTGT
ATTATTCTTACCCATATTTAACAATGTTCACAACAGTGCTGGCAACAGTGACATATTATG
TCAAATGTGATGCAATGACGCTCAAGAAAATCCTTGATAAAGATTTGAGCAAGCATATCT
TCGCAATGGTTTGGCATCTCCTTACATTGTGTGCTGCTGCCGTCTCCATCATTATCAGTA
CATATACATTTCTGACTTGGAAAAACCTACTTTTTCTCCTTTGCACTCCGTTCCCAATGA
TATTTTTCCTTCTCACTGAGAGATTCTCGGATCCAACCAACATAGCCCAAGAAATGGACA
TGATGAATCGTAACACCGTGTAAACGTAAACCACATGACACTTCATTTCAAACTTATAAT
AAAACAAAAAACAAATGATTTGGACCTCTATGTGGAAATGTTTTCCTATTCTGTTCTACA
TGGGTAAGGTCCTGCAGCATGACATACCTTGGGAGCTGAGATTGAGTTGGCCTAACACCC
AGGGTGCTAACACATGAACCTCACCAGATGTTGAAGCCTGTCGCTTCCCCAAAGGTAGGC
AACAAGGGCTTTAATCATAATGGATACTTGTTAGTTAGGAACCTAAATTGCTCACCTCAG
CTTTAATGTCATCCAGAGACCAGAATACCTTACAGTTATAGACAATAACTGAATCCCAAT
AAAACAAACGATATATACAGAAGGGTGTGGGCTATATATTCAAATATAGCATTTTATCCC
AAAGCTTTAATATACTGCTTATAACACAACAAATGCAAAAAAAGAGACTTTTGGAAAAAA
ATGTTTTATTTACAAACAGAATGGTCCATGTAGTATCTGTGACTGTTGTCTGTAGTTACA
TAGCATTTTTATAATAATATGATTGCAATCTTGGTGGCAAAACTTTTCAGCAATATGTTT
GATTAAATTTTTACAAGTGTGCAA
>KH.L24.2.v1.B.nonSL6-1
CTTTTTGGAAATTTAACCATGTCGAAGCGAGGACGTGGAGGAGCAGCCGGAGGAAAATTC
CGGATCAGTCTTTCGCTGCCTGTTGGCGCAGTCGTCAACTGTGCTGATAATACAGGTGCA
AAGAACCTTTACATTATCGCTGTCAAGGGTATTCGAGGTAGATTGAATCGGTTACCTGCA
GCTGGTGTCGGTGATATTGTACTTGCCACAGTTAAAAAGGGTAAACCTGAACTTCGGAAA
AAAGTGCATCCTGCTGTAATAATCCGACAATCGAAATCATATCGTCGGAAACATGGACAG
ATGATTTACTTTGAAGATAATGCCGGAGTAATAGTAAATCAAAAAGGAGAAATGAAAGGT
ATGTACTAA
>KH.C3.153.v1.A.SL2-1
CTTATGTAACGTATAGTACAGTGGAAATAGACTTATGTCTGTTAACGTTCAGATGGAATC
GTTGCTTCACAAACAACACAAGGAATTAGTCAAACGTCATACTGTCTTAGAAGAGGAAAT
GTCACGAATTTGTGAAAACGACAGAAGTTTGGAAAAAGTTCCAGATTCATCAACAGCACA
TGAACGTAACATCGAAATATGGAGGAGATGCACAAATGCTTACTCTCAAATTAATAAGAA
TAAAGCTTTCATCGAGTTAAGTAACCACAAAAGCTTAAAAGAAAAATATGAAAAGATGGT
GCGCTCACAACAAACAAAGAAACCTGTTTGATGAATGATCATCATGTTGCAAGGGCTTAC
TGAGATTACCCATACTGCAATATGTTTCGTTTTACTTTACCAATCAAAGTAAAAATGGTC
AATTTAAGTTGGCAATACATGTCACTGCATTTGTACTACTTCATAGTTTCATACACTGGG
TTGTTTTGTCTGATTTTAATGTGTGGAACATTTATGCTAGCCATAAAGAATACTCCAAAA
ATACACAATTATTGAGTTGGCATGAGTTAAAACATACAAAGAAAACATTAAGGAGGTGTT
TGGGAGAAACATCAAGAGAATGGGCTGAAGATGTGACTGTAATAGATCCCCAAAAATCAT
ATTTTTTACATTTGTGATGAAAATGGCAAAGCAGTATACATTCAAAACATAAGACACAAC
ATACAAAAGCTTAAATGGTCATGAAATTTATTTCGTCGATCGAAATTCAATGGAAATGTT
TTTTCTGCACACTGAAGGCAACTAAATGCCAGAAAAAGCACGGCAAACATGCCATCTTGA
CAATAAGCAACACCAATTTTTATAGACGGTTATATGTTGAAATGCTTCC
>KH.C2.923.v1.A.SL1-1
TTGGCAGGGTTAGAATTTGTTGCACTGGGTATAAACTAAACAAACTGCTATGGACGTTGA
AGATGCACCTCTTATTTATGGATTGGAGTTGCCTGCGCGATGCATGTGTTCGCAGTCAGC
TGAGTGTAATGTAACTCGTTTTATTGTTGGTACACAATCGTTAAAACAGGAGAACCAAAT
TCATCTTGTAGAGTTCGATGATGAGAATAATCAACTGGAAAAAACTGTGTTTGCTCATAG
CAGTGGGGAGATATGGCATATCTCATCTAGTTTTAATAATCCGCTTCTTTTTTCTACTTG
CTATAGCAATTACAAAGATGGTGAACTGGTTACTGGTTGCAAAATATATAGGATGGTTTC
AGATGCAAAGCAAGAAACTTCAGAACATGATGAATTTGATTCTGGGGCAGAAAGTTTTGA
GTCTATTGATGAAGTTTGTACAGTTACATCGTCTGAAATCAATCACATCTCTTCATTGCA
GTGGAAACCTGTGGAGGATGATCATCAAGTGATCATTCTTGGTGACGGAAAGCTTCATCT
TTTTGATCTTGAAGAGGAAAAACCGAACTCATTATTCTCATTCATGCTCCCTGAGAAAAA
AGGTCATCCTCTAGTTGCCACTTGTGGGAAGTGGAATCCACATCATGGAGCAAAACAGTT
CGCAGTTGCTGCTGGGCAAAATATAACTTCATTTGACATGAGGTCTAAAACACCTGCCTT
TCAACTTGACAACTGCCATGGTCAAATGATAAGAGACCTTGATTTTAATCCCAACAAGCA
GTACCACTTAGCAACATGTGGGGATGATTGTCTTGTAAAGTTCTGGGACACAAGAGAGCC
AAGTGCTCCCATCTCTGTTTTAGAAGACGATCATTCCCACTGGGTGTGGGGGGTACGTTT
TAACCCGTTTCATGACCAGCTTGTGCTCAGCTGCGGCAGCGACAGTCGTGTCGTTCTGCA
TAACAAAGCTTCGATATCCTCCGAGCCATTTGGCCACCTAGTGGAAGATGAAGAGGATGA
AGAAACGGAAAAAAGAAAAGATGGATTGATTGCTGTTTATGAAGAGCATGAGGATAGTGT
ATATGCTGTTGAATGGAGTGCTGCAGATCCGTGGTCATTTGCTTCATTAAGTTATGATGG
AAGAATTGTTATTAATAAAGTTCCAAAGAATGTAAAGTTTGAAATTCTCCTCTAATATGC
TGACACCGTCAACCTTTTTTTAAATTTATTTGTTGAGGTTTTTATTAATAAATATCTTTC
ATTCCAAAACGAGAAACTGTGCAATCAAAAATATTGTAATTTACTCTTGATAGTAAACAT
CATAGACTATGTTCGTAACCGTAATGTTTGTTACTATATTATATATATAAATGTGTTTTA
AATGTAG
>KH.C9.38.v6.A.SL3-2
AAGAACCTGGCCCAAAGAAACTAGCTACTCCTCAGACGTCTGCTGCAAACAAGATATAAT
GTCAGATACGATCAGATTGCCAGATGATCTTGTGGGATTAATTATTGGTAGGGGAGGGGA
AAACATAATGCGAATGCAACGTGAAACTGGATGTAGGATTCAAATCACGCAAAGTATTCC
GGGCACCAAAGAAAGACCATGCACACTGTCGGGCACTCAAGAACAAATAGAAGTGTGCAG
AAATATGTTGAATGAAATAATCTCCCGTTCACAAGCGGGCACACTGGGCAGCAACTTTAA
TCTTTCACAAGGTGGCTTGGGGGGTATGGGGGACGGAGGAATGGAGAAATCTATCGAGAT
CGCTGTCCCACCCGACAAGTGTGGTCTTATAATTGGAAAAGGTGGAGAAACAATTAAAAT
GTTGCAGCAAAGTTTGGGGGTTAAGATGTTGCTGATTCAGGATTCTACTGATAACATCGG
TCAGAGCAAACCACTGAGGATAACTGGTCCACAACTTAATGTTGATGTATGTGTATGCAT
TTTAATGGATTTAGTTTCATCATTTCCCTTTATACAGCCCAATATGTTTGGAGATGATGT
GAACAAAACCATCATCCCAGTTCCCAAAGCTGCCGTTGGAGTAGTGATTGGGAAAGGCGG
GGACATGATCAACCAAATCCAAAACGTCACTGGAACCAGAGTTCAGTTCAAACCAGAGGA
TCCTACTTTACCTGAACGTATGTGCAGCGTGATGGGACCAAAGGAAGGAGTAGATGCTGC
TATTAGAAGGATCCATGAGATTATACAGAACGTACAAGAACGTGATGGTCATCCTGGTGG
AATGGGAGGATTTGGCCAGTGGGAAGGACCAAACATGGGTCGGGGTGGTAGAGGCATGGG
AATGGCATCTGAGGAACACTTGGTGCCTGCTAATAAAACTGGACTGGTAATTGGAAAAGG
TGGAGACACCATTAAACAAATCAACATGCAGTCTGGTGCACATGCTGAGATACAGAGAAA
TCCTCCACCTGGTTCAGATCTCAATTACAAAACTTTCATCATCAAAGGCACTCCTGAACA
AATTAAAATGGCGCGCCAGTTGATCCAGGAGAAAGTTGACGCTGGTCCAGGTGGTTCGAG
CAATGGACAGATGCACGGTGGACACATGGGAGGCCAACCACCTATGAGTAACTTTGGTCC
ACCACCACACCAGGGAGGGTATGGTGGTCTCCCACCAGCAGCAGGATATGGACATCCAAG
CCATAACCCATTGCAGGGGCCACCTCAGGCTCCCCAAGCACCACAGTCATACCAGCAACC
ATGGGGTAATCAATTTCAGCAATGGAATTCACCAACTGTGTCCGCTCCACAGCAAAACGG
TGCTGATCCAATTTCCGCTGCACCTGCTTCACAACCAGATTATTCCAAACAATGGGATGA
ATACTTGAAACAGAATGCTGCGGCAGTTGCAGAACAACGTCAACAACTTACTTTGGCCGC
TCCAGCCGCTGCTGCTGCCATTCAACAACAACAGGTAGCTGCTCCAGCTGCTGCTGCACC
GGCTGCCTCTGCTGCTGTTCAACCAGCTACCACTCAGGCGGCTGACTATTCTGCAGCATG
GGCCGAGTATTACAGACAATACTACGCCATGCACGGACAAGCAGGTTATGCGGCTGCTGC
TGCCGCTGCTGGACAAGCCCCAGCCCCAACGTAAACATTTCCAGTATCACTGATCACCAT
TGTAAATATCCAAGATCTGATGATATCGTCTACAACTGAAGTTACATCCCCATAACTTTG
TGGTGCGCCCAGCATTGGGCTTTGTACATATTGTGGTGAACTTTCATTCCTTCAACTCGG
CAGGTATCCTGTCAACACTTCGTAAAACTAACTCGCTTAATTTCTAATTTAAAATGTTAA
TATTAAGTTACTTGCACCTGTGTTAACCACCTGTTGCCCCAACCCTTCTGCGTAATCACA
CATCGGCAGTTCACATCCAGCTCAAACCGGTTCTCCCAATTAGAGAATTCAAAAAAATTT
AAAAGGCTCTTGCTGGCAGTCTTATATGATCCAGTGCTTCTACCTTTGCGTGCGTTTTAC
AAGTTAGCATCGCCGCCGCGTTTTTATTTTGACCTTCCTTTTTTATTAACTGACAAA
>KH.C14.578.v3.A.ND1-1
CTTGGTGTTTCATTTCTGGTTTATTTTTTAGTGATAAATAACTGCTGGAATCGTATAGAG
AACGGTTCAAAACATTGTTTTTATCAAGAAATAGCAGCTGTGCTGTTTTTGTTCGATTAC
GCTTTTTCGAATGGCTTTTACACAGTGGCGACGTTTTACGTTCTTTAACAAGCAAGCAGT
GCCCACTAACGTGGCTGGACGATCATGGGACACTGTACGAGATGCAGAGATGGCGTGTTC
TACTTGTGGCAGAGGAGTTCTGATTTTCGGAGATAGCAATGGTTTTGTTCACATGGTGAA
CCATAATTTCCAAGTTTCCACTTTCAAAGCATTTGCCATCACTGTTCTACACCTCTTCCA
ATTAAAACAACACAATATGCTCGCAGCAGTTGGGATTGATGAGGATGGTGTGAATCCAGT
GATAAAAGTTTGGAATATGGATAAGAAGGATAAGTTTGGAAACCCATTTTGTTGCAGAAT
TCAACGTACTATACCAGCCAGTAATACACCAAGCATGGTGACTTCATTTTGTGTTCATGA
AAACCAAAGTTTCATGGCTGTTGGATTCGCTATTGGATCTATTGCTTTATATAAAGGAGA
TATTGCTAAGGATAGAACCCTGAACCGGACTGTCCATTTAATGAATGAAAACGAAGGACA
AATAACAGGTCTTAGTTTTCAAGGCACTGGGAAAGCATGTCATCTGTTTGCAACAACAGA
AAACTTAGTTGTTTCGTTTAACTTGCAAGAAAAGCTGCCAAAGAAGAACGTGCTTGACCG
TAGAGGATGCTCTTTATTCTGCAGCACTATGTCCGACATGGTAATGGACAATCACTTTAT
AGTCACAGCTTCTGATGCAGTGTATGCTTATCAAGCTGATTCAAGAGGCCCATGCTTTGC
TTTTGATGGTGAAAAATTAATGGCAAAGTGGTTTAATGGATACCTTGTTCTTGTTTATAA
AGATAAGGCCAAGAACTCCATTCCTTCTTCCAGTTCTATGAAAATACCGGACAAGAATAT
TGTTACAATATATGATGCAAGTCAAAAACTTATTGCATATTCTTCGCCACTACCTGGTGT
ACAAGAGGTGTTATATGAATGGGGATCATTATTTGCACTTGTTGCTGATAATAACTTGAT
TTGTCTGCAAGAAATCGACATACAGCAGAAACTAGAGATGCTGTTTAAGAAAAACCTCTA
TTCCCTGGCTGTTAACTTGGCTAAGAGCCAGGATTTAGGAAAAGATGGTTTGGTTGATAT
CTTTACACAGTACGGTGATCATTTGTACAGCAAGGGTGACTTTGATGGTGCTATAGCTCA
ATATATTAAAACCATTGGCCACCTGGAACCATCATATATTATTAGGAAGTTTCTGGATGC
TCAACAAATTCGTAATCTTACATCATACCTGCAAGCAATGCATGAGTTGGGACGAGCCAA
TGAAGACCACACCACACTGCTGTTGAACTGTTTCACCAAGCTAAAGGATGTAGAAAATCT
CAACAAGTTTATCATGACTCCAGAGACAGAACTTCACTTTGATGTTGAAACTGCAATCCG
TGTTTGTAGACAAGCTGGTTATTATAAACATGCTTTACAACTGGCTGAGAAACATCATAA
ACACAAGTGGTATTTGAAAATCCAATTGGAAGATACTCACCAATATAGACGTGCATTGTC
ATATATACGGCAACTGCCTTTCAAAGAGGCGGAGAACAGTTTAAAAAGATATGGGAAAAC
TCTGGTGAACAACACCCCTGAAGAAACAACTGAGCTGCTGAAATCTTTATGTACAGACTA
TCAGCCTTCTAACCACCCAGATCTTGGTCATCAAAGTGGAAATGTTTCAAAATCAAATGG
AGTCGAATTCATTCATATATTCGTGAACAGTCCTAATATGCTTGTTAAATTCCTTGAGCA
TTTAATAAAGGTACAGGACAAAGCACCAGAAACAGTTTACAATACTTTGTTAGAACTCTA
CCTTCAAAAGATGAATGATCCAGCTGAAACTAAGAGTAAATCTGACCAAGAAAAGCTCAC
ACTGAATCTACTAAAGGAAATATCGTTGAAAAAATATGATACAGACCAAGCTTTACTACT
TTGTCAAATGAGTAACTTTAGGCCTGGTATCTTGTTCTTGTATGAGGCCTGTGAACTGTA
CCAACAGATCCTACGTTATCATATGGACCATGAATCCCATGGTTTAGTTGTTGAGACTTG
TAGGTCTTATGGAGAGAAAGACCCAACATTGTGGCAACAAGCACTTACATATTTTGCTAG
ACAAAGAGATGTGGATTGCAGACAGCACATCACACAAGTCCTAGCTCATATTGAAAAGCA
TAATCTGGTTCCACCATTACTGGTTATTCAGATGCTTTCAAAGAATTCTACAGTTACTTT
GGGAGTTGTTAGGGATTATATATTAAGAAGGGTTCGACAGGAAAGTGAAGAAATTGAAAA
ATGTGAAAAATCAATTTCTGAATATCAAGAACAAACCGAAGATATGAAAAAACACATTGA
ACAAATGAAAACAAGTGCCACAATATTTCAAGAAACAAAGTGTGCAGCATGCTCTTATGA
ACTTGAATTACCCGCTGTACATTTTCTCTGCCAGCATGCCTTTCATATGCATTGCTTTGA
AAGCTATGCTGACAGTGACACAGAATGTCCTGTGTGTTCTCCAAAAAATCGAAAGATCTT
GGAAAGTTTACGAGAACAAGAACAGACTCTTGCAAGTAGTATGGCATTGCATGAGCAATT
CAACAATCAACTGAAACGTTCTACAGATGGTTTCTCTGTAATTGCAGACTTCTTTTCCAA
AGGAGTTTTTAACAAGATTACTTTGGTAACTGACAGCGACTCAAGCTCAAAGGGAGCATC
TGGTGGCCCTGGATCCCATGGTATTGATCCAACATTACAGAAAGAGTTGTTAATGATGCA
GCAAGCAAACCGCAGATAATTTAATTATTCCCCTACCAGTTCTATTGCAATTACTCATTG
AATTGAATATATAGACAGTATATCATGTGTGAGCCATTTTTAATATATAGTAGGGTGGGG
GAAGAGGGGACACGGACACCTTTAGCATATTATATGGTAATATCCTGATAAGGTTTTAAA
TAATTAATAACGGTCTATGGGAGTTGTGAGGATACGATTTTATAACTCTTTGAGTTGACT
ACCAAATGGAAAACCCATCTTCCTCCACCCTACTGTATATACAATTCTAAGCCTATACAC
CCAGAGGTTTTGGGTTCAAGGTGCTTCAATGCTACCATTGTGGGCGAATGTGTCTTTGGG
CAGGACATTTAACGCTAATTGCTTCAACCCAGTGGTCACTAATGGGTTGTCTAAATTGGC
AGTCATTCATAAAAACTAAAAAAAATTAAAAAAACTGTTTTACTAGAACTATATATTATA
ATAAATTCAGTTTATATTGTAAGGTATTCACGTATTATACTACCACTACCCAATAAGTAA
ATCACAAACTGATTCATTATAAGTAATAATATAAATCATCCCATTAAACATTACATAACT
ATTTACTTGATTTTCTGCTTCGGAAATTTTTGTAATAAAATTCTCAATGTTTATTTATCA
CAAAACAACTTTGGAAAATATTATACAAATGTTGTTATACGCCTTGTTCAATTCTTTTGT
TGTTGTGCAATTGCAATAAATATGTAACCTATC
>KH.L41.48.v1.A.ND1-1
GTTTATTCCTAACTAACTATTTATAAGCAACTGTTGAAAAATAAAAAGAACATTGACATT
TAGACCTGTTTAAAGACAAGATGATAGGGCCACGTGTGCTCCCTACTGTGAAACAAAGAC
AAGAGGAGAATCTACTAGTGATTTCTATTGAAGAACGACTTGGCAAGTTGGAAAATGAAA
TTACGGATCTAAAAGCTAGGGAATTGAACAAAGATGAAGAAATAAACAAATTAAAGAAGG
AAAATGAACAGCTAAAGGAACATTTAGAAGTAATTAAACAACAGGTGCAAAAAAAAATTA
AGGATCTAACAGCTGACAAAGATGAAGAAATAAAACAATTGAAGAAGGAAAATGAACAGC
TAAAGAAAGAAAGAGACTTGTATTTGGAAATGAAGGCAATGCCTGAAGATACTAAAAAAA
CAGTAAAACGACTTGTTAAGGTGACAAAATTAGAATGCGAAGCTGGTGAAAATGGCAATC
ATTTCATGATGGAAAAAGATTGGCTGATGGAAAAACTGAAGCAAGAACAGAAAAGACAGC
AAGGCCAGGCAACATCATTTTGGAAAAAGTTTTGGGCATTTCTTATTGAAATTGGCGGTG
TTGTTGCATCAGTTTCAGTTGCAGTTTTGAATAACTTGAAGAGGCTTTAAACCAATTAAA
TACAATAAACCTATATAAGTGCATAATTTAAGATAACCTTATAAAAGCCACATGCTAGAA
AAAAAATCTAAATTAATGATAACTTGGTAATAGTATTAAAAAATAGGTAAAAATTTGTAA
ACATAAATAATGGTGATCATCAGTTTTAAATCACACATGCTTCTCTACAATTATCTTGGC
AGCAACTGCCTGTGCATATTATGTATATAGCCATGGTTATTGTTTCACTTTAAGTTCTTA
ATATATGTATGTCTTTCAAATCAATTAAAATAAACTCAATTCAACTGGATACAGCTACAT
ATTTAAAAACAATACCAACTGTATGCACTTTTAGTAAATGTAAAAAAAAACATAAA
>KH.C5.275.v2.A.ND3-1
ATTACTACAATGAACAACACATGTATAGTAGTAGTGAGATAAATACTGTTAGGACATTTA
TCCAAAATTTCGTAATCGTGTTTTTAACAATCAACAACGCTCTTTTAGAAAAGTGAGCAT
GTGGTTTTATAACTCTGGAAATAGTTTTTGTTTACTACCAAATGGGACAACAGCACATAT
ATAGGCCTAGGGTAGCCTAAGACAGAACGCATGCACTTTTTTAGCACATAGTATCATAAT
ATCCTGATCGTATTTTAAACAATTAACAACTTGTATGCGAGTCCTGATGTTACGGTTTTT
ATATTTTTTAAAAAGTTCTTTGTTTTCTGCCAAAGGAGACGAGAAAATAAAAGGGTGCCT
ATCTCCCCCACCTTACTATTTTGGTTACATCTGGATGTTGTTCTTTTTATAGGGCGATTA
CGTTCAATTCATTATCGAAGTGGTCAGTGGAGCATCTAAGAAATCTTTCGTTGCTATTGA
TGATGTTAAACTTCAACCTTGTGATGAAGCCAGGGGCTCCGTTGCGGTTCCAGAGTTTGA
CGTCCAGGCAGAAGCTAGACAGAAGATGCATGACGTCACCGATGACCTCATGGAGATGAT
GCTACCAGCTTTAAGAGGGGATATCGGTGTTTTTCAGTTTCCAGACGCGAGTGAGCCGCG
ATCTTTGCTGTCACCTACCGGAAACTTCAGCGCGGGGACTCGAATCGCTACTTCGCCAAT
TCTGGTTCGAGCAGATGATTATGCTGCTATCTCGAGAAGGCGAGAAAGGCGGAAGCGGCG
GAAGAATAGACGGAAGAAGTTGAGAAGAAGAAATAAGGGGAGAAAGCTAAAGAAGAAAAA
GCTCAGTAGAACCCACGGTGTGACAGATGGAGTTATATTCCTGCAAGAGAGCCCTACACG
AGGGACAACTGGTATCAGAACAGGGAATGTCCCTTCTCCCACCATACCCAGAATGGCAAT
GTGTGACTTCATTGAATACACTCATCGTCTTAAAAGATGTTTCCGCAGCTTTTTCTTCGA
CTTACAAAGACAGCCACAAAGTTGCCGAACGCTGTACAACAATTTAGAAAACTGTGTTCT
CTTTGCTGCGTCATCTTGCGTTCCTTCACGTGACATGACGTCACAGAGAGTGGAAGAAAT
CGTCATGGGAAATCTGAGGACAAACTTCAAAATGAAACAAGTGTACTGTGAGGAAGAAGG
CGCGTTCGTGTTCCCGAAGTTTGCGGTGGACAGACTTCCAATACAATGCGGACCAAGATA
CTTTATAAAACTGTCGGAATGCGGGGGACCGTTCCGCAACATTTTTAATATACAGCACGG
AAATCCCCGTCTCTGCAGCGAGTATTACCAAGCGAACGAGTGTCAGCGACAAACAACAGC
CGAGGAATGCAACTTTGACACGGAGACAATGCTTTTGTATGGACTCAACTTACAGTATCA
GTTCGCCCACAACCCCTTCTGCGTTCATCTACCTTTTAGTGCTTGGTGGCCTGAAACGTA
AAACTTCATGTCGAAATCGGCAACAACAAAATTCCGAACGTGCGTTTTGCAAAGAATGTC
ACGCGACGCCATGTTTAAAAGTTCCAATTAAATGTTGCTTTTTAAAAAGCCTTTTCAGTA
TTTTTTATCTCGTGACTTAAAAGTTTCCCCCTTTTTACTTGTTACTTGGTATTAATTTCT
TACTGTTCTTTTTATACATACGTGCACCTATTCTTTGTACATTTTGTGTTTATCCTCCTA
CGTGTTTAATTTAAAAAAAATGTCTTTGATATTAAAATCGTGTTCAATG
>KH.C14.361.v1.A.ND2-1
GCTTTAGTTTCGGGACATCCCCAAATATGAAACTAGTCCATTTAAAATCTGATACACGCA
TGTTGGTTTTGTAAAGTGGGTCATTTGGTTGGTTAAGTGGATTTCAAAACCAGCAAGCGT
GCTAGAGGAAGTATATACACATTCTACATAAGAAAATCATGGGGTCAAAACGTAACTTTC
TTGCTATTTTGAGCGTTTCGAACAAACATGGCCTAGAAAACTTTGCGAAAAGATTGCAAA
ATTTGGGAATTGATTTGATTGCTTCTGGTGGAACTGCAAAAAAGATTAGAGATGCTGGAA
TTGAAGTTAGGGATGTGAGTAGTGTAACAGGAGCGGCAGAGATGTTAGGTGGAAGAGTGA
AGACCCTTCATCCAGCTGTGCATGCAGGGATACTCGCAACTCAATCTCCATCTGATATTG
CTGACATGGAAAAGCATGACTTCAAAAATATTAAGTTGGTCATTTGTAACCTTTATCCAT
TTGTAAACACTGTGAATAAGCCAGGTATCCAGATGGCAGAGGCAGTGGAACAGATAGATA
TTGGTGGTGTTACTTTACTGCGTTCTGCTGCAAAGAACCATGCTCATGTCACCGTGGTTT
GCGATCCATCTGATTATGACAATGTAGCTTCTGAGCTTGAAGCATCAAGTGATTGCGACA
CCAAACCAGAAACCAAGCAGAAGTTAGCTTTAAAGGCATTCAGCCTCACTGCTGAATATG
ATGCAGCAATATCCAGTTATATGAGAGGGGAGTATGGTGACAAGCAGCAGTTGCCACTAA
GATATGGGATGAACCCCCATCAGAAACCAGCCAAAGTCTACATTAACAACAAAAATCTAC
CATTTCAAGTATTGAATGGTTCACCTGGTTTCATTAATCTGTGTGATGCCTTAAATTCAT
GGCAACTTGTGCGAGAATTAAAATCATCTCTTCAACTACCAGCAGCTGCTTCGTTTAAAC
ATGTCAGTCCTGCAGGTGCTGCTGTTGGAAACTTTATGAGTGAGGCGCACGCTAAACTGT
GCATGGTATATGATCTTTATGAACAACTGACTCCTTTGGCTATCGCATACGCAAAAGCAA
GAGGGGCAGACAGAATGTCTTCTTTTGGTGATTTTATTGCATTATCTGACCCATGTGATG
TCATTACTGCTCGTATCATTGCAAGAGAGGTTTCTGATGGTATAATTGCACCTGGCTTTG
ACAAAGAAGCTTTGGCAATTCTTGGTAAGAAAAAAGGTGGAAAATATTGCATACTGCAAA
TGGATCCAGATTATGAGGCTCCGGATTTAGAAACAAGGATGATATTCGGAGTTACTTTGG
AACAGAAGCGTAACTCACTTCTGTTTGATGAAAGCATGCTACAAAACATTGTGACGCAAA
GGAAAACTGTTCCTGAAGCAGCAACACAAGACATGGTAGTTGCAAGTATTGCATTGAAAT
ATACACAATCCAACTCTGTGTGTTTTGCTAAGGATGGTCAGGTTATAGGTATTGGAGCTG
GTCAGCAGTCTCGTATTCACTGCACTAGATTAGCTGGTGATAAGGCAAACAACTGGTGGC
TACGTCAGCACCCATCAGTGTTGGGTATGAAGTTCAAGAAAGGGGTAAAACGAGCGGAAA
TGTCAAATATTATTGATGTTTTTGTGAACGGGACAGTGGGACAGGACATGGATGAGACAA
CATGGAAAAATTCACTAGAAAACCCCCCAACGTTGTTGACAGCAGCACAGCGAAAGGAGT
GGATTGAAAAATTAAAAGGTGTTTCATTAAGCTCTGATGCATTCTTCCCTTTCCGTGATA
ACATTGACAGGGCACAGCAGAGCGGTGTTGAATATGTAGTTAGTCCATCTGGCTCCACAC
AAGATAATGCAGTTGTTGCAGCATGTAATGAACATGACATGGTTATGATACACACCAACG
TTCGACTTTTTCATCATTAACAGTTTTCAAAACTGCCAAGAGATGCCTGAAGTTAAAATA
GGATGAAATCCTTCATTAATTTTTCGACGTTGGTTAAGTGGCTTGAAAATGTCCAATGAT
GTGTTTTGTATACCATCGTGCCGTACTACAAAAACATGCAATTTCTTCAACCAATTTGTC
TAAAAGACAATAATATTGTTAATGTTTTGTTTTCACTGCCATAACATGCTTTCATTTTTA
TTGTGACGTTGGAATTCTTCCAACGGAAGGGATCTAAGGACCTCCCAAGTTTGGCAGTTT
TTTTTCAGCAAGGCTGAAGAAGTAGTAGTACATGAATACGTACTCCGGTTTCATGATACG
GATAAACCATATTTTTACCGTTGTACCGTAAAAAAATAGCTTGGACCAGGCCCAAAGATT
GCTGGTTTGGTATAAATTTTAATAAGGTCAGCCACACACAACGTTGAGTCAGGCGCAAAC
ATTTTATAATGGCATTATGAATTTAGTTGCAAAACGCACTCCCGTGGCTTTCATTATATA
ATGTAGCCTCTGTAGTGGTTTCGCAAGCTGGCGCTAAGCGTCTGCCCAACAACCCACCAA
AAAGGTTTGCATTTTTTTTTGCGTGTAGTGTTTTGCATTTTGTTTAGTCATGTCTAAAAT
TGGTTGAATAACGTAGTTACCTATACTGTTAGTTTTTACTTTTTTAATGTTTTGGTTTTA
AG
>KH.L24.16.v1.A.ND1-1
GTTTTTCTTATTTATTGATTCTCTGTAGCTAAAAAATCGACTTTATTTTTACAAATATTC
GAGTTTAAGCGATCGTGAAAACGTGAGTTTGTTATTCAAGCTTGGTACGTCGGAATGAGC
GAAGAAGAACAGGCCCCTGCTGAAGTAACGCAAGAGGAAGAAGCTGCACCTCCTGCCCAA
GAGAATGTAGAGGATACAGAAGCTGCCCCTAAAACAACTACTGAACAAAAGGAAGAAGAA
ACTGTGGCAGATGAAAACAAAACATCTGAAACTGCACCTGCAGGAGATACTGAAGTTAAA
GAAGGAGTGGAGGTTAAGGAGACGGAACAGCCAAAGACACCTGAAAATGGTGAAGACAAA
TCAGCTGTTGTAGCAGATGAAGTTAAAGATGCATCAGAGGAAGTAACTGCTGCAGATGGA
CCAGAAGTCCCAACGGAGGCTGAACAACCTCCATTGCAAACCAGTGAAGGTTTCACAGAT
GGGGAAGCCCCAGAAGAGCCCCCTGTAGTGGGTGAGGTACTTTCTCGTGGGGCTACCCCA
CCCCTTATAGTTGAACCTGATGGTTTAAACGGTGAAGAAATGCCACAGCCAGGAACTCCT
GAAAAATATGGCAGTGAAGGAGGGGAAATGGAGCTTCTTCTTGAAGAAGATGAACAAATT
CTGATGCCACAATATAACAGGGAAGAACTGCTACAAAAGTACCAAGCTGCTCTGAATGAA
AGAGAAATGCTAAACCAACAGAACCACCAACTCCAACATAAACTTGCAGAGTATTTTCGA
AAAAAGAAAACTGAGGAAACGCGACAAGAAGTAGATAAAAATGTCACCGATCAAGAACAG
AGATACATGAAATACATGAGCAACCTTGAAGAGCTAAGACAGCAACAAACTGCTGAACAA
GAGGCTTACAATGAACAGTTGGAAGAATTAAAAGCCAGAAAAGCAGAAAAACATGGAAAA
GTAGAAGAAGAATGGAACAAAGCCATTGAATTCAAAAGATCTGTTGCTTCAATTGCAATT
AATAGCAGATCAGGAAGACCAATACAACAGAAGGATATTGAAATGTATGAAGCCAATGAG
AGAAAGAAGGAAGTCGAAGTCTCTCAAGTTCGCCTTGAAAATATTAAGTTGAAAAACAGA
CTTAGAAAACAAGAAATGCAACTTAAACAAAAGGAAGAACTTGCTGAAGGTTTACATCTG
ATCGATTTTGAACAGTTAAAAATTGAAAATCAGACTTACAATGAAAAGATTGAAGAAAGA
AATGAGGAATTGCTAAAACTTCGCAAAAAGATTACAAGCACTGTGCAAGTTCTGACTCAT
TTAAAGGAGAAGTTACAATTCGTGCAAGCTGAGAACCAAGTCAGAAAATCGCAACTTGCA
GAAGTAGAACAAGACGTTGCCCAAAAACGAGATATTCTGTCACGAACGAAGCAAGCACGT
GACGGACTACGTCACGACAATGGGAAGTTACAACAAAAGTCGGGTTTGCTGGGAAACACT
GATCTTCTCAGAGATTTTGAAGTTGGTAGTGACCAGGCACAAGAACTCGGCTTCCAACTA
GAACAACTAAAGCGCCAACATGCCGAACTTACCCTCAGTTTAAACGGAGTGAAAAAGAAA
ATCGAACTATCCAAAGAAAATCAAACGTGATCTATAGTGACGTCACTTCTTTACTGTTCC
GTATTGAATACAGAAAGATTTATTTCAAATTATTAACTTTTTTAAATATATTTTGTTGGT
TGCATTTTGTTGGACCGCGAGAATACTGGTGTCAATAATTACTGTAACATTTTTTCGACT
AATATCGTTAAACAGATACCGGTAAAGGAAGATTAAAAAGAAACGTTTCTCTTACGCCGT
GTCCCGTTTTTCCCACCCTACTATATATGTCTGCCCTTTGCAAGCGCTGAACGACCTAAT
TTGTCTATAATCCAGGATTTTTATCGTTTTAGTTAAAATAAGAAAAATATATTCATGGGA
TAATGTGTATAAAAATTATATACAGAAATACCGAAATGGCACTCTTCATA
>KH.C12.139.v2.A.SL2-1
CAAGGTGTTATTTATTCGTTTTGTGTCAATGTTATGATTAAGCTATTGTAAGAAGACGTT
CAAATAATGTTATGTACCCAATTTAGTGTTCGATTTACGTCTGCGAAGCGACGCGCTGAT
CCAGCTTACGATTTCACGGAGGCAAGTCTGTACAACATTGGTCGCCAGGTGGCGTGCGGG
ATGCACTTTCTATTTCGCTCAAAAGTCATACACGGTGACGTAGCTGCAAGAAACATCTTG
GTTGGGAAGAACTTAAAATGCAAAATTTCCGACTTCGGTCTAGCAAATGATGTATACAGA
TACGGTCTAATCAAGGGCTCCACCGAGCGACGAGTACCTTTCAAATGGGTGAGCCCTGAA
AGAATGCTTGGCGGACAAGTCCCAATTACGTGGCGCAGTGACGTCTGGTCGTTTGGAATT
CTGTTGTACGAGATGGTCACGCTAGGTGGCGCCCCGTACCCTGGAATGGATCACGTGACA
ATACTGAGTTCACTGAAAAAAGGATACAGAATGCCAAGGCCAGATTCTTGTAGTGAATAT
TTGTATAAAGTCATGATGGATTGTTGGGAATGGACAGCCATAAAACGACCGACATTCATC
GACCTTGAAGAACGTTTGAAGAGCGTTGACTGGATGACAAGTTCCTCCATACAAGCTATG
GAAACTGTCGATACGTCTAAATACGAAGCGGATATCGGTCGAAGGGACTTAGGTCCAGAA
ACGTCTGAAACGGCCGAGGATGGGCAGCGCTGTACTGACGATGCAGTGATTTCAAATGTA
GGAAATGGTGTACAAGAACAAGAAGTTTCCAGGCAGAATGAAACGAATGGAGTCGGGAGC
ACACAACATGATTTTGGAAATGGGTTCTGGACAGGCGATTTATTTGTGCGCCTTGAATCA
GACGCATAACTTTTCTACAGTTCCACTGTACGTAGAAATTGACTCAAATACCCATAGATC
TCAATTCTTTTCAACTCAGGACCTTGGAACGTGAACAGCATACCACACAAAAACGATATG
CAGATAGTATGGGGTGAGATTCGAAACTTTTATCAAAAATATTCCATTTTTCCGAATTGT
GTTTATCAGTTAAAGATATTTTTTTAAGTGATACGGTTATATAATTCTTTAAATGTTCTT
TGTTTACTACCAAATGGGTCGATAAAAGAGAATGAAAACATATCCCATTTTGCCCCAACC
TACTATACTTGCAAATGACCGGTTATCCTTTTGAATACATAGCAATCATATGAAGTAAAA
AGATGTAAAAAAACTCCTACAGGCAAAATGCGTGTCCGCTATATATATATACAGCAAAGT
TTCTTTATAGTAGGGTGGGAGAAGACGGGACACTTTTGGCACATAATATCCAAATATTTT
GATCGTGTTAAACAATTAACAGCAGTATATGGGAGTCGTGCGGTTTTTTTAAAAGTCTTT
TAAAGTTCTTTGTTTATGACCAAATGAGACAAGAAAATAGTATTAAAAAGTGTTTCATCT
TCCACCACCCTATTATATATCCATGAACGTACAAAATACCACAGTACAGTTTTCAGCATA
AAACATTAGAAAAGAATGTACCAGGAAAAAAATCTAGGTTATCGTTACGAAAAAGTGATT
TATGCATGTCTAACGTTGTTGTTTTACTTTTGTGTTTCGTCGCGTATTTGATTAAATGTA
ATCGAAAACAAAAAAA
>KH.S765.3.v1.A.SL2-1
GATTATCAATAGTACGAGAATGAGGTGTTTGTGACGATATAATGGATTTGAACAATGCTA
ACTTTAATGCTTTGTTACGTCACCCCATTGCTTCAGATGCATTATTACGTCATAAAGCAT
CACTTCAAAGTCATTCGAGCGTAGCTGGTACGTCATCAAACGGATATTTCGTTCCAGAAT
CGAGAAACACTTCCAAGTATTCTGAAAATCAACCATTATCATCTATGACGCATGAATGGG
GTATTATGGAACCTCGTCCAATCAACAGCCAGCATCCCGGTCACGTGATGCAGCATCCTT
TTCACGGAAATGACGTCATTCGCGACCACCATGGTTTCGTGACGTCACCTTCCATTCGTG
ACGTCACCGAGCGTAAGAGTGACGAAAGCAGTGACGGAAGCGATCGTGACGCAATAATAT
ACCCGTGGATGAAAAGAATTCATGGAGGGGAAACCCCAGACCCGAGCAAGCGAACCAGGA
CAGCTTATACGAGGTACCAGACATTGGAACTTGAAAAAGAGTTTCATTACAACCGTTACC
TAACCCGTCGTCGCCGCATAGAGGTCGCCCATACTTTGTGTCTCACCGAACGTCAGATCA
AGATATGGTTTCAAAACAGGAGGATGAAATGGAAGAAAGAAAACAAACTTTCTTCACTTA
ATTCTGTCACTCATGTGTCGGGGCCGCTAAGCGGTGACGACTAACATTCTATTAGTGCTG
TTGTCTTCGTTATACCGAAATGAGAGACCAAAAAAGACTGTATGTTAGAGGTTATCCTAT
ATAGTAGGTTGGGGTAAGATGGTTCATGAGCCATTCTCTTTTATCGTCCCATTTGGTAGT
AAACAAAGAATATTTACTAAGTTATATAACTGTATCCTCTAAAAGAGCGTTGTTTAATTA
AAAAAACCTTAGGAAATATTGAATATTATGCGCCAACGTTACCCATCTTATCCCGCTCTA
ATGTATAACGTAGTAGGTTTTTCACCAGCGCTGTTGTATTATTTGATTCATATACAATGT
CGTTCATATATACCTCGCATGCTTGGCTTGTACAACAAGCATATCGTGCGTTGGTAAAGT
TGGTTCGTGGAAAGAAAGTTAAATTAAAACGGAGTGGACCATGTT
>KH.C12.341.v1.A.ND1-1
ATGGTACAATCAAGAACTGTGCTCTTACTATACCCGTTCTTATCGTTGTTGGACTTCTTT
GCAACAGCTATCATATTAGCACATGGCAATAACTGGAATCTGTTACTTAAAAGCGCACAG
CATTACTCGTTTGCATCTTCGTTTGTCGACTTTTGGATTTTCCCAGTTATAAAAACTTCC
TTTATAATTGGCGCTAGTATTGGGATTTTGAAAAATCCTGAACATGGTCCAAAAAATTGC
AAAAAAACTGAATGGCTAGTGGTCACTGTTGCTTGCGTCAATTTGTATTTTGCGTGCATC
AAAATGCTGGTATTTTCCCATGACACATCTTTTGTTGTTGGCCCAAACTTATCTTGGTTT
TGGGTCTTATTTGCTTGGAGCAATCTGGGTGCTCTTATTTTTCTAATACAGTGGCATTTC
TTGTCTAATTTAAAACTCTCCCCATCGAGGCAAATCAATGTTGAGGCACCTGAAAATGAA
AAACAGAGCTTGCTAGGAAATTCACATGAAGATGACAAGACTTTTATTGAACTAGCAAGC
AGAGCTACAATTGGTAAAATGATGTCCTACAGTTTACCAGACTGGCCACTTCTTCTCCTG
GGTTCAATCTTTTTGGTGGGCGCAGCTGTGGGACAAATTTTTCTCCCATTATATGTTGGA
CGAGTCATTTCAGCTATTGTGCAGCCTGACAGACAAACCCAATTTACCAGTATAATCTTC
GAAATGGCTCTGATTGGAATTGGTGTCTCGATCTGTGCAGGTCTCAGAGCAGGCTGTTTG
ATGTACTACATGCAGCGTTTGAATATAAGGATAAGAAACTCTCTTTTTAAATCAATTCTG
CATCAAGAAATCGGATTTTTTGATGAAGTGCGAACAGGTGACATTACGTCTCGTTTAACA
TCTGACACAACAACAATGAGTGACACCATTGGCCTTAACTTTAACATATTCATTCGAAGC
ATGATAAAAGGTGTTGGTGTATGTATTTTCATGTTTGCACTGTCTTGGAGGCTCTCTGTT
ATCACCTTTATGGGCCTACCAATGATTTTTGCCGTTTCTAAAGTGTATGGAAGCTATTAC
AAGAAAACTCAAAAACAAGTTCAAGATAGATTTGCAAAAGCTAACGAAGTTGCTCAAGAA
GTTTGCTCATCCATGCAGACTGTTAGGAGTTTTGCGAACGAAAACGGAGAAATTGCTCAA
TATAAAATACGACTGCTTGATGTATTGAAAGTCCAGTTCAAACAAGCAGCATCATATTCC
GTCTATGTTTGGTGCTCACAAGTTTTTGAGCAATTTTTAATGGTGTTCACTCTGTGGTAT
GGTGGACAGCTGTTGATTTCTGGTACTCTTACATCTGCTCACTTCATTGCCTTTATTCTA
TACCAGGAGGAATTAGGAGAATGTTTCAGCGAAATTGGGGATGTATATACTGGTATGATG
CAAGCATTAGGAGCTGCTGAAAAAGTGTTTGAACTAATTGGAAGAAAACCTCGTTTAAGT
CTCGAAGATGGAACAGAACAACCAACCTATATTGAAGGCCGTATCTCATTTAAAAACGTC
TCATTTGCATATCCAAGTAGGCCAGAACAACCAGTGTTAGAGAACATTTCATTTGAGGTG
AACCCTGGTGAAGTAGTGGCACTAGTAGGTCCCAGTGGAGGAGGAAAGTCATCATGTGTG
AAACTGATGCAGAGGTTTTATGAACCAACATCCGGATCAGTTCTTCTGGATGGGATGAGT
GTCAGCTCTTTTAAACATCAATTTCTGCATGAACAAATATCTTTAGTGGGGCAAGAGCCG
GTTCTGTACGCACGATCTATCAAAGAAAATATCATATATGGACTGTCTTCTGACCACTAC
ACAGAACAGAGTGTTTTAGATGCATCTAAGCTTGCAAATGCTCACAGTTTTGTAATAGCC
TTGCCAGACAGTTACCAAACTGAAACTGGTGAGAAGGGCACACAGCTTTCTGGTGGGCAG
AAACAGAGAGTGGCAATCGCCAGAGCTTTAGTTAGAAATCCAAAAGTTCTTTTGCTTGAT
GAAGCTACAAGTGCTCTTGATACAGAAAGCGAATATTTAGTGCAAGAAGCTTTGGAAAGA
AGTAAGTCACACAGAACGGTGTTGCTTATAGCTCACAGACTCAGTACAGTTGAAAGAGCT
GATCGAATAGTTGTGATTGTAAAGGGCAAAGTTGAAGAAGTGGGAAGCCATAATGAGCTT
ATGGCTAAAAAAGGGACTTACTATAATCTTGTATACAGACAACTACATAACGTTTCTCAA
AAAACGGGTGACGAGTCTAGTGACAAGGCCGTTGACAACGAAGGCGTCACTGAAACATTA
CAACCCTCTAGACGCACAAATAGTTGGATACGACACCGAAGCATCAGTCGTGATTCTTCT
AGCACTACATCTAGTAGTAGTGTAGGGTCTCCAGTGTTTGGTGTCTAATTGTTTCTAACA
TTGCTAACAGAGGTACCCAAACTGTGTAGTAAGGTGGAGTAGGATGGGACACACTAATAT
GGGGTAGAATGGGACATGTTTTAAATTTTTCCGTCCCATTTGGTAGTAAGCACATTTTTC
TATAGAATTATATACCACAGGAATTTGGTCACAATCAGGAATTTTTTGATTTAGATAATA
CTGATATTCTTTCTTTCCCCACAGTACTATATGTCTTGCAAAAATAGGCTAATATGCTAA
AGTGTGTCTCATAATAAATGTCAAAATATAAAAGTTTAGAAATTTTTTTTAGAAATATGC
CCTAAATAATATTTGTTTAGAAATATGCCCTAAATAATATTATTTTAATGTGTTATAGGT
CTTAAAAGTTTAAGAAGTTCCACCCAAAGGCTTTTTGAATACTAAGTAGGAAAAATATTT
TGGACATTAGGTCAAATTCTGCCAATTAAAATATTACAAAAAATGTGATAAATATCAAAA
CACCAAATTTTGGGTTTTTAAAAACCTTACCAAGTCCAATTTTCATACTTTTCAATATGA
AGCTAAACTTTGAGATAACTAGCCTATACGACACTGTACTACCTAATATTACCCTAAAAA
AAATTTTTTTAGGTTTTTTTTATTAAAATTACATATTTGATAATTTGGTGCAGAGTAACA
CTACTTTTACTCTGTTCACTGCCGTGCTTTTGGATTTTTATTAAAAGAGAAATATAAAGA
GATAGTTTTGTTATTTTTATTTATTCACCTTAAACCAGCGGTTCTTAACTTTTTTGTATG
CTTTACCCTTTTAACAAAGATGCTTGTCAGATTTACCCCCAATATGTAATATGGCGCTCA
TTTATTAAAAAGCGGAAATAAATAGTTGAATGAATAAATGAATGTAACTTACTTTA
>KH.L53.17.v1.A.SL1-1
CAGATTCTGTCGGATTTTGCAATTGTTCAGCAGTAGTACAACAAAATTCTTGTGCCACCA
AACCTAGACAAATATAGTATGAAATGAAATTTTCTTGATAACTTTGTGTATTGGCATTGG
AACTAAAAATATAATCATGTTGATTAAGGAATATAAGATTCCGATGCCACTCAGTGTACA
GGAGTATAGGATTGCTCAACTTTATATGATACAAAAAAAAAGTCGAGAAGAAAGTCAAGG
CACTGAAAGCGGGGTTGAAATTATTCAAAATAAACCTTACAGTGATGGCCCTGGTGGGGA
CGGTCAATATACACAGAAGATCTATCACATAAGCAAACACATACCAGGCTGGCTTGTTGC
TATATTACCTAAGGATGCATTGATAGTAGAAGAAGAAGCTTGGAATGCTTATCCATACAC
AAGGACACGTTACACTTGCCCGTTCATTGAGAAATTCTCAATCGATATTGAAACTCGTTA
TTTTGATGATACAGGAGAGCAGGAAAATGTGTTTGATCTTCCAAATAGTGGTTTAAGAAG
TAGAAGTGTGGATGAAATAGACATAGTGAATGAACAATCCAGTGATTACAAGAAAGAGGA
AGACCCTCGTCACTATGTTTCCAAAGCAACAGGAAGAGGTCCCTTGTCTGATGATTGGAT
AACGAATGCTAAAAAGTGCCCGCCTGAAAAACGAGGAAATTTCATGTGTGCATATAAGCA
ATGCAAGGTGGAGTTCAAATACTGGGGAATGCAATCAAAAATAGAGAAATTTATTCATGA
CACAGGCTTACGGAAAGTGATGCTACGAGCTCACAAGCAAGCGTGGTGTTGGCAAGATGA
GTGGTACGGACTAACCATTGATGATATACGGAAACTTGAAAAAGAAACTCAACTTGCACT
TCAACTTAAGTTTGGTACCAATCCAGATATGGAAGATACGGAAAATACATTAACAGATGG
TGAAAATAAAGTTCAAAATAATGAAGACAATATTTCATCAAATTCAGTTACTTTAAGAAA
CACAAGTAAGTATTTTCACCCCCACGTCAGGCATCGGAACCAATCGAACCCCAAATCACC
GGCCAAACAAAACTTGAGTTTGAAGTCTCAGATTTCTTCATGCTCCCCCCTTGGCTTGGT
GCTGGCTATGCGACAATTCAGTGAAACCCACGACAATAAGATTTCTATGGCCAACACTAA
TGTGTTACGACCAAACTGCCGACATGTTTACAACCTCTTCTACTCTGCTGATCCTTCTTC
TGCAAGAATTGAACCTTTGCTTGATTCAAGATTTTCTCAACATTCTCCTGCCAATGTATC
CAAGTATCATCTCTTCCCACTTGGTGATGGACAATCTAATACATTAAGTGATATATTATT
GACGAGTCCCGAGTTCATGGGGTCAATCGATACGGGTCGTCGATCAAGCGAATGGAGCAT
CGGTTCCGCTTCACTGGATCCTCAGTTATCTGGCAATCTCGCTAAAATTGCTAACCATTG
GTGGGGAGACAAGAGAGTTGATTTTTCTCTCTTCTGTCCTGAAGTCCTCTCAGGATTTCC
TTCTGCTTCTCTTCCGTATCTCTTCCACTCAAGCTTCTGGGAGTCACTGGATGTGGCTGC
ATTTCTTTTACGTCAGATATTTCAATACGATAACTCACATTATCAGATGAACAACAAAAC
TGAGATTCAATTTAGTCAAACATTTCCAACTGAGAAGTGGTTAAGAAAGAGAACTAATGT
CAAATTAAGAAATTTAACAGCCAATCACAGATGCCGGGACAGCGTCGCGCTTGAGAACAC
ACCGCAAGTGCTTGTGGGTAGATTCATGTACGGACCTCTTGATATGGTGACGCTGACTGG
AGAGAAAATAGACATTTATATTCTTACACCACCACCATCATCTGAGTGGGTTTACATGGA
CACTGAGATATGCACGGGACATGGGAAGGTTACGTACACAATACCAGATTCAAAATCATT
AACACAAGGTCTATACCCAGTCAAGATGATTGTCAGAGGTGACCACACATCAGCAGACAG
CAACTTAGCTGTCCTACCACAGAACACAGAGTGTGTTATATTCAGCATAGATGGTTCGTT
CACTGCAAGTGTTTCAATCATGGGTTCCGACCCAAAAGTTCGTCCTGGAGCCGTGGATGT
GGTCAGATTGTGGCAAGATCTTGGCTACCTTATCATCTATGTTACTGGTCGTCCAGACAT
GCAGAAGCACAGGGTGGTCACTTGGTTGTCTCAGCATAACTTTCCTCATGGGATGGTTTG
GTTTGGAGATGGGATTTCAAAAGATCCACTCAAACAAAAGACGATATTGCTAAAAAATTT
AAAAGCAGATAATAAACTTATATATGCTGCTGGTTACGGGTCAAGCAAAGATATTGCTGT
TTATTCCCAACTCGGTATCGAACCTGACAGAATATTCATTGTTGGAAAAGTTTCCAAGAA
ACAAGCAAACCAATCAACTTGGCTTAATGGAGGATACTCGGTGCATCTGGATAAGCTTTC
TGTTGGTGGATTGAAACCTGGTAAAGTAAATGCACAGATGTTGCTAAAAAATGATTGTTT
TGGGTTGCCGGGGCAACCAATAAATAAGCGCAGCCACTCGATGAAGAGGAGGACAGGAAC
TCGATAGTCGGTTCGAGCATGAGTGATTTTCATTATCATCACATTTACTTATTTCTATTT
TTTATTATACAAAAAACCAACCACTTCCAAACTTCGTTGCTATAATTCATATAATGCTTT
AGTTTAGTTTCTTTACAGTTGGAAAAATTGACAGATTTTTAACAAATTGGAACAGATCAC
CTGTCATCTTAAGAGTTTAGCTAATGTTAAATCACTAATTTTACATCAGTGTTTATTATT
TGTTTTATTTTTACAGAGAATTCTAATTTGTAAAAGACTGTATGAACTAAAGAATCATTT
AAAGTTTTATTGTTTGTTCATGACTGAGTGACATAGTATTACCTTCCCAAGACAGTCTCA
CTGTTCACTGCAAAATCTTTTTATTTACATTTTAAAGGAGATTGACTCGTCTAAATTCTT
TACCTTTTACATACAAAATTCTACTGTTAAAAGAATTTCAGGTTTGATTTGTATTTTATT
TACTAAACATTGCTAACTAAGTAATTGCACAAATCTTCAAGCTTGAAAGACGAGTTCCAT
TGCACGTTTCGTTACTGATGTCCCTAGCTGTGTTCATTCACCGCACAGTTTTTAGAAATC
CGCTATTGCTTCATGCCTATTAAAACGTTTTTGTGACCTTTAATATATTTTAAATGGTTA
ACAGATCTATTATGTGAAACAACCGCTGTTTTGGTTTATCATCAAAGTGATTATTCTAAA
TTGTTTCCTTGTTATTACACAACTCGTTAATGATTTATAGTGCAGACAGTCATTCACACT
CGTGCAAATGTATTGTATTTGAAATGGTATTAACTGTATTTAGCACTTGCTTCTGCATCG
TGGAATTGTTTGTAAGTAACGTACTGGCTTATTTCATCAGAAGGCCGTGCAATAAATTCC
TTTTTTTTATTTCTTTGTTGTGTAACTGTACAGATTTCATGCCATATGATATTCATTATC
AATAAATATTTTATTATTTATT
>KH.C3.197.v2.A.SL1-2
ACAGTTAACATGGTATAGTTATAAAGTTCTGTATTAATAAGCAGAATGGCGGGCTTTGAG
TTAATATCGGATGAAGGCTATAGGTTTGATGGAAGAAAGCCAAGTGAATTAAGAAGAGTA
AGATGTAACATGGGTGTGTTTACACAAGCTGATGGTTCTGCTTATATTGAACAGGGTAAT
ACCAAAGTTCTTGCTGCCATATATGGTCCACATGAGGCATCAAATAACATGAGGAGTAGG
GTTTGCTTGGACAAATGTTTTATCAACTGTGAGTTTAGTCAAGCAATGTTTAGCTCAGCA
GAGCGAAAGAAAAGATCCCGTGGCGATCGAAAGGGAAAGGATATGTCGGCCCATATAAAA
CAAACATTTGAAGCAGCAGTTCGTACACAGTTATATCCAAGATCACAAATTGACATTTAC
CTACAAGTACTTCACTCTGATGGTAGCTTGTATTGTGCTTGTGTTAATGCTGCTACACTT
GCTCTCATTGATGCTGGTATAGCTATGAAAGATTATGTATGTGCTTGTTCAGCAAGTTTA
ACTAAGGAAACTTCACTCATTGATATCAATCATGTGGAAGAATTAGCTGGATGTGCTGAA
TTCTCTGCTGCAATCATGCCCAAACTTGATCAAATCATTTATTCAGAACTAAATGGCAGG
ATTCATCAAGATGAGTTGGGTCAATTAGTGGATGCTGTAACAAATGGATGTAAAGATATT
TTCGCAGTTATTGATCGATTTGTAAGAAGTCGCTTAGAAGAAACTGCCTCGTATTTCACA
CATTCATAACTTTTTGTACTTTGCAGTTGTTTTAATCATTTTCTTTTACATTCTGCTCTT
TGCGTGTTGCAGTATTGTATTATGAGATGTGTTTTTTAACGCTGCCTTTCTCAATAAAAT
ACAACTTCAATGTGAAATTTTAA
>KH.C11.535.v1.A.ND1-1
ATTTTTGCATAGTTTGTTGTTCTGGCAGTTGTTGTTGACAAAAACATAACATTGTACGTT
TAACTGTAAGTAGACATGTCGGGAAACGATGGGTTCTATAAAGAAGCGTTGGAACATTGT
CGCACGTTCAATAGTCGGCTGATGACAGAACGAAGGGTTCGATTGCCTTACCTAGATTCC
CAAACAAGAGTCGCACAAAGTGATTGCTGCCTTTGGTTCAAAAGAAGACATCGTGGACCT
GGTTTAAAACCAAACCAAGTATATTGCTACCCCAGCAAAAGATGGAAGAAACGACCCCGT
TTCACCCCGCTGGTGGACCCCTCGTATGAAGCAATGGCTGCTGCAAACGATTACAAAAGT
ATGCTGAGATCCTCTGATGTCCCTCATCATCTGATCAATGAAAACTCGAACGATTCAAGC
AGCATGAACACGATAACTTCTGCGATGATCGACGCCGACAACGAAATGCTCGATAACGTT
TCAAACAACGAGGATAACGGGGCTATCGACGAGGACGAAGATTTCGAAGATTTTGAAAAC
GGGAAGTCAAAGAAAAAGGGAAGGAAAAGTCAATTTAAGGCGGCCACAAGATCTGGTAGA
AAGAGCGACGTCACTACTGATGATAAATATCATACATGTGATTACTGTGGAAAGAAATAC
AAGAACAAGACTGGGTTAAACTACCACGTCCAGCATGTGCATCAAGATGAACTCGATGCA
GATGAGGAATATACTCCAAGTGGAAGACACTCACCATCCTCCATTATGTCCGATGATCAT
CATTCAACCTCATCAAGAACTTCTGCCATCGCTGCTCAGAAAGCTGTGGCAGCAGCAGTT
GCTGATATAAGTGAGGTTGAAATCATCGAACCACGACCAAAACGTAAACGACAAACTCAG
TCGAACAATTATTGCGATTTCTGTCTCGGAGATGCAGATGAGAATAAAAAGACGGGAGAA
TCTGAGGAGTTGGTTTCGTGTTCTGATTGTGGGAGATCTGGCCATCCTACGTGTTTACAG
TTCACTGATATAATGACAATGAATGTAAAGAAATACAGCTGGCAATGCATTGAATGCAAG
TCATGTCATGTGTGTGGAACATCTGATAACGATGAGCAGTTATTGTTCTGTGATGACTGC
GATAGAGGATACCACATGTATTGCCTTCAACCCCGAATGGAAAATCCTCCAGAGGGAAGC
TGGATTTGTAATCTTTGTGAAAACGATAGAAAAGAACGAGAAAAACTGGCAAGTCATGGG
ACACTAAGTTTGTGAGTTAGCGGCTCATTTACATTGTTTGTTGCTGAGGAAATGACATCA
CTGCCTGTTATACCAACCATGGGCAGATATCTTTTGTAAAATCAGATGTTTAGGCCAAAA
CACGCATGTTATTATTTTAAATTGATGCAGTATCCCCACCACCTTTACTATGTGGTCCAT
GAGCTACTCCAACGCATATCCATATTAGGGGCCCATGATACCCACATAATATTAAGTGGT
AAGCAGTTCAAATGGTCCAAGATAGCAAGTTACCAATCCCTATTCCACTTTTCCATAAAC
TAATGGAATTATAAGGTGATTAGTTGCACACTTGTAAAAATTTAATCAAACATATTGCTG
AAAAGTTTTGCCACCAAGATTGCAATCATATTATTATAAAAATGCTATGTAACTACAGAC
AACAGTCACAGATACTACATGGACCATTCTGTTTGTAAATAAAACATTTTTTTCCAAAA
>KH.C2.595.v1.A.ND1-1
ATGCCAGACTTAAACCAAGAAACTCAGCACAACTCCCCAACAGTGAGCATCACTCAAGCT
ATCAGTTCCTCCCATATCAATGACAGCTCGGAGTCCCTTCCTATTATCAGTGATTTTCCA
ACCAACCAAACCCCAAGAGCGCAGCACTCTATGAGCGATATACCATCTAGAGTGATAATT
CCACCCGACAGTCCTGCCCGGCTTTCTCTGACGGTCAGCAAACCTCCAACCTCTCCAAAT
TTAACAGTTCCTGTCATCTCGGTTACCAACCCTCGAATGAGATCGACTGTCCCTCTCACA
AGAGCCCCTAGGTCGCTCCGATATTCTGCCCCTATTACAGTCGAATCTCAGCTCTCACAT
GAAACTTCGCCGACAGACACTTCAACGTCCCCCAAAAGCCGCTTCTTTTTACCTCAAGGC
TTCAATTTCTCGTTACGCCGACGTCACCCAAGTACATCCCCCTCAAAAGGTGGCTCGCAG
TCAAAAGGCTCCCTGCGCGAGTCAAAACGCTCACCTCTACGCAAAATCTCCCTGTCCAGT
TTCAAGGGGTCACCGGTACGAACCGGTTCCTACCAGTTTGGATCATCTCCATCCAGCATC
AGCAGCTACCGTCCGTCTCTTCGGCGTGCGCGGTCCCTCAAAGCCACCGACGAGCGATCT
GTGAGCTTGGTCTCGGTCAAACCATCGGGAAATGGTTCGGAACTCAATTACATCACCCCA
GCAAGCATTGAAACTTTGAGCATCAGCACAAGATCTGCAGATAGCAAATCATGGGGTGGA
AGCCGGGAAGATATTCCACAGTTTAATGATGATAAACAGGACAAAAACATGAGCTATAGC
GAAACAGCAGACAAGCAAAATCTACCCAACTTTTCGCTTGTTAGAGAACCGCTTGGTATC
ACTAAAATCAGTGACCTTTCGCCCACGGACATGCGTAAAGTTCAGAGCCTTGCTCTGATT
GAGCTAACCGCCTTATTTGACCTGCGAGGAATCGAACTCAAAAGGAGAAAAGCAAAAGCA
AAAATAAAAGATGCTGGTGTGTTTGGTTCCCCTCTTACAACTTTAATCGAATGGGATCGA
AAACGAACAAACTTACCAACCATTAAAATACCGCAAGTTCTGAGGGAAATCATCATTTTT
CTGGAGGCAAAAGCTTTGAAAGATGAAGGAATTTTAAGAAAGTCTGGCTCAGCTGCACGA
ATCAAGCTGCTTAAACAGGATATTGAGAACAGATTTGGTCCGAACCCGGATACATCTGCT
ATAGCGGAGTCGTCACTGTGGCGTGACGCCCACCCACACGACGTTGCCGCATTACTTAAA
CTCTTTCTACGTGAGTTACCCGACCCATTGCTCACCACTGAGTACATTGATGCTTTTCAT
TCGTGCGAAATGATTTCTGAGCGAAAAGAACAACTTCAGGCTCTTAACCTTCTGATCATC
CTCCTTCACGAGATGCATCGAGACTCTCTTCAGTTCCTCCTTAGTTTCCTGGGGCTCGTA
GTGGCAAACGAGCCGTACAACAAAATGGGCCTGAACAACGTAGCAATGATTACTGCGCCC
AATTTATTCATGGCTCGCAAGCAAAGCAAGAGAGAAGCATCTACCACAGCAGCCTCCCAG
GACTTAAAACGTGCAGCAGGCACCTCTAATATTGTGAGAATGCTGATAAAATATCATCGT
TTATTGTGGACTGTGCCCGCTTTCATGCTAACACAGGTTCGTCACATGCATCGAGCTGAA
ACAAGTGCAAAGAAACACACAACACAATCCAAGGATAAGTACAAGGTGAAGTTCTTTCAA
GGCAAAACTAAAGACGGAAACAAGAAATCTTCATCAGCTAAACAACCTTTGGAATATGAA
GCAGTGAAGGGAGTAATACGAGTTCAAGCACCAGACATGTTGATTAGTTCAATGGCGGTT
CAACTTGATAATACAATCACCGCAAGTGATATTATAGCACGATTTCAAAGACAAAGCGAG
AGGATTCGGCAGACAGGAAGCCAAACAAAACCAGTAGTAATCAACAACACAACGCACGCA
TTATTCGAAGTTGGCGGAAACATTCATCAACGTTGTCTTGATCCTGATACCAACATGAGT
GCACTCATGCGTGTCAACCCAGACGCTTCATGGTTCATCAAGCCCAGAACGGGCACGTAA
TTTCGAAATTATAATATCCCTGTGTCTTCCCATTGCAATTAACACTGCTTCCTATTATAT
GATATCTATGTAGCATCGTCTGTCACGCACCGTAGCGCCACTGTGTGGCCAAATTTTCGG
TGGTAGTATCACGTACTTGTTCCAAATATTGTCCGACTTTGCAGTCCCCCGGCAAGCTGC
AATAGGCCATTGGCACCCAGCCAACTGCAGTATCCTACCATTGTCCTGCGCTTTTATCAC
GTACTTTTATATCACCGCGATTGCTTGCGCAAGTTCGCGCTTTACGTTTTAACTTCAATC
ACCGAACCCTTGTACCTTATTGCAGCATAAAGTCCCATTGACCTCACACCAACATTGTTC
CATAATGTAACTCGTTTTTTAATCGAATTGCTTGCTTCTAAGTAATCGAACAGAGCAAAT
TCACGTTCCCACCCCGAACTTCCCCTACCGAGCTTTGAACCGGCAACCCTCCCCACTGTG
AACCTACAAACGACAACATTCCTTCGGTTGAACATTTTATGCGTCAGCTTCTTGCCCGAG
ATTCCTTATCGTTTCCTCCATTACTTGCGTCTTCTTCATCGTGTCGTTCTCTGTTCATGG
TTGAGTAACAGCGGGCTTGCATTAGAACTTGCATGTATTGTGTATCGTGTCGTAACAAAC
AGAACTTCGCACTTTG
>KH.C3.39.v1.A.SL2-1
AAAAGAATAAAACGCAGGCAGAAAATAGGAAATAAATAACAATATGAAAACTTGGCTCGT
TATTTCAGCTTTTGTTGTTATTATAACAGTGTCTGCATGCGATGCGGGGCCCATGCGAGT
GAAAAATCCGCAGCAACTAGCTGAAGAGGTTCGGGTGAAATATAGATGCAGTAGAGCAAA
CGAACCGACTACAAATGCTTACATGAGGACCATGTACGCTTGTGATGGCGTCATTACTGC
TGCAGCGAACATAGCTCCGTTGCTCGACAGATCATACGCCTTTGTTGACGTTAATGGAGA
CAACCTGGTCACCCAACGAGAGATTACCAAACGGTTCAATCAGATTGGGATAAAAGAGAG
TGATGAAGATCGAGATCGGTTTGGAGTTTGTGATGTAAACAACAACGGCGAGCTTGACAG
GATGGAGTACAACAAATGTTCAGTGATAAGTTACAACATAATGATTGGTAAAGTGGATTT
TGATAACGATCACCAGTTATCTCGAGCAGAGATCATTATGTTAGTGAAAATACTTTCACA
ACATGTCTACATCAACATGACGCCTGCTGTGCAGCTTCAAGTGATTGACAGTATTGGTAA
AAGACCAGGAGAGTCTTTTAGCTTGCACGACCTTGTAGCAGTCGATACCACCCTCTTTGA
ACGATTCCTTGATGGACGAAATTTGTAAAGCATTCTATAAAGTACAACTTTAACTGACTA
ATTAACTTTAAATCACAACTGACTAATTAACTTTAAACCGTACACGTTTATTAATACAAT
CGCAACTTAAACATATGAACTGTGTTTTTGTGTTCTGGTAAAATTAACCCTATACATCTT
GTTTATAATTATCTGACAGTTTAACAAAT
>KH.C11.313.v1.A.SL1-1
CTTTCTATTTGAAATATTATACACAACTGCTGCTGTAATTTCTGAGAAAGCTTTTGAAAT
CGGATTACTTTTGCAAGTACAAAAATGATGTTGTCGTCTCCACCGTCAAAGTACCAACCC
TTCCAACAGTCTTATGCTACTGGTATGAACAATATGACCAACGGTATGCAGCCTTCATAC
GTCAACCAGATGAACCCAATGTCGCTTACAGCTGCTGGCAACCAGGTCGGATTTAACCAA
GCTTTACCGCAAGGATATGGCGGCGTATCGTTTAATGGTATGGGCACAAGTGCGATGAAC
GGCCACTCACCCCACAGCGTTCAAATTGCTGCCGCGGCCGCTGCTGCTGTCGGATCCCCG
CCTATGGGCACTGCGTATGCCGGCATGCCGACGGGCGTTGGAATCACGCCGAATATGGCG
CTCATGTTAAACAGAAGGACCGAGAAGCAATACAGAAGAAACTACACCCATGCTAAGCCA
CCATACAGTTATATTTCACTCATTACAATGGCCCTACAGTCATCGCCCAACAAAATGATG
ACCTTAAGTGAAATATACAACTGGATCATGGACCTTTTTCCATTCTACCGACAAAACCAA
CAAAGATGGCAAAATTCAATCCGCCATAGCTTGTCATTCAACGATTGCTTCGTTAAAGTA
CCGAGATCGGCAGACAAACCTGGCAAAGGTTCATATTGGTCGCTACACCCAGACGCTGGA
AACATGTTCGAAAATGGCTGCTATTTGCGTCGCCAGAAAAGATTCAAAAGCAATAAGAAA
TCAAAGGGCGCTGGACCAAGCTCAGATGAACACTCACCGCTAGAACTTGTCCCCAACGAT
GCTGTCAGCCCTCCACCATCGATGTCAAACCCAGGATCCACCCACAACAGTCCACACAAC
AGTCATGAAACTTACGCAGATTCAGACACGGACAACAAGTCGCCCGACCTTGCTTCATCG
ACGGCCATAACCTCCCACGATCAGTTATACAACCAACAACACACATCGCTTGGGCATGGG
ATGCTTCAACAAATTCCAGCACCTACGCACGATAATTCCTCAGCTAACCACCCCAGCCAA
ACAAACAACCCAGCTTACCCCAGCCAAACAGATCACAACGACAAGCTTCAACACCACCAC
ACTCAACAGCAATCTGCCGTTGAAGTTAGTTCGCCATCCAACACCCCAACCTCAGAGAAC
ATGGCATTGAACACGCATTCCTTGCATGAGTTGGTTCCAGCTGGGGATAAAACCGACGAG
AGAACCCACCATAGCATTCCACACCCCATGAACCAGGAGCATCATTTAGTCGGCCATGAA
CAAGACCCATCACATCACCTGTATTCTCATTACGCCCAAGCAACAGCATATGCCGCTGCA
GTTCAACACAACTCGTTCGCTGCTGTAGCCGCCGCGCATTCTTTTGCACCACACCCATTT
TCGATCAGCAGTCTTATGAATGTTTCAGACCCTCAGCAACAGCATTATCAGCAGCACCCT
CACCACCAGAGCTACACCCAAGCAAAAGACCTACGAGCTTACCAAGACGCAGTGCAATAT
TACAACAACGGAATGAACTCTCTCACTGGCTTGATGCCACCACCATCAGTGAATGACACT
ATCCCTCAGTGTTCTATCGCGCCCTCAGGCTCGCCGGTAAATTCAGCTTCCTCGTCATCA
GTGTCCACTCCGTCTCCTTCGTCGTCTTCATCAGCTTCCCATTATTCCAGTGCTTTACAC
TACCCGCTCCACCAACAGCAGCAACTTCACATACCCAGTGACCACCTCAACCACCAGCCC
GACCACACCGAATCTGCATACTACCCAGGAAATCGCTCATCGTGTAGAGAAGCAAGGTCA
AATACTGAAAACCCACGAGGACTCGCCTACCCAGGGGGGCCCCATCGCTTACACCACGTT
AGAAGCCACATATTTGGCTCCAAACGATCCAGCAAAGCCACTGCCATGAATTATATGATG
CGATGACGCAAATATTGATCTGTGACAACAGATATTGTCATGTTTCTTTCCACCGTTGTT
GGACGAAGCCTTTAGCGTACAGCGGTGGCTGCATACCTCTACACACAGTACTTTCAAAGT
AATTATAAATCAAAAAGGTAAAATTCAAATTAGGTTTCAGTTCTCATGTACTAAATAAAT
CATTACGAAAAAACTGCTTTTAAAACGTAAGGTTTTAAGTCCCTATTTAATATTATCCAT
CGAAAAGCTAAATCTTAACGTTATCAGTTCATAAGTTCAACTTCTCATTCTTATTCCATG
ACTACTGCTTTCTTTTATGTCTACCCTATAAGAAGTATCCCTCCACGGGCATTGTATGAG
TTGGTCGAAGCGTCTTTGCATTTTATTTACAAAGTGTTTGGTAATATTGACAACAACGCC
AATACGGGTAGTTACTTCCCTGCTTTTTTTCAATACGGTAGACTATTTCCAGCTTTTTGC
GTTGATTTTTATTCTTTTATTGTTGAATATGTTTCAAGTGTCTTAAATAAATAAACGAAT
CAATAAAAA
>KH.C14.141.v2.A.ND1-1
GTTTGGTTGGCAAGCAAGTTGTATGTATAGTTTGCAATGCGATTCTTCACCTACAAGGTT
TGGTTAAAATGGCTTCCAGAGAAAACCTACCAAAGATTGTACGAGATGTGCAAGACATTG
TAACCGATTTATGCAAAGAGTTCGAATCAACGAAAGAACCGATAACAGATGACAATCACA
ACCTGCATAAATTATGTGCAAAACTTGAATTTCTGCTCACGTCAAGTTCGAAAGAAAAGA
AAGTTTTAGGCGGTAGAAGAAGTTATTGGCATTGGATGTTTGGTTGTTTACGTCACACAC
GAGGTTTAAATGATGGATTGAGATATGTACAAGCTAATAAAGAGGTACGTACATCAAAAG
GCAAAGGCCGTGCATTGATCCGATACTGTCTTGTCCACCAAACACTTGCCGATAGTTTCC
AAAATTGTATTATGAACTCTTCGCTTACGAGTCAGCACTTTTCTGATGACTCAGTTTTGC
TGAATGGAATTTATTCATCAGCATTTGTGACATCACTATACGATTTAAATGCAGTCAACT
TTGACCTCATTTCCAAAGGTTATGACCTTGATGCAGGATGGCCTACTTTTGCAAGCAAAC
GCAGTTCAAATGGTGGCGAACAGTGGGCATTACAAAGCCATGTTGGTAGTCTTGGTAGTT
TAACAAGTGCATCGGTGGTGATGGACCATCCACAAATTGGGAGATTACATAATGGAAGTG
GAAGCAGTGGACCATCCAGTGTTGATCAACGCATTGAAGATTTGGTTCTTGAACTTGATC
AATCTGACCATAAGATAAGAGAACAACAGGACCTCATCCACCAGCTTGAGATGAAAGCTG
AAACGTTGGAGAATTCCACGGGTGAAAAGGAAGAGATACTTGCTCGAGTTATAACGGATG
TTGAGAATAAGAATCGTCATCTACATCATGCAATGAGCAACATGTCATCGGAGTTTGAGG
CAAGAGAGCTTCAGTGGAAAGAAAAATATGAAGAAATTTCAAAATTAAACTCCAGTCTTG
AAGATTCCAACACACAACTCATGCAGAAGATGCAGCAACTAGAAAACGACAAACACAATT
TAGAAGAGATGGTTTCACAACAAATGTCGCAACTTACCCGCAGTTTTTCGTCCAATTCAT
CGCCCCCTAGTACCATGCTAACCCCTGTAACCTCTACCCCAAATTTTGAACAAGTAGACA
ATGGAAACCGGCAGAATGCGGATGATTTGGCGAAAAACGAGGAACTTATTGCTATCAGAG
CGGAATTAAAATCTGTGACCCAAAACTGCGCAGAGTATGAACGCCGACTCGCAAATGACG
CGGCAAATTTATCGAAAATTGCGGAACTTCAAGCACAACTCAGCGAAAATGAGGAAATGT
CGTCTTTGTTTGTTGAAAATGAGAAGAGAAGAGCAGCCGAAGATGCGGTGACTTCCATTT
TGAAGAGGATTGTTCCTCATCTTCCACAAGATGATTCTTCAACAAATGATCCAACAGATC
AGGTTGACCGAATTGTAAACAGGATTATATCATTAACTCAAACAAACAAAACACAAGAAC
AATTTCAAACTTCTGCTCAAGGCAACGGTTCAAAACAACAGGTGGAAATTGACAGTTTAA
AAGCTGAAAATGAACTTCTTGCTATTGATCGAGACACTGCTAATGTTGAAGTGACGCAAA
CCAAGCTTAAGTTTGGAGATCTTCTTACCCAGGTGGAAAATCTTAAGCTTCAATTAGAGG
CTGAGCTCACCACCAGCTCATTGCGCATCACTGAACTTGAGGAACAACTTCTCTTCTCGG
AGGAAAAGTCCTCCAATCTCCAGCGACATCATGTCGAGATGTTAGCCGACCTTAAGATGG
CGCAAGAGAGCTTGAAGCAATTTGAAACCGAAGCTGAAGTTGCGAAAAATAAAGTTGTGC
AGCTTGAAACAGAACTTAAACGCAAAGAAAGTGAATGGGGAAAAGAAAAAGAAGAGCTTG
AGGTTCAAATGGAAGAAGAGAAGTCTGAAAATGAGTTTTATCTTGAAGAAATCCACTCAG
AAATGAGTCGTCACGCGACATTAAACGAATCGATTGATCGTGAACTTGAGGTTGAAAAAG
CAAAAAATATTTCAATCCAAGGAGAGTTGAATGTGGCACAAGTAACTATTGCTTCATTCA
CTGAGAAAATGGAGAAGACTTGCATGAAACTTCAACTTACTTCTGAAGCTATGCTGGAAA
TGAAGGGAGAAATGGAGAAGCTTGAACTGAAGTACCAGAAATCGTTGAACGATGTCTCGT
CTGCACTTAATGAAGAGAAAAGTGGGAGAAAAGAAGAAAAAGAAAATAGGTTGCAACTTG
AAGGAAAAATAAATCAGATTTTGGGAGCAGTGCACCTGTTCATGCAAGAAACACAATCTA
AAGACAGTACTGAAAACCCACACTTTAAAACTCAGGAATCCTTCCTAAAACATTATACAG
ATGATGTTTCACAGCTAACTGTGGAACTTCAACATTCTGCATTGAAGTATCAAGTTATGG
CAGATGACTTAAAAGAGAAAGAAGAAGAGTTAAAGATGATTCAAGAGCAGATTGGATGTG
ACAAGGAAACTTATGGTTTGGAAATCCATTCAATGGAAGAAGCTATGAAGGAATTACAAG
CTACTGTGGAAATTCAACAAATCACAATCAAAGATATTGGGGATAAATTTACTTCTCTTC
AGGAGGAAAGAGCAAATCACGTGGATGAAATTGAAATTCTTGTCGCAAAAAATGCAAAAC
TATCTCAGGACCTGGACGCGGTAACAACAACAAGAGATTCGTTAAAAGAAGAGTTGTCGG
AATCAAGTTTAAAAGTTACGGAGCTTGAAACAAATACTCAAAGTCAGTTGAATGACATCA
TCAGTTTGAAGGAGAAAATAACAGAACTTCTATTTGACAAAGATCATTTATGGAAAGATT
CGCAGAACCTTCGCTTGCAAATTGACGAGCTGGAGAAATCAGTGGACCATGACGATGGCG
AAACATTGGACACGGTTGATTGGATATCAGATGATGATGTCACCAACTGTGGGTCATGTG
ACCAGAAGTTTTCACTCACCCTCCGCAAACATCATTGCAGGGTTTGTGGAAAGATTTTCT
GCAAAAATTGTTCCGACAATTGGTTGAGTAAAGGGGACAAGAAACTGAGATGTTGTGCCT
CATGTCATGCAGGGGAAAGTTCTGGGCGAGGTATATTAAACAAATCCATTCAAGGTGGAA
AACCTGAGGTTAAAACTGATGCTGTAATTGATATTCCTCACACTGAAGATGATGTAGGTA
AGGAAGAGACAAGAAACAGTTACGAAGAGATAAAAGATGACGAGGTAAATATAGAAGAGG
AAGAAGTCCCTGTCTCTCCTGTTCAGAGTCCTGACAAGTCGTCCATGTATCAGAGTTTAA
GTGGTTTGTTCACTAGATCTAGTAGTTCTTCTCCCATTGTTCTGGATGTAAAGAATGAAG
ACACGGTAACCATAGCAGCCAGAACTGAGGTACACCTTCCAATTTTAATCGAAAACGAAG
GGTTAAAGTTGAAATGGTCAATCTCATCAAACAGGGACATTTCATTTAAACTGTTTTTCA
CTTTACCAGAGACCACAGATGTGCACGAGTTGATTCCATCTCGTCGTATTAACTCACATG
TTGAAGCTTTTGAAGGCAACCTGGTAGCTCGGAAGTGTGGCATATATACCATAGTGTTGG
ATAACACCTTCTCAAAACTCACAGCAAAAGAAGTGACATATAAGATTGGCGTGACCAGAA
ACTTACCTACTGAAGCTTGAGAGGAAACATTCATATAAACGACTTAACTTGTTTTTGCTT
GGTGATTTGAGCAGAACTGTGGGAGTTTTTAAGACTAGTGTCTATTTATTGCGTTTTGTC
TCGCTTGTGCAATGTTTTGTGTTTTTGTTGCCAGTTTTAATCTGCTTCTTGTGCTTGTGC
CTTACTGTGTGTGGTAATATGCCTTAATTTGCCTACAACTATCATTTTTTTCTCAATTTG
ACAAACTTTTTCATTGCTGTTTCTTTTTCAAAAGTACTCATGTAAACAATCAAAGTAGCA
GTTGTTTTTGTTATGAAATATTAATATTACAATATGTATTTAACAAGTTGTTTAAATTTT
CCATGAAAG
>KH.C14.474.v1.A.SL1-1
AAAACAATTAGGGTTAGTGACGTCATAATGAAATCGACGCATTTGATTGTTGGTTGTGGA
TTGTCCGGGTCGGTTATCGCGGAAAGAATCGCGAACGTTTGGAACGAGAACGCTCTGATT
ATCGAAAAACGAGAACATATCGGTGGGAACTGTTACGATTATGTTGACGATCAAACTGGG
ATTCGGATGAATAAATACGGAGCGCATTTGTTCCATACGAAAGACGAGGGCGTGTGGAAG
TATGTCCAAACATTCGATAAGTGGACACGATGGGAGCATCGCGTTTTATCAATGGTGGAC
GGACAGTTCGTACCCGTGCCTGTGAATATTACAACCGTGAACCAAGTTTGTGGGGAAAAT
ATTGAAGATACTGAAGAGATGGACGCATGGTTAAGTGCTGTACAGTATAAAGGACCCATT
GAGAATAGCGAGGACATGGCGGTGTCTAGGGTGGGAAGAGTTTTGTATGAGAAGATGTTT
AAACCTTACACGGTGAAGCAATGGAATAAAGGGCCCGAGGAGCTTGATCCAAGCGTGCTG
GCCAGAATACCAATTAGAAGGGATTTTGACGTCAGGTATTTTAGCGATAAATATCAAGCC
TTGCCCGCGAAAGGTTACACTCATTTTTTTGAACGTTTGCTAGATAACCCAAGGATCCAG
GTACAGACTGGAGTCGACTTCTTTAAATACAAGCTCGAACATGACCTTGGCCAGTTTAAA
AGCATCTTTTATACTGGACCTATTGACCAATATTTTGATGGTTTAAAACTTGAAAGCCTT
GAATACAGAAGCATCGACTTCCATATTGAACGCTTTAGTGATATGAACTATTTCCAACCG
TGTTCTGTTGTTAATTACCCAGAGACCAATGTCCCATTCACCAGGATAGTAGAGTACAAG
CACTTTCTTAACCAGACGTCAAAACATACTGTAACTGTCAAGGAAACGACCAACGACCAC
GGCGACCCTTACTACCCGATACCAAACAAGAGAAACATGGAGTTATATGAATGCTACCGG
CAGATGGCGGTAAAGGAGGAAAAAGAGAAAAACGTTCATTTTGTTGGGAGGCTGGCCAAC
TATAAATACATGAACATGGACCAAGCAATAAGAAATGCACTTGACTTATTCGATCGCATC
AATAGTAAAGAAGAAATGAACTAAAAATACCGAACAGATAAAAAATAGGCGCCAAACCTG
GGGTGGTTGGGTGGGCAGGTCAAACCTGGAATTATCTACATTAAGGTGGCTGTACACAGT
ATCCGGAATTCATCCGTTTTGTCTGTTTTGTCCGGATTTCGCTGCCGCATGAGGAACTTG
GACACGGGTTTGCATACGACTTCGCACGCGAATTCGCACGCCGGATACTGTGTACAGCCA
TCTTAACTATATATACTTAGTGCTAACAGATATTAATTGTTTTTTATTTGTTTTTGATTA
TGCAAAACAACGCTTTTATGTTCTGTACAGTTGTACTGTGTGGTAATACAAATTAACTAT
AAGAGCAAACGCAATAAACTGAAATAAATGTTA
>KH.C14.607.v1.A.ND1-1
CAGCATGTTGCGAATAGGAACTATTTTGCTTTTTGTTATCGCTTTTGCTGGTAGTGCAAA
TGCTCAATGCACCGCAACTTTCACGGCTGGAGAAAACTACTCTCCTGCTATTACTACCCC
GAATTGGCCAAACAATTATCCCAATAATTTGGAATGTGCATGGATTGTAAAAAGCAGCGT
CCCCGGGCGCCAAGTACAGGTTCAATTCTCCGCAGTTGCTACAGAGAGTTGCTGTGATGT
AGTTGAGATTCGAGACGGCAGTACTTCTAGCGGTCATATATTACACACTTTGCGGGGGAA
TGTCTTGTCTACTTTCCTTATCTCTTCTAACTTCGGTTCTCTTTACATAACTTTCGTCAG
TGACCATTCAGTGACAGCAAAAGGATTTCGATTTCAGCATAAACTAGTTCCACCCAGCAG
CAGGAGTTGCGATCGTTCCCTTACACCGGCTCGTTTTACTAGATTTCTCGACTCGCCTAG
CTGGCCACTAAACTACGCAAATAACTTGCTTTGCACGTGGATATTAACTGTGCCACCTAC
ACAAGTTATACGTCTCGTTGTATACAGATACCAAATCGAAGGATGCTGTGATTCTTTAGT
GGTATATGACGGTACCACACAAGGATCCACTTTGCTTCTTATAGTTAGTGGTAACAGCAC
ACGTTCAATACGAATGACCACCAAAACTTCCAAAGCTCTTGTACGTTTCCGAAGCGATTC
AACTGTGAACTTTGGAGGATTTTTAATGAGCTATTCAGCATTAACGAAACGACCAGGGAG
ACCTACAACAGCCCCACCCCCAACCGAATGCGGGGGCACATATACCGCGCCTTTAATCGG
CCATGAGAATGTGACGTCTCCAAATTTCCCCCGTGGTTATGCCTCGGACCTCAATTGCTT
GTATGTTTTCACGGCACCAACCGGAAGACAAGTCAAGCTGTGGTTCGGTTACGTTCACAT
CGAAACCAACAGGGATTTCATCGTAGTGAGGAACGGAAACACGCTGACTTCGCCAAAACT
TGCCATAATCACCGGAATTCGGCATACCCAAGTTTACCAATATGTATCTACTGGTAACAC
CATCAGTTTTCAATTTACAAGCAACCATATTATAAGAGGCAGAGGGTTCAGGGCTTACTA
TGAAGTGGAAGGAGGAAATCAAGTTACGTCATCTTGCGGGGGAAGGTTGACGCCCACAAA
CACGCCCCGTTATATCACCAGTCAGAATTGGGGGGTCGGACTTTATCCCAGTAACTCTAA
TTGCACATGGGTGTTTAGTACAAATCCTTCGAAAAATATTCGAGTGTGTCTCTTGTCTAT
AAATCTTGAAGGCCATTATGCTGATTCTTTGAAGGTTTACAACGGGCCAAGTGCATTATT
TCGAAGGCTGATCTCAATAACTGGAACCCATTACTATACCTTCTGCATTAACGGACGAAG
CGCTGTTACCATGGTATTACAAACCGATAGCAGCATTCAAAATCTTGGGTTCAAAGCTAG
TTACCAGCTTTATACGCGCACTCCATCAAGAGTAGGCTAGAATGAAGTGTTTTATATTAA
CATCAATCACGAAGTCTGTTATATCATCCTATTGACTGTTTCAGATTATGGTAATGTCTG
TTTTCCAGTTTAAACGATTTATATGAACTAAAGAACTCGTATTAATGTGACTGGATGTTA
AAAGTCTGCATAAATTATGTACATAAGCTAAAAGTCCGCTCATCTGCTTTTGGTGGTGCT
TGTTTTAATGTATAGTAGGGTGGGGGAAGAGTGGACACCTTTGGCACTAAATATCCAAAT
ATTCTGATCGTGTTTTAAACAATTAACAACGGTCTATGGGAGTCGTGACTCGTGAGGATA
TAGATTTACAATTATTTAAATGTTCTTTGCTTACTACCAAATAGGACGTGAAAATAGAAT
AAATATAGGTGTCTCATTTTTCTCCACCATACTGTACGCACTTCGGCTTTGGGTATAATT
GTCTATGCCAGTATAAAAAAATAAACCTTTTAGGCCAACAACATATAAACTTGGACCATC
CTATACATTAGCATTTTCTATTCACTAAAATTTTAAGATCATTAAAAATACCATTACAAA
TAATAAAGAAGATTGAATTGTA
>KH.C5.227.v2.A.ND4-1
CATTCCTTCTGTAAAACTGGTATTAGGCAGTCGTCGGAAATTTAAGAAAATGAAAACTAT
TTTATGTTTCTTGGCTGTGGGCGTCGTTGCTGTCGCTACACAAGATGCAAGCGATCCGCA
AAACATGCAATGCCTTGTTGGTGTCAGTATTAACGGAGAAGGATTTTTCGAAACCGTAGA
CTGTGTAAATTCGGAGGAAGCCTGCCAGACAAAAATCGAGCAAAGGGGAGCATTCAACGT
TGTGTACAAACGTTGCAAGAGACAGAAGGAATGTGACAATAACGCAAGAAACAACGAACT
GAACTGCTATGGACCACTAGCTATCGCCAACAATGTGAAAGTTTGTCATTTCTGTTGCTC
GACTCCTGGCTGCAACACAATGAATGAAATACCGAACTAAATATGAAGAAAGTCGATGTT
TACGTGCGCCACATTAATCACTGCGTATCACATTGTAACCAACCATGTAAAATAAAGTTA
CTAACCAACAGCTTA
>KH.C5.237.v1.A.ND1-1
CTCCACCTGGCATTACACTGACTGTTATAGTCGAAACTGTTAAATTAGATACATTGGTAC
TGTACCATCCTACCTCACGGTAAGAATTGTTTTCAAATCTGTGAGTAGAATCATGTGTTC
AGTTGATTTGTACCCCGGCCTTTTTCGGCGATCGAATGAAAGGCAGAGGGAGAAAGAGTG
AATTATTTTTAAAGCTGACGTCTCTCGCTCGATCGGCTATTGGCTAAAAATGACGTCACA
GATCATATGACGAGAGAGCGTTTTTCGCTCCGTTCTTGAGACACTTGACGACCGGGAGAG
CATTGGGTAAACTTACGAACAAACGCGCAACGTGACGACCAAGTTTCTCCATTCCCTTAA
CACGTGCTATATGCTACTGAAGTTTATAAGCTGCCTTCTGACAGACGAAGCAAGTTGTCT
GAAAAACACCCTTGACTCTGCCGAGTTACGTCTGAACAAGATTCGCACGGATACAAGCGC
GCCTGGCATAGGAAACCACTACAGTTTGCCAAACGTTGCTATTTTTCCTATTCTGAGAGA
AACAACATCTCTCAAGGTTGAACGAAGCACGAGAGAGACACCTGCACCACTGAAGCTTAT
GCGCGGCTCACCGGAATATTTATACGGCATCTATTTAGGAGAAGACAGTCCGTTTTTTTC
GTGCGTATCTAAGCCTGCGAAGCAACGTAAGTTGCGACTGCCTAAGGCTGTTCAGTCGGT
CTAGTTCACTATATTTTAGGCCTACCCACGTGCAATGCTTTATATACGTATGCCTGGCTG
CCCAAAATAGACGGGCGCGCGTACTCTGACGATATCGCTACGATTACTGAAGCAAACAAG
CCGTTGTTAACACAAACAACAACGCGCGGTTAGGAATCTTCAGGGACCTGTGAAGTACCT
TTTGTTTATCAGCACCCATGTAGAGAAAATCGATTCCTTGCTTAACAAGCACAAACATCT
GACATATATACGTTTTCTTTAAAATTATGTCTAAAATTTGCACCCTACAAATATTACCAG
TGTTTAATGTTTGATTTAATAATCAATAGATTGGAAAATTAGTTTTTAATAACAATCACT
GGATTGAAAAATTAAAA
>KH.C3.611.v1.A.SL1-1
ATAGCTAACAGAAAGTAAACAAGATAGTCACGTGATAGGCTATTCCGCAAGGAGTGCTAA
AGAACCACGAAGACATCCGTTGAACTTTGACTGGAATGTTCTGCATTGACACTGTAACTT
TAACTATAACCAAACAAACCGAAGTTTTCCACTCTTGTATATTTACTGACAAACTTTTCT
ACAAGCGATGAGCTTAAAGAGCGTACGAAAAGCCGTGCGCAGCTTTCTTGGCGTGAAAAA
GAAGCCGACTGAAGCAAAGACGTCAAACACTCTCCCAGTATCCTCTACTTCCAACCTCCG
TGAGAACAGGAGACGATTCGGGAGTGAGAGCTTTCTTGCTGAGCCACAGCAACGGGGCAG
TCAGAGGTCACTTCCTCGCAGATCCCACTCCAGTGTGGAGGGTTTCAGACCGTCTACGTT
GCCACGGGCAACGAGGGAGAGGATTGAAGAATGGAACAGGAATGCGTGTCCTGAAAACGC
AAGCAGCCGGGAAGGCTCCATAGGACGAAGGACAGTTTCTGGATCTTCAAGAAGATCAGG
ATCAATGCTCCGATCTTCGCAATCAATGAGCGCATTTGATTCCCGGTACAGATCCGGAAG
AGTAGATGCGGATCAGTGGCAGGATGAACTTCCAGTAAATCCGAGGGATTCAAAACGGAA
CTCTGGTTCGTTTTTGTACATAAATGAGGGAATCACGGACAGTGGTAGTATTGACCAAGT
TTCTTCGACTCGTAGTCTTCCTTCCCCAGCGCCCTTAAACCGGGAAGTGTTGAGGCGTGA
TGCAAGGTCTCTTCCAATGAGAGGTTCTTCTTTCTCAACCTCCAGACCGAACGATCCCAG
GAGTCGTACCATCAGTCACACGTCCATGGCAAGCGAACGGCTCGTAAGCTGCATGGAGAA
GCTTGAGAAAATGAGCCGGCAGCTGAACGAGGCCACCAAAACATCAAAAAGTATAGAACA
ATTCCGACAAGTCTCGGAGACGCTCGGACCAGCAGTATTACCCCGATCCCACTCTCAGGA
ATGTTTACCATCCACCGAATCAAAGAAGCCGCAACCAAAGCGAGAAACTCTTCCCCCGTC
ATTCCCATCTGTGATAACCCGAGGAGAAGTTCCCGAAACGGAGACTTTGGGTTCAAGCAA
CAAAATCAACCCCCCTTCCCGCCCAAGGGGTTCGAACACTTTACCTTCAAGAAGGCCCCC
TGTTGACTGGAACTTTGATGCCAGAAATCCGCGCTTAGTGGACAAACATCAGCAGCATTT
GCGCTCAGACAGTTTGAGCAGCGGTTACTCCAGCGCCAGCGGGGGAAGCCCGAGTTCTAG
GAATCGGCCGAGCCGTGACGAGGACGAAAGGTCAATGATGTCGGTTGAAGGGTCGTTCTC
AAGTCAAGGTTACCCTCGGCAGACGTTAATGTACCCATCAGAACCTCATTACCAGGATGA
AGGGGTCTATGGATACGGTTCGTACGGTTATCCATCTTCCAGCATATATGAAGACGAGAT
GCAGCAACAAAATGGATGGTTCTATCTTCCCGCCCATCAGCAGGCCAAAGCATATCCGTA
TTATCCAACAGGCGAAATGAATCATTTCCAAAACTTTCACCAAAGCCAGCAATACCCTCA
AATAACAGCTTATCCAATGCAATATCCTATTCAATACCCAGCAATGGATCTGTCAAGGCT
TGCGCCCCAACCTTACCCACTGCAACATTACCCAGCAGTCGACTACAATGGGCAATGGGG
GTCTCATAAATACGGTGGACTCAGTGATAGTTTTCTGGACCCGGCTGCTCCCGAGTCTCC
GTTAGCTGCTGCGATATCAAGCACTCGCGTTCCGTCTCAAGACTTCTCCTACGAAGGGTC
GGACAGCGCAAAGTCAGACTGGAAGAAATACGGATCGTTTCGGTATCGTAACGGCGAAAA
AACCGTCCTGCCAAGCGACTCACGTCGAAGGAAAACCGTTCGATTCTCGCAGACTGTTAA
ACAGAGAATCGAGACGGATGCAAGTGAGATGAAAGACTCGACCTCAATGATGAAGGGATC
GCACGAAGAAGAGGAAGAAGAACAATACGATGCTCCCACAGCTTGGAAGACTGCTGTTTC
TGATAGTGCAGTAGCAGAATGCAGCAGAAACTCTCTTGCAGAACCGATATATGAATTCCC
ATCAGGTCATATAGAAAACTCGTGTATGTGTTCTGATTGTATATTAGCCAGGCAAAGTTG
CCAGTTGCAGGCTACGACGTCGTACGCCTATTATTGA
>KH.C2.1149.v1.A.ND1-1
GCAAACAGTTCAGTATGTAGATTATGATGTGAAAGATTTTCTTCATACAATTTCAAATCT
CGTAGAATACGCGATTTAAAATATTCTGGTCAACCAGTGACAAACCATGAAGACAAATTA
ATGATCAATGAACCAGAGGATGTTTCGTTCCAGAAACAACTGGATGAACTTGCAATCTGG
TTTGAGAATTGGTCACATTTACAGCGCTGTGGTGTATTGAAACGACTTATTTCAATCAGT
AACTTTCCTCAATTTCAATTACTATGGACCGCTGTTGAACCAATTCTGCACCGAGATTTT
ATGTATTCAGCATCAGAAAGATTTCCATCAGAACAATTTACTCCAATCAGCACCGAGATA
AGTCGAGCGACTCGGCAACGTTTGACCAAAAATAGGATGATTCAGCGATTTCATCGAACG
AAAAGTGCTTACATCAGAACTGAGGAAGATGTGATGAGTCGTAACCACCTCTTACCCCCT
ATTGAATCAAAGCCTTTCCATCTTCCTGCAGTGGAAGCGGGAATTCCATCTTCCTTTATC
CGAATCCCATCTCTACATCACCGGAGGAGTCTCACAACCCCTGATCCTCATGTGGATCAT
GATCATCGGAAACCGGAAGCGAACTGGATGACAGCCATGCATGTGCGTCGTCATATCCTA
GAAAATCCTGTTGTAGAAAATGCAAGTACATGTAGTTCTGATTCGTCTTGCCCAAATTCT
GACCAACTATTGGAGTGGTATGCATCCTGGAAAGGTCCAGAAAGAGCGACTTTTCTACGC
CTTGCTTTAATGAAACTTGACGCCCGACAACTTTATTTTCTCTCATCTTTCCTTGCTGTA
CGAAGACATCGAGATATGCTCTCTCTGCTGCCCCCTAATGTAGCGCACCACATTTTATCC
TTCCTACCACCGACAGATCTCATAAGTTGTGCCAAGGTTTCCAAGTCTTGGGAAACATTG
TGCCGACACAACAAAATCTGGCGCCAAAAATGTGACGAGACCCCTCTTCATGTTCGTCCT
GTTGCGACACCTAGTGTTGGTGGGTGGAGGTCTGCATACCGGGAAGACAAACTGCTCAAG
CGGAACTGGCGTGAAGGGATATGCAGTGAACTGGAACTGACGGGGCATAGTGGGGGTGTT
CTGTGTGTTGTTGCAAATGATAAGATGATTGTCAGTGGGGGTAAAGATGCAACTGTAAGG
GTGTGGAGCGCCTCAAGTGGCAGGTTAAAGCAAACATTTACTGGACACCAGAAAAGTGTT
TGGTGCGTTGCAATTCTAACTGATAAACTGGTAGCCAGTGGTTCATATGACAGATGCGTT
AAGATATGGCGTCTGGGAGCAAAGGCAGAATGTCTAAGAACTTTATTTGGGCACCTTGGT
CCAATCTGGTGTATGGTTTGCAAACAGAGGTACCTTGCTACTGGATCTCAGGACAGAATG
ATAAAGTTGTGGGATATACATCACTGCACACTTCTGCGCACCCTCAGGGGACATACCTCT
GCAATATTTGCAATGGATGCAGACGATTGCTTCAACAATCTATTCTCTGGTTCAGCAGAT
AAGAGCATCCGGGTTTGGGAAATTGCCACTGGACAATGCATCAGAGTGTTATGGACAGGG
TCAGCCACTGCCACGATGTCGGTCAGTTTCAGTCACGGTCTACTGGCATCGGCTGCCGGC
GGTCACGTAATGTTGTGGGAGCCAATCAGCGGTCGATTCGTTCGCTCGTTTCATCCACAT
AAAGAACGGATCGAATCGGTCCAGCTTAGAATCACTGACTCAACAGCGACGTCTGGCGTC
CTTACTACAGCATCTAAAGATGGGGTAATCACCTACTGGGGAATTTTTGGAAATGAGATT
CCAATCCGCAAACTACGGGGTCATAAAGGTCAGATCAATTGCGTCACATCCGGCCCCACC
CGCGTGGTGTCCGCGTCCCATGACGGTACAGTTAGGGTGTGGGACTTCCGGGAATCCCCC
TTTACCCCCATCACCCCAAACGCCATTTTTTAAAAGTGTTTTACTCTAGTTTAGGATTTC
TGCTTTTTGTATAAAGTTTTCATGTATAGTAGAGTGGGGGAAGATGGGACACCTTTAGTA
CAAACTATCCAAATATCCTGATCGGGTTTTAAACAATTAACAACGGTCTATGGGAGTCGC
AAGGATACGGTTTTATAATTCTTTAAATGCTCTTTGTTTACTACTGAATGGGACGAGAAA
TTTGGTGTTAAAATGTGTCCTATCTTCCCCCACCTTACTGTATTACTCGTTTAACTTAAT
TTTTATAGTGTTCCATAGTTTACCTAATGTTTCTAAAAGTGCCTCGAATCGCGCGTATAC
TGTGATTTTACCTTTGCCATTCAATCTGATAAGCCACTGTATATCAAATCATGTACCGCA
CTGTGCGTAGTTCTCTCTGTAAATTTCCCTTTTCCCAGAACACATGCGACTGTTTTCCAC
GCATTTGCCAAGTTTCAATGATCAAATACAAAATTCCAGACACAGGAAA
>KH.C2.161.v2.A.nonSL7-1
ATTATAATGCTCTCACATGCGAAGGCTGCAAAGGATTTTTCCGACGCTCAATTAACAGAA
AGGAGTCTCATTACAGATGCAAATACGGTGGAAAGTGTGAAATGGACATGTACACACGCC
GAAAATGTCCTGAATGTCGATTAAGAAAATGCAGGGCTGTTGGGATGTTAGAAGAATGTT
TGTTGACTGAAATCCAATGCAAATCAAAAAGAAGAAGTAGGAAAGTGAAAACAATTCAAG
AAGATGATGAAACAAAAGAAAGTGTACCGAATCCGATCCCACCACCCAAACCCGCAGTTA
AATCTCCACCAGAACCAGATGAAACTGATTTATTAATTGAATTGGTTGGAAAAAGTTTCT
CAGATTACCGGAATAATCCTGAGATAGTAAATCGTTGGGAATGTTTTTACGAATTGTCAA
CGAAAACGCCTCCGAATCTTTGTGAAATCGCTACCATTCACGTACAAGTGTTAGTAGAGT
TCACCAAGAAGTTACCAGGTTTCATGCGACTTGACTCACACGACCAGATAGCTTTACTGA
AAGGTTGTGTTGTGCAAGCAATGCTTCTACGAAACTCCTGTGGTTACAACAAGGTTAACA
GATTCCTGGATCTAAAACGTGTTGTACGAGACACAGGTATAAAGGAAGACCATATTCGAA
CGCTCACTGATTTTTTTGACAATGTTGCAAAACTTCAAATGGATGAAACCGAATACGGCT
TGCTTATTGCCATCATTGTGTTTGACTCCGATCACACCGACCTTGAGAACAGACTTACCA
TTGACAAATATAGGGACCGGTACCTGTCCGCTCTCTCGCGTTACAGCGAGGCCCGTGAGC
CGCGACGTCCTCAGATCTTCGCAAAAATCCTCTCTCTTCTTACAGAAATGCGAACACTGT
ATCACACCCACGCTAAAATGGTCTTGGATTGGAAACAAAGGGAACAGCTGACACCTTTGC
TTTGTGAGATTTGGGATATGCGGTGATCGGTTTCAGTCAATGCCCAGGAAAGGGCATCTT
ATTTTAACAGTTCTTTTTCGGTCAACCCGTGCAGTAGATTAAGTATACACAATTGGCCCC
ATCCGAGCTTGCACCTGACTATTGCTATATATGCTGATGTTTGGAATTTCCATGGTATAG
TTCATCGTTGATTTTCTTTTACTGGTATACGCACAATAAAGTATATATGGCTTTACTAAA
>KH.L4.45.v1.A.ND1-1
TATTGAACCCACAGCAAAGCTGCACGTAAGTTAAAACCAGACGGTACAGGCATCGAATCC
AGACCACTATTTGCTGCATTAGAAGAATGTAAGAGTCGCAAACGAAGATATTGTTTCGGT
GGGGCAACTAACATTGTGAATGAAGGGGTGTATAGTGAAAAGTTGAAAAGATATTCACAA
GATTTCTATTGCAACCAAGGAGCCTTGTCCATACCAAGCACTAGGCACCCTGTTAATTAC
TGCAACGTCGATTACAAGCGGTCTTTACGGCCATGTTTTCGTACATTTCATCAACTTTTC
CGAAATGACCCCAAAAATCCGAAAATCTGTGGTGAATTTCTTCGTGCACGAAAGTGCATG
ATGGACCTGCAGGACCAGATGTGCGACTATGGGGCCGACTTGGAAGTCATGCAGCAAGCC
ACAAGGCAACTGTATAGATGTTGGAACCCATTCTGCTTGTGGGGCCAGTACCGCGCCCCT
TACGAATGGTACCAAGATGGGTGGAATGGTGAACGAGGGGTTCCCAAGGATTGCGCAAGA
AACACGGCGTCCCTGGTCGACGGGCTGATGGGTGGGGACTTGAACCAAGACACCTCTGGT
TCGGTGAATGAGTTCCCGACGAAAACAATCGCTATTAACAACCAGAAACCGAAGCGTTTG
TGGTCGAGAGATGTTTTGCTCATCACGACACCTAGTGGTTGTGGTGATGTCATCAAACCA
TATATGGTGTGGCTGGCGTCGTTAGTTGTATTGCTCATATACTAGGAGTTAATGGTGAGG
TTGTATGAGTAACATTTAAATTGGGGGTGCTGAACCTGATTTGGGGGGACAAGCCCTGTA
GTTTGGGATCCACAAAGAAAGTTTCAAACACCAGAAAAGCTTTTTATAAAACAAGTCCAT
GTTACCATGCAGAAACATTATTTAAATTATTATGGTCGATACCTGCCCAACGTGCAGCGG
TATTAATGCGATTTTGTGACCAAATTAGAAAGTAGTTATTCACCAGTGTTTCGTCTGCCA
AATCTCAAACAGGCATCAGTGCTTTTAAACCTACAATAATGTACAAGTGCTCACATGTAT
GTTACATCAATGGTTCGTTTATTTATCAACGCGGCAGAAACATAAAGTTCACAAAAACGT
TTTAAATATCACGAACTTATAAAAATATTAAATTTGTTTTAAGCAGCAGTTTTCAAACTG
TTACGCTGCGATGCTTTGGAAAAGTTTGTTGGACCTGCGACGCACCCGTGACCTACAGTT
TAAAAACCACTGGTTTAAAATACGTTGACCAGATTGTGAATTGATATTTATTATTACAGT
GCATATTACGTACAATTGTTTAACAAAAATACATTACATT
>KH.C14.264.v1.A.ND1-1
AACGAGTTATCAAAACAAAAAAATTTAATTAAAGTTAATAAATAGTTTCTTGTTCACCAT
TTTCTGTGATGGAATTTGATCTGGACGTTGTGGATTATTTACAGGCCGCGGTTACCGATA
GAAAATGTATGAGCATTTTGCCAAACAATGATAAACGACGAGTGACACAGAAAGTTGTTG
TTGGAGATAAAAGTGGAGTTTTACAATGCTTTGGTGTCAAGAAAAGAGACGTGAACAACA
TCTTTAAACTTCTTCCTGGAGCCCCAATAAGCCGTGTTCAGCTAGGTGGTGCTCTTGGGA
CACCCCAGGATAAAATATTTGTCGCATCTGGAGCTGATATTCGAGGTTATTCAAGAAAGG
GAAAAAAGTTTTTGGACTTTAACTCAAACTTAACAGAAACTGTCGCTAACCTGTGGATTA
GTGGAAGTGACTTAGTTGTCGGTGGACAATATGTTTTCAACCATTTCTCCGATTGTGTTG
ACCAAGGTTATTACTTGGCAAGCGATAAAATAAACGACATCATGTGTTTGCCTAAACCTG
ATGAAGGAAATCTTACATCAGTGTTGGCTTGTAATGACCGTGTATTAAGGGTGTTAGAGG
GTTGTGAATTAAAATATGAAGCAGAAGTTTCCGGCTCTCCGCAAACAGCTGTTGCCTACA
AAGGAAATGGTGGAGAAGAAGGAAGAGACCTTGTGTATGGAACCAGTGATGGGAAGCTTG
GACATGTTTTATTAACAGGAGAGCAACCAATATACAACTGGGAAATCAACAACGAATCAA
ACTTGGGTGGAATTAATTGTCTGTCTCATTATGACATCACAGGGGATGGTGTGATGGAAT
TATTGGTTGGTCGTGATGACGGAAAAGTTGAAATATACAGCTACGATGCAGTGGACCAAC
CCACTATAAGATTCTCACATTCGTTCAATGAGAGCGTAACTTCCGTGCAAGGTGGTGTCG
TTGGGTCACTTGGTTATGATGAGGTTGTAGTATCCACATACTCAGGGTGGGTAACAGGGC
TTACAACGGAGCATCTGCAGAAGAAAGTATCCGGAAACTTTCAAGAAGGTGCGGCATCGG
TGACCAATAATCCAGATTCAAATTTTGACGCAGAAACAACAAAAAAACTTCTCGCTTTGA
GAGCTGAAATAGATTCATTGCAACAGCAGGTGGAAAATGAGCGAAATAAACACATGCAGC
GAACTTCAAAAGCTGTTGCTTCTAACAGTGACATTATGACATATGCACCTGCATTTCATG
TCAATGATAAATTTGTTCTTTCACCAAATGACTCCAGCTATACTCTTAGTATTGAAGTAC
AAACTGCTATTGATCATATTGTATTACAGAGTGATGTCCCAATTGACCTCCTTGATGTTG
AAAGTACGTCTGCTGTTGTGTCATACACCACCAACCCACCATCCACAGATGGAAGCTCAA
ACACCGACAACTTCTTACTTGCTACGTATAGATGCCAAGCCAATACTACACGTCTCGAGG
TAAAAGTGCGATCCATCGAAGGACAGTTTGGTCATCTACAAGCTTACATTGTTCCAAGGT
TGCAGCCGAAAACATCTATTATGAGAAAATACCCGATCAAACCTTTGTCGCTTCATCAAC
GTGTGCACGATGTGGATGAAAACAGAGCCATGAATGAGTTGAAGCTGTTGGGTCCGTTTA
GTTTTGCCGAAGTCCACAGCTGGCTTGTGTTTTGTTTGCCTGATTTGCCAGACAGAACAC
CAGCTGGAGATAATGCTACATTGTATTTCACAAACACTTTTCTTGAGACACAGTTGGTTT
GCAGTTACAGCAAAGGTGAAGCAAGAATTTGCTCCGATAATATTTCCACAATCTCCATTT
TGAAAGACATCATGAGTAAAGAAGCAACGTCCAAAAAGATTTCTCTCAACATTCAGTTTG
ATATTAACGAAGATTCAATCAGGGACACCATACGACTCTTGCATCCAAAACTTGATCAAC
AATTAATGTTGGCAAAGAAGGTTCAGCTGCTCGATGCACTGCAGGAGTTGCAAACCCATG
AAGGAAACATTAATTTCTTGGCACCAGAGTATCAGCAGATATTAGAAGAAGCTGAAGATT
TGAAAATCCAATTTAAGAAACAGCCAGCAAGACTGGAACGTTTGTATGGCATGATAACTG
ATCTTTACATTGATAAGTTCAAATTCAAAGGAATCAACGTGAAACAGAAAGTTCCTCAGC
TGCTGGCAACACTGGATAATTATGATCAGGAAACACTGATTGAATTCTTCCAGCAACCAG
TGTATTGAGTGGAGATCTGACCTGATAAAAAGTTGAAGTTAAATGATCAATGAAAACAAC
TTACCTTCGTAGCAATTGTCAAAGGTGGTCTTTACGAGTTTCTCTTGCAAAACTAACAGA
ACTCATTTTCCTCTTCCTACATACATATACTGCCCTGCAAGTTCCACTATGTTTGATACT
GGAGCTCACTGTGTTTTTGATCCCTTTCTGTAAAATCTTGTGCACTTGTTGGCATACGAT
TTATATTTCATACGCAATCTACGCAAGACACATCCGATATACAGATGTTACATCGGCACA
CAAGTTACTGCTTGATTATCAGTAGCATTGAAGCAATGTGTGCTAAGTGTTTGTGGATTC
TTCTGTTGGTTGTTGGTCTTGAGAATTACGTCGTGCTTGTTGTTCAAGATGATCAATTGC
CTGTAAAAGTATAATAAAGAATTGAAAAAAAATA
>KH.C7.556.v2.A.SL1-2
GATAAGCTTGTAGGGTAAACTTAGGGTAAAGAATCAATCAACTCGATGTCGGAGGTGTCA
GACTCGCCGTCAAAGGGGGACAGCGATGAAACTCAAACCTCCCAAGATACCTTTGTGTGC
AACTCTGCTGGTTGTAACCAGAAGTTTGCAAGTGCAAAGGAATTGGAAGTGCACAAGTGT
AAGCACCAAATGACACTTAAACTTGGACCAACCAAAGCCAGCAATCTGTCGGATGTATTG
CCAATAGATCAAACTCCAACTCCAACAAGATTTTTACAGTTTGGTAACCAAATGGGATTA
TTTGAGGAACTGAACCCGTTTGACCGTGAATTTAAAACTGCTCAGAAAGAGACACTGACA
AGCAAACAGCGACGCACGGCAAATGTGGTCCATCAACTGCAAGCGATGAACAACTCAACG
AAAAGTAAAACTCCGACAACTCCTAATACTGACGCCAACATGTTCCAGCAACCTGTCCAT
GTGATCACCCTTACTCCTTCTCTGTCATCTCCCGTTGGTAACTTACCTGTTGGAGGGGGT
CAGTTCTTTGTGCCCCCACTTCTCCCTTCACCCCAGGGGTTGATACCAGCATTACCGGGT
TACACAGCCTCCTCACCCATGTCCGTGCCCGTCAGCATGCTCAGTCCCTCCATTATGCCA
TTTGCACCAGTGTTTCCTCTTATACTCACTAGTCCGTGCAAATGGTTACATTTAATCATT
ATTTGAAAAGCAAATGGCATCACTGGTTTGTTTACATCGTGCTAAAGTTGTTCGAATATT
TAGAACTGTAGAGGAAATAGGAGAATGAGCATCAATCATAAGTTCGTGCCAAACTTTCAT
TGCCCACATTACAAATTTACAATCAGTTGCAAGGAGCAGCCAGCTCTCTGTTTATTCGTT
ATATTCTTTTTATTTTATTTGCTAAATATGACAAGAGAATAGTAAATAAAATAATTAAAA
GTT
>KH.C2.338.v4.A.SL1-2
GTTGAAGCTGATCTAGTATTCTGTTGCAGTAGTTGTACAGTGTTGCATTAACAATCATAA
TGTATCGTCAGTGCTTAAACAAATTGCATCAAACTGTTAAGTTGCAACCCATTGGAAACG
CATTGTGTGTGTGCAATCGAAAATTGACGCTTGACCCTCAGTCAGAACCAGCTGTGGATC
CAATAACAATTGATAAACGTGACAAAGTTACCTTAATTGGTTTGAATCGACCTGGCTCAC
GGAATGCAGTCAACAGAGACATGGCACGTCAGCTCACAGTTGCTTTCCTTGCATTCGAAC
AAGATAATTCAAGTAACGTTGCAGTTTTACATGGAAAAGGTGATCATTTTTGTGCCGGTT
ATGACTTAAAAGAACTTGCCCACTCTGAGTCAGGTATCGATGAAGAAACGATGAATCATT
TGCATAACGTGCACGGAGCAATGGGCTCTAAGTTTGTGTATAGTAACCAGCAACGTTTTA
CTGAGGGCCCTACAAGACTGCACATCAAAAAGCCAGTGATTGCAGCAGTTAATGGTTATG
GTGTTGCTGGAGGGTTAGAGCTTGCACTTCTCTGCGACCTCCGGGTCTTCGAGGAATCCA
CCATCGTCGGTGTCTTCAATCGGAGATTCGGAGTTCCTCTGGTTGATGGGGGCACGGTTC
GTCTCCCTGCTTTGGTTGGTCTCTCAAATGCATTAGACCTCATTTTGACAGGGAGGGCTA
TTGATTCTGAGGAAGCAATCAGGATTGGACTTGCAAATAGAGTGGTAAAGGATGGCGAAG
CGCTGTCGTTCGCTGTCGAGCTCGCGAAAGAGATATCTCACCATCCACAGATGAGTTTAC
GTGCGGACAGAGATTCTGCTTATAACGCTATGTTCAACTCTACTTCGAAAAAGGAATCGC
TTGATTACGAGATGAACCACGCACTAGATGTGGTTGCTCATGAGTCCATTGCTGGAGCAA
AGCGATTTAAGGACGGAGAAGGCAGACAAGGGGTGGCTATTTAAAACAAGCTGTTCTGAT
CTCCGACCCCCGCCGCCACTTAACGATTATTACCCTTTTTTTTGTAGAATGTTATTTTTC
TAATCCAGCCAGGGTGATTTTCATGCACACCATGAGTTTCGGTTGCTTCTGCTGTCGCGT
TTTGTTCGTAATTTGTGTTAACCGCTGTGACGTTTTGTTGTTCCCCTTCGTTCCAAGTGT
TAGCTTTTCTTTTCGTGTTCTAAAAGAACCCGGTCACATTTTCATACTGTGTATATACGA
ATGCACTGCTGCTCTCCCCTAAGGAGCGGCGTACGACAGTTTTATCATCTTACCCGCATT
TCACCTGCCAATGCCTAATTGCTGCAAACGCACTTGTATATTTGACTTTCGTTGTCGCTG
CATTCCTGGGCCATAGATTTCAAGATGTATTGTCGTCAGTAAAGATATATCGTGACAATT
AAATTGTACCGGGACAAACAAGCAATTCTGTTGGAAAAAATACGTTCATTACATCAAGAT
AAT
>KH.C14.540.v1.B.SL1-1
TTGTAGATACACCAGTAGTAACCATGTACGTGGCAAAAGTTGCGATTCTACTTGTAATTG
CTTTAGTTAGTAAAGCGATGGTGCTTAACAGATTTGACATATCTACTTTGTTGGACGTGG
ATGAAGCATTGATTGACAGATCCGTTGAAATGAGTAACTACGAATACCAGGAAGCGCAAG
ACGAGGTTCATCTTTTTATGAACAAAGTAATAATTAAGGGTATTCACGGGAGTATGTTTG
ACGTCAGTGGTGATGGAAGCGGTGACGTCAGTGGTGATGAAAGCGATGACGTCAGTGGGG
ATGAAAGCGGTGACGTCAGTGGAGATGGAAGTGGTGACGTCAGTGGAGATGGAAGCGGTG
ACGTCAGTGGAGATGGAAGTGGTGACGTCAGTGGGGATGGAAATGGTGACATCAGTGGAT
ATGGTAGCGGTGACGTCAGTGGAGATGGAAGCGGTGACGTCAGTGGAGATGGAAGCGGTG
ACGTCAGTGGAGATGGAAGCGGTGACGTCAGTGGAGATGGTAGCGGTGACGTCAGTGGAA
ATGGAAGCGGTGACGTCAGTGGATATGGAAGCGGTGACGTCAGTGGAGATGGTAGCGGTG
ACGTCAGTGGTGATGGGAGCGGTGACGTCAGTGGAGATGGGAGCGGTGACGTCAGTGGAG
ATGGAAGTGGTGACGTCAGTGGAGATGGAAGTGGTGACTTCACAAAAATCAAGTTTGAAA
CGGGTTTTTACAGCGCTGCCTCATCGGAGTTACCACTTAGTTTAAACCAAAGAAACAAGT
ATAAGGAAATTAAGAAGTTCATCAGAGGATTAGATCTTTAAATACACAACTGTTTATAAG
GCGACATCGTATAGTAATATAAGTGATTAGTATTTAGCAAATATACCGTTTATTAGTAAC
TGTTATACTAAAAAAATGTGTTTTTGATTTTATGCAGTAATGTATAGCATGTTATACGGT
CGTATGACACAGTTGGTTATAGCCAGAGTCGCCGGCTCTGGTTATAGCGCGTCTGCCTGT
AACCCAGAGGTAACGGATTCAAGGCTCGTTGCTGCTATCATTGTGGTCGTATGTGCCCTT
GGCAAGACAATCAATGTCAATTGCTACAACCCAGAAGTCACTGATGGGTTGTCTAAATCT
TTGTAACATGGGTGTTCATAAACCTTTTGCCGTTAAGTGTCTTGCCCAAGGATACATACG
CCCACAACAATGACAGCAGCAACAAGCCTTGAACCCATTACCACAGGCGCACTAACCACT
TTGCCACAGCGTGAATTTTATATTGCACTACAACCATGTTTTGTTTAATTGTTATAGAAT
ACTGGCGAAATGAAAAACATAATGAAAGATTGGCACAGCGCTGTCTATCATAAATCTGTA
TTCAGTCTTTCATCTGAATTAGAAACAAAGGAAACAAAACAAGAAAACCAAGAGACAATG
TGTAGAATATGCCAATCACTGGATGATTCAATTGATAACCAACAAGTAACACCATGTGCA
TGTAGTGGCTCATTACGTTATGTGCATATGATGTGTTTGCAACAGTGGAGAAAAATAAAG
CAAGCAAAAGGTTGTGATGTATCAATATGTGAGTTATGCAAGCAACCTTACAACATTGAG
TTGCTTGGATCAAGTGACGTACCACCAGATCATATTATGAAGCTCCAAGAAGATTTGCGT
CAACTTGTAAAGTCGGGGGTTTACCTAATGTTAATGATGAGGTCATTGAAGAATGATGTC
ATCAGCGCTCAAGCAGATCTTCGTATGATGTCATCGGATGATATGACATCATCAGATGTT
GTGACATCATCAACAAACGAGGAAAACCAAAGAAAAAATCACCCCGGGAATTTAAGAAGA
AACAACACAGACTCTCCACAATCTTCAGATAATGAAGACAACCAAGAATATATTTCCCGT
CAAACTATTAAACAAAGAAGTAAGAAATGTTCAAGGAAAGGCAACTGACTGTAAGATTGT
ATTCAAAACATCTTTTTACCTTAACTGCCTGTGTATATATATACAGTTTCTTATACATTG
GGTAGAATATGATATGATACGCTACTTGTGTGTCAGTATCATACACTGTGTTAAAGCAAT
TACTAAAGTTCAAATACCTTGTGTAGTTATTAAGTTTCACCCTACATGGGTTATACGTTT
AAAGTTCACGCTACAATAACTACATCGGCTTGTCCGAGATATTATGGGCATAATAGCATA
GATTAAACGTTTTTAGCTTCCAAATTATAACCATGATATAAATGAATAAACCAGCGGTTC
AAACGCTTAACATTGACAGATGTATTGACATTTTAAAACGAGTCGCTTACTGAATCACGA
TCTATGTTAAACATATAGTAGTTTGGGGTAAGATGGCCCATGTTTTAGTCTTTTTTTATC
GTCACATTCGGTTGTAAACAAAGAATATTTACAGAATTCTATAACCATATCCCCACGCGA
CTACATAGCGTTGGTAATTGTTAAAAAAGCGGTTAGGAAAAATTGGATATTATGTGTCAA
AGGTGTCCCATCTTAC
>KH.C5.251.v1.A.SL3-1
CAGCAAAGTGACGTTTTTTTAGGTAAACATGTCAGAATCTGACGATCAGTTAGAATCAGA
TAACGAATTACACACCAGAAACATAAATCTAGATAATGATGATAATGAAATGAGTGATGA
AGAAAGCGATAAGGACACAACAGACACGGACAGCGAATCTAGTGATCCATCTGAGAATGA
AGAACCTGTTAATGAAACAACAGACGATTCTCCCCAAATTTGGCAGAATTTAGCCAAACA
TAAAAATGCTTCTCTTCAAGACATGGTCAAAATTTGTGATCAAATTGGAGCTAAAAAAGT
CAAGAACGAAATGTTGTCAAAATCTTTTAAAGGTGATGCTAATAAGCAACAAACTTTTAA
ACGAGAAAACAAAAATCGGCCGCAAGAAATCTCTTCCAAAATCAAAGTCCCGAAAATGAG
ACAAGTGGTCGTTGTTCCAAAATCAGCAACAGCCACAAGAGATCCTCGGTTTGATGATTT
GTGTGGAAGTGAATATAATGAAGAATTATTTAATAATCGCTATCAGTTTTTGGACAATAT
TAAACAAAGGGAAAAGTTAAATTTAAAAAAACAAGTGAAAAAGACGAAAAGAGGTACGAA
AGATCAACAACAACTGAAGTATTTGTTGTCTCGCATGGAGCAACAAGAAATAGCTAAGAA
ACAAAGAATGGAAAAGAGAGAAGAGGAGAGAAAATGGAAAAAAGAGGAAATGAAAAAAGT
TAAACAAGGCATTAAAAGGCCTTATTACCTAAAGAACTCTACAAAAAATAAAATGGTAGC
AGAGTTAAGAAACAAAGACGGTGCCGCATCAAATAAAAGCGAAATTAGGAAAGAAAAGAG
ACAAAAATCTAGAGAAAGTAAAGTTATGCCATATACACGAAGAGTAATTGGAAATTAGAA
AGTTAATTTTGTCTTTTTCATTGTTCATTTTCTACTGACTAAAGTAAAGTATGTCTGTTG
TGGTAATGGGCCGACTCACTTAAATTTTCTCTTTTTCATTGTTTCTTTCTACTGACTAAT
TAGTAAAGTATGTCTTGTGTGTTTGTTGTAGTGCAACCTATTTAGCTGTAACAAGTTCTT
TTTTTTATTGTAAAGTTTTACATAAGAAAATCTCACCTTATTAGTTGAAAGGTTTTGCTT
TTGATTATATTTGTTTTTTTTTGAATTGGGTGCTGTGATATAAACGGATCCCAAAAAACT
CATAATCTTTTCATTAACAATCTCTTGTATTTAAAGTGACGCCGTACAAACTACATTGAA
ATTTTTATGCTCACAGAACAACAAAATAGCATATAAATATAAACTTTCTATCTTTACACA
AGTGAGAAAAGACATCACAAAAATCGACAAAAAAACTGCGAAAAAAACAAACATTCTTGG
AATTTTTTTTGTACAACAAATAAAAAAAAAAGAGTGTTGAACTCCAGTTAGAGGCACTGT
TGGGGCATGTACGTAAAAACACAGTCAGAAATTTTAAATTAAACAATTTTCAAACAAGTA
CATTAAACTGTAAATTAGTACTAACCATTTTAAAATACCAAAAAAATGCCGCAAAATCAC
TAGCGTTTTGTCACATACAGAATAAACCTCTTCCATACATAAATATTGAAGTTAAACTTT
ATCC
>KH.C3.251.v1.A.SL1-1
GACAGAAAGAAGCTTTTTCCACGATTACTTAACTAAATCTAGACCATGAGGTTTGGAAGT
TTATTATTTGCCTTTATCCTGATTGGTTTACATCAGATGGCCGAAGGTACAAGTTACGGT
CCTCCAGTTTCTGCTTGCTCCAGTATGCTTCCTTCTGGCCACCCAGTGAATGGCGAAACT
AACCTTGGTTTTAATATTTCTGCTAACCAAACATCTTTCTCAGCAGGACAAGTGATTGAA
ATCACTGTCTCTGGAGAGACTAGCTTTAAAGGACTCTTCATCCAAGTGAGAAGAGCATCA
CTTTCAAATAATGCTTACGGTTCTTTTATTAATCCGGTGCCATCCGGCTTTAAGTTAATG
GTGTGTCCCAACCAACCGTCAAGTTCGGACAAAGGTGCCGTTGGTCATTCCAATCCTAAT
CCAAAGGGGAATTCAGCAACTTTCTTGTGGAGAGCACCCATGGGCTCGTGTGATGGCGAC
GGTGCCGATTATGAAATGCGGGCGACGGTGGTGACTACCTACGCCACGTACGAAACTGGA
ATAACAAGAGGGATTGTTTGTGATCCTAATATGGGAGGAGAAGATGAAGGGAGTGACAAC
AACGATAATGATGATGTTTGCATCAATAGCAGCGATGTTACTGTTATATTTGAAAAATAC
AATACAAGCTTTGAAAGTGGGTTTGATGGATGGATAAGCAACGGCTTTACCCGCCACGCT
GGGATAACTCCATCAACTATTACTGGACCATCATCTGCATATGACGGAAATTATTACGCC
TACTTCGAGACTAGCCATCCCGCTCAACCAGGAGACGTAGCAAACTTAACAAGCACGAAT
GACCTGGCTGGCTGCTTCTGCCTAACCTTTTACCACCAACATGCTGTTAAAGAGAACACG
GGTCATTTGTTCCGCGTGCTTGTGAATGAAGAAATAGCATTAGAAATTGAGGGGACCGAC
AACATGTGGCATCCTTACCAAGTACAAGTTGACCAGCCCGGTCCAGTAGTGATACGTTTT
ACGGCCACCAGAGGAACCAACTGGCAGGGCGACACAGCACTCGACCTTATCAGTATTTAT
CAAGGCCTTTGCACGTAAGAAACACGACGACGGTAAACGGATTGTGTCAGCGTTTTATAA
ACCGCAAATTTCGGTGTACATATGTTTTTCATATAATCAAATAATACAGCATTATTACC
>KH.L20.36.v1.C.SL1-1
AACATTACCTTTAAGGTTAGGTTCAACATAACAACAACTATGACGGACGGGGTTGATATT
GATCTCTATGCCGACGTTGACCATGAGTTTGCGCAAGAAGATAACAACTACAACAGTGTG
GACTTGTATGATGATATGATTCAGCCTGCGTCGAGAACCAACAGTGTTTCACGACAGAAC
AGCACGAATGGGATTTCTGCAGCACCGGGCTCATTACAGTATAACTACCATGGAAAAAAG
GTGTCGATTTATGTTGGTAATTTAACGTGGTGGACAACCGACAAGGATGTACAGAACGCT
ATCAATTCCTTAGGGGTTACTGATCTAGTTGAGATCAAATTCTATGAAAATCGTGCAAAC
GGGCAATCTAAAGGGTTTGCTCTAGTTCATCTTGCTTCTGAGACTTCATCTCGCATAGTA
ATGGACAAGCTACCACATAAAGACCTGCACGGGCAAAGTCCAGTCGTCACACCATGCAAC
AGGCAGAGCTTGAACCAATTCGAGCAGCAATCCAAAGCACAATCGGGCACAACACCACAA
CCAGAGGCCAAACCCCCAACTCCAGTCCCCTTAGCTGCCCCTACCATTCAACCACCCTTA
TCCATAGGTGGCATGCCTAATGCACCGGTATCTGTAACATGGCCTCCACCCACTACAACA
CAAACGTCAATACTTGGCCAACCCCCTGCATCACAAAGGTTCCCGTCACCATTCCCACCG
ACATCCAAAGATTTCCAATCACTACTGCCCACATCCTTGCCTCCTAATGTCCGTGTCCCA
CCCCCCAACTTTAACATGCCACCCCCAGGGCTGCGACTACCAGGTTTACCCCCACAAGGC
CTACCACCACAAGTTCCGCCTCCATCACGCCCCCTAGTGCTTCCATCTGGGATCCTCCCA
GCCCCTATACTACGTACCGGCCCCCCACCTAGAATTCCTCCCCCACCAGCTGCGTTAATG
GCGATGCAACCACCCCCCCATTTATTAGGCCCACCCCCTACAAGCTTACCCAGTATAAAC
CCCCGCGTACCCCCACCAATAGGGGTCCCACCACCCTCCCTGTTTCCTCACCTTGCCCCA
CAAACTTTATCGGCCCCACCGCCAGCATTGTTACAAAACAACCCCGAAGATGGATACCCA
GATCGACGATCGCAATCTCCTCCACTAGGTGAACCAGAGATCGAAGAGATAATGATCAGA
AACCGTGCCGTTTCGAGCAGTGCGATTTCGAGAGCTGTTTCGGACGCAAGTTCTGGCGAT
TACGGTGGAGCGATTGAGACGTTAGTTACCGCTATTTCGCTCATCAAGCAATCTAAAGTC
GCAGACGACGAACGGGCAAAAGTTTTGATTGGATCGCTGCAAGATTGTCTTCACGGGATT
GAGGAGAAATCGTTCGGATCGGGAACCGTAAGGAAACGTGATAGGTCGCGGGATCGCGAT
AGGGATCGAGAGCGCGAGCGTGACCGTGAGGAAAGGCCACGGCACCGTGAATCGAAGTCA
CGACGTCGTGATCGTGACCGCTCACGGAGCCGTGATAGATATGATGATCGTGAATATCGT
GATAGAAGCCGGGATAGGAGTCGTGACCGTGATAGCAGCTACACTCGTCATTCAGATAGA
GATCGTCACCGCCGTTGACACCTGTCAATCAAACTGCCATGAAGTGTAAAAATACTTCGT
AATAATAATCATACAATGCGTATTATTATGTCATAATCGTTATTGTTGCATAATGTTGAA
TTCGAATTGTAAATACTAATTAAAAGTAGTGTGCTTTTACTAGCAAATAATAAGCCATTG
AACACTTCTAAATAAGACACAAAAATTGATCAAAAACATAAATAATACTGGTTGCAAGTT
AATAGTGTAGTTGTTTCAAACTTACAAGTTGCTGTCTAAGTTTTGTGCTTCATTTAAAAT
GTACAAACACTTCATTAAAATGATGTTTTTCTCGT
>KH.C11.91.v1.A.ND1-3
TGGCTTCCTGCGATGTCTTGCTGTGGTGGGACTTTACAGCGAAGTGAAAATTGCCATTCA
AGTTTAGAAGCCACATGTGATACCACGAGGGCAATCCGGGAAACCTCGTTGTGTGATGGA
ATAAAGGATTGTTTAGATGGAAGAGATGAAGCTTTGTGTACGAGCTGCAGTGGACAAGAA
CGAGACAAATTCCGATGCAGTCACTTTCAGTGTGTCGAACTGCATCAACTTTGTGATGGA
AAAAAAGATTGTTTTAACGGCCTCGATGAGACTTTCTGTTTGTATTCATATGGGTTTTGT
GCTGGCTTCCGTTGTATTAGTGAAGTTATTGTAAGTGAAGTCAGTTATAAAATTGAAAGC
TGTATTGAAGCAAAACAAGTATGTGATGCAAAGAAAGACTGTTTGAATGGTTTAGATGAA
TTGAATTGTGTTCAATTTACTCAAAGTGGTTTTCAATGTTCCAATACATCAACAATACCT
GCTCAACAGGTTTGTGATGGAACAATGCAATGCGATTCTAAACAAGACGAGAACAACTGT
TACCAGTGGAGCCAATGGGGCAGATGGTCACAGTGCAAAAACGATGGTGTTTCAAATCAT
ACAAAAAGTTATAAAGAACGGAAAAGGAAATGTGTGAGTCCTTATACAGGATATCGGCAG
AAATGTGTGGGTGAACAGTACAATAGATGGGATGTTTCATGTACTGTAAATCATACAGTA
ACAACTGCTAGCACTACAACTGTAGTAAGCACACATAGGGGACTTAGTAATACTATTAAA
GCCATCATATCACTCAGTACTCTGTTGGGGGTGATTGTTATACTTGGAGGGTTATATTTT
ATAATTTCAACTTTACGTCGGCAACATTATCGTCGTAAATACCCCCTGCCGCACGTCGAG
TATGCACCGTCAGTGGAACTGGACAGCCATGTCAGTGAAATCTCCAACTCACAAGTTCAG
TATCGAGATTCTGGGGCCAATTTTAGAACCAGTTGGTTTCCGCAAAACTCAATGAAGCCA
TCTCCGTCTATCGTGCTTGTATCCGCAGAACGGGAGGTTGTGTTAAACCCTTTGTACCAT
ATAGAACCTAAACCTAACAACTCAATGAGTTTGCTACAACCTGTGATAAAGAGATTGTCG
TCAGCAAGCCATGACAGTCAGGATATCAAGCAACTAAATAGGCTTGGTAAGGTGGACGCA
CAAACTGATAGTTTGTTGATGGATGTGGAAGATATTGAACAATTCAATGGAAAACTCGTG
ATTGTTCAAACTGACAACTCTATTAAAGTGTTGACCAAAGAAAATGTGGATAAATAAATT
AATATAAATCAGTTGAGATTGAAATAATAAATGCTCTTATAATTCTTGCATTAATATAGT
GAAGAATGCATGTTTGTATCATTATTACGCCAATCACTTTTTACTTTTATTACAATATCA
GATATATTAAATAGCTCTTTATTTGAGCAACCTCTCATTAAAGCTTAATTACAAATGCAT
AGAATGACAAATGGCCATATAAATGTTAAATTCAATGTTTAAAAGTTTTAAAGCCCCACT
GTATGTTACATTGTAGATGAAACAGACATTGTATTTATATATACCGCACACCAACATACT
TACACAACATTTCACTATATTTTCAGTAATTTGAAATTTTATTATTTTCTTTTTGATAG
>KH.C14.586.v1.A.SL1-1
ATGGCAGTAGTGTGGTTAGGTGGTTTATAATTGGATAGATTATTCTTTTTTGTAATCCTT
ACTGATGAAATGTAAAACTGATGGAAAATATGAATCCAGGTAGTTTATCTTTGCATTCTT
TGAACATTGTGTCCAGGGTGGCTTTCAATAAGTTTAGAAAAAATGGAGATTACACCAATG
TTGTCATTACTGTTGGCAGCCATGATTGGAAATGTCATCAATGTATTTTAGCTGCTTCAT
GTACTTCCCTTCACCTCTTGTTTCAAGCTGCGCAATCACTAGATAGAGTTATTCCTACTG
TCATTATGCCCGACCACTTCAATGAGCAAGACATTGATTTATGGCTGGATGTTTTATATT
TGAACACGCTGCCAAATAACTTAGATAGTGTAAAGAGAGTATATACACTTGCTGCTTATT
TAAAGATGCCAACTTTAGAATGTATATGTTCAAGTCACTTGGAGAAACAAATGAAAAAAG
AGGAATGGATTGAATGGCATTCATCTACACTTAAAACTATTAAGTCCTTGTGTAACTTAC
AAGTCAGGCATGCAGGATTGAACAAAGGAACACATCATATCAATATATTACCTCCTAATG
ACAAGTTGGATAGCATTACCCACCAACCCAAAACAGGTGAATTGCAAAATGGCCAGGACA
ATGAATTTGAATTAGAACCATCAATACCTCAAACTTCAGCTACAAATGAACGCATAAAAC
CAAGCTTACTAAGTTGCAGTCACTGTGGAAAATTATTTAAACGTAAATATGACTTGGTTG
TTCATGACCGACGCATGCATTCAAACAAACCATTCCGATGCCCTGTGTGTCCCAAGGAAT
ACGCTCTTAACAGAGAGTTACAAATTCACTTACGAATACACAAACCAGGGTTTCGACACC
AGTGCAAACATTGTAGTATGAAATTTATCTCTACAGAAGGACGTAGGAAACATATACTGC
AAGAACATAAAACGTATGCGTGCAAAAACATAGGCTGCAAATCTGCCTTTGTAAGCCAGG
AGCTTCTAGATCAACATCCCTGCATGAAAACCAAGGAGAAGAAACATCAGTGTGAAGTTT
GTGGCGTTACATTTCGCTTGGCGGAATATATGAGGCGTCACGTCAGCGCAGTGCACGTGA
AGGAAAAACCATTCAAGTGTACAGAATGTGAGCGCCACTTCAACAGGCCTGAACAATTAA
AACTACACCAAATCACGCACAGCAAGGAGAGGCGATACAAATGTGATTTATGTGGAAAGA
CTTTTCGACAACCAGCTGGCCTTTGGAAACACAAACGAAAACACAACGGAGGATATTTTG
TATGCGAGATATGTGGATACAGCTGCAGGTCTAACAGCGTGTTGTCAATGCATCTAAAAT
CCCATGTTTCCGATACACACAATACTTGCCAGCAGTGCAAGAAGACATTCAAGAACATGA
AGAGTTTAAACAGACATATGAAGCAGCATTCGAAGAACACTTGACAAATTGTAGCTCAGA
AACATACTGCCGAAGAAACAGTCACGATTAAGAAAAAATGGTCAGTTCAAAATGAAATCA
AAAGCAACTAAAAAAGGCATTGCACTGCCCGCAACTACATACCAGTTATACTGTATTTGT
AATTTTTAAACAAAATCTAAAGCAACTTTAAAAAGGCATTGCACTGCCCGCAACTACAAC
CCAATCATACTGTATTTGTGTTTGAATAAAAACACCAATAAAAGTGTTCACAGTGTCAAG
TATTTTAAAA
>KH.L53.1.v1.A.SL1-1
CAGTTTATCTGATATATGTTGATTGCAACCAACTGAATACAAATCAAGTGGTTGAAAGTG
AATATTCAACTTCTGAATACAAACATGGCGTCTGCCCAACTTGATGTGGACCATGAATTA
AAGATTCAATCCACAATCCATGATCTTTATGGCAAGAGGCACGCCCTAAGCAACAACAAT
TCACAACCAAACACAGTGGAAAGTCCCCATCAAAGTATGCCAGTTCGTGACGTTCCTCAT
CCAAAGCCAGTCAACCCACCTCAAGCCGCTCCTATTGTACAATTCAAACCTTCACCGTTC
TACAAACAGATTAGTGAAGTTCTACAACCAAGTTGTATAACGAACAGCAAGAGCAAAATG
GCTCACAGCAAAAACTTCACTTTTCTGTTGACTCACCATCAGCGCGAAGTTCTATGCAAA
GATAGAGTTCAAGTACAAAGTATGATCCGGCAAAGCCCAAAGAACCACACTCAAATTCAG
CTCAGGTTCTGTAAGCTAGAAACATCATGTGAGCAACCTGATGCACTACCACCACATCTA
ACGGTGAAGGTCAACAATGTATCTGTTGTTCTTCCGAATTTCATCCCACCAACAAAAGCT
GGTATGGAACCCCGACGTCCGAATCGTCCACTAAACATCACCAACTTATGTCGACATTCA
TCTAGTGGTCAAAACACGTTAGAAGTTCGCTATTCTTCCAGTGACCATGAGGAATACTGT
GTCACTGTGAATGTGGTGAAACAACTTTTTGCTGAAGACCTTCTACAAAAACTTAAATCA
CAGCCAGTATTAAGTGCAGCCACAACAAGATATCGAATCAAGGAAAAGCTTAAGCGGGAT
TTAGATTCCGATGTTTCAACAACAAACCTCAAACTTTCCCTTCGTTGCCCACTCGGTAAA
ATGAGGATTTTGACTCCAATACGCGGTTGCAAGTGTACGCATATTCAATGTTTTGATGCC
TTGTTGTATATTAGGATGAATGAAAGGAAGCCAACCTGGTCGTGTCCTGTGTGCGACAAA
CTCGCTGAGTTTACATCTCTCGTTATCGATGGCTTGTTCATAGAAATCTTAAACGAATCA
GATTCCGATGAAATTGATTTCACTGATGACGGAAATTGGAACTCGAGTAAAAATGTCACC
GAAACTTTAATAGTTGGGACACCTATTAAACCAATTGCTCTTGACCTGAGTCGCACTGCT
CTGAAAATAAAACCCGCATCCGAGAAGAAGAGATCGGAGCCGGATGTGATCGACCTCACC
TGCGATTCGTCGGATGACGATTCGCCGATTGAAGTTGCTTCGTCCAATCAAAACTCAGGA
TCCGAGAATGTGCTTGATGACATCACAATGTCTGTTTCATCATCCGCCGCTCACGATAAA
CTGGCCAAAACATTTGGACATTCGGTGGCAATTCCAAATATTTGAATCTTTGACTCAGAT
ATCCTCAATCAACAATACCGACATCATCAGTTTCCACTCTTGTTTCCCCCTGGCGTTGGT
AGTGGTCTCACTCCATATGATTTATTTCCTCCCAGAATTCCTCACACAGCAAATATTCCA
GAACGGTCAAGAACTGATTATCGGGAAGAAGATTATCCTGACATAGTTATTGAATAAGTA
GTGAAATTAAGTTTGTGCTTTTTGCAGTTTTGGTGCATTTGGTTTTATGAAAAGATTAGA
TTCTTTTCTGAAATAGTCCAATTTAAATCTCCTTCTTGCAAGACTGCACAATTTTATATT
AAATTCTGCCGTAGTCACCGGTGGTGTTTGTATTTATATTTTTCTTTACTATTCCGTTAA
ATGCAATGCTAATTTAAAATGTGATGCTGTTGTTTTGTGAATTAATGACTTAGTTCATCA
TTACCGTTCTTCTTTCTTAAACTTTTATAGCTATTCCTCTTTTGACAACATTGTCAGTTT
TTCGTTGAGTACAAACCATTCTATTACAACACTGGGGAGCATTGAGGAGCCTATTTCTGA
CTAACATTTTTAAAATGTTTTATAACTTCATTCACAAATAGAAAATTAAGTTTGCTTTTG
TAGTAGTCCTTGATGTGAAATACCTGTTGGTGAGCAATTTGCATTTTATGCTGCCGGTAG
TATGGGTTGCATGTTTATTTTTGATAGGCCATGTATGGTTTTGTACACATATATTTATTT
ATGTCTATGGTTTGATTCGCAGCAAATACTGTATGCTTTGTTGTTTACTGTAGGTCTATA
AAAATACAAATATTAAAATCCGC
>KH.C11.199.v2.A.ND4-1
ATGTCCAAGAAAGATGCTTACCCCTCGACGCAGGGCATGAGGAAACCTGATGTTGGGAAA
GTAACTTATAAGAGGATGTTCCAACAACTTGTTGCTGGTGGTGGAGCAGGGCTCGTTGAA
ATCTGCCTCATGCACCCGCTCGACGTCGTTAAAACAAGATTTCAATTACAAGGCAGTGGA
AGCAGCGTGCAGTATCGGTCCGTTGCTCATTGTTTTGGAACAATGTATAGAACAGAGGGG
TTCTTATCTTTCTACAAAGGGATCTTGCCACCAATATTAGCTGAAACACCAAAGCGAGCC
GTGAAGGTGGGGCGTATATGATATTATGACGTTATAATAGTTGAACAAATATTTTACTGT
TTATTTCATTCCAGTTTTTCTGTTTTGAGCGATACCAACATTTATTTAGTGGAGGAGGGG
ATAAAACACCCCTGGTGTATTCGCTTGCTGGCTTATGTTCAGGATTAACTGAAGGTTTGG
TTTGTAACCCGTTCGAAAGAATCAAAATTTTGCTTCAATCTGAAAAAGATGTGAAACTAA
AAGATCAAGAATCAACATTTTCGAAAGCTCGACAAATCATAAGGAACGAAGGCTTTGGTA
TGAAAGGGATTAATCGGGGCTTGACGGCAACACTTGGTAGGCACGGGGTATGGAACATGG
TCTACTTTGGTGTCTTTCACTCATTCAAAGAATATATTCCAAAATCTGAGTCCCAGACCC
AACAAGTTGTTTATAAATTATGCCTTGGTTTAACTGCTGGTACGCTTGCTTCTGTAATAA
ACATCCCGTATGACGTCGCTAAAAGTCGAATCCAAGGCCCACAGCCGATACCGGGTCAGA
TTAAATATTACGGAGCCCATTCTACCATCGTGATGATTTATAAAGAAGAGGGGTTTTTGG
CGTTGTACAAAGGGCTCGTTCCAAAGTTTCTTCGATTGGGACCAAGTGGGGCCATTATGA
TGTTCGTTTATGAAAGTTTGTCCGAATTTCTTGCGAAGAAATATCCGTAAACCCTCAGCA
AAAAGTTTAATTGCACTTAGTTGAATAATTCAAACATTTTATTCACCCATACACTTTGCA
ATGCTGTAATGTTTTTAAACTGAGTAATGCAATGCTGCCAATTATAAAAATTTAGTAAAA
TTTATCGATTGTAATTTAATCATTTTACCTTTTATTAGAATGATTTTAACTTTATTCTTA
ATATAAGTATTTTCTCTATTTTCTAAATTAATTTATTTAATCTGCTGCACTATATGTGTC
ATTTCTAAATAAACACCAAATTCGTAACATTTTTGTTTATTATTACAAATAATATGGCTT
CGGTGCAAAAAAAACTGTTTAAAT
>KH.L24.29.v1.A.ND1-1
ATTGATATAAAAAAATAATCCCGGAATAAGCGCATTTAAAATGGCATTCGATGAACAGTT
AGATGAAGAATCAATGCAATCTTTGTTTGCTTGGATAGACGACATACCACTTTCAAGAAA
AAAGAAAAACATTACACGCGATTTTAGCGACGGACTTCTCGTGGCTGAAATTGTGTTTCA
TTTCTTCCCTAAAATGGTGGAACTGCATAACTACGTCTCAGCTAACTCAGTCAATCAAAA
AATGAATAATTGGGGAACTTTAAACAGAAAAGTTTTGTCGAAATTGGATTTTCAAGTTCC
CGCTGATATAATGCGAAAAATAGCCGAATGCACTTCTGGTATTGTGGAAATATTCCTTTT
CGGTTTATGGCAGAAAATTGACCACCATTTAGTTAAAACCAGAAAAGTTCCTCAAGGATA
TACACCTGATAGACCGTACTACAATGCAAGATCAGCAGACAAAGCCCAAGCCAATGCTAA
CATTGGAAGCAAACCAAACTCCCAACCAGACCAGACAGAATACATAGTAAAGAACCCAGT
ACCACTTGCTCAGCTTGAACTAAGTGGACTTGACAACCAAACACGATTTATTTTGGAGGA
AAAAGAACAAGCGTTACTTGCCTCTCAAGAAACGGTCCAGATTCTTCAAGTAAAAATAAG
GAGACTGGAACACCTGCTTAAGTTGAAGGATATGCGACTACAAGACATGGAGCAACGAAT
GACACGTTACGACTCTATTTCGACCGTCCAGTCAAACCCACGACATTAGTGTTTTGTTCT
ATTTCGTCTAAGTTTCTATAAAGCGTGAATTTAGTTTTCTGGCAATGCGTTTTTATTGCA
GCACTTATGATGTGCAGTCGTTGGTTCTCTAGCGGGTATTTTTGGTTTTATACACGATTT
TTATTATTTTAAACGTTAGATATGTTTTATATTAATTCTATATTGTACATATACTATCGG
ATTTGAAGCGGTATGTTTTCAGCCGTTGTTCAGCGAAAAGGTAAAACATATTTCTTGTAA
TAATGACAGACGATCTTGGGTAAGCCATATAAACGGACAAAGTGGTTTAATTTAAATTTG
GTATACCTACTTGCCGAAATAAATGCATCATAATAAA
>KH.C12.461.v2.A.ND2-1
GAAAAACGGGAAGATCAAGATCCTGATCCGTACGATCAATCTAGCACACCCGAGAGAACC
ATTGACGACATTTTGAAAGGAACACCAGGAAACGAAGAACGAAGGAAAAAAATAGAAGAA
TTGCTCAAACAAGACCCATGGCGGGCAGCAAAACACATCAAGAACTATATGGCAAGGCAC
AACATTCCACAACGAGAGGTGGTCGATTCCACAGGTCTAAACCAAAGTCATTTATCCCAA
CACCTAAACAAGGGAACGCCAATGAAAAACCAAAAGAGAGGATTACTTTATGCCTGGTGG
ACTAAAAAGCAAGACGAAGTCGCTGCCCAATTCAAAATTGCTCGAAGTGGTATGGGAGCT
GAACAGGTTGAAGAAGCCGCTGGAGTGAGCCCAAGAGCGCGCAGAAACCGTTTTAAATGG
GGACCCGCTTCGCAGAGAATCCTATATGAGGCGTACCAACACCAGAGGAATCCTACCAAA
GAAGAAAGAGAGGAACTTGTTAAGAAATGTAACCGTGCTGAGTGCAATCAGCGAGGTGTA
TCGCCTTCACATGCAAATGGCCTGGGTTCAAATTTGGTTACAGAGGTACGAGTGTATAAC
TGGTTCGCGAACCGTAGAAAAGAAGATGCATTTCGACATAAACTTGCACAAGACTCTTAC
TTGGGCGACCAAGACCCTTGCCAACCTAGCGAGGGTTCTCCTGAACATAATGGACCACCG
TCCAAAGTACAAATCATGGAACAGTTTCCAAAAGCTGAACCAGGACTATATGGTGAACAA
CGAGACCACGAGATAAACCGTGACCTTATAAAAGTGGAAGCACATGACAGGAGCCACGTG
CCGACGCCACACGCCACGCAGAACATTTCCCTCGTCACGCCATCCGAGGCCTCGGACTCG
GCGCAACGAATTGCACAAACATCCCTACCAGTAGTTAGAAGTTCACGCATAAACCAAGGC
TGCAGATCACGAGCTCCACCTGGAGTCGTGATTACAAATCTCCCCCTACCTGATGACCTT
CAAAGAAGCGACAACTTCTCGTCGGTCTCTCACTTTGGTGCACTACCTTCAGTGAATACT
CTATCTCCAATCATGAACAGCGTTTTCCAAGTTCAGCAGCCTTCGTCTTCCCAAGAGATG
GATCCAGCACAGATGCAATCTACTTTACCCCCGCATAGTCTATTGCTGTCTGGAATCATA
GCCTCAGTGAGCCAAGCTCCCACTGGTCAACATATGCCAGTCTTTACACCTTTAACGCCC
GGTCACGTAGTACACGAACATCACCCGCTCGCAGTGACCCAACTTCATAACCATTCAGCA
GGCGGGTACGGACCACCGCCAACCTATCATTCTAACATTAAGCAAGACTTCAGCGGCTAC
CAACAAGGGACTTTAGCGTACACTCTTACGGAGCAGAGACGTGACCCGTCGATATCCGTG
CAAGATGTAAACTCCAGTCAATCTACTTCATTAGTGTTGTCAAATGCTACAGTGGACACT
CCTACAATTGTATACCAACAGCCTGTCAACTAAGTTGCTGAAGAGAAAAAATCGCTGTTT
CCATTTTCACCAAATCAACTTTTAATTTTCTTCAATATTTTAATCGAGCTTTTAGTGTTA
AACCGTTTTCAATCATTGCTTCACTTTTGAATCCGAATCATTATTAATTAGCCAGCGATG
TTGCAATCTACCTCTGCTAATTCTAATTCTTCATTGTGCTTATACAAATATGTACTATTT
TTTTAATTTTGTGCCCTGTCTTTAAAAGTGAGTACTAATATTTTTCTCTGTGCTAATTTC
TCGCTGTACTCCATCTCCGTGTTACTGTGCCTATTCTACACTGGTTTGCGAAGCATCCGT
CTGATGTTATGAGCAGTTCGCTAAATAAA
>KH.C2.74.v2.B.SL1-2
GAGACGCTGTACTATAGGGTTGTCAATAGATATAGTTCTGATGTTAATGAAATACAAAGC
TCCTCCTGAGGGGGGTTGGGGGTGGGTGGTGACATTCACCGCTTTCCTTACTTACGCCAT
CGTGTGGGCTGTTCCGCGGGCTATGAGCGTCCTTTTCGATGCCTTTCAGCGGGAGTTTCA
TTCAACCAATTCAGCAACCTCGTGGATAACGTCACTAATGTTCGGTTTCCTCGCCTGTGG
AACTCTGCCTGGAAGTGTCATCACGGGTGTGCTTGGACCACGGAAGACAATGATGATTGG
CGGGGTGTTGTCATGTATAGGGACAGTCGTTGTGTCGCAATCTACTAACATCAACACAGC
ATACGTTGGCAGCGTGATAGCTGGTACCGGATTCGGGTTCGCTTACTGTAATGCTACCTC
ACAACTCGGTATCTATTTTGACCGCAAGAGGTCGTGGGCGTTCGGGATGGCGTCTCTCGG
TTCCCCGGCTTGTGGGATGTTGCTGCCCCTTCTTATGACCATCATCGCAGAAGTGTACGG
TTGGTCAAGCGCCGTACTGATTGTAGCAGGTTTCTGCTTAAATCTATGCGTCGGGGCATC
GCTTCTTCGGCCCGTTATCATAGAGGGCGACGAGGATAGGAAGATTAAAGATGATGGAAT
GAATTCGCCAGATGTGGTTCGAAAATGGGATGCACAGTCGCTCACAAACTGCGACGACGA
ACTAAATCCTGTGATGTTTCCAGAGGTTGATACTTTTCAGTTCCTA
>KH.C14.86.v2.A.ND2-1
GATTGAATGCTACATAAGAATTTCTTACTACGGAAAAATCTGTTGTAACAGTTTTATTTT
CAGATATTGTGCCGTTGTGGTAAAAATGGCGGAATACTTAGCTTCAATTTTTGGAACTGA
AAAGGATAAGGTAAACTGCTCATTCTATTTTAAAATCGGAGCTTGTCGTCACGGCGAGAG
ATGCTCAAGACTCCACAACAAGCCAACTTTCAGTCAAACCATTGTGTTGCAAGGACTGTA
TCAAAATCCACAGATAAACAACACAGGAATTGGTACTGTCAGTGATGTAGAAATGCAGGA
GCATTATGACAACTTCTTTGAAGAAGTTTTCGTGGAACTGGAGGAGAAGTATGGATCAAT
TGAGGAAATGAATGTGTGCGACAACTTGGGCGATCATTTGGTGGGAAATGTTTATATTAA
GTTTCACAAAGAAGAAGATGCAGAAAAGGCAGTGAATGATCTGAATAACAGGTGGTTTAA
TGGGCAACCAATAATGTCTGAGCTCAGCACTGTGACAGATTTTCGTGAGGCGTGCTGTCG
GCAGTATGAGATGGGTGAATGCACACGTGGTGGCTTCTGCAACTTCATGCACCTCAAACC
AATCTCAAGGGAGCTACGAAGGAGACTGTATGGAAGAAAAGAGAAGAAGAAGAGATCCCG
TTCCCCGCCAACGAGGAACAGGCGAGGAGGTTCGCGGGAGAGACACGGACGGGATCGACG
TCATTAATGTGTTGATGTGAAAAGCATAATGAGGCTGCCATAAATACCAACTTAATCTGC
ACACTTACAAGTTTATGCTGAACATAAACAGTATAAAGCTGATGATGATTTAATGAAGTG
CTGTATACTCTCTGTAGCGTATTTCATTTTTTAATTTTAGGAATAATATCTAATTTGTGA
CCCTGGTTTAAAATTTGAATTGTAACTCCTTTAACTATTAGACTGACTAGGTTCAAGTTC
AACAAATAATTTGAAATTCATTTTCGGTTGTGCGTTCTACATTACTACTGCTGCTCCTAC
ATAACTCTATTGCTGTTTTTTGTGAAAGAGTTTTATATTCCAACATCAACAAGTGACATT
TTATTGGCACGTTTTTTATCGAGCATTTTGTACAGATATTCCTTGTAGAATGACTAAATG
GTTACAATAACTTAGAATAAACCAAATTTTCCACATGTGGTTTGTTTTGCAG
>KH.L2.3.v1.B.SL1-1
AAAGAAGTTTTGCTAAACACCAAGAAGTAAACAAGAAAGAAACTTTTACACCAAATTGAA
ACACCGTATTATAGTGTGAACATTTTACGAAACCAGATTGGATTTGAGGCAGATTTCTAA
TGGTATTTCAGCAAGTGCATCAATGTTCGTGAAAACTCCTTCAAACATGTTGTCACAATA
GAACAATGGAAATGTCCTGTTTGTCTTTTTCGTACTGAGTGTGAAAATAATCAATCAACG
TCAAGTCAAAGTTATAATAAAAATGTTTGGTTGCCTCTATGAGTCACATCTCATACACTG
GTGCTATTAATAACTGTCTGTTATTAAATTTTAAAGGAAAATAGTACATTAATATAAATG
CTTGATGTCATCCAGTGGCACCACCAAGGTTTTAAACAACGAAACAGCTGCTGAAAAATA
TATTTGATACTAATGTTTTCTCTTTACCCGCTGTATTTTTTCTTTTAAAAATATTTGTTG
TTTCTGTTAAAAAACAAAACGGTATTTGCAATTGTAAACGTTATAGAGTCTAAATTTTAT
AATCATTTTGAATATAGCAGGGTGGGGCAAGATGGGACACTCTTGTTTTGTTTAGTGGTG
AAACAAATAACATTAAAAGAATATAAAAATCGTATTCTTACTACTCCCATAGACCGTTGT
TAATTAATAAAACACCATTAAGATATTTGGACAATATATGCTCAAGGTGTCCCATTTCCC
CCATTCCACTATAATCAATTTTCTGTTATTACAAGTTCATATACATTTGTAGGATACAAT
ATTTATCCATTGAAATTCGAACATTACCCATTGTCATTCAAACAATATCAATTGTTATAT
GCAATAATA
>KH.C14.307.v2.A.SL1-2
AAATCTAGCCGGTAGTTTGACATATTTATACGATGACGTGTATCTCTCTAGAGGAGCTCG
ACCTCTCTTCAATATTCTCCAACAGCAGCAGCTATTTCACCAGTTACGCCACAAACCCCA
TTATGACGTCACAAAAACGGACGCCTTCACGACTGAAGCGAGCAAGCAGCGACGTTTTGT
TGTCAGATACAGCGGTTTCGCCGGTAAGTCGAGAAGTTTCGGGGGTTTTATCGGAACTGG
ACGAACTGAAGAGATGCGTGGAGGGAAATTATATCGGAATCGATGCGGAAAAGAGCGATA
TCTCGATACTTGAGGAACTTAGTAATATGGCGTCCGGTTGTAGCGATTCAGACGTCGCTT
ACTCGTCCCCGGATTCGAGGTACGGGTCAACTGGTAACCTTACCAGCAAGACAAGTTTCG
GATCGGGAATGGGTTTCCGTGACGCTGGGATTGGAGGGCCAGTTTCCCGTGGAAGTTCGC
TACGAAACCCCGATATTCGGGGCAAACGTAACTCCATTGAGGTGAAGCAAGAAAACGAAC
AAAACCCGATCGAGTTTGTTTTAGAAAGCTTCCTCAACTCAAACGAAACCTCCAAACCCA
GGATCCATGAGAGCAGAGTTGAAGACATCCAGTTCACAGGACCCCCTATTAGCAGCATTG
AGCCGACAATCACATTTGCATCAACAGAGGAGAATCACAACGACACAGTGAAAGCTATGA
TGCAATACTTAACCGAGACCAACCAAATGTGTCAAGAAAACAGTGTTCCCGAGCAAATAA
TCTTCAGCGACTTAAACAGTGTTTCCGCATCCGATTCTCTTCCAAGCGTTGAAGAATTGC
TTCAAATTCCGAACGAAAAAAGCCGCAGTTTTAAACCTGACCACACTGCGAAGCACCAGC
CGACGCTGAACCGCCCAAAACATTTCCACAACCAAGTAGTCAACCAGCCACATGTACCAA
TCCTAAACCCAGAGTTACAAAGCTTTGAAAACTTCAGCCCCGTGATAAACAACAGTCTCA
TCACTCCAACCAACACGTTCACATCCAACCGCATGATGGAGCTATCACCACTATCAGATC
TTCATAGTTTATCGCAGGATGAAGACATGGACACAAAGATGTCGCATTATCACCATACAA
GCCACCCAAACGGCCATCAATGTTTAGTATGGGCATGCAAAGCGTGTAAACGTAAAACTG
GGCCACACGACCGACGGAGGGCGGCAACACTACGAGAGAGACGACGCCTTAAACGTGTCA
ACCAAGCGTACGACGCCCTTAAGCGTTGCGCATGCGCAAACCCGAACCAGAGACTTCCGA
AAGTTGAGATTCTTCGCAACGCGATAACCTACATATACAATCTACAACATATGTTGTATG
GCGACCAACAGTCTGATGCAAAATCACCAGAAACCAAACCAGAAACGACTTTAAGCTTGG
GCGAAACTTTCGTTAGCAAAACCGAAGTTGATTCGCCGTTTTATCAGTCCGATGACGTCA
GACTTACGTCATCAAGGACGTCAAGCCCGGTTGAGTCCCTTCTTGAGTCCACGTCATCGT
CCTTCATAATGTCGGATTTGGGCGACGAAAATACTCAACCTCAGGTACTTTAACCTTTTC
TTCTTTATCCTTTCTTTCCTAATATTATCGTTTTCTTTCTACTTCTATTTCCGAGTTTCC
CCACTCTCAAAACACGCATGTTTATCGCCACCTAACGACGGAATTTAATCCCAATAAAAA
TCTAACAAAG
>KH.C14.531.v1.A.SL1-1
AGTTTTAACATTAAGTAATATTTGGTTAAAGTCGTTGTTTTACACAAGAAAAATTCAAAA
TGATGTCCTTAAATCCCATCTCGATTTACAACTATGGTGCAGATGAGGAAAGAGCTGAAA
TTGCAAGAATGTCCTCATTTGTTGGTGCTGTTGCTATTGGTGATTTAGTGAAAAGCACTT
TGGGTCCAAAAGGCATGGACAAAATCCTGATGAGCCCAGGACCATCTGCTACTCATGAGC
CTAATATCACTGTCACAAATGATGGAGCCACAATATTGAAGTCTGTTGGAGTCGATAACC
CAGCTGCAAAAGTACTTGTAGAGTTAGCAAAAGTACAAGATGATGAAGTAGGAGATGGAA
CGACTTCCGTCACGGTGTTGGCTGCAGAGTTGCTTCGGGAAGCTGAAAAACTTGTAAACC
AAAAATTCCACCCTCAAACCATAATTCGTGGATGGCGTCGTGCATTGGAAGCAGCAAGAG
AAGCTCTGGAAAAAGCAGCAATTGATAATGGGAATGATGAAGAAAAATTCAAGGAAGACT
TAATGAATGTATCAAGGACCACCCTCAGTTCAAAACTCCTCACTCAGCACAAGGACTTTT
TCGCAAAGATGGCGGTTGATGCTGTGCTTAGATTAAAGGGAAGTGGAAATTTGGAAGCTA
TTCAGATTATTAAAAAGCTTGGTGGTACTATGACCGATTCGTTTTTGGAAGAAGGTTTTT
TATTGGATAAGAAAATTGGAATGAATCAACCAAAACGCATCGAAAACGCTAAAATTTTGA
TTTCTAATACTTCAATGGACACTGACAAAATCAAGATCTTCGGCTCCAGGGTTCGTGTAG
ACGGAACAGCCAAAGTTGCCGAGATAGAATTGGCTGAAAAACAGAAAATGAAAGAAAAAT
GTGAGAAGATTATCAACCATGGGATTAACTGTTTCATCAACAGGCAGTTAATATACAACT
ACCCAGAGCAGCTGTTTGCTGATGCAGGTGTTATGGCAATAGAGCATGCTGACTTTGAAG
GTGTGGAACGTCTAGCTTTGGTACTAGGTGGGGAAATCTGCTCCACATTTGACCGACCTG
ATCTGGTTCAGTTGGGCCATTGTGACCTCATAGAAGAGGTTATTATTGGTGAAGACAGAT
TATTGAAGTTTTCAGGAGTTGCACGGGCTGAAGCGTGTACAATTGTTCTTCGTGGGGCAA
CTCAGCAAATTTTGGACGAGTCCGAGCGCTCTCTGCACGACGCGCTTTGCGTGCTTCAAC
GCACAGTGGCCGAGACACGCACCGTGCAAGGAGGGGGTTGTTCTGAAGCCCTTATGGCCT
GCGCAGTGCAACAACTTGCCATGAAAACTCCAGGAAAGGAATCGGTGGCAATGGAAGCAT
TTGCAAGAGCTCTTATGCAGATCCCGATTACAATTGCTGACAATGCTGGTTATGATAGCT
CAGATCTTGCTGCTCAGTTGAGAGCTGCACATGCTGAAGGAAAGAACACAATGGGTCTGG
ACATGGAACAGGGAGAAATAGCTTGCATGCAGAAACTAGGGATCACAGAGTCTTTCCAAG
TGAAGAGACAGGTCCTTGTCAGTGCTGCTGAAGCAGCTGAAATGATCATTAGAGTTGACA
ACATCATTAAATCTGCGCCCAGGCAAAGACAACCAGATCACCCACATTAAACAAGCACTG
TGCATGAACTGAAGCAGTAAATATACAGAGGCAGCTGTTTGCATGTTTGTTCCATGTAGT
AACTTTTGTGTGTTGCAGCGCCGTAACCTATTTACACTATAAAATACTTCTTTTGGTA
>KH.C2.161.v2.A.nonSL3-1
TGACCGTGCGTCTGGATATCATTATAATGCTCTCACATGCGAAGGCTGCAAAGGATTTTT
CCGACGCTCAATTAACAGAAAGGAGTCTCATTACAGATGCAAATACGGTGGAAAGTGTGA
AATGGACATGTACACACGCCGAAAATGTCCTGAATGTCGATTAAGAAAATGCAGGGCTGT
TGGGATGTTAGAAGAATGTTTGTTGACTGAAATCCAATGCAAATCAAAAAGAAGAAGTAG
GAAAGTGAAAACAATTCAAGAAGATGATGAAACAAAAGAAAGTGTACCGAATCCGATCCC
ACCACCCAAACCCGCAGTTAAATCTCCACCAGAACCAGATGAAACTGATTTATTAATTGA
ATTGGTTGGAAAAAGTTTCTCAGATTACCGGAATAATCCTGAGATAGTAAATCGTTGGGA
ATGTTTTTACGAATTGTCAACGAAAACGCCTCCGAATCTTTGTGAAATCGCTACCATTCA
CGTACAAGTGTTAGTAGAGTTCACCAAGAAGTTACCAGGTTTCATGCGACTTGACTCACA
CGACCAGATAGCTTTACTGAAAGGTTGTGTTGTGCAAGCAATGCTTCTACGAAACTCCTG
TGGTTACAACAAGGTTAACAGATTCCTGGATCTAAAACGTGTTGTACGAGACACAGGTAT
AAAGGAAGACCATATTCGAACGCTCACTGATTTTTTTGACAATGTTGCAAAACTTCAAAT
GGATGAAACCGAATACGGCTTGCTTATTGCCATCATTGTGTTTGACTCCGATCACACCGA
CCTTGAGAACAGACTTACCATTGACAAATATAGGGACCGGTACCTGTCCGCTCTCTCGCG
TTACAGCGAGGCCCGTGAGCCGCGACGTCCTCAGATCTTCGCAAAAATCCTCTCTCTTCT
TACAGAAATGCGAACACTGTATCACACCCACGCTAAAATGGTCTTGGATTGGAAACAAAG
GGAACAGCTGACACCTTTGCTTTGTGAGATTTGGGATATGCGGTGATCGGTTTCAGTCAA
TGCCCAGGAAAGGGCATCTTATTTTAACAGTTCTTTTTCGGTCAACCCGTGCAGTAGATT
AAGTATACACAATTGGCCCCATCCGAGCTTGCACCTGACTATTGCTATATATGCTGATGT
TTGGAATTTCCATGGTATAGTTCATCGTTGATTTTCTTTTACTGGTATACGCACAATAAA
GTATATATGGCTTTACTAAA
>KH.C2.507.v1.A.SL1-1
ATTACAAGTCAGTACTTCATCAGCGAATGGTTAGAGCTAGAGGGAAAGAATTATGAATGT
TTGTTTAAGTTTTCTGCTAGTTTTGGTTCAGCTTTGGGCCATCACTTTTGGTGTTAACAT
CACAGCTAATGGTCTTCGAGCAGCTGCTAATTCAATAAACCATCCGTATGGCCGCCTTAT
GACGCAACAGAGTGTTCTACCACCAATAGACAGCCAATTCCCGCTTCAGTGTTTGATGTC
AAACGTGTTCGTACGTCAGACCAACGGCGGCTACGTCACAATACTGTGTATCAAGTCACG
TGGTCAACTATGGACGACGATGAACGCCTACTACACAGCTGGGTTCTTGCGTGGACGAAG
CGACGTGATCAACGGCTGGAACAGAGGACTCGCTTATCTTACGCAAAGCGATCTAGTTGT
GGGGATTTTGTTGTCTTGTTCATTCGGATACAGCCCCTACCCACGATCTAACGTTTATCG
AGAAAACGGGATGATAGAATCGAAAAGATTTGTGATCGCTGGCAATCTGGATGGTATACA
ATGCAGAGTCACGTGTCCGCCATTACTACCCGTCTTCCCGTACGGATTAGTGAACTGTAC
TGACGATAATTTTCTGGGTTCGAGATGCACCGTATACTGTAATGAAGGTTATTCGCCGAG
GGGTGCAGAGGAAAGTACTTGCTCAGGAAATACCCTGTTAAGAGCATGGACCCCTTCCCT
TTCAACTACATGCGAAGTATCATGTCCTGCCTTGGCGTATCTTCATCACGGAGAAGTGAG
GTGCACCGACAACAAGTTTATTGGTTCGGTTTGTACGTACAGCTGCAACCAAGGTTACCG
ATTACGAGGAAACGGCAGCATCACTTGTGATGGGAACCGACTGACGTGGGAACCGCCTAC
ACAAGTCTCCTGCGTGGCCTATCAATGCCCGGCCCTTCAACGGAGAATTCCAAACGGTCA
TCAAGTCTGCACTAACGGCTCGAACCAATTGTCCCACTGTGTCCTTCGATGTCGTGCTGG
TTTCAAGCCCGTGAGTAGCCATCTGAAATGGTGCTTACCGACGAGGGTTGCCGGTGAGGA
TGTAATGGTTTGGCGGTATGGCAACGGAACCAATTTGCCCAGCCGAGATTCTGGTTTTGC
TTGCAGACATGTGAGGTCGCCTGGCAACGCTTCAAGTTCGTCTTTCGAGGCACAATTCAA
CAGCACCGGATTAGGCTCCTACTCGCTTCGTCGTTTCGACTTATGCGATATTTCGCCCGT
CAACCGATATGACTGTGGGTATGAAGGGATATCATACAGTAACTGTATCCGTAGGGGTTG
TTGCTGGGATTCCTCAGTACAGGGAACCATATGGTGCTTTCGTCACTCCATCACCCCGAC
TAATCACGGGCAGAAGGTACGCAGTCCTCTACCAGCCAATAATTTACGAATCACGGAACC
CACGATCATACACCGTCCACCAACACAAGTTTCCTTGAGCCCAAGCCGACCCTCCGGATT
ATACAGTCACCCTCCAAGTACCTACAACCCAACTCAGCAGCACGTGTGCGGGTGCGCAGA
CCAGGTTACTGAACGCAACTGTAACATTCAAGCAAGAGGAAGCAGCAACAGAATATTGAA
TCCACAAAACGAGTTTTCGAGAATCTATTGCGGCCAAGCAGCTCGAGCGAGTGACTGGCC
ATGGCAAGCCTTGTTCATATTCGACGATCGCTTGTGTGGCGGGACTTTGCTATCTTCGCA
GTATGTGCTTACTGCCGCTCATTGTGTGATAACCAACGATCCAAGTCGGGACACGCTAAC
CTCAAACTACGTTGTGCTCGGCCAAGTGAACTCCACTTCGACGCAAGTAAAATACATCAG
CGCGATTCGCAGACATCCCAATTTCACGTCCACCTACAATCATGTACGCAACGACATTGC
CATTATCCGACTTGCGGAACCAGCAGACATTTCAAGCAACTCCGTCGGTACACTATGCCT
TCCTGCTAGTCGTCCCACGCCGGGAGACGAATGCTTTATTACAGGCTACGGAAGAACCCG
GAGTAACTCAAATTCTTATGGGAAATTAAGAGCAGCGCGTGTACCGATCACAACAGCAGC
AGAATGCCAGCGTGTGTTTGGTGGGTACTCACCGGAGCAAAACTTGTGTGCTGGATCGTC
AACTCCCAACAGCCCTAACACATGTAGAGGAGATTCAGGTGGTCCGCTTGCATGTAGGCA
ATCGCGAGCATCAAGTTGCGGTTGGTATCTTGCCGGTATCACCTCATACGGTTTAACTGA
ATGTGGAGTTCCGTCTCCTGGGGTGTATGTCGATGTCCTTGCGTACAAGGCGTGGATTTT
ACGGACGCTTCAACATTTCACTGTCTACGGTGGTGGCTAATCGCCGATTTACTCTTGATA
ACGCAATTTTTATAAAGTAATTTATTGGTTTTAACCGCAACGTTTTGGACACCAGTCCAA
GACGCTAATATCAACTAGCTTTACGCTTATAACGCACAAAAACAATTTTGTGACAACGCA
TTAACAACTAACCATTTCAATCGTAAAACGAAGCGAGGAGCTGATGATATAACACGTCAT
TGAAATATTATGAAATTAACAACTAAGTTAACATTTCTTTATTCAGGAAATTCGAGTTTC
TTGTACTCGGACCCAACACGTCATTAACTTTTTCTCGTTTGTCTTATATTCAAGTTCAAA
GCATGTTTTTCTTATATATACTCAAGTTCGAACAGAAATAAAACACTCTTTTTACAATGA
>KH.C3.457.v2.C.SL2-1
GAGATAGAGGAAAAGGATTCTAGCACCAAAGAAGCTTGTACAGAAGAGGAAAAACCAAAT
GAAACCAAGTTATTGACCACTGACCAACAGAACCAGGATACTGATCAACCCGAAATATCA
AAATGAAACCTTGCTAAATAAGAAATGACACTGGCATGAGTACTTGCTACTTGATGTTTA
AAAACAAAACGGAAAAATTGGATTAAGAAAAAGCGAAACCAACGATAAGCAACATAAATA
AAGAGAATATTTATCCAGACTCTATTAGTGATTGGTTTAGATGACTCCTTTAAAAACTTT
TGACTATGTGGCGGTATTTGTTTTGATGATAATGTAAATTAGTTGTTTTTAATCGTCAGC
CTGTAAATTTTTTGCGAGTCCGCCAAAACGTTGTACAGTTTGTTCAATAAATTGTTTTTT
TTATCATTGTTTCAGCATTTACAGGCTTAATATTATACTGTTTCTTGTAGCATGGCACAG
CAAGTAATGGAAAACTTTAAAATTGTAGAACTTCAATCAATTTTTTTTAACGGTTCATAA
ATAATACTGTCCTTTCTTTG
>KH.L53.12.v1.C.SL1-1
GGTTAAGGTTTACCTGTTATACATTAATGTCTCCCAAAAAAACGAAAAAATTCAACAAAC
CGGTTGCAAACAAAAAGTGGAGTCCTGTAACTGAAGTTAAACAAGAAATCGTTGAAGCAC
TTCCTTTTCCTGCTGAAGAGAACAAAGACGAAGAAAATACTAACAAGTTAAGAAAAACAC
GCTCGCACACCCGCAAGGAAAATGGATTACCAAAATTGATTTGCTCCATTTGTAATAAAA
CTTTCCAGTCACAGAAAAGACTGGCAAACCATATGAAACTACATGATGAAGATGACCAAT
TCAGTTGCGAAATTAGTTTCACAGATTTGTGTGTGATGGAATTAACAGAACCGGAAACTG
CAGAAACAAACGAAGGAGAGGGAATGAAAGCTGAAGTAGAAGTTACTGTAGATGACGCTG
TGCCAATATTTAAACCTGAAAAGATCAAAATGTTTAGAACAATTGATTATCGTGGACGTC
CAAAGGGCAAAGAAATGAAAACTTGCCCAACTTGTGGTAAAACATTTGAATCAACGGCCA
AAACAAAGCAACATATGCGACGAGTGCATGCAGAAGTTAAGAATTTTCAATGCAAAGATT
GTGACAAAAAATTTTGTACAAGAAGCAATTTATGTTCACACATGCTCGTACATTCAGGGG
AAAGAGCTTACCAATGCGCTTCTTGCAATCATGCCTTTAAAACGCGTCTAGCATTAAAGC
GCCATTTCCTAACTCACACTGGCGAGAGGCCGTACAAATGTCCATATTGTGATAAAACAT
TTCGACTGTCTTCTACACTAATTCGACACAGAGATGCTCATGTTAAAGAAAAGAAATACA
GCTGCGATATTTGTGGAAAGAATTTTCATCAGAAAGTGAATTTAAAACAACATCTTCTCA
TACACACTGGAGAGAAACCTTTCAGTTGCAAATTTTGCAGCAAATCTTTTACACAAGGAT
CCAATTTGAAATCTCATGTTTATAAAATGCATAGCTAAGAATTTTCTTATGGTCAAAATC
CCATAACTGGTTTCATTCTGTTGTCTGTGTAATTTCAAAAACTACCAATCATATTTAAGT
TAACAAATTTTCAGGCATCATGTTGTTTTTGTTGATACTTTTTTTTCATACAAATTCTGT
GATACAATTAGTATGTAACATTAAATTAAAAATATGTTGTCAATTTATCATCTCTAAATT
AATTCCCTTACCTGGTATACATTGTTGTAAAGTTATTACATGGCATTTATGTTACTATGT
ATTGTTACATGCATGGTTTGATTTATCTTCAGTGAATTGTAATGACGTGTAAAATGTTCG
GTTATTATGTAGTTAGACATATACTTCTACACCATGACATTCTCCATTCAAAAAAATGAA
TATGATGGATCAGAAA
>KH.C3.147.v1.A.SL1-1
TTTTAACAGCTCGAATCACCGGTCAAACTAATAAACTTCTTGTAGTACGATTTCATCTGA
AACTGACACATTTTCTATATCATCATAGTTGTTTTTAATTGCACTGGCAAAATGGAAGTT
ATCAAAAAAATGAGAGAAGAGAAGGGTGGGAAGATTTTTATCAAGGATGAAGATGTTGTT
TCAAAGAAAATCCAGAATCTGATTGATGGAGGAGTGGATTCTTTTCAAGTTATTAGTGAC
TTTGATCGGACTTTGAGCAGAGCAAGTTATAATGGTGAAAAGTGTACTACATGTCATGGG
ATTTTAGAATCTTCTATCGTGTTTAATGAAGAGACGCAAAAAGACTTGGCAGCGTTAAAG
AAACGATTCTATGCGATTGAAATTGACCCTACGATGACAATTGAGGAAAAATGTCCATAC
ATGGTGGAATGGTGGGAAACTGCCCATAAAATAATGATCAAATCGAAAGTTAAGCGCACT
AGCATACAACAAGCTGTGACAGAATCTAATGTCATACTTAAAGACAACTGTAAGGAGATG
TTTCAAATTTTAAATCAGAATTCTGTTCCTCTGCTAATCTTTTCTGCAGGGATTGCTGAT
GTACTGATGGAGGTGTTGTATCAGAAATCATCTTTTCTGCCAAACATAAAAGTCGTCTCA
AACTTCATGAAGTTCGATGAGAACGGAGTGTTGGTGGGTTTTGAAGGCGAGCTTATCCAT
GTCTATAACAAGAATGAGGGAGCACTGACTGACTCTGCTTATTGGTACTTTGAGGATATT
AAGCATAGACACAACATTTGTCTTCTCGGCGACTCAATGGGTGACTTACATATGGCTGAT
GGGGTGCCTGATGTCAATACTTGTTTGAAGATCGGATATTTGAATGAGAAAGTTGAGCAT
TTGTTACCACGCTATATTGATGCTTGGGACATTGTTCTTGTTGATGATCCAACAATGGAT
GTTGCTAATGTATTATTCGCTGCTATAACTGATGCCATTATTAAAGCATGAACGCAATAA
CAAAAATTTTGTTAATCATGTTATCACTGCCATGTTTTATGCTTGACATCTTCTGATTTA
ATCTACTTGCTGCTGTGCCTTTTTGGTGAGATAGTTTCTAAATGCTTTTAATGAATAATG
TCACAATGTTCTCTACAATGTAATATAAC
>KH.C14.361.v2.A.SL1-1
GGATGTGAGTAGTGTAACAGGAGCGGCAGAGATGTTAGGTGGAAGAGTGAAGACCCTTCA
TCCAGCTGTGCATGCAGGGATACTCGCAACTCAATCTCCATCTGATATTGCTGACATGGA
AAAGCATGACTTCAAAAATATTAAGTTGGTCATTTGTAACCTTTATCCATTTGTAAACAC
TGTGAATAAGCCAGGTATCCAGATGGCAGAGGCAGTGGAACAGATAGATATTGGTGGTGT
TACTTTACTGCGTTCTGCTGCAAAGAACCATGCTCATGTCACCGTGGTTTGCGATCCATC
TGATTATGACAATGTAGCTTCTGAGCTTGAAGCATCAAGTGATTGCGACACCAAACCAGA
AACCAAGCAGAAGTTAGCTTTAAAGGCATTCAGCCTCACTGCTGAATATGATGCAGCAAT
ATCCAGTTATATGAGAGGGGAGTATGGTGACAAGCAGCAGTTGCCACTAAGATATGGGAT
GAACCCCCATCAGAAACCAGCCAAAGTCTACATTAACAACAAAAATCTACCATTTCAAGT
ATTGAATGGTTCACCTGGTTTCATTAATCTGTGTGATGCCTTAAATTCATGGCAACTTGT
GCGAGAATTAAAATCATCTCTTCAACTACCAGCAGCTGCTTCGTTTAAACATGTCAGTCC
TGCAGGTGCTGCTGTTGGAAACTTTATGAGTGAGGCGCACGCTAAACTGTGCATGGTATA
TGATCTTTATGAACAACTGACTCCTTTGGCTATCGCATACGCAAAAGCAAGAGGGGCAGA
CAGAATGTCTTCTTTTGGTGATTTTATTGCATTATCTGACCCATGTGATGTCATTACTGC
TCGTATCATTGCAAGAGAGGTTTCTGATGGTATAATTGCACCTGGCTTTGACAAAGAAGC
TTTGGCAATTCTTGGTAAGAAAAAAGGTGGAAAATATTGCATACTGCAAATGGATCCAGA
TTATGAGGCTCCGGATTTAGAAACAAGGATGATATTCGGAGTTACTTTGGAACAGAAGCG
TAACTCACTTCTGTTTGATGAAAGCATGCTACAAAACATTGTGACGCAAAGGAAAACTGT
TCCTGAAGCAGCAACACAAGACATGGTAGTTGCAAGTATTGCATTGAAATATACACAATC
CAACTCTGTGTGTTTTGCTAAGGATGGTCAGGTTATAGGTATTGGAGCTGGTCAGCAGTC
TCGTATTCACTGCACTAGATTAGCTGGTGATAAGGCAAACAACTGGTGGCTACGTCAGCA
CCCATCAGTGTTGGGTATGAAGTTCAAGAAAGGGGTAAAACGAGCGGAAATGTCAAATAT
TATTGATGTTTTTGTGAACGGGACAGTGGGACAGGACATGGATGAGACAACATGGAAAAA
TTCACTAGAAAACCCCCCAACGTTGTTGACAGCAGCACAGCGAAAGGAGTGGATTGAAAA
ATTAAAAGGTGTTTCATTAAGCTCTGATGCATTCTTCCCTTTCCGTGATAACATTGACAG
GGCACAGCAGAGCGGTGTTGAATATGTAGTTAGTCCATCTGGCTCCACACAAGATAATGC
AGTTGTTGCAGCATGTAATGAACATGACATGGTTATGATACACACCAACGTTCGACTTTT
TCATCATTAACAGTTTTCAAAACTGCCAAGAGATGCCTGAAGTTAAAATAGGATGAAATC
CTTCATTAATTTTTCGACGTTGGTTAAGTGGCTTGAAAATGTCCAATGATGTGTTTTGTA
TACCATCGTGCCGTACTACAAAAACATGCAATTTCTTCAACCAATTTGTCTAAAAGACAA
TAATATTGTTAATGTTTTGTTTTCACTGCCATAACATGCTTTCATTTTTATTGTGACGTT
GGAATTCTTCCAACGGAAGGGATCTAAGGACCTCCCAAGTTTGGCAGTTTTTTTTCAGCA
AGGCTGAAGAAGTAGTAGTACATGAATACGTACTCCGGTTTCATGATACGGATAAACCAT
ATTTTTACCGTTGTACCGTAAAAAAATAGCTTGGACCAGGCCCAAAGATTGCTGGTTTGG
TATAAATTTTAATAAGGTCAGCCACACACAACGTTGAGTCAGGCGCAAACATTTTATAAT
GGCATTATGAATTTAGTTGCAAAACGCACTCCCGTGGCTTTCATTATATAATGTAGCCTC
TGTAGTGGTTTCGCAAGCTGGCGCTAAGCGTCTGCCCAACAACCCACCAAAAAGGTTTGC
ATTTTTTTTTGCGTGTAGTGTTTTGCATTTTGTTTAGTCATGTCTAAAATTGGTTGAATA
ACGTAGTTACCTATACTGTTAGTTTTTACTTTTTTAATGTTTTGGTTTTAAG
>KH.C3.269.v1.A.SL1-1
GTAAAGACCAAAGTTAGTTAAGAGTTTCTTAGTATAACGTACATCGTTATGTCACAAAGT
AACAACACTTCGTGTGTGCAAACAAACAAAACGTGGGAGCTTACCCCGTATGAACTACAA
CGTACCCCACAGGAGGTAATAACAGACAACACAGAAATTGCTGTTTCACCAAGAAGTTTA
CACAGTGAATTGATGTGTCCAATATGTCTGGACATGCTGAGAAACACAATGACCACCAAG
GAATGCCTCCATAGATTTTGTTCCGAGTGCATAACAACTGCTTTACGGAGTGGAAACAAG
GAGTGTCCAACATGTCGTAAAAAGTTGGTGTCGAGAAGATCCCTTCGTCCCGATCCAAAC
TTTGATGCTCTCATTGCAAAAATATACCCATCGCGAGATGAGTATGAAGCACACCAAGCT
AAAGTCCTCCAGAATATAACCCGCCATCATAATCAAGCTGCCTTAACTGCCAGTATAGAA
GAAGGTCTAAAATCTCAAGCCGCTAGTAGGTTGCAGAAAGTGAAAAAGCAAGACATCAGT
ACACCAACCACAACACAACCTACAACAGGGGCTTCTAATGGCGATACTAATAGTGGTTTA
AGCAGAGAGAAGGAGAATACTGATTCCTCTTCACAAACACATTCATCTGTGAGGACATCT
GAAGAAAGAGAATCCGATGTTTCTAATTCACCACCTGTCAATAAAAAACGAAAAATTTCT
GAAACAACAGAAGAAACTACCGTCACAACCACTAGTGGTGCTCCGTCTCCTGTTCCTGAA
ACAAGCTCAAATTCAGCTTCAGTTGAAAAGCAATCTGTTAAAAAAGAAGCGCCACAAGCT
GCCCTGTCTGTTGAGCTTGAGTTACATCCACATCCGGATCAAACCGGTTCCAAAGTTGAA
CAAACTGTCAGGTTTATTAAAACTTCTGTACATGCAACTGTACATCATGTTGCTCAATAC
ATTGCGCTGCGAAACACTGTTGAAAAACAAACGACCAAAGGAACTGTGGTTCCTACCGCG
TTGGATGTCTATCCTGAATATACTATTTTCGTCAAAGAAAATGAACTGTATAAGGATTTG
GAGTTAACAGAGACACTTGAAACGGTGCAAGAAAAATATTGGAATCCTGATAACAGACCG
CTGGTTTATTATCTTAAGAAATCTTGAAAGAAAATTTTAATTTGTTCATGCAGTTGTTGA
TTATTCTTCAGTGGTAGGCAAGACGTGAAAACTCTTGCATTTGCAAATATGTGGATCAAT
AAAAACAAAGGAGGCAGGACCATAAACAAATAAAATAACTAAATAACCAGAAGAATATTT
TGCTGGTGTTTATTCGCATTCAAACCTTATCAATAA
>KH.C14.501.v1.A.SL1-1
TTTTTATAGACATTAAATGCATCCATTTACTGTTCACTGAATCATCAAAGAATATGTGGT
TATGTCTGGCCATGGGGAAATTGTGACATTATCTTCTGTGTTCCTGCATTATGATACAAC
GACCGTTAACAACACAATGACTGCCAGCAAAGCATCGTGGTTCTCGGACACTAATCTACT
GCTATGCATTCTACTAGCAGTGTGTATGTGCATACTTGTGCTACTTGTATGTCTTCTAGC
TTGCTTTTGCTGCCGCTTTGTTCTTAAGAGAAGTAATGGAAGTCGAAAAGAGAATAATGT
GAAAACTGTATTAATAACTAAAGCAACTTCAGTAACTGGTTTAAACCAAACCAATCTAAA
TGAAGTGAAGTCTTCTTCAAGAAGCTTACTCAAGGTGTACACCACAGAAGGTGCTGCTTT
AATAGACAACTCAAATCAAAACTTCAATAACGGTGCTACCCAGTCAAAAGATTCTGCAAC
CAATACATTTGCAATTCGTCATCAAAATCTAATGACAAGTACCCCGACTGTGAGAGAAAA
TGGTGCAAGAAAATGCAACTCAATTGTTGCATTGGTCACTTCACCACAGTCAACTATCAC
TGGGGTAGACTGGCAAAGTTTCAAGCATGATACACCTTGCACCAATGGCCATGGTACTAT
TAATACTGTGAACAATGAACCTGTTTCTTCATCATATCAAGTTATGTCTCCAGTCACACA
GCAAGGAGTTCTTAATTGGGCAACCACTAACGATATATTAGATGCTCACTCCCCAAACTC
AGTGGGTTTATATGGGACAGCATTTTCTCAGTTGGATTCAAATCCACTCTCTGAAGAAAA
TGATTTGGATTCAGCATCTGAAGTTAAAGAATTGCTTTCCCCACTGCAAGTTCCTGTGTC
ATCAGAATGTAGTCCTTTAACGCCAAATGGAGTTTCTTCCTCACTGCCTTTAGATGTACA
TGGCCACCCCCGAGCTTGGTTTGTTCCATTGGATGAAATTTATCATGAACCTCTTCGACA
TTCTTTCATTGATGTTTCAAACCACAACTTTGATTTAGTTTCAGGCCCATTTCCTCCGGA
TCAGAAAGAACAAGATTTAAGAGCTATTAATAGCCCTGGTAGTAACACCTCTAATCAACA
GCTTAACGGGTCAACAAAAGTTACCAGTAGGCCAAAAGGAATCGCTGCTTCTCAAAGCTC
TGGTTCTGAAATCGACAGAAGCGATTGCTGTAACTGGAGAGATAGTGGCGTTCCTGTTTC
TCACATGAATTTAATAAAATCTTCATCCAGCGAATGTGAGAACAAAAAGCCGAGTCTATG
GGAGCAACGAGAAGATCGGCCTGTTGTGTTCCTAGAAGATAATGCTGGTGAATTGGTTTC
TCCTGAGCTTGAGGTGGCATAAAATGGAATGGTTCAATTTTCCTTTACAACATATTTGCA
GTTTTCACCTTTTTGCCTTGCCTATAGGCAGTTAGTGTGCTGGTTTCAACATTCAATATG
GTTTCCTACCGTCAGCAAAAGTTTTATTGATCTAGTTTAAAATAGCTTGATAGTTTGCGC
TTATTAGTCCCAGCTAAAGTTTCCCATGTGGTTTAAAGTTTAGTTTCCCATACATTACTT
AGGCTGTGGATAAGCTGCCCAAATCTGATTTTCCAAACCTAATCATGTTTGTGGGTCCAA
GCTGCCATAATTATTTACAGTAAATCAAATGGTTTTCAATTACTTTAATCATGTTTTTTT
TTCCTTTTTGCATTTAATTATACTTTAATTATCAATGATTACCAGATAGAAATTACACTT
GAAGTTAACATTTTTCAATGTCCTTAAAACCCGATAATCACTTTTTAAAATCGTATCCTC
CATCTTTGTTTTCATAAGCACAATTGACGAATAACAACATACAGCCCTTCACTCAACATT
ATCGATGTCTTGATGTACATTCTGTGTTCTGTGTACATAGCAAAAGTCGTATACCAACAC
TAATTTTGCTCGTAATTTTTATATGAAATGTTACACTGTTGCTGCAATACTATATGTGTA
CCTGCTGTACAGGGTTTGGTCCCAAGCAGTATTTATAATTCAGTGTGATATTCACTCACA
TACATGTCATTAGATGTAGTAACAATTTCTATTATTCAGTAGTTACCAATTTTTTATGGT
GCTTTTGAAAGTGTCTGCTCGCTAAGTGTGACCTATTGACACGTTAATCTAGTTGCAATG
TATATATGTATACATAGTGTATATATTGAATGCCGTTCCACACCATGCTGGAAGCTGCAG
CTTTTTGTTATTTTCACATTTTTATCACAGTTACACACCAGCCAACGGCTGCTTTTTTAT
AAAACCACCCGTTAAAATTTACCAAGCATTAAGGCTTACCACACAACCATTCATATGGGC
CGAGCTTGCCATTTTTTCACTTTTCTATTAATATTTCATTAGAAAACCCAGTGTGCTATT
CCAATACTGCAACTAATCAAATCACTTACAGTTTTGTTTTATTTTTACCACATTTTTGTT
GCTTTTGAATTATCACGCACTAACGTTAATATTTCACGGCCCGTGTGTTTAATTTCTAAT
TTTCCAAATCAACAGCGTACTTTTTCTTCAAAAAGGTTGTGCCAGGTTTAATTTGTCAAC
CCACTGTTCGTATTTCTTGACCCACACTGCGCCATTCTTGCAATAAATAGCACGGGTACA
>KH.C2.338.v1.A.SL1-3
GTTGAAGCTGATCTAGTATTCTGTTGCAGTAGTTGTACAGTGTTGCATTAACAATCATAA
TGTATCGTCAGTGCTTAAACAAATTGCATCAAACTGTTAAGTTGCAACCCATTGGAAACG
CATTGTGTGTGTGCAATCGAAAATTGACGCTTGACCCTCAGTCAGAACCAGCTGTGGATC
CAATAACAATTGATAAACGTGACAAAGTTACCTTAATTGGTTTGAATCGACCTGGCTCAC
GGAATGCAGTCAACAGAGACATGGCACGTCAGCTCACAGTTGCTTTCCTTGCATTCGAAC
AAGATAATTCAAGTAACGTTGCAGTTTTACATGGAAAAGGTGATCATTTTTGTGCCGGTT
ATGACTTAAAAGAACTTGCCCACTCTGAGTCAGGTATCGATGAAGAAACGATGAATCATT
TGCATAACGTGCACGGAGCAATGGTAAGATTAATTCAATACACATTTGGCAGGTCCCTGC
TTTATTTTAACCACCATTTTAATGCTAAGGGCTCTAAGTTTGTGTATAGTAACCAGCAAC
GTTTTACTGAGGTATGTGAACCCTGTATGTGGCATGCAGGATTGGTTTTCTAAATGGTTC
ATTTAGTTTGTTGTCCTAGTATTTGTATTACTTATTTTGCCTTAAAATTGCTCAAACTGG
TGGTTAGTTAATTTATTTTATTTTACTTG
>KH.C5.586.v1.B.ND1-1
GCCACTGTTAAACAGTTGTATTCTTTGTTCGTCTTCGATATAAAAGCGAAAGCGAAACTA
TGAAGTTGTTGTTCATATTCCTATGTTTTTACCAGTGCTGTATACTTCCACAAGTGTAGT
TTCTGCATTGACTTCAATTGGTTCAAGTGGACAAAGCGAAGTTTGGTGTGAATCGACCAA
ACCAACACGATTGGTGAACATCTTATACCAAATGTGTTTGAATGAAGTTCCCATTTACGT
GAACGCTACTGTGAACCCGAGTGACTCGTCTCTACCACATCAGTTCAACCTTACTGTCAA
ACGAGTGGAGAAATATAGTTTCTTGGTTGAAATATTGCGCACAGATATCGACTCTGGATG
GGAAAACATTTTACTCACAGTACAGTGGACGGCATACATGAAAGCAGATAACTGCTACCA
GCTATACAGTTTCGGCCACAGAAGAAATGGCTTGTACAATATTTACTTGAACGGAAGCAC
TAAGTTGGAAGTTTATTGTGACTTGGAAAATCACGATGGCGGGTGGACGATTTTGATAGA
TTATAAAACTGGATTTGGAAACAAGCTTGCCAGCTTTTGGATTGGGTTGGAAAATATACG
AGAAATGACAAAGAATGGAGACAACGAACTTCGGATAGACATTACAACTTGCAACAACAC
AAAGATCGTGGCTGAATATTCTAATTTCACCGTTGGCCCGGAGATTGACAGATACAGATT
GCAATTGTCTGGTTATCAACACAAACAAGATTCAATGGAGTATGTTAATGAGAAAAGATT
TTCCACAAAAGATATTTCCTCCGGAACTTGTCCAAGTACGAGAAAAGGAGGTTGGTGGTA
CGATTACTGTTCACACTCCAGCCTAAACGGAATATACGATCCATGTAAAATTGGGGTACA
ATACGCTTACTGGAGAAATTGGAGTCCATCGGGGAGATGGGAAGGTCTACGTTTTACAGA
AATGAAGATACGTCCAGCTCTGTGAGATATTAAATGAACTGATTCCATTCATAAAGGTTG
TAAATATAGCAGAGTAAGATGCTGGGCCACATTTTCGCTCTTTTTTCTCGTCCGATTTTG
TAGTAAACAAAGAAAACTTACAGATTATATAAGCCATGGTCTTTAACTCTAAAAGAGCGT
TTAATTGTTCAAAACCGGGAAACGTGGATGTTAGTTGCTAACGGTAACTTATCTTACCCC
ACAGTCATGTAGGCCTATACAACCGGTTTATTTGCTATAAACTAAATATGTTTTTATTCA
CTCATTCCCTGCCCTTCTTTTTCATGGCTGCTGTTGGCTGACACACAACGACATACACAT
ATAGTATAGGGTGGGGGGAGATAGAACACCTTTCCATTCTATTTTCTCGTCCCATTTGGT
GCTAAACAAAGATCATTCAAAGAATAACCGTATCCTCACGACTCCCATAGGCCTTTGTTA
ATTGTTTAAGACACGATCAGGATATATTTTTGAATATTATGTGCTAAAGGTGTCCCATCT
TTCCTTATCTTACTATATATATAT
>KH.C2.884.v1.A.ND2-1
GCCATAAAACGTTGAGAAAATGTTTTGTGTTACGTCAAGTTACTCATTAACTCAATGTAA
AGATTGATATAGCCAGAGCAAATTGTAGTTAAGTAGCGCATATACCCAACTTGGAAACTG
CTATATAGTTGGTAAAGCGGATTAGGAACCATGTGGGAATTCGCACCGCTTCGTATTCCT
ATGATAAGAAGACTTCAAACGTTGGCTGTTTCTCATTTTGTGTTCTGCTTTCTTGCCTTA
GCTGCCACATGCACTTTATTGACTATCTACATTACTTTGTTCACTTCATACTGGCCGATC
ACCACCGCTTACCTTGTGTTCTTATTCTTGGACCGAAACACCCCGGAATCTGGTGGAAGA
AGAAGCGAGTGGGTGAGAAATTGGAGTCTCTGGAAATGGATGAGCGATTACTTTCCTTGT
ACGTTGCACAAAACCGTTGACCTCGATCCAAAAAGAAACTACATATTTGGCATCCATCCA
CATGGGGTTTTGTGCATCGGATCTTTCACTCACTTCTCCACGAATGGCTCCGGATTTTCG
CACGTTTTTCCGGGATTTACATCTTATCTTACGATGTTGCCTTTCTGGTTCAAAATGCCC
TTTTTTCGTGACTATGTTATGAGCGGCGGTTTGACTCCAGCCACAAGGAAAGCCATCAAA
CACACAATAACAAGGCCAGGTGGTGGGCATATATGCTGCATTATACCTGGTGGTGCTCCA
GAATCTCTAAACGCACGGCCTGGAGATGTTGTATTGTTGCTGAAACAAAGACTTGGATTT
CTCAAGCTGGCAATAACGAACGGAGTTCCTTTGGTTCCCGTGTTTTCATTTGGCGATCAC
GCGTTGTGGGAGCAGAAACCGAATCCCCCCGGTTCCCTCATCCGTAGGTTCCAAGATAGC
TCTCAGAAGTGGATGCAAGTCGCTCTTCCCGTTTTCCACGCACGGGGTATCTTTCAGTAC
AATTTTGGACTAATTCCGTACAGGCGTAGCGTCCATACCGTAGTGGGCGAGCCCATAGAA
GTGCCACAGAACAGTAACCCGACATCGGAGGACCTTATGAGTTTGCAAGAGGATTATATT
AATCGATTGAGAGCAATTTTTGACGAGCACAAGAGCAAATATCTCCCAGAAGATTGCAAA
CTGATCATCAACTAAACTAAACTAAACTATGCAACCAAAGCTTTTTAAATTGAGTTAGTT
ATAGTAGTGTGAAGTAAGATAGAGCACCTTTAGCAATAATGCTGTCCAAATTTCCTGGTT
CAAACAATTAATAACGGACGGGAGTCGTGATGAAACGGTTTTAGAATACTTTAAGTGTTT
TTGTTTACTACCAAATGAAAAGATAAGGTAGAATAAAAGGGTGTCTCATCTTCCCCCACC
GTACTATATATATACACGATCGAATCATTGTAAAAAGAGTGTTTTATTTCTGTTCGAACT
TGAGTATATATAAGAAAAACATGCTTTGAACTTGAATATAAGACAAACGAGAAAAAGTTA
ATGACGTGTTGGGTCCGAGTACAAGAAACTCGAATTTCCTGAATAAAGAAATGTTAACTT
AGTTGTTAATTTCATAATATTTCAATGACGTGTTATATCATCAGCTCCTCGCTTCGTTTT
ACGATTGAAATGGTTAGTTGTTAATGCGTTGTCACAAAATTGTTTTTGTGCGTTATAAGC
GTAAAGCTAGTTGATATTAGCGTCTTGGACTGGTGTCCAAAACGTTGCGGTTAAAACCAA
TAAATTACTTTATAAAAA
>KH.C11.644.v1.A.ND1-1
GGTTTTTGTATGCAATTAAAAGCGAAGGATTTTGCAGTTGTCTAAATAAAAGAAAAACTA
TGAATCCGTCTCCAAAGACGTTTTTAATCGCGTATGTTTGTTCTCTAATTATGTCGTTGT
TGATTATAATTCCCATCAGCGTTAATATGGAACATTTTAAAGGGAATTGTTTACTCTACG
CTAAAGGTAACTTATCCACACCCACCTCATCCTCCGAACATGGGGTGTTTATGTTGCACA
GTTGGGGAAATAGTAGCAATTGTAACTACATCTTATACATGGGGGTGACTACATTGGTTG
CATCTGCTGTCTTGATATGGCAATCATGTGTTCTTGTATACAAGGAGCATGACAGAGCAC
CGTTCGGTTCTTTCATAATGTTTCTATTAAATGCTGTTGTGTTCATAGCCATGTTAATTG
CTTCTCTTATATCAAGTGTTGGTTATGATGAATGGTGTGAAACTATAACTGAAAATAAAT
ACAGGTGTTCACTAGCAGACCTGAGTGATTTAGAAAAGGTTTACGGCATAAACAGCGATG
GCTTTTATACGCAGATGTCGGCGCTACAAGTTGGATGCTGGAGCAGTTTATGTGTGTGGT
TAATATCAAGCGTTCTTGCTTTTCTAAAAGTGCACTATTACCACAAAAATGATGATTTGT
TGAATTCGTTGGCTTACGAGAAACGAACATTATTGAGCAACAGGTTCAAATACTCGCGTG
CTGATGGTGGTCAAGTTCTGTAACTTTAAATTACCTTTCTTTTTATCATTCTATTGAAGT
TCTTTTGTGGTCGCTGAATGTGCTTTAATATACAAGGTGTTCGGAAAGTCACTGAGCACT
GTTCTATGAATTTCATAACAGCAATTTTTAGCCTATGCGAAGGGAGCAGCTAATTGAGGT
GTTTAGAAACAAAATAAGAAGGGTCCAAGCCTGTATTAATGCTAACGGAGGTCACTTTCA
ACATCATTTATACTTGTCATTCATATTTACCTCCTGGATTCTATAATAAAACATGTCTGT
TTATAAACAAGTGCACAGTGATTTTCCGAACACCCTATATTACCACTTAAGTTTGAGGTG
TTTTCAATATATTTTAATTATAGATATGTAAAGGGAGTTATAATATATGTTATGATAGTT
ACAAATTGGATGATGCAGTGTTTCTATCTTTACCCATTCCATGCTTCTTCATTAAGTTGC
AAATTTCTGACACCTCAATTTATTGCGCAATGATATATAAACAAAACTTGCTCCAGGGAG
CCTATAATACACCCTGAGCCTTACTAGACGACATCCTTCACCTAGGGTGTTTGGTAATCT
AATTGTGCTTTTCAATTTTTTTAACAAAATGTAAATCTGAATATGGATCTTAAGTTGCAA
CAACTTGAGGTGTTGGTTTTGTTGACGCTTTTTTAATAGTGTGCGTTTCAAAACTAACAA
CATTCAAAGGCTCTTATTCCAACTTAAAGAAAGAACAAACACTTAATTTTGAGAATCTTC
TTTTACCAAGCTTTATTTACCAAGTCGATCTTTTTCTTTTTATCTTATTTCTATTGTATC
TCATGTTCTCATTTTTATACCGCATTAAATATCATAGGCTTATATGTTATCTTGTTGTTT
CGCAGTTTGAAACTTTCTTCTT
>KH.C14.178.v1.A.SL2-1
GTGTACAATCTTGAGCAACTTGTACAAAACGTGTTAATATTCAGAAATATGCCAACCAAA
AAGGACCCAAATAAACCGAGAGGTCGAATGACCGGGTATGCGTACTTTGTGCAAACTTGC
CGTGAAGAGCATAAAAGAAAACATCCAAATGAACAAGTTGTGTTCGCCGAATTTTCTCGA
AAGTGCGCAAAACGATGGAAGCCAATGACAGACAAAGAAAAGAAAACTTTCACTGATATG
GCAGAGAAAGATCGGCAAAGATACGAACGAGAAATGAAAGATTATGTTCCTGCTGCAGGA
GAAGCAAAGAAGAAGAAGAAAAAGAAGGATCCAAATGCTCCAAAACGTCCTCAATCTGCC
TTCTTCCTTTTCTGCGCTGACAGAAGAGCACCACTCAAAGCTGAAAACCCTGGTTGGACT
GTAGGAGAAATTGCAAAGGCATTAGGAAAGAAGTGGGCTGCTGCTTCACCAGATACAAAG
AAGAAGTACGCAGAACAAGGGGAAGTTGAGAAAAGCAAGTACAACAAGGAAATGGAAAAA
TATCGTTCCCAACAGGAGGCATCAAACCACGGTGATGCAAAGCGTCAAAAGATGAGTGAG
AAGGCAACAGCATCCTCTTCCGCAAGCTCCAGTGAGAGTGAAAGTGACATCGAGAGTGAC
TGAGATCCCCAACCTACCGCTGGACCCGCCCCTCCCCTACAAAGCACAGTGGTGCAAATA
CATTTTACGAGTCAATAGAATTGCTGCGGCAAATAAAAAACGTCGTTTTATCAAATGTTG
CAACTGCAAATTTTGAATTAAAAAAATATTTTTTTTATACCCCTGTTGCCAAAGTTTTAT
TAACTCTTGTCAATTTTATCCTAAAACCAGCCCAGCAACTGCGACATTTTTTTCTACTAT
ACTCTAATTTTTGTCACCCTGGCTTTTGCTGTTGTTTTTTTTCTGTTCCTGTTCTATTCC
TGTTGTACATAAATAACGTTGTTGCACAACTGACGATAATTCCAGTTTTATAAGAACCTC
ACTCCACAGGATTCAGGTTCATAAAACAAAGCAACATAATTACTTTATGAGTTTTATGAC
ATTATAACACCAGTTAGTTTCCAGTACCAACCTTCGATATCTCGTTGAACAATGTATTAG
TTGCCCTCTTTGTTATTTTTCAGTTATGTCTTTCACTGCCCGTGTCTCCAATAGCACTGT
CGCCCTGGCCAATTGAAGCTACGTCTCCAGGGTTTGACATTCATGCTTTAAAGTGATACT
GAGCAACGTTTTGTTAATAAAATGTTTTGCCTCGCATACATAAGTGTCTAATATTCACAC
AACTCTAAACGCTAGAACTTACTCTGTTTTACTATAGTTTAGTTACTGGCTGCTTATAAT
AGTGCAAACTGTTTGGCCACTTATTTTTCTGACTGTTTAAGTAAAATGGGACTCCAACTG
GGATATTGCAAGCTGGCTAAAATGGGACTCCCATGATGTTGCAAACAATTTAAATCGGAC
AAAAAAGACCTAGGGCATAAAACTGGTCTTTTAGGGATAGACCTGAAACAACTACAACTA
TTTGTCTTGAATTGTAGTTGCTTTGTAGCGACTAAGTTTAATATTACTAACCTTTCCTGG
CTCTTCATTTGATCTTGTCCTCCTTTCACAAAGAACATTCGACACTCATTTCATTCTAGA
TTACATTGAGAAAAATTATATAATATACA
>KH.L53.1.v3.A.SL3-1
TAGCAGTTTATCTGATATATGTTGATTGCAACCAACTGAATACAAATCAAGTGGTTGAAA
GTGAATATTCAACTTCTGAATACAAACATGGCGTCTGCCCAACTTGATGTGGACCATGAA
TTAAAGATTCAATCCACAATCCATGATCTTTATGGCAAGAGGCACGCCCTAAGCAACAAC
AATTCACAACCAAACACAGTGGAAAGTCCCCATCAAAGTATGCCAGTTCGTGACGTTCCT
CATCCAAAGCCAGTCAACCCACCTCAAGCCGCTCCTATTGTACAATTCAAACCTTCACCG
TTCTACAAACAGATTAGTGAAGTTCTACAACCAAGTTGTATAACGAACAGCAAGAGCAAA
ATGGCTCACAGCAAAAACTTCACTTTTCTGTTGACTCACCATCAGCGCGAAGTTCTATGC
AAAGATAGAGTTCAAGTACAAAGTATGATCCGGCAAAGCCCAAAGAACCACACTCAAATT
CAGCTCAGGTTCTGTAAGCTAGAAACATCATGTGAGCAACCTGATGCACTACCACCACAT
CTAACGGTGAAGGTCAACAATGTATCTGTTGTTCTTCCGAATTTCATCCCACCAACAAAA
GCTGGTATGGAACCCCGACGTCCGAATCGTCCACTAAACATCACCAACTTATGTCGACAT
TCATCTAGTGGTCAAAACACGTTAGAAGTTCGCTATTCTTCCAGTGACCATGAGGAATAC
TGTGTCACTGTGAATGTGGTGAAACAACTTTTTGCTGAAGACCTTCTACAAAAACTTAAA
TCACAGCCAGTATTAAGTGCAGCCACAACAAGATATCGAATCAAGGAAAAGCTTAAGCGG
GATTTAGATTCCGATGTTTCAACAACAAACCTCAAACTTTCCCTTCGTTGCCCACTCGGT
AAAATGAGGATTTTGACTCCAATACGCGGTTGCAAGTGTACGCATATTCAATGTTTTGAT
GCCTTGTTGTATATTAGGATGAATGAAAGGAAGCCAACCTGGTCGTGTCCTGTGTGCGAC
AAACTCGCTGAGTTTACATCTCTCGTTATCGATGGCTTGTTCATAGAAATCTTAAACGAA
TCAGATTCCGATGAAATTGATTTCACTGATGACGGAAATTGGAACTCGAGTAAAAATGTC
ACCGAAACTTTAATAGTTGGGACACCTATTAAACCAATTGCTCTTGACCTGAGTCGCACT
GCTCTGAAAATAAAACCCGCATCCGAGAAGAAGAGATCGGAGCCGGATGTGATCGACCTC
ACCTGCGATTCGTCGGATGACGATTCGCCGATTGAAGTTGCTTCGTCCAATCAAAACTCA
GGATCCGAGAATGTGCTTGATGACATCACAATGTCTGTTTCATCATCGCCGGCTGATGTT
GGGAGTCCCAATGTTGCTCCAAGGTTGCTTGATGTGCCGCTCACTAAGTACACAAGAAAG
AGCCCCTCAACCCACAGGGATTACCACCATACTACCGCCACCCCACCGCGACTCCATTCA
CCCTACTACAGGCCGGTGAATTCCCCCAGTTGGGAGTCAAAGTATACCCCCACCATTTCA
CCCCGAAGAAATACCCCACCCAATCCCAGGCCCCTAATTCACCACCATTCACCAGTGAAC
CAATTAAATGGTTCGGTTATGACCCCGCCACCTTTACCTTCACCGTCACCCCTAGTTAGT
GGGGCTTCTCCCCCTGTGGCCAGCACCTGGCGAACCAGTTTACCTGGCGAGCGGGGCATG
GGGTTAAACGGTTATAGTACACCCCCTGTTTCATCACTAGTTGGATCATTGAATGACCAC
TCCCTAAACATGGGCTTCCCTCCTTTCTCAGCATTCGATATCCTCAATCAACAATACCGA
CATCATCAGTTTCCACTCTTGTTTCCCCCTGGCGTTGGTAGTGGTCTCACTCCATATGAT
TTATTTCCTCCCAGAATTCCTCACACAGCAAATATTCCAGAACGGTCAAGAACTGATTAT
CGGGAAGAAGATTATCCTGACATAGTTATTGAATAAGTAGTGAAATTAAGTTTGTGCTTT
TTGCAGTTTTGGTGCATTTGGTTTTATGAAAAGATTAGATTCTTTTCTGAAATAGTCCAA
TTTAAATCTCCTTCTTGCAAGACTGCACAATTTTATATTAAATTCTGCCGTAGTCACCGG
TGGTGTTTGTATTTATATTTTTCTTTACTATTCCGTTAAATGCAATGCTAATTTAAAATG
TGATGCTGTTGTTTTGTGAATTAATGACTTAGTTCATCATTACCGTTCTTCTTTCTTAAA
CTTTTATAGCTATTCCTCTTTTGACAACATTGTCAGTTTTTCGTTGAGTACAAACCATTC
TATTACAACACTGGGGAGCATTGAGGAGCCTATTTCTGACTAACATTTTTAAAATGTTTT
ATAACTTCATTCACAAATAGAAAATTAAGTTTGCTTTTGTAGTAGTCCTTGATGTGAAAT
ACCTGTTGGTGAGCAATTTGCATTTTATGCTGCCGGTAGTATGGGTTGCATGTTTATTTT
TGATAGGCCATGTATGGTTTTGTACACATATATTTATTTATGTCTATGGTTTGATTCGCA
GCAAATACTGTATGCTTTGTTGTTTACTGTAGGTCTATAAAAATACAAATATTAAAATCC
GC
>KH.L20.34.v2.A.SL1-2
TTTGTTGGTGAACTCCCATAGTTATAACTTGCATGAGATTGGACTAAGGTGATCTCACCA
ACTTGGAGATGAGTTTGCAAACTCTTCTAGAAGCTGTGGAGTATCTGGAAACGAAAAACG
CAAATTCGGGCACCGAAAAACGTGATGAAAAAGTAAAAGTTAACGAACCTGAAAATGCAT
TTTCTCAAACTAATGTTGCGAGCTTCAAAGATGAAAAGAAGTCTCCTGCTACAAGTAATT
GTTATGGTTCAATCAACTCTGTGACATCACAGCCTCCTTCTATGACATCATCAAGCAATC
CATTGTTCTCCCAAACACTGCCCCTCAACCTTGCTTCTTATTTTGATCCGAATCGTAAAA
CGATGACATCACAACCGTCAAACTTGTACCAACATAGAAATAATATACAACCCAGCTCTA
CAGTGGCTCCATCTCCTCCCAAACCAACGAACCCATCGAACTCCAACTCTGATACCAGCC
ATAGAAATAATATATCTTATGTTGTTCAAAACCAACCGGACCTGCAGTGGATTGCATCTA
AGCATAACAACAACTTCCCAGGCCACGCTGTTATTCGGTCCACCAACGACAAGCCACCAG
AGGGGGCTATACCACTCAACTCTTTGCTGCCGTCACTGGTGAAAACAACTGAAGATGAGA
AAGTGTATTGTGCATTACAGTTCAAGCAAAAAGTGACTTTGACCCACAATCAACTTGAAA
AGATAAGACGAGCTCACCTGAAAGAATGTTTTGAAGCGTTAAAATCCCATTTACCAGGAC
TTGGGATAAGAAGGTCTTCCAACCTGACAATTCTCAAAGCTGCAAATCGACATATCAAGG
TACTGGCTTAACATGGGTTTACAAAACATAGCTTGTATTTATTTCTTTAAAAATGATAGA
GAAGTTCACATTATTTAAAGAACGTACAGTAACTAGTGACTTGTAATAATATATAATAAA
TTATGCGAATCTG
>KH.C11.313.v1.A.nonSL2-1
TTTCTATTTGAAATATTATACACAACTGCTGCTGTAATTTCTGAGAAAGCTTTTGAAATC
GGATTACTTTTGCAAGTACAAAAATGATGTTGTCGTCTCCACCGTCAAAGTACCAACCCT
TCCAACAGTCTTATGCTACTGGTATGAACAATATGACCAACGGTATGCAGCCTTCATACG
TCAACCAGATGAACCCAATGTCGCTTACAGCTGCTGGCAACCAGGTCGGATTTAACCAAG
CTTTACCGCAAGGATATGGCGGCGTATCGTTTAATGGTATGGGCACAAGTGCGATGAACG
GCCACTCACCCCACAGCGTTCAAATTGCTGCCGCGGCCGCTGCTGCTGTCGGATCCCCGC
CTATGGGCACTGCGTATGCCGGCATGCCGACGGGCGTTGGAATCACGCCGAATATGGCGC
TCATGTTAAACAGAAGGACCGAGAAGCAATACAGAAGAAACTACACCCATGCTAAGCCAC
CATACAGTTATATTTCACTCATTACAATGGCCCTACAGTCATCGCCCAACAAAATGATGA
CCTTAAGTGAAATATACAACTGGATCATGGACCTTTTTCCATTCTACCGACAAAACCAAC
AAAGATGGCAAAATTCAATCCGCCATAGCTTGTCATTCAACGATTGCTTCGTTAAAGTAC
CGAGATCGGCAGACAAACCTGGCAAAGGTTCATATTGGTCGCTACACCCAGACGCTGGAA
ACATGTTCGAAAATGGCTGCTATTTGCGTCGCCAGAAAAGATTCAAAAGCAATAAGAAAT
CAAAGGGCGCTGGACCAAGCTCAGATGAACACTCACCGCTAGAACTTGTCCCCAACGATG
CTGTCAGCCCTCCACCATCGATGTCAAACCCAGGATCCACCCACAACAGTCCACACAACA
GTCATGAAACTTACGCAGATTCAGACACGGACAACAAGTCGCCCGACCTTGCTTCATCGA
CGGCCATAACCTCCCACGATCAGTTATACAACCAACAACACACATCGCTTGGGCATGGGA
TGCTTCAACAAATTCCAGCACCTACGCACGATAATTCCTCAGCTAACCACCCCAGCCAAA
CAAACAACCCAGCTTACCCCAGCCAAACAGATCACAACGACAAGCTTCAACACCACCACA
CTCAACAGCAATCTGCCGTTGAAGTTAGTTCGCCATCCAACACCCCAACCTCAGAGAACA
TGGCATTGAACACGCATTCCTTGCATGAGTTGGTTCCAGCTGGGGATAAAACCGACGAGA
GAACCCACCATAGCATTCCACACCCCATGAACCAGGAGCATCATTTAGTCGGCCATGAAC
AAGACCCATCACATCACCTGTATTCTCATTACGCCCAAGCAACAGCATATGCCGCTGCAG
TTCAACACAACTCGTTCGCTGCTGTAGCCGCCGCGCATTCTTTTGCACCACACCCATTTT
CGATCAGCAGTCTTATGAATGTTTCAGACCCTCAGCAACAGCATTATCAGCAGCACCCTC
ACCACCAGAGCTACACCCAAGCAAAAGACCTACGAGCTTACCAAGACGCAGTGCAATATT
ACAACAACGGAATGAACTCTCTCACTGGCTTGATGCCACCACCATCAGTGAATGACACTA
TCCCTCAGTGTTCTATCGCGCCCTCAGGCTCGCCGGTAAATTCAGCTTCCTCGTCATCAG
TGTCCACTCCGTCTCCTTCGTCGTCTTCATCAGCTTCCCATTATTCCAGTGCTTTACACT
ACCCGCTCCACCAACAGCAGCAACTTCACATACCCAGTGACCACCTCAACCACCAGCCCG
ACCACACCGAATCTGCATACTACCCAGGAAATCGCTCATCGTGTAGAGAAGCAAGGTCAA
ATACTGAAAACCCACGAGGACTCGCCTACCCAGGGGGGCCCCATCGCTTACACCACGTTA
GAAGCCACATATTTGGCTCCAAACGATCCAGCAAAGCCACTGCCATGAATTATATGATGC
GATGACGCAAATATTGATCTGTGACAACAGATATTGTCATGTTTCTTTCCACCGTTGTTG
GACGAAGCCTTTAGCGTACAGCGGTGGCTGCATACCTCTACACACAGTACTTTCAAAGTA
ATTATAAATCAAAAAGGTAAAATTCAAATTAGGTTTCAGTTCTCATGTACTAAATAAATC
ATTACGAAAAAACTGCTTTTAAAACGTAAGGTTTTAAGTCCCTATTTAATATTATCCATC
GAAAAGCTAAATCTTAACGTTATCAGTTCATAAGTTCAACTTCTCATTCTTATTCCATGA
CTACTGCTTTCTTTTATGTCTACCCTATAAGAAGTATCCCTCCACGGGCATTGTATGAGT
TGGTCGAAGCGTCTTTGCATTTTATTTACAAAGTGTTTGGTAATATTGACAACAACGCCA
ATACGGGTAGTTACTTCCCTGCTTTTTTTCAATACGGTAGACTATTTCCAGCTTTTTGCG
TTGATTTTTATTCTTTTATTGTTGAATATGTTTCAAGTGTCTTAAATAAATAAACGAATC
AATAAAAA
>KH.C14.393.v1.B.SL1-1
GTGGCTGCTGGTATGATATTAGTTAGCGGTATGCGACTTAGTTTGCTATGCTAAGAATAA
CAGAGTCACCTGTACACTAATGTAAACCAGGTTTATATTAAGTGAGGGGCATGATTCTGT
GTTGGATCGCCTACGTTTGTGCAGCGCTTGCTGCTGTGGTGGCTGGGACGTCTTCTATTC
AACGAAACAACGTGAACAACTGCACAGAGAGTGGTGATGTAATGGAAATAGCTTTCTTGG
GCTGGCCGCACCGGTTTTACTGCAACTCCCTTATAGAGCACACTGGACTGGCGAACGAGT
ATTTCTACAACGAACAACTTGATTTTGATAACGTGCAGTGCTCAATCTTCGATTTGGACA
AAGGTATTTTGCTATATAACGTAACTGAAGTTTACGACGAATACGGTACCACGTTTAGCG
AACTTGGGTATACAACAGCTGACATACGAAGTGGAGACTCGACAAATTATCAAATCAATT
TCATGATGCCGGGCATGGTAAAATGCGAAAGCGTGTTCGTACATCTTAATATTACGAAGT
TTGAGAATCGAACTTGTGAAGAATCGATACTTGACGAAACAGCACATCACGTTATAGGTT
TAGTAGCAAACGCCAGGGGTTCTTTAAAGTGCATGTTACCAACTCACGTCCAACCAAAAG
TTCACGTTAACGTCGAAGATCACGTGTCTTGGTTACGTAATTGCGTCATGTTAGAAGTGG
GTACGGACGATGACTTTATGGTGAAATCCGGTGGGCACCTGAGTTTACCAAGTGTAACGT
ACCAACACCCAGGGACATACACTTGCGCAGTAACCTATAACGGGATGACGAGGTACACTG
TTCACCACAGGGTTTGCGTGAAACCGAAAAGCAATCGTCAACTTTCGATCAAATGCTCAA
CTTCAGTATACAAACATAACATACTTGATGATATAAGAGTTAAATGCACTGGTTACCTTG
CACACGATGTGGACTTGGATAGCGTGCGAGTTGTTTGGACCAAGGATAACAGTGAGAGTG
ATATCTGCTCTATACACGGCAATGAAGGAGCAGTGGACACTCCGGCAAATTCACGCACGT
CATGTTCAATAAAAGTTGAAAAGATCTGTTTCCGTGAAGTTCAAGATTCAACCGACATTG
AAGCTGCCCCCGCTGTTATAGATATGAAACTTAAAATCAGAAACCTTAAACAATCGGACT
TCGGTCGCTACGAAGTTTCGCTGTTTCAAAGAACTTTAAACCAAACAGCTGCATTTGAGA
TTCAAAGCAACCTTCAGACATTTTTGTTGGTTCGTCACGCAACAATAACGTGTGTGGCCA
TGGCGCTTATTTTGTTACTGCTCATGTTCACTGCAGTGCTATGGTGGAAACGAGTATATT
TGTTTGTATACTACAAACGAAAATTCGGCACTAATGAGCCTGACAACAAATGTTACGGAG
CGTTCTTGTCTTACCACTTTTCAACTGACATGGACAAATTTGCAAAGCAGTTGACACGTG
ACGCAGTTTCAGTGGTGCGTGACGGTCTTGAGGGGCTTGGGTACCGAGTGTATGACGAAG
TGAAAGACGGTCATAGTAGCGGATATCAAGCCCCGAATATCATAAACACGATGCGCAAAT
GTCACAAAGTTATTATTATTATTACACCAGACTACCTCAAAGACCACTGGTGCATGTTCA
CGCTTCAAAAGAGCTTTCTTGAAATGATTGAAGCCAGATCGAAAATGATTTTCATTTTAA
CTCCTGGCAGCAGCGCATTTATAAAGCAGCATAGACAAGACAACGAAAGTTGTCGATTGG
TGCACCGAGCAATTGCGCTCAACCACGCCCTACAGTGGTCAGACGAACGGCGCTTCGATC
TGAAATATTTTCTGCTTCGTCTCGAAAACGTCATGCCAAAGCTAGTTTCGCAACGTTTTC
GTCACGTGTCTCATACGTCATCAGTGAGCAGTCAACCATGTCGGTACAACAGCGGGTATC
TACGTTCTGTGAGTAACGACACGCAGACTACAGAGTTAGGGTCACCAAGGCCCGAAAGCG
AGAAAACTTTCACAGAACTCACTGTGACTATGGAAAAGGAAAATGAACTACGAGTGTGAC
GGCACAGAATATAACTGTTACGTCATAACTGAAGAGATTAGCTGACCTTTATGTATGAAG
GTTCAAAAACTGCACTTTTTCAGACTTTACCTTTCATGATCCGTTCAAGCTTCTTGCGGA
TCGAAGCATATATGGGCCATCTTTGCATTCCTTCGTGCTTTTCTATGTGGTGCCCTTTAG
TTTTATAGAGTTAGCTAGAAGGTGTTGGCATCAATTTATTTGGGCGCTTCCACAAAAGCA
AACAAGGTGACCAGCAACAAAACTAAAATGTCATTATTAGAATACACCAAAGTATAATTG
CAACCTTGCAACTATTCAAAGGGCAAACCAACAAAAAAGTGGTTTAAAATTTAGCAGTAC
TTTTAGATCACATTTGATAATACTATTTACAAGTTTTAAGTTTTTGTTTGCATCTATTTT
TAAATTTCCCATTTAATTTTTTAAGTGTGACAATTTTTTTTTGGTAAGTTCCAGTTTTAG
AATTAAAGCCATATTCGCACTGTGAAAAAAAATGCTAATCAACAAAAAAATTTAAAACAC
ACAAATATTTTCAACATAAAAAAATTTTTTCTGTTTTTTTTTAATGTATTTGTTGTTAAA
ACTGATCAACGACTGAATAGTAATGTCTTACGTGCATTGTTTACAACATTCTTGATATTC
ATTCATTTAAATCTGTTTTTTTTTACAATCGCTTCCCAGTTACCAAAGTCCTAATAAATA
TTTCGTATA
>KH.C2.69.v2.A.SL1-1
GCATAGTGATTAGAAAACTGTTTCGTTTGAAAATTAAGTGGATCGGAATCTGTTTTATTG
TTTTGAAGACTTGGATTACCTATTTCTGAAAATCCGGTTTTGTCGTTTTGTCATAACAAG
AGCAGTGTCGTCATGAATAACGACCGGAAAGACGTAACAAAGCTTCATAGCCGCCGTAAG
AGGGCGCTGCAGAGCGTGAAGAGCCAACTGTCGGATGTTGACTTGTGGAGGTCATCAGCT
GCTGAATTTCTTGCTACTTTCATCTTTATTTTTATTGTGTGTCTTAGCCATATGATGGCG
CCTTCCACTGCAGCAAATACCGCGTTAGACGCGCGATCGAAACAACTCATCTCCTATGCT
TCTGACCCGTTGCAGACAAGCGTTGGGATCGCGCTGACATATGCTACGTTAATTCAATGC
TTCGAGAAGATCAGTGGGGGTCATATGAACCCGGCGGTGACCTTTGCCATGGTGATTGCC
GGTCACATGACCGTGGTCAAAGCTGCAGTGTTCTGCCTGGCTCAACTTGGTGGAAGTTTT
ACCGCCGCTGCACTTTGCTATGGAATGTTTCCTTCGGAAAATCAACAAATGAACGCCGTA
TCTCGACTTCACGAAGGGCTGGAGCCTCTCCAGGGTTTTGGAATCGAGGTTTTACAGTCA
GTCGTTCTCATCGTCACGTGGTTAGCAACATACGCGACCAGCCAATCACAACTCGGATCG
TCCGCTATCCCTGTGGGAATGGCTTACCTCGCGAACACTTTGTGGGCGGGTCGTTTAACC
GGGTCAAGCATGAATCCAGTAAGATCGCTTCCACCTGCCCTACTTTCCAAGTACTACACT
AATCTATGGGTTTACATTGCCGGGCCGATAATTGGTTGCTCTGTTGGTGCTGTGCTGTAC
ACTTATGTGTTTGTGACACCAGACCGCAAGCCTAGAGCTCGAAAGTTGACAGAATCAGGA
AGAAGCGCAGAAGGTGAATCTGTCCGGAGCGAACATGATGCTCATGAGTTGATGCCATTA
AACCACATAACGCCACGCCATACATCAACCAGCATTGTACCAACAGAAGCATTGAGTCAA
CGAGATGAAGGGGTCACGTTGGTGCGAGCCCAGCACCCAGCTTACTACGCAACAATGTCG
CAGAGATCTGACGTCACACAGGCGCTATACGTGCAGGTCCCGACATCACAACAGCAGCCG
CAGCAATTTCAACAAATTTACCAACGCCAACCGCCACCGGCAACTCCGCACCAAACTATG
GTGGCCACGACTCCACGCCGAATGAGCACTCCTGGTTTGCAGCCATTGCGGTACCAGACG
TCGAGCGCTCCCGTGACAAGAACACCGTCACGACCATCTACGCGACCCAGCACCGCATGT
AGTATGCCCATGACGCCTATGAACCGAACCAATCAAAATTTTGAGACGTCCGGTAGACAC
TCCCGTTGTGACGTTGGTACACCAGCAACGTTTCAAGATTGTTCATCCACAAATGTTTTA
ATCGACAACAGCGTTTTATAGCCTTTGGTTGTTGTTTTTTCATAAACCTTTCTTAAAGTT
CACCTTTTCCCAGCTCTATTAAACTTTATGTATGGTACTGATGCCACAACTACCTCTTTT
CAATCTGGTGCGAACCACTGAAGCATGTTTTATCCCATCTCATGCCTAACTGTTATTTAT
ATTGATGTTAAAAATAA
>KH.C3.497.v2.C.ND2-1
ATTAGGAGTTATGGAAGCAGCTGAAAGTAATGATGATGTTGATTTGTTTAAAAATATACG
ATATTACGTTGTTGGCGAGCTACCACAATCGACGAAGGACATTTTATCTAAAGCGAAATC
AGAATCCTACTTATCAGCATTAGCAACTCATGTATTGGTGACGAATCCCGATCATTATGA
AGTGGAAGCTGCACGAGATATTTGGCAAATTCCCACTGTAACTCCACGTTGGGTGGAGCT
AAGTCACAAGTGCAATACATTGTTACCAACTAACGGTTTCTCACCAAGTGTAAACCAACT
CTTCATCGGTTTTGTTTTTACATTTTCCAACCTTGTAAAAGCAGATAAAGCTTCATTATG
GAGTATGGTAACATACCATGGTGGAAAGTGTCAAACAAAGCTTGACAAACATTGTACGCA
CCTCGTCACAGCTGAACCATCTGGGGCAAAATACACACAATCCCTGAAGCATGAAAATAT
ATCAATTGTAGCTCCAGACTGGATCACAGATTGTATCAAGTTAAACACAAAATGTGACCC
AGCATTTTACCATCCTAAGCTAAACACAGTTGCAACAGTAAAGCAAGTGCCAGAATCTGA
AGTCACCAAAGTTGCTGCGAAAACCAAAGCAATAAAACTAACAACTCCTACTGCAGAAAC
TCCTTCAAGAATTCAACACCCAACACCACCTGCAACCCAGCAAAAGCAAGTTCCAATTCA
AGAACAAGTGATGACAGCTCCTCATTCAAGTAACCGATCACCAATGAATATCAACAACCC
TAAAGTGAAGGCCATGGAAATGCAAAACCAGCAACAGATCAAAACAGAACACCAAACAAA
CCTGCATATGCAACCTGGAGCCAACCAACCAAGGTTCCCGATGCAAAACCACCAAATCCC
GCCATCTATGGTCCCCGCACACAACATGATGCCTTCAACACATAACTACAACATGATGAA
TGCTCAGAACTTTGGAATGGTCAATCAACAACAACAACAACAACAACAAATGATGATGAG
TCCTGGTGATCCAATGATGGCGATGAATCATCAACAGTTCATGATGATGTCCCCTCACAT
GCAGCAACAGCAACAACAACAACAACAACAAATGAGAATGAACTTAATGCACCAGACTTC
CCCTCGACCCCATGTTAACACCATGGACCAAAAATGGCCACGTACGAGCATGGATCAGGG
CTTTGTACCCGGCCACCACCAACAGATGTTCCCCAACCCACAACAACAATCACCAAACCT
TGTTTACTCGCAAAACCAAATGATCCGGCAACCAAACCCAACTGTAATGAACACTCAACC
AAACCAAATTTCTCACCAGCAACAGCAATACAACAGCATGATGATGAATAGACAGGTGAA
CCCACAGCAAATGATGTACCAGCAGAGGTCGCCAAACACAATGAACGCGAATCGCTTCCC
GACCTCCACCTCGCTCGAGGCAGCGGGCATGTCCGGGATCTCCCCGATAGCTCTGCAGGA
AGGTTTAATGAAAGCAGCGCAAACACGTCCCGACCAACCTGCCCTCATCCATCCTAGTTT
GCAGGGAACTTTATTCCCCAAAGTTCCGCCTGCAGGACAAAACACACCAGGAACAGCCAC
CAAAAAACGAGGAAAATCGAGGAAAAAAATTGATGGAGGGGAAGAAGAAGTGAAGCCGAG
GTCTCGACAGAGAACGACGAAAGCTAAGAAAGGGCAAACCATCCAAACACCAATGACACC
AACCAATATGATGCAAACCTCACCTGGTGCTCAGTTTACAAACATGCCACAATTCCCATA
CCAGATGCCTGGTCAAGCAGTACCTCCAACTTCACCCGGCCGCGCCCCCCACACTCCCCA
CCAAGCGATGATGTCACATATGGCGGTTCACCCAGGGAACTTCCCCACCACCCCTCACCC
CCCTCATCTACAATCCCCCACAATGCATCAGTATCCACGGAAACCCAATCCCCCCATGAT
GGCGACATCCAACATTCCCCCCGAAGCTCATCAATGGCCGCCTCAACAGTTCCTTAACAC
GAACAACAACCCTGAAAGTCCCAAAGTTGCATCTTTGTCTCAAACGCCAATGGTTGATCC
TCAGCCACAAGCCAACAAAATGGAATTTCCAGCTAAAATTGCTGAAGAACCAATATTGTG
TCTTCTTGGTTGTGTGTTTTATATTTTCGAGTACGATGAAGTTTTGACAGACTTGTCGGT
CATCGATACGTGGAAGAAGATGATTGGAAAATATGGTGGAGTTGTAGAGAACACTTACAC
CTCATCATGTACTCATGTTATTTGTCTCACATGCACAACAGCTTTGTTCAGACAAGCCCT
GATGGAGGGGAAGAGGTGTGTGACAATATATTGGTTGAATGACGTTCTACAGATTCGTAA
TTTACGAGTTCCATGGTTAGCCCTTCACCTTCCAACTCATTTTTCACATAAATCCAAACC
TGCTACAAACCATTGTGAGAAAGCAAAAGAGTGGTCAGTGGTTTGTGTATCGCTACGTTG
GTTGCGTGACTTACTGCAGAGCGACACAGGGCAGGTTGATCTTCACCAACCTGTATATCA
GAAGTTTGGTGATGATCTTCAATCTGGGTTGCTCATTGACTTGAATAAAGCGAGAGGTTT
GCTCGAACCATGGAGAAAACCAATTGCTATCACTCCTGAGTGTTTAGCCAAGTCAAGTGT
GAAACGGAAATTTCCGTCTCTTCCTCAGAGTCCACTGGTTGCAAAACGAGCAAGACAAGA
AGAAAGCTTTGAAGCTCTACCGCGCGTTTGTTTTACTGGTTTCAGTGCTTCCATTACACT
GGATTTGACAAAGAAACTGGAATCGTTGAATGCTCAGATTGTCACCACATTAACTCTCTG
CACCCACCTTGTGGCTCGAAATATTTCACGTACTGTCAAGTTTCTCTGCTGCGTGTCTTC
ATGCTCATATGTGGTTACACCACAGTGGATTGAGGATAGCTTCAGAAAAGGAGTTTTGCT
GGACGAGGACAATTATTGGTTATCTGACAAACAAATGGAGGAGAAGTTCAAGTTTACTCT
GCAAGGAAGTGTGTTAAAAGCAAAAGCTTTGCCGTTGTTTAAAGATTGCTTGTTCTGTAT
CACTGAGAAAGTTGTTCCAGAGAAAAAAACAATGAAACAAATCATTGAATGTGCCGGTGG
GCGAGTTCTTACACGAATGCCATCAATCTCTGTCCTCAAACATATGAACTCAAGAACGTC
ACCGAACAATCGTGTGTTTGTCGTTTCGTGCAACGAAGATGAGGCAACTTATCTTTCCAT
TCGAAGAGAAGGAATCCCTGTTTATAATGCGGAGATCGTACTGACCGGTGTTTTAAAGCA
GACTATAGACATGGACTACTACCGCTTGTAGTTGAAAACATTTTATATTTCTTGTGTTAA
TTGGGACCACAGTGCTTTGAACCTGTTATCATGATTTATGTTCCAGTTTTTCAGTGTTCT
TGTTTTCGGAC
>KH.L24.39.v1.A.SL1-1
TAGGTTATGAGTTATTATCGAGTTTTTGCGGTAAAACCCATGCGGTTACTATTAATTATA
AATGCTGTTGTCTTTATGGTATGGATATTTATTCTCTTCACAAATTTCAACAATTCAGAA
GATAAAATATCCTATATTGAAGAATACGAACAAAAGACTTTCGCGCTTGCACAAAGCGAG
CGCAGAATAATAAAACTTAAACAATCCTTAAAGAACCGTTACCCAAACGCTATAGACTAT
ATAGACGCACACGTCAAACGTGATTTACCAACAATTTATGCCATAACACCAACGTATGCA
AGATGGACTCAAAAAGCTGATCTAACCAGACTCGCACAGACGTTGCTTCATGTTCCAAAC
TTTAGATGGATAGTAGTGGAGGATTCTGACACAAAAACACCATTAGTGACTCGATTTTTA
AAATTCTCAGGCCTTCAATACACTCATTTAAATGCAAAAACAGATACAAACTTTAAACTA
AAATCTACAGACCCAAACTGGCTGCTGCCAAGAGGAGTTTCTCAGAGGAATGAAGGCTTA
AGATGGATAAGAGAAAACTTGCCTGCAAACACAGGTGGTGTTTTGTATTTTCTTGATGAC
GATAACACATACACACTTCAGATATTTGAAGAAATGCGCTCAACTAAAGTTGCTTCTGCT
TGGCCTGTAGGTCTCAGTGGTGGCTTAAAATTTGAGGGCCCTGGAAAGTGTGAAAATGGT
AAAGTCCTAGAGTGGTACACAGCTTGGAAACCAGAGCGGCCTTTTCCAATTGACATGGCT
GGTTTTGCGGTTCATTTAAAGCTTTTATTCCAACACCCAGAAGCTCAATATTCCAACAGT
GTTCCAAGGGGTTACCTAGAGTCACATTTTCTCACTGGGTTAAAGCTGCAGAGGCAAGAC
ATGGAAGCGAAAGCAAATGAATGTTCTGAAGTACTTGTGTGGCACACAAGGACAGAAAAA
CCTAAAATGAAGCATGAAGAAGCATTGATAAAGCAGGGGAAATCATCAAACAGTAAAATG
GAAGTTTAACATTACGTCAATATACTAGAAACTAGATCATATTCTTTGCAGCATATCTTT
GAGTACATGAATAAATAAAGACTAAAATTTGTTTGCATTTGTTTAATATTATACTGCTTG
TTATACTTTTTACTACTTTCGTTATACAGAATTTATATATTCATTGTACTTTTATGTTTG
TGCTACATTTTAATGTATTACAGTGTTTTATAACATCTTTGTATCATCATTTTCACAAGT
ATTTTTTTGTTTCTTTTTAATGAATGAACATGAACAAAAAAGTTTCTAATGGTTAGTGAT
CATACTGACCCAATATGGTTAAGAACCACAAATGCATGCTTTTTATATAAACACTAGTTC
AGAACTATTAAATTTTATGTATTACTTAACTTGCACTATATAG
>KH.C11.254.v2.A.SL1-1
GAAGCATAGGTTGTTAAAAACATGTTTGTTTCTTGGGAAAGCATTGGAGGATATTTGCTC
ATATTTGGTGGATTGAATGTGGTTGTGTTAACCATTTTCATCATACTTGCAACTCATTAT
AAATTCTCCAAACCAAATGCCACCAATAGTAAAGAAAATGCTCCTGAAAAAGAAGTAAAG
GAAAAAAATGAGATTTGTGAGAATGAGAAAAAGGAAGAAAAAGAAGCAAGTAAAAAAGGG
GAAAAGAAAAGGGAAGAAAGAGAAGATAACGAAAATGAAGGAAGAGAAAAAAGAAGAGAG
AGAAGCAGATGAAAAAGAAGAAGATTCTTCGAAGGGAGTTGAAAAAGAAGTTGCTTCACT
TGCACGCTTATGTGGCTACTCTGCTGGCCACATGAAAGAGTTATCACAATGCGCTTTATT
TTTCCAAAAGTTTAGTGAAGAACAAGATAAAATAACTTTTGGTCGAAACAGGAACCAACA
ACAGAATGATATTTCCTCTCCAGATGCGGGGAATAATGTTGATCATCCAGATATTGACGA
GGAGGAAGAAGTTGATATATCGGATCTTGATGTTGATGACATCAGCATTGAGGAAGATAA
TGATGATTGTGACATCAGCGCTGAGGCGATGGCCGATATAGAAGCGGAGATGATGAACTC
CAGCATTATAATGGCTCCAACTTCGGAAGAGGAAAACACTTCTAAAGAGAGTAACCTCGC
ACCAGAGAAAAATGTGGAAAAAGTTTCAAACATTTTGGAAAAAGAAGATAAGCGAGAGAG
CATTTCCACCCACCCTTCTCCTTTCAATAATTTACACGAAGCAGCTTCAGCTCTTAGCTC
AGATGAAGTGAATGAAGAAAGAAGAGTACAAGAAGAACAGTTGAGCAACATACTAGAAGT
GATGCAACAAAATCCTGACATGTTCGGACGAATGTCAGAAGATGAAATAAACAAACAAGT
TAATCTATATTGCATCTAACGTGAGCATCCAACTTTGGTTTTAGCATTTTACAGCATTCT
GAAAGTCTCTGTGCACTTGTTTATCAACAGACATGTTTCAGTATAGAATCCAGGAGGTAA
ATAAGAATAACAATTATAAATGATGTTGAAAGTGACCCCCGTTAGCATTAATACAGGCTT
GGACCCTTCTTATTTTGTTTCTAAACACCTCAATTAGCTGCTCCCTTCGCATAGCCTAAA
TGAATGCTGTTATGAAATTCTTAGAACAGTGCTCAGTGACTTTTCGAACACCGTGTATAT
ATATATATATATGACTGTAATAGCTCTAGATGTTAGCTTACTGTATCAGGATAATGCACA
CGCCCTATTACTTTATGCCAGTTACCTTAACTTATGTATTGCCACAATATGCATATAACT
CTATGGTGAAAATAATGTTTCATACTAGCAGTAATACCTGCCACATAGTTGGTTCTTATT
TCATATATTAGCACCTACAGCCTAGAACTGCTTGCCATGTTTAAGTTGCCATTCATATAA
CGATACTATGTGTTAAACCACTGCTGCTACACAAGTTACAAAATCTATTTTTATACTTTT
CGTTCATTTTTGTTATTTTGCTTTTGTATTTCTGTAGTGTTTGTTAAATAAAAAAGTAGG
TGTTGTTAAACTG
>KH.C9.867.v1.A.ND1-1
TTAAATCTTTCAGCGTCATGGCACAGCAAAGCAATGTTAAATCCCCTTTATTGGATAACC
AATACGACAATACGTACGCGGCGACAGCACCGCCGTCTTACAACGCACAACCACCGCAAG
TTCAGCAACATATTCAGTATCAACCAATGCCAATACAGAACCAGCCATACAGCTCGACCA
CTACTAGTGTTGTGGTAACTCACCAGCCCTCGGGTCGAGTATGGAGATCTGGGATCTGCG
ACTGTTACAAAAACTGCGGCGTGTGCATGTGTGTGTATTGTTTCCAGCCATGTTACACCG
TCGGTCTCGCAAAGAGGATGGGTGAAAGTTGTTGTGTAGGAATGCTTACGCCTGGAATGT
CAGCTCTGCGAACAAAGTTCCGAATGACCCATGGCATTCAGGGCACAGTGCTTGAGGATG
CTTGCGTGTCGATGTTCTGTTCTCCGTGTGCGGCTTGTCAGCTTGGCAACGAAATGGCAG
CTGAAAATTACCCAACCAATAGTTGTGCACCGTGTTAAAACGTTCGGTAGTAGAACATGC
ACCGTTGACATCACTGGACCCCTGATGATCCTTACTAACGGTCGGTGGGATTCTGTTACA
TGCGGTTGTGCTGGTCCAGCAGGCAGGAACAAGGTCTTGACTCAAAGCATCCACAATATT
ATTGAGAATATGTTGTGTTTGATCGCTGAAGTATCTTTCCACCGTCTTTAACCAACCAGG
ATCATTATCCCATTCCTGATCCGATGTCTGGATGTCCCAACCTTGTTTCCAAACTCCACC
ATCTGGATCATCAAATGGAAGATGATCATACACGTTAATCATGTTAACATCGGACTTGCC
ACCGGAGTACGAGAGCACAGGACACGTGTCACTCATTCGGGAGTCATTCGCAAATTGCCT
TGAAGTAGAAATCATTTAAAACCTCAGTTTTTAAGAAGACTTTGATTTAATCATTTAACC
CTAAGGTTATTTGGTTATTTTTAAATTGGATTTATCTATACATTTTATAAGTTATTTTTG
TAAAAGGTGCTTCAGAATTGCAAGATAGACACTATAGGGCAACTATTAGGAGACTAAGTT
TGTCTTGAAGGGTTCGAACTTGGTCATTTTCACTGCCTTCCGAGAATTTGACTTTCTGTG
GCGAATTAGGAGTGTCAAGTTGACCTATCATAAACCAGATACTCCCGAAGAACAGAATTC
CACCAAAGAATAAGAACTGGCGTTTGAGCTTCATTGCGACACTATATATAGCACCTTTCC
TACAATTTTCTGCAACTGGGCAAGTACCTACGTGGAGGACATATAGTTATCAAATTGCAA
ACATGTGTGTGACACGTCTTAGCGTTTTATAAGCTGTGAGAATTCATCATTGTTGTTGTT
GTTCATTCAACCGAATCGTAAAACTGGTGACGTCAGAAAACAAA
>KH.C3.15.v1.A.SL2-1
GTGCTGCTAGTTCTAATGCTTTAACAGTGTTATTGAAACATTGTAATAAGTTATTCTGTA
TCTGGTAAAAATGAACATTCGATTTGATGGAAAGAGAGCTCTTGTAACTGGTGCGGGAAA
AGGAATTGGAAGAGATTTAGCAAAGAAACTTGTTGAATGTGGAGCTGAAACTTATGCTCT
CAGTCGAACTAAGTCTGACCTTGATTCTCTAAAGCAAGAGTGTCCATTGATACATGTTGT
TCATTGTGACTTGGCTGATACTGAAGCTTTGAAAGAATCTGTTAAATCATGTGGTGCAAT
TGACTTGCTGGTTAATAATGCAGCAATAGCAATACTTGAGCCTTTTTTAGAAGTGACAGA
GGAAATCTTTGACAAGTCATTTGCCATCAACGTTAAAGCACAAGTTTTTGTTGCCCAAAT
TATAGCAAAAGGGATGATAGAAAGAAAAACAGGAGGTTCCATTGTAAATGTGTCCAGTCA
GGCATCTATGAGAGGGATTGAGAACCACACAGTGTATTGTGCAACCAAAGCTGCAATTGA
TCAAATAACGCGAAACATGTCACTTGAACTTGGTCCTCACAAAATTCGAGTAAATGCAAT
TAATCCAACAGTGGTAAACACTGAAATGGGAAAAGTTGGTTGGAGTGATCCAGTCAAGGC
AGATCCAATGAGAAGAATAATCCCATTGGGTAGATTCGCAGAAGTTAAAGATGTGGTATC
TGTGATATTATTTCTTCTGAGTGATCACTCCGGAATGGTGACTGGATCATGTCTTCCTAT
TGACGGAGGATGTCTTGCTTCTCTTACTACTTAATCTATATCACATCCTACATATAATTT
ATTGCACTTGTATACTCAAATCATCGTACAATAATTTTTAAATACAACATCAATCATG
>KH.C11.137.v2.B.SL1-2
ACACCACTCTATAGTTAAATATGGAGACCGATGCGTTAGATTTAACCAACATAAGCGACT
CAACTACGTTAAACCCCAACCCATGGTCTACGAGACCCCTCGCACAACAGATCGTTGAAA
TGATTTATCTGGTGATCGTCATGACAGTTGGATCGATCGGGAACATGTTAGTGGTCGCTG
CTATCGTAATAAGGAAGAAAGTTCATGTTTATGGAAACATTTTCATCATAAACCTCGCTG
TGGCTGATCTTATGGTGGTCATGGTACTGGTACCAAGCGTACTCTCCAACGTCATAGCGA
ACGAGAACACCCTACCAGATATCCCGTGTCGTATTATCGGTTTTATGATGTCTGTGACGT
GTTCATGTTCAATCCATAACCTGACAGCAGTCTCAGTAAACAGATACTGGGCTGTAGTTC
GGTCATCGTCGTATTCCAGGGTATTCTCAAATAGGAACACGGTAATATTCGTTATTGCTA
TTTGGTTGTGGTCGATCATTCTATTCGTACCTTCAATACCTCTGACGGGGAAGCCATACG
ATCCAAAGATCATGGAATGTTTGTGGGACGACCAGTTCTCACGCTTGTACACAGTTGTTC
TGGTTGTTGTTGTGATTATGTTCCCGCTGATAACTATCTGTGTATGCTACTGGAAACTGT
ACAAGAACGTTCGTAAAGGGGGAGTGTGGTTCAAAAAGCAACAAGAATCCACTCGTGTGC
GGCAACCGATCAAGAAAAACGATAACCATGTTTATAGAAGAGAAATTCGTCTTTTGAAGA
CATTGGCGGTTGCTATCCTCGCTTATGTTATATGTTGGCTGCCTTACGGGATGTGTATTA
TAATTGACCCAATCAATATACCAGCGCTACCCAAGAAAATCTTTGGGTGGATGGCGTTCA
CAAACTCGTCTGTAAACTTCGTGATATACGGGGTCATGAACCCTAGCTATAGAAGGGGGT
ATGTGGAAGTCATACGGAAGATATGCAATAAAGCAGAGAAAAGGAATTTTTCCGATGTTA
TATCGTCACAAGAAAGGCAGGAATCGCAAAAGCCGCGTTGTGTTTCTATTATTCATGTAC
CGCGACCCCGCAAGGATTAACGCTGACCTGGGATAATCCTTTAAAAAATACCCTGCAAGC
AAGGGCAGCGACTTCTCCAACAATTCTTTTCGAAACTCGACGTTAATTACGAACTTTCAA
CGGACAACATTAGATAAAGCGGGGACGAATAAACGAACACCGTTAGCCGTAAAATGTCTT
CGCCCAAGCCCAGCCAAGGTTGGGATTGTTTCTTCTTGAAACATTTTGAAAACATTTGCT
GACGTCACGATTATTGTGGACCAAGTTAAAACATGTGCTGATGACGTTTGGTTTTACCAT
TGAGGTTGCAGGTTTTATTACTTCACCTGGAGAACTTTATTTAGAAAATACAATAACACC
TTCTACGTCACGGAATGTAACACGTTATGGATGTATTGCGAAAACTATAAAACACCTTCT
ATATAAAGTTAAAGACTTGGTGAATTTTCGCAGTAAAATATTTTAAAATGTGTTGAATGA
TTCACCTAAAAGCGCAAAAACAATTGAATCGCAGACCTATCAAAGCGA
>KH.L41.6.v1.A.SL1-1
GTTATTAGACTTATGTACAAGTTTAGTTAAAATGTTTGAAAATATGACAGAGCCACTGCA
GCTTGTAAAGAATGGGAAGACTGCTTTAATTATTTCTTCAGAAGAAGTTGGCCAATGGAA
TGATCTTTTATCGCAATGGAATTCAAATGGAGGCGAATGGTTTCAATGTAGTTTCTGTGA
TAAAGTGTTTGTGAATGCTCAAGTATTTAATCAGCATTGTGAAATGCACGACGTAGAAAC
TACTTTGGATGACTCGATTACCGTTTCTGAAGTTTGGTCGGAAGGAATTTGGGATAACGA
CAATTCAGATGTTTCAAGTTTAGTCTCAGAACCATTAGTTGTGCCTCAGCCTGAAAAAAA
GATTGCAGTTAAAAAAGCCCCAAGAAAACAACCATTAGTTAAACAATCTAGAACTAAAAC
AGCTGCAAGAAAAAATACTTTAGCGATAAAAAATTCAGCAAACAAGTCTCCAACAAAAAT
TACTCCGTCAAAAAACATATTAACAGAAAAAGTCCAAATGGAAGATGAATCAACAGAAAA
ATTTCCAATTAAAGAAGCTCCAGCAAAGAGACTTTCTGTGAAAAAAGCCCCAATAAAAAA
AACTAAAAAAAAAAAAAGTAAAAACACTTAAGAAAAAAGTTAAAAAAGTCAAACCTGAAA
AAAAGGTTGTGGAAAAAGCTCCTATTGTATGCGACGTGTGTGGAAAGGTATTCACGCAAG
CTTTTCGCCTACGACAACATGCAGTGACCCATTCGGACGTTAAGCAGTTTACATGCGAAG
TTTGTGGTACGAGCTTTAAGCAGTTTGGACACGTAAAGGAACATATGAGAATCCACACTA
ACTCGAAACCTTATAAATGTGATGTTTGTAACAAGGATTTTAGACGGGTTGGCGAAATGA
ACAGACACAAATTACTTCATACTGATGAAAAAAAGTATAAGTGTGACAAATGTGAAAAAA
TGTTTTATCGTGCGAGCCATGTAAAATCTCACATGCGAGTCCACACTGGTATTAAGCCTT
ATGAATGCCAGGAGTGTAATAAAACATTTGGGACAAATGGTAACCTTAAATCACACATGA
AAGCTCACTCTAAAGGTACAAAGTCCAACAACTTGGTGAAGACTTTGGTGGTTGTAGAAA
ACGGTCTTAATATGGACAAAACTTTGGTCCCTGCCATTAGTACGATAAATGTTCCCGATA
TGGGTAAAACGATGGATGATGTGGCTCCTATGTTGAACATTTAGGTCTGTGAGGGCACAG
AATTTTACATTTATTCACCGTTTTTGATTTGCTACATACTGTGTAGTCGCACTCAAAACA
TTTATAATGCGGTTGAGGCATGGATAGTTAGGCACACAATCCACAAGTTTCATCTTTTTT
GGTTGCTAAGTTGACTATATAATGCAGTGTAGAAATTTAGGGTTTAGCTTGCCCACCCTG
CCACCCTAGGTTTGGTGCCTATGTTTACACCATAGGCCTATGTTTTATCACCATGGTCCT
ACTTTACTTGTGTTGTTAAGACACTCGGGTTATGACAACTGCCCCGCCATGTGAGGATAA
ATAAGTATCATGTATTCAATCATTGTTTTGTGCAAATTGTAAACATATTTTATCTAAATC
ATTAGGAGTTTGAATAGCAAATAATTGGAAACTTATTATTGCATTCAGG
>KH.C2.338.v3.A.SL1-1
GTTGAAGCTGATCTAGTATTCTGTTGCAGTAGTTGTACAGTGTTGCATTAACAATCATAA
TGTATCGTCAGTGCTTAAACAAATTGCATCAAACTGTTAAGTTGCAACCCATTGGAAACG
CATTGTGTGTGTGCAATCGAAAATTGACGCTTGACCCTCAGTCAGAACCAGCTGTGGATC
CAATAACAATTGATAAACGTGACAAAGTTACCTTAATTGGTTTGAATCGACCTGGCTCAC
GGAATGCAGTCAACAGAGACATGGCACGTCAGCTCACAGTTGCTTTCCTTGCATTCGAAC
AAGATAATTCAAGTAACGTTGCAGTTTTACATGGAAAAGGTGATCATTTTTGTGCCGGTT
ATGACTTAAAAGAACTTGCCCACTCTGAGTCAGGTATCGATGAAGAAACGATGAATCATT
TGCATAACGTGCACGGAGCAATGGGCTCTAAGTTTGTGTATAGTAACCAGCAACGTTTTA
CTGAGGGCCCTACAAGACTGCACATCAAAAAGCCAGTGATTGCAGCAGTTAATGGTTATG
GTGTTGCTGGAGGGTTAGAGCTTGCACTTCTCTGCGACCTCCGGGTCTTCGAGGAATCCA
CCATCGTCGGTGTCTTCAATCGGAGATTCGGAGTTCCTCTGGTTGATGGGGGCACGGTTC
GTCTCCCTGCTTTGGTTGGTCTCTCAAATGCATTAGACCTCATTTTGACAGGGAGGGCTA
TTGATTCTGAGGAAGCAATCAGGATTGGACTTGCAAATAGAGTGGTAAAGGATGGCGAAG
CGCTGTCGTTCGCTGTCGAGCTCGCGAAAGAGATATCTCACCATCCACAGATGAGTTTAC
GTGCGGACAGAGATTCTGCTTATAACGCTATGTTCAACTCTACTTCGAAAAAGGAATCGC
TTGATTACGAGATGAACCACGCACTAGATGTGGTTGCTCATGAGTCCATTGCTGGAGCAA
AGCGATTTAAGGACGGAGAAGGCAGACAAGGGATGGCTATTTAAAACAAGCTGTTCTGAT
CTCCGACCCCCGCCGCCACTTAACGATTATTACCCTATTTTTTGTAGAATGTTATTTTTC
TAATCCAGCCAGGGTGATTTTCATGCACACCATGAGTTTCGGTTGCTTCTGCTGTTGCGT
TTTGTTCGTAATTTGTGTTAACCGCTGTGACGTTTTGTTGTTCCCCTTCGTTCCAAGTGT
TAGCTTTTCTTTTCGTGTTCTAAAAGAACCCGGTCACATTTTCATACTGTGTATATACGA
ATGCACTGCTGCTCTCCCCTAAGGAGCAGCGTACAACAGTTTTATCATCTTACCCGCATT
TCACCTGCCAATGCCTAATTGCTGCAAACGCACTTGTATATTTGACTTTCGTTGTCGCTG
CATTCCTGGGCCATAGATTTCAAGATGTATTGTCGTCAGTAAAGATATATCGTGACAATT
AAATTGTACCGGGACAAA
>KH.C5.486.v1.A.ND1-1
TCAGAAACGTTGCTTAACTTATTTATTATCATTATGTTCCGTCTTGCACGAACTGCTAAC
CTTACCTGGAGGGTTTCAGCTCCTCGTATGTCACGAGCTATGAGTGATGAGGGGGCAATA
AGACAAGAAGGTGGAAAACTTGCCAAAAAAGCTGCAGCAGATGAAAACCAATATGTTCGG
CAATTAGAAGCTGAGCAATTGAAGGCATTGCGCAAACATCATCTTGAAGAGATTGAGGAG
CACAAGCAAGTGATTGAAAGACTACAAAGTCGCATCAAACAGCATGAAGAAAAGCTTCAA
CAAATTAAACCACCTGTTACGAAATAAAAAATGACCAAAATTGTTTTCTGGGCGCTTCAT
GATGCAAAATAAACTCTTTTGAGGAAAAAGTTCACCTAATTAAAATGTTCAAATAATTTT
ATAATAAAGTCTACAACTACTGTGTTACAAAAATGTATTTACATACAGATACATATTCCG
TATTCCGAACTGTTTTGTTTTGTTCTAACAAATGTTTGATGAAAGTTTGAAATAAAATGT
TGATAGTTTCAACTTTCTATGTTGTGTCATATATCTGTAGA
>KH.C14.306.v1.A.SL1-1
ATATGGTGTTGCCAGAGTCGTAATATGTTTGTTCCTGCTGTGAAGCTGATTAGCATTGAA
GCTGAAGCAATTTAAGGGTGACTACAAACACTGATAGTTTAGCATTAAAAACAACTACTG
TTTACAGAATGACAGATGACAATGAGTATAAACTGCCCTTACGACACTGGCTTGTCAAAA
AGATTGAGGAAAGTGCATTTGACGGGCTAGAGTGGGTGAACAGGGAAGAAAAAACGTTCA
AGATACCATGGACCCAAAAGAAATACCCAAACTGGGAAAAGCATTGCGAAATATTCAAAG
CGTGGGCAAAACACAGAGGCAGCACGAATCTAGGAGATCCTTTTGACTTTAAAAAGCTGA
AAGGTAATTTTCGTTGCGCTTTGAACAAATCTGATGATTTTGAAGAAATAAAGGAAAGAA
ATGTGTCGGATCAACAGACTGGGAATTATAAAATATACCGATTACTTGATAAATCAGAAG
TTACAGAAAAAAGAGCACAAAGAAAGCGCTCAACTGCTGGATCGTCTGGAAGTAATAAAC
CACCTGCTAAGCAACACAAAAGAAGTTATACACCCGATACATCAGGGTGGCCTGGTGGAA
GTAGCGTTTCTGTAAAATCTGAGTACAAACAAGAATTGGAGCAAAAAATAAATTCTGATA
TTGAGCAGCAATTAAGCAATTCCATGTCATCTTCACAAATGGATCATGCTGACCAGTATG
AAAGTGGAAGCATCTTTAGTGAAAGCATCAATCAATTCCACCAAACAATATCCATGCCAA
GTGAAAGCTGCTCCACAAATTTAACATTGTTAAATAACTTTCCAACAAACAGAAGCGTAA
TACAACAGAATGTTAGTGAACAGATAAGTTTCCAGAATTTCAGTAACATCCTTTCACCAG
AACACGTCATACTGGCCAGCCCTGAAGCAGCACCTGTTGATCAATTGTATGAGCAGCCAC
CATCTTTTATTAGAAGTGTCCATCCAGCAGAAGAAATAGCCCAATCATTACCAACATTTG
AAACTTTCCTGCAAGGATTTAACTTATCTCGTGAAGACATGCTCATGTACAAGGTGACAC
TCAAGTATAATGGGATGGTGGTAAAGTCAGAAAAGCTGTCATTAGCCAAAGGTGTTCGAT
TCATGTTTGGGAGTCCTTTGCTGCAGAAAAACGTTGTTGAAGCTTTTAGATCGGGTGAAA
GGGAACTGGTAGATTTGCAGACTTGGGAATTTCCTGAACAGCAAATGCTTTCTTCAAACT
CGGCCAACATAGATAGCATCTTAAAGTCCACTGATCTTGGGATAGTGTTACAAGCTCAGC
AAAATGGACTTACTGCAAAACGTCTTTGCCAAAGTCAGATATTTTACTTTGATCAATCAA
ATCAAGGCGGCCATTCAGTAAAACTAGAGCGGAAAGTGGCTATAGAGGTTTTATCCCATG
CAAAGTGGGTCCGGTCATTACTGGAACAACAACGGGGTTCAAATACAATTTCTCCAAACG
AGGGTTCAGTGAAATTGGTGATCGGAACCAAACCTTCATCTATAAGATCAGTTGGCCTTG
TTAGTCTCACCATTCAATCAGCATGCGCTGATATTTTAATTAAACAATTTTCAGATAATG
ACAACCCATCAGTGCTTGCTAGCAATGAATCTTCATTGGATGTGATTATTAGAATGCTGG
ACCAGTGGGCAGTTGACCCAGACAGCAATTTTACACCATAGCACCGCTTTGGTTTTTAAC
TTCAAGTTCTGTAAATTGTTTTAGTACAGACTTCATGATACACCTTTGTACAAAAAGAAG
TTCCTTTGTTTATTAAATGTGAAATCTTACATAGTTACTTTTTAAGAACTTTCCTTGACA
TTCAAGTGCCACTAAATGTAAAATAATTTAAAGTAGTTTCATTTTTAAATGAAGATAAAT
GTCCATTGAGTATATTTAATTCATTAGATTTTTATTTTCTGAGTGTGTTGAATGTGTTCA
TTCTGTTTGCATGTACAATTTCTAAGAACCTATACACTTTAGGTATTCAAGTTTCAATGT
AATTATAATTAATAGTACGGTGTTTTATGTGTTTGCACTGCCCTGTAGTCCATTAAAAGT
TATTTTTATTTGTGAACAGATGACCTGTAAGAAATACTTTTGTCCTTAAATTTACTGAGA
GAGAGGCTTTGTATTGATCCTTGCCATTATAATTTTAACAATAGGTTCAGTGAATGAAAC
AATACACCACACATTCTCACACCAATTCACAAATATATCCTGAAAGTACAGTAGTAGTTT
GTGGATGCTAAGATGTGGGCCCTTTAATGTCTTGTTTAAAGTTACAATGCTATATATCCA
TTCGAAAAATATTAAAAGGTGCAAATTGATAGGATTGTACTTTGAATTAGGCTTTAAGGA
TTTTTTAATGTGGCTTATCGAAACTTATGTTTTGTTTGACTAACAAACACTACAAATCTA
ATGTTTGCACTGTTTTAGATTTTGTTACATTGTTGTTGTTGTGGACACACGTAACTTAAT
ACTACAA
>KH.L41.27.v1.A.SL1-1
ATTGTGGTATTGATTAATACAGAACACTAAATAGAATGGCTGTGAGTATAAGGGATTCTG
TACAACTGCTAAAAGATGAAAAAATAGCTTTGATCGTCCCATTGGAAGATGCCGATGAGT
GGAATGAGTTGTTGTCAGAATGGGATTTGAATCATGCGGATCAATGGTTTCAATGTAGTT
TCTGTAATAAAGTGTTTATGAATGCACGAGACTTCAATGACCATTGTGAAACACACTATG
TAGAAACTATTGTGGAAAATACACTTGCTGTGTCTGAAGTATGGTCAGAAGGAAATTCCG
ATTACAGGCTCGATATTTCAAGTATTGTCTCTTCACCAAGGGTAGTGCTGGAGCATCTGA
ATAAAGTCTCAATAATACAGGTACCAGCCAAAAAAATTTCACTTAAAAAGGAAGCAAAAA
AAGCCACACCAAAAAGGGCATTTGTGAAAAAAGCTACACCAAAAATGAATAAAACTGCAA
CAAAAAAAGCTACACCAAAGATAGGTTTGGCAAAAAAAGCTGCACCAAAGAAAGGATTGG
CAAAAAAAGCTGCACCAAAAAAAGTTAAGGTTGCCAAGAAAAAGGAAAAAGTTGTTAAAA
CTGTAAGGAAGAGGAAAGTTACCAAGAAGGGACCTTGTGTTTGTGACGTTTGTGGTAAAT
CCTGCCCAAATTCTGCCAGCTTTAAGGCCCATGCAGTATCCCATACTGATGAGAAACCTT
ATACATGCGAGATGTGCGGTAAGGGCTTCAAATTGCCAGGCCATTTAAAACAACACATCA
TGATCCACACTGGTGAGAAACCTTTTAAATGTGGGGTTTGTGGCAAGTCTTTTAACCATA
TTGGTATTTTGAATAGACATCAAAAAACCCACACCGGTGAAACCAGATACAAATGCGATC
AATGTGATTATTCTTTTTATCAGTTAACCCATTTAAAGTCTCACCGACTAGTACACACTG
ACGTGAAACCTTTCGAATGTGAGGTGTGTCATAAAACGTTTAGGAAACCAGGCACCCTTA
AAATTCACATGCGTTCGCACACTGGTTTAAAGCCTTATGCATGCAAGGAGTGTCAAAGAC
CATTTAGCACAAGCAGTAACCTAAAAACCCACATGAAAGTTCATTCTAAAAATGTGAAAA
ATGGTGCTAACAAGTCTGACAACTTGGAAAAGAATGTGGTACCTGTGGAAAATGGTCCTA
TTTTGGAAATAAATATGGCCCCTGTGGAAAATGGTTCTGTCTTAGAAAAAAACATGGCCC
CTGTGGAAAATAGTCCTATTTTGGAAAAAAATATGGTCGTTGTGGAAAATGGTCCTGCCT
AGGGCAAGACTTTAAAAGAAATCAATAATGACACGATTTAGTTTGCATGCTTAGCCAATA
TATAGTCATTGTTTCAATAAAGTAATACAAGAACAATTTTTTCCCTGAATTGAAAAACTT
AACACTTTAATTTCGAGTTTTCTTTTTTTTGTAAATAAATAAATAATGTAAAACTGTAAT
ATTGTTAAACCCTGCGTTTACATATGTTGTAAAACCCTCCATTTCTTAG
>KH.L41.78.v1.A.SL1-1
AGTTAAGGCTAGGGGTATAAAGTTAAAAAGGTTTTGAAACCTACTCTGGATTCTTATTAT
CATATATTTCATAAAAAAAGATGCTGAATCTTATTGATAAACTGTGAAACACCATATTGA
AGTCTCCAATGCTATGTCAAGTTATGCGTCAAGTTGCTGTACATGGAAGAATGGAAGAAA
AACATTTTAACTGATTTGGTTTTATCAGAAATTTAACCGCATCACTGAATTAACTATCAA
ACTAACATTCAACAATCAACAGAAACTGCAATAGTTGTTGATTCTTACACAGAAAAATGG
CTCCATCTTCAGAAAGAAGGTTTTCCTGCGATAAATGTGAGCGATTTTTTACAAAGGAAT
GTTACGTGAAGGTTCACCAAAAGACCCATACACATCCCAGGATGTTCACGTGTAATGTAT
GCGATAAATGGTTCCGCAGATCTGATCATCATAAAAGACACATGCGAGTCCATACATTGG
AAACCCCATACAGTTGTGAGGTGTGTGGGAAGACTTTTAAACAAAGAGTTGGGCTTGTAA
GACACCGAACTATACATTCTAAGGATAAACCTCATGCTTGTTCTGTTTGTGGGAAGGCAT
TCGGGATCTTAAACGACCTAAAAATACACATGAGGTCTCATACTGGGGAGAAGCCATTCC
AATGCGTGGTTTGTGATAAAGCTTTCTCTGTGCTCGGGAACTGTAAGAGACATGAAAGGA
CTCACTTTAAGCATGAAGTAATTGAACCTGATCAGATGCCGCAGAATACGCAACGAACAA
AAAGGAAGTCCAATGAATAGTGTACGATAAGATATATATTGGAAAAAATACATTATCTGC
CTCTTGTGTGAATTGCTACAAAATGAAGTGTATTAAAATCATGTACATCTAAACAGTACT
AATTATTATTCACTGTATTTACCTTTATGAATTATGATCATCAATCATCATATTTGAACT
TTGTCTAGCACTGGTGGCAGGCAGTTCATAAGGTGCCAGATTTTATAATCTCAACTTAGG
CTATCTAAGAAGGGTTTATGAATGACACTTATTTATCCTCGTGTGGCAGGAAAATGGCAG
TCAAACTTAACAACTAACTAAATTGAATAACCTCATTTGTGTGGCATTTTAATTAAATCA
CTTACGTATTGAAATGCAATTTTGTAATTTGTATCATCTCTTTTTACAGAAG
>KH.C9.38.v6.A.SL1-2
AGGTCTTGTGCATTAGGGTTTGAATTTAAACTTTGTCATTTTTAGAAGAACCTGGCCCAA
AGAAACTAGCTACTCCTCAGACGTCTGCTGCAAACAAGATATAATGTCAGATACGATCAG
ATTGCCAGATGATCTTGTGGGATTAATTATTGGTAGGGGAGGGGAAAACATAATGCGAAT
GCAACGTGAAACTGGATGTAGGATTCAAATCACGCAAAGTATTCCGGGCACCAAAGAAAG
ACCATGCACACTGTCGGGCACTCAAGAACAAATAGAAGTGTGCAGAAATATGTTGAATGA
AATAATCTCCCGTTCACAAGCGGGCACACTGGGCAGCAACTTTAATCTTTCACAAGGTGG
CTTGGGGGGTATGGGGGACGGAGGAATGGAGAAATCTATCGAGATCGCTGTCCCACCCGA
CAAGTGTGGTCTTATAATTGGAAAAGGTGGAGAAACAATTAAAATGTTGCAGCAAAGTTT
GGGGGTTAAGATGTTGCTGATTCAGGATTCTACTGATAACATCGGTCAGAGCAAACCACT
GAGGATAACTGGTCCACAACTTAATGTTGATGTATGTGTATGCATTTTAATGGATTTAGT
TTCATCATTTCCCTTTATACAGCCCAATATGTTTGGAGATGATGTGAACAAAACCATCAT
CCCAGTTCCCAAAGCTGCCGTTGGAGTAGTGATTGGGAAAGGCGGGGACATGATCAACCA
AATCCAAAACGTCACTGGAACCAGAGTTCAGTTCAAACCAGAGGATCCTACTTTACCTGA
ACGTATGTGCAGCGTGATGGGACCAAAGGAAGGAGTAGATGCTGCTATTAGAAGGATCCA
TGAGATTATACAGAACGTACAAGAACGTGATGGTCATCCTGGTGGAATGGGAGGATTTGG
CCAGTGGGAAGGACCAAACATGGGTCGGGGTGGTAGAGGCATGGGAATGGCATCTGAGGA
ACACTTGGTGCCTGCTAATAAAACTGGACTGGTAATTGGAAAAGGTGGAGACACCATTAA
ACAAATCAACATGCAGTCTGGTGCACATGCTGAGATACAGAGAAATCCTCCACCTGGTTC
AGATCTCAATTACAAAACTTTCATCATCAAAGGCACTCCTGAACAAATTAAAATGGCGCG
CCAGTTGATCCAGGAGAAAGTTGACGCTGGTCCAGGTGGTTCGAGCAATGGACAGATGCA
CGGTGGACACATGGGAGGCCAACCACCTATGAGTAACTTTGGTCCACCACCACACCAGGG
AGGGTATGGTGGTCTCCCACCAGCAGCAGGATATGGACATCCAAGCCATAACCCATTGCA
GGGGCCACCTCAGGCTCCCCAAGCACCACAGTCATACCAGCAACCATGGGGTAATCAATT
TCAGCAATGGAATTCACCAACTGTGTCCGCTCCACAGCAAAACGGTGCTGATCCAATTTC
CGCTGCACCTGCTTCACAACCAGATTATTCCAAACAATGGGATGAATACTTGAAACAGAA
TGCTGCGGCAGTTGCAGAACAACGTCAACAACTTACTTTGGCCGCTCCAGCCGCTGCTGC
TGCCATTCAACAACAACAGGTAGCTGCTCCAGCTGCTGCTGCACCGGCTGCCTCTGCTGC
TGTTCAACCAGCTACCACTCAGGCGGCTGACTATTCTGCAGCATGGGCCGAGTATTACAG
ACAATACTACGCCATGCACGGACAAGCAGGTTATGCGGCTGCTGCTGCCGCTGCTGGACA
AGCCCCAGCCCCAACGTAAACATTTCCAGTATCACTGATCACCATTGTAAATATCCAAGA
TCTGATGATATCGTCTACAACTGAAGTTACATCCCCATAACTTTGTGGTGCGCCCAGCAT
TGGGCTTTGTACATATTGTGGTGAACTTTCATTCCTTCAACTCGGCAGGTATCCTGTCAA
CACTTCGTAAAACTAACTCGCTTAATTTCTAATTTAAAATGTTAATATTAAGTTACTTGC
ACCTGTGTTAACCACCTGTTGCCCCAACCCTTCTGCGTAATCACACATCGGCAGTTCACA
TCCAGCTCAAACCGGTTCTCCCAATTAGAGAATTCAAAAAAATTTAAAAGGCTCTTGCTG
GCAGTCTTATATGATCCAGTGCTTCTACCTTTGCGTGCGTTTTACAAGTTAGCATCGCCG
CCGCGTTTTTATTTTGACCTTCCTTTTTTATTAACTGACAAA
>KH.L4.40.v1.A.SL3-1
TGTTTTTAGGTAAGTTTTCCACCAAAAATGGAAGATAACGAAATTGTTGAATTATTTACT
GGAAAAAAGACGAAAATTCCCGAAAAAGACAGATACGGTGAATGCCGGGATGTTACAACG
TTCGAAAAACTAAATAGGATCGGGGAGGGAACATATGGTATCGTGTACCGGGCCCGGGAT
AAAGTATCTAAAGAAATTGTGGCTTTGAAAAAAGTACGAACCGAAAACGAAAAAGAGGGA
ATTTCGATCAGCAGCATACGTGAGATAACTTTGCTTTTGAACCTTAAGCATAAAAATATT
GTCGAACTTAAAGAAGTGGTCGTCGGGCAAAGGCTGGACAGCATATTTCTTGTCATGGAA
TATTGCGAACAGGACCTTGCAAATTTATTGGATAATATGACAACGCCGTTTTCCGAGGCG
CAAGTTAAATGCATTACGTTACAACTATTGCGTGGGCTTGCGTTTCTGCACGAAAGTTTC
ATTATACATAGAGATCTTAAAGTGTCAAATCTTTTAATGACAGATGGGGGTGTTTTAAAA
ATCGCTGATTTTGGTTTAGCAAGGTTATATTCAATTCCACAGACAAGTATGACACCCAGA
GTTGTGACTTTATGGTACAGAGCGCCTGAGCTATTATTTGGTGCGACAAAATATACAAAA
TCTATCGACACCTGGGCTGCAGGATGTATATTAGCAGAACTGTTGGCGCACAAACCAATA
TTTCCTGGGAAATCTGAAATCGAAATGATTGAGCTCTTGATACAGATGCTTGGTTCACCG
AGTGAAGAAATATGGCCAGGATTTTCAGAGCTACCTGCCATTAAGACAATTTACTTGAAA
AAACAGCCGTATAATAACTTGAAACATCGTTTTCCATGGGTTTCTGAGGCTGGGCTGCGA
CTTTTGAACCTCATGTTGTTGTATAATCCTTCCAAGCGTATTTCGGCGCAAGATTGCATA
GAAATGTCATATTTTAAGGAGAACCCCCACCCCTGTGGCCCGGATATGATGCCCACGTTT
CCGCACCACAGAAATAAAAGGAAATCGAACACGGAACATAAAACTGTTCCTTCAAAAAGG
AGGGAGTCTTTAGGAGGATGCAGTAAACATGCTTGATTCATTCGTTTCAAGCATTTAAAA
ACCTTGTTAAAATTTTCTATTGGCAATATTCTCAGTAGCAAGAGTCAATTAAGTTAAAGA
CTTCTGTTTCTCAACCTTTCATGGTTTAAGGCGACTTTCAGAGACACTCAACACCCATGG
TCCCCTACTACATCAATAAAATAACCTAAATTTATTTTAACATGATTTATGTTTGTTATT
TCATTCCACACTTTGCAGCAATCGGCCTCTAAAACAAACAAGGCCATGGGTAGACCACAA
GGCCATTGTAGCGCAGAGAATTTGGTTAGTAAATTTTGTCAGTTGCTTAATTCTTATCAT
GCTTTCGATTTTTTTTTATTTTTTAG
>KH.C3.39.v1.A.SL1-1
AATAAAACGCAGGCAGAAAATAGGAAATAAATAACAATATGAAAACTTGGCTCGTTATTT
CAGCTTTTGTTGTTATTATAACAGTGTCTGCATGCGATGCGGGGCCCATGCGAGTGAAAA
ATCCGCAGCAACTAGCTGAAGAGGTTCGGGTGAAATATAGATGCAGTAGAGCAAACGAAC
CGACTACAAATGCTTACATGAGGACCATGTACGCTTGTGATGGCGTCATTACTGCTGCAG
CGAACATAGCTCCGTTGCTCGACAGATCATACGCCTTTGTTGACGTTAATGGAGACAACC
TGGTCACCCAACGAGAGATTACCAAACGGTTCAATCAGATTGGGATAAAAGAGAGTGATG
AAGATCGAGATCGGTTTGGAGTTTGTGATGTAAACAACAACGGCGAGCTTGACAGGATGG
AGTACAACAAATGTTCAGTGATAAGTTACAACATAATGATTGGTAAAGTGGATTTTGATA
ACGATCACCAGTTATCTCGAGCAGAGATCATTATGTTAGTGAAAATACTTTCACAACATG
TCTACATCAACATGACGCCTGCTGTGCAGCTTCAAGTGATTGACAGTATTGGTAAAAGAC
CAGGAGAGTCTTTTAGCTTGCACGACCTTGTAGCAGTCGATACCACCCTCTTTGAACGAT
TCCTTGATGGACGAAATTTGTAAAGCATTCTATAAAGTACAACTTTAACTGACTAATTAA
CTTTAAATCACAACTGACTAATTAACTTTAAACCGTACACGTTTATTAATACAATCGCAA
CTTAAACATATGAACTGTGTTTTTGTGTTCTGGTAAAATTAACCCTATACATCTTGTTTA
TAATTATCTGACAGTTTAACAAAT
>KH.C7.528.v1.A.SL1-1
CGGTTTAGGTAAAAATAGACCAAGTGGAGTAGTTACGTGTTTTAACATTCATAATGGATA
GCGACGAATTCGACGACGATCTAAATTTTCACGAGATACAGCGGGAACTGTGTAATGCAG
TTGCGAGAGATGAAAAGTACCAACGTGAAAACGACGCTAAGTTTCGTGCCATTAATCAGA
AAGTGCAATCATACGATGAATTTCGCGACATCGTAGCAGCTTCGCATCTAAAACCAATGG
AAAGAGGCGATAAACTTGGCGGGATGAGCTACCAGAAGTGGAATGTGCATTCTAGCAAAA
AAGTTGACGTTAAAAGTCCAATTGAAACAGAAGTTGTCAAAACAAACAATCGTGACCCCA
AAACTACCTCAGATTTTATGAAAATTTGGAACCAAGAATGCAAAACTGCAAGTCAAAAGT
ATGATCTTTTGATGTCAGCTGAACTAAAACTACTTGAAAAGTTCTTTGCTGTTGAATGTC
CCATGGGAGACGTGATAACTGCATTGCAAACTGAAAATAGTGGACAAGATCACCTAGAAA
ATGTGTTAAACATTTTATCTGTCATGAAAAATTCAAAGCGATTTGCTTTGCAGTTGGATT
TCTTGACACCAAAAGAGAAGAACAATCTTAAAGAAGTTTTTAAACAGCTGAAAATCAAAG
GACATGATCTTGAGAAATTGAATGATCTTTCAACAGTTTATAACTGTGAATTATAACAAA
ACACTGTGGTTAAAAACTTGTTTCAAATGTTCTATATACTTTATGTGTTTTTGTAATATT
TATTTGTGTCTAGATGTTTAATATAGTTGTAACTTGCAAATAAGATTGTGGTGTATATTT
TTGTAAGATATTGCACAAAGGTATTCTCTCCATTATAAGTGACCCGCTGAACATAAAAAA
CCAGTCACCCCAGTTTGCTTTTAACTTGAGGCAGACATAGAT
>KH.C9.371.v1.A.SL3-1
TGCGGCTTGATTTAGTTGGGGCCGCGGCGAGACAACGCTTATAATCTGAACGTCTGACTG
TCAATTATTAAACCGTAGACGAGTTAGGCTGTGCCTGGGCTTTGGATTAGAATTGGAGTT
AAAGAAACTGTTCCCTTTGGGAAAACGTCAACGCTGAAAAGCTTGTGCAAGGTTCACCAT
GAAGTCGAAGTCATTACCACCGAGTGATCGATCGAGTATTATAATTACGTTGCTGTTCTG
TCTTCTGCTGTCAGAGGTACAACCGACTACAGCACAAATAGATACAGTGTGCCGCCATGC
GCTTGGAATGCAAAGCAAGAGAATCCGAGATAGCTTTCTTACTTCCTCCACCTTCCATGC
CCCTGGAACTAAAGGACAATACGCCAGACTAGAAAGAGACGAAGGCGACGGCGCGTGGTG
TCCATCGGGATACATACAACCCGATACAATTGATCAATATCTGCAGATAGATCTACCGGA
GCCCAACTTTATAACGAACGTTGCAACGCAGGGAAGGTACGCAAGGGGCTTAGGGCGTGA
GTATACGTCCAGCTACATGCTAAACTACTCACGAGACGGCGAAACTTGGTTTCAGTGGTC
AAACTACCAAGGCGTAAAGAAACTTCAAGGAAATGCCGACACAAACACCGTAAAACGTCA
AATGCTAAACCCCGGCGTCGCTGCTGCTAGCCATGTCCGGATTATTCCAGTTTCAACCAG
AACGATGTCTGTATGCTTACGTCTCGAGCTTTATGGCTGTCATTGGGCATCTGGATTGGT
ATCGTATGACATACCTGCCCCAATGGATAGCATTGCTGGACAAACAAACACCAGAAACAC
AAAGTATTCTGACGACACGTACGACGGTACCATATCAACTAACTGGTTTCGAAACGGGCT
CGGACAGTTGACTGATGGTGTGATTGGGGGCAACGATTTATCTCAGACTAAGTCCCGTGT
GTCTTCCCGCGCCATCGGTTTTGATTACGTCGGTTGGTCCAGATCGAAATCAAATGACGT
CACCATGACGTTTCGCTTTGCTGACGTCAGGAACTTTACCAGAATGCGAGTTCATTGTAG
TAACGATATGACGAGTCGAGCAAGGCTATTCACGTCCGTAAAAGTGTCGTTCAGTCTTAA
CGGAAAAACATTTCCAAGCACTGCTAATGCTCGCAGCCTCGCTTACGAGGTGCCGAAAGA
TGCTTTCGATCGTACAGCACGGTTCGTGGATGTACCTTTGCGAAACTCAATAGCAAGATA
TGTTCGCGCCTCCTTTCGTATTGGGGACGAATATCTTCTGGTTAGCGAAGTCGAATTCGA
TAACAACGTATTACCACCGAGCGATGCTTTTCGTTATCCCGACGAAGATGTTTCTAACGA
GCCAACTGTAACACCCACGGTGTCCAACAACCTACCTGTTATCATAGGAAGTCTGCTTGG
TGTTATTGGGCTGTTGGTCTTCATAGTGCTTGGTCTCTGCTATAGACAGCATAGACTTCG
TAAGAAAATGACACCACTGAGGTATTCGTACAGTAGAACCAGCGACAACTGCGGACGCTC
AGACCACATGGTGACATTAGAACCAATATCGAGGCAATCTTCATCCACTGGTGCAGGGGT
TGGTGTGATGGATAGCAAACCACCAATGCCAATTTACCAAGAGATCGACCCGACAACCAA
CCAACCGAACGACAACCTGTATTTTCCAAGTCAAGACGCTGTAATGTCTCCTCCCCCTCC
TTACCAACAAGTTCCTGAAGTTACTCATCTTTATAATCAACCAGAAGTTACACGTCTTCT
CAACCAACCTGACGTCACAATGAACACCCCGAATTCGTCACACTACGCGGAGTCCAGCAT
TTTTCTGCCATCTCTGGAAGCTCAGACGATCCAAGGCGTGTCTGGCAACAACATATACGC
CGTCCCATGGTCGACTCCTCCCACCGGCAAACGTAATCGAAAAAACAAGCATACTACAGC
GTCGGCAGCTAGCACTTTACAAGCAGATTTCCAAGACGAAATGATGAGCCTTATGTCTCT
GCATGGTGATAAGCCGCCCGAGTTTCCTCGTGAGAAGCTGGAAGTAGTTGAGCAGTTAGG
AGAGGGCCAGTTCGGTGAAGTACAGCTCTGTAAAGCCCACAACAGCCTTCGAAAGCTTGT
ATCTGCACCGTTCCAGTTTTCCGGTGAATTGGACGAACCAGTTTTGGTGGCGGTGAAAGT
CTTACGTGCAGATGCAACTTCAAATGCGAAAGAAGACTTCTTGAAAGAAGTTCGAGTAAT
GAGCCAAATGCAAGACCCGAACATTGTCCATCTTATTGCGGTGTGTACGAACGACGAACC
ATACGCCATGATAACTGAGTACATGGAGAATGGGGATTTGAACCAATACCTTCGTTCCTG
CGCTGATAAAATGAACAGCGACCCAAGTTCCAAAGAAAATAGTTTGTTTTCAAGCAATGA
AGTTCTAATCAACATGTGTGTGCAAATCGCATCAGGAATGCGTTACTTATCCTCCCACAA
GTTCGTGCATCGTGACCTGGCAACCAGGAACTGCTTGGTTGATTCGAATCATTCTATCCG
TATCGCTGACTTTGGAATGTCGCGGAACATGTATCAGAGTGATTATTACCGAATACAAGG
CCGAGCAGTCCTCCCTATTCGCTGGATGTCGTGGGAGTGCGTTCTCATGGGCAAGTTCAG
CAGTGCGAGTGACGCCTGGGCGTTTGGTGTTACACTTTGGGAAATCTTTTCTTTCTGTAA
ACTACAGCCTCACAACTCCCTCACTGACCAACAAGTGATTGAAAACATGCATCACGTTTT
CAAACGCACTGGGGAAGAGGTTCATTTGCAACGACCAAAACGCTGCCCTGCTACTCTGTT
TAACTTAATCCGCCAATGTTGGAAGCGACAACCTGAAGACCGGCCAACCTTTGAACAACT
ACATGGATACTTATTGGAAAAGAAGGCAACCCCGAAACCCACTGTTCGACCCCCACCCCC
AACAACAAGACCCCCAATTCCCACCCCAAGAGCGTAGGGTGTTGGATATGTTTTATCTCA
CCTGAAAGGTGTAGCTTGCGTTACCGTTGGTTTTCCTCCACCAGCACTATATATAGCATA
CACCCGCTTTCCACGATTGTAAACTTGTAGTAGGGTGGGGTAAGATGGGACATGTTTCCA
TTCTCGTTTAGTGACCCATTGGTGGTAATCAAAGAATATTTATTTACAGAAAAATAACCA
CAGCCCGTGTTTCTGAAAGAGCGTTGTTATTTGTTTAAAACACGTTTAGGAAATATGGGT
TTTAGGTGCGAACGGTATCCCATCTTACCCCACAATACAAAAAGAATCACCCACCCTTGT
ACTTAAGGGACACTTTTCCAGCATGGCACACTGCAATCCTACTGCTTCCCACGTTAATTT
GTTTTCCAACAGCTTTATTATGCAAATACACGACA
>KH.C11.385.v2.B.ND3-1
AACATAAACTTTATACATCTACAAATATGATTGTGAAGATTAATTAAAACAACAAAGAGA
CGAAATTATCAGCAAAACAACAGTTATTAAAACATGCTATAGATAAAAAATAAAGATATT
TATGGAAAACTATCGGCTGTTTAACAAATTAATCGTCACCACGGACACAGGAAAGATATA
CTTCATGCAGATGATCGGGACGGATGATGCCGATCACATCATTGGGAGGGTGGCGTTGTC
GCTTCGAACAATCTTCCCCAATGTCGCGCTTTCTCGGATCATCAAAGCATCGTTGGAACC
ACTGGGCCGGCAGAAGATCATCCAATCCATGCTCAACCAGGGTGACCAATCGGAACCCGG
GCCGTGTGGAAACTTCTCCGAGATGTATCGTTGTATTTGTGACTACTTGGGGGCGCCAGT
GAGGGAAGAGGTTGAATGGGATGTAGACACGATATATTTGTCGCAAAACTGCAAGGAAAT
TAACACCAAGGATTTTGACTTACCTGATACTAAAGACATCATTCCCATTATATCAGTGAT
GATTTACAGCCAGTGGTTTGATGGGTTGGTGGTCAGGAATACTAAACTGAGTTTCGAAGT
GTTGGAGTTCATATTAAAAGTGACGCGGAACTCGCATAACTTGAAGGAGTTGTCGTTGGA
GGGTGTTGGAATAAAAGGCGAGTTTGCGCACCGTCTTTCAATCAACATGATTGAGAATAA
GGAATGTAGAATCGAGGTTTTGGATTTATCTGGGAATTCCATTGAAGACAAAGGGCTGGT
ACATCTGAGTGGTTCACTCCCTGTAATTAAACATGGAAAGGTTAATATTATCACGTATGA
CACAGGTATCACAGGCAAGTCAATCAACGTTTTATGCCAAGCTTTGCGTTCAAGTCAGCG
GATTATGACAACGCTGACTCATCTTAACTTATCGGGGAATAATATTCGTCCTGAGGAAGC
TGAGGGACTTCTCAATTTCTTATCGACCGAAAACCAGATCACTGACCTTGACCTTTCTGC
CACCGAAGGCGCTGTTGAGCTGTACCTCAGTGCGATAGCGAAAGGTTGCACAAAATATTT
GGAAAACGTTTCGCTCGGAAAGAATGTTTTCCAAACAAACAAAGACACGGCCATCCCACC
CTCGGTCATGCATTATTTCCACAAAACAACTTCATTGAAAAACATGGATATCTCCCACAC
AAAGATGCCACCCGAAGCTATTAGGTACATCATGGATGGGATACTTGCGAACAAAACACC
CGGGTTACGAGTTGCGTTGAATCTATCAAGTTGTGAGTTGAAATCCATGGGTTGCCACAT
CATCCAATCTTGCGTGGCAAGTTTAACGAACCTCGTTTCCCTCGATCTAACCGACAATAT
GTTGGATGGTGACTTACTGCCTTTACTTGGTTGTATGCAGCAAAACCGTTCGATCACTGA
GTTTAAGATTGGTCGTAATTTCTTTGGTGTGAAACCAAAGTATATGAGGCAAGTAATGGA
GGGGATCGTTGAGTTGATGCAAGAAGAAGATTCCGTCCTACAAACGTTCTGCATCGCCGA
TTCCAAACTCCGAGAACATCTTCATATTTTACTCGGATGTCTTGGGAGCAACACCTCGCT
CACAAGCATCGACATCAGTGGCAACTACATGGGGGACAACGGGGCACGAGTGTTGTCCAA
ATCCCTTCAAATCAACAGCAAACTACAAGTTGTTAAGTTAGATAGAAACAGTCTCACATC
ACTGGGTTTCCATGAGGTGGCAAATGCTATGGAAAAGAACTACACACTACGATACATGCC
GTACCCCGTCAACGATGCCGTCATCGCCATCAAGATGCATCCGGAACGGACACAAAGATC
TCTCGCTCGCATCCAGGATTTGTTGCTGAGGAACGCCAATGCCACCGGAGGCAGCAACGA
TCAGCAGTTCCGTCTTCAACAAGTTGTAACGAACACTGCTCAACAAGTGCTCGATAGAGT
GGCAGAGAAAGTCGACGACACGGTAAACGCCCTTGAGATTTTGGTTGAAGATTCGGCTTC
CAATGATTCCGTCATTACTGCTAAGAAACTTGTCAAGGATGCAAAGAATTCCAAACAGCT
TTTATCAGATATCTATGGCATTGGGATGGAGAAGTGCTCGGGTGACGAGAGCCCTCTAGT
GTCCAAGATCAGGGAAACTGCGAAAAACTTGAATAAAATCGTCGAAGAAAATATCACGAA
AACAATTGAAAGTATGATGAAAACAGTGGAAGCTCAATGTCCTCATATATTTATGGATAT
AAGGGAAGAGTTGGAAAGATCAATTGAAACAAAATGTCAACTCCCCAAAGATTCGGTGAA
GGATTACGTGATGCATACTTCAGGGAGTGTTATTGTTAACCAAGTCAGTGAATTAAACTT
ATCAATGGCAACCTTGATGTCGGACAGGATCGCCGATAGATTGTTGGGAGCTTTGTCGCA
AAGTAATCTTACATTGACGGATCAACTGAACAGACACAAACAGAAGGAGAATGTTGGGAA
AAGAGCAACAGAGGATGTTGTTCAAGTTGACGAGGATGGTGCGTTGCTCCCCGATATGAG
GAGGAACAGGGCTGCAAGCATCGCGAAGAGGAAACAACGACCTGATGTCCAGTCTTCCCT
CATGACAG
>KH.C3.872.v1.C.ND1-1
GTTCTGAACGCAATTCGTAATAAAAAGGAATAACTGCAGTAGAATCCATGTCGGATATCG
AAATCGAAAGTTTAACAGCAAAGGAAGCGCTGTTACAGAAACACCGGAAGGAAAAGAAAA
GTTTACAAGCTGAAATTCAAACGATCAAGAAAACTGTGCCAAAGGGGGACAAGAAAAGAG
ATAAGTTGGCAAAACAGAAAATATCAGAATTGGAAAATGAGTTGACCACCAAGCATAAAC
ATGAGCTGGAAGCTCTTGATCAACAGCAGGAGAAAGAAGGTGGTGACAGTCCAGCAGTTG
GTGCTGGTAACGTGGTAGAAGTTGAGTTAGTCCAAAAGTCAAAAGGAAAGGCAAAAAGAA
AACAGGTGAAGAAAGCATTAAAAGCCAAGGAAATCTCCGAACGTTTGGCACAAGCTGAGT
TGGATTATAAAAACTCTTCAAGACATAAGGAAGAGGAAGAAATAAAGAAGATCCTTAAGG
AGCAAGGGTTGATGGTAAAACCTGTAACACCAGATGGTAACTGCATGTACCATGCCATAT
GTGATCAACTTACCAATAACATCGTCAACATGGCTGACTTGCGAAAGCGAACAGCATCAT
ATATGAGGGATCATGTGGGTGACTTCATGCCTTTCCTTTCCACAGATGCTGGAGATGCAT
ATACCTCGGATGATTTTGAAACTTACTGCAGTGATATAGAGAAGAGTGGAATATGGGGCG
GACAACTTGAACTGCAAGCTATCTCTCATGTATTTAAGATTCCCATACATGTGATACAAG
CTGGATCAGCTACAGTTAAACTTGGGGAAGAATATGAAGGAAGTCCTGTGTTGCTAACCT
ACCACAGACATGAACTTGGTTTAGGAGAACACTACAACTCAGTAACAACTTTTTTGGAGG
ATAAGGAAGATTTATGATATGCTGTATGTACAGTCAGATTTACCAACAACTGTATCTTCT
AATAACGAAGGCTGCTAGTGATTGCAGTGTGTACAGAGGAGCTTCGTGAAGCCATGTGCT
ATTCTTATCGATTCTGCAGCGAAATAAACTTAACAATTTT
>KH.C11.645.v1.A.ND1-1
GCGCAAACATAGTTATCTGTTGATTTACGGTAGTTTGCTGATAAAATGTCGGTCACTAAG
GAGGGATATCTTCAAAAATATTCTTCCGGGATATTCAAAGGTTGGAAAAACCGATACTTT
ATCTTGTATAATGATGGGCAGTTCGTTACTTATGACAACAAGGGGGGACCCAGGGCAGGA
AACTTTCATATTACACGAGATTGCTACGATATTCAGGTTGGGGCAGGAATCCAAGCTAAG
ATCCCAACATTACCTTCCTCCCATTCTGTTGACTGCGTGATGTTGCTTGCAACACAAAGC
AGGAAATTTCTACTGCTTGCAGATAACAGACAAGATGTAGATTCATGGATGCAAGCTCTC
ACCAACGCAAGGTCAATTAAACCGACAACAACCGCTGGTTGCCAATCTGCAGCACCTGGG
GCCCACAAACCACAGTACCCAACATCGGCACCAGCTTACCCAACTCAAACTCAAAGTGGT
TACCCACCAGCCCCAGTGGCATACCCTCAAGGCCCCACTAACCCTCCAGGCCCCGCTTAC
CCGCAAGTTCCCCCACCACCAGGAGGTCCATCTTTGGGCTTTGAGAACTTAAACTTAGGA
TCCGGGCCGTCTCAACCACCTAGCTATAGTGCCCAACCACCACCTGGGAGTTATCAACCC
CCTAATTACCCTCCAGGACCCCCACAATACCCAACAGGACCCCCACAGTACCCACCCCCA
GGTACAGGGTTCGCTCAACCCTACCAACCCCCTTATGGGCAACCTGGTCCACAGTACCCA
TCTTACCCCCAACAAGCACCTTATAGGGGTCCACCGCCTGCAGGTTACCCTCAACAAGGT
TACCCTCAGCAAGCTTACCCACAAGGTGCATACGGAGGCCCTGCCCCATACGGAGCCCAA
CAAACAGTCTACGTCCAACAACCAAAGCAGAAAAAGAAATCGAAAGGAAGTTCAGCAGCT
ATGGGTGGTATGATGGGAGGCGGGCTTGGTTCAGTTTTGGGTGGAGCTGGTAAAAAGGCT
GGGAAGCATAAGAAACTCATCGGTGGAACGGCTGCAGCTTTGGCTGGAGGCTACGCGCTT
AGTAAGTTGACCCGTCGTGGCTCCTGGGGTTCGTGGAGCAGCGGCAGTTGGGGCAGCTTT
GGCAGCAGCGGAAGTTTTGGGAGCTTTGGAAGTTTTGGAAGTGGTGGCAGTTAATGGAAT
TATATTTAATATTATGTTATGTTACTTCTGCTACCAGGCATTATGTAAATAATCTTTTAG
CAGCTCATCTGGTTTAAAAAAATCAGGAAAAGTATTCCCTTATTAAGTGTTGCCGGATGG
CAGATAGAAGGTTGGAAATTTACTAAGTTATTTATACCAGATGAGCTGCTACAACACTAT
TTATATAATTATAATGCTTAACTTTGTCGGGATGTTACTAAATATATTACTCTCGCTATG
AATAATGACAGTCCTATGGTTAAAATACCCCAAACTTATTTAAGACTTTGTAACTACTTG
TATGCGTACGATATATTTACTTGCGAATAACCAAAAATAACTCAGTGTTAGAGATTGCAT
TGGGTATATGAAAACAATCTTCTAATAATCACTTACAAAGTTACATACATGGTTACTTGT
AAGCGGGCACGAGGTGTATGAAACAGAACACCCGTGAAAGACTGCCTTATTCCAGCGATA
CAAGGATAGAGCCAGTTACATTTATTTAAACTGTCTTAGACAGAATTAAAATAAAGGTTT
AAGCTAATACTGCAACGAACAGTCTCATCTATAAACATTCTGTTGAAAATATTAACAGCT
TTAAAATGCAACATTTTTAGTTAGTACGTAAGACTTAACCATTATGTTAATGACTTTATT
ATCCTTGTTTTAAGTTTGGAAACACTATGTTACTTTTTCAATGGAATCACTGAACTTTTT
TGTATGAATCACATTTGTTGAAGAATTGTTTTACACAACTCACTATTGCATGTTATCGTG
TACTTGTTATGTTATAACGCAACTCACCTGTGTTGATTTCATATTGCACTCGTTGTTTAA
AGACAAAGATATTTTATAAAGCGGAAAGTTGTTGCGTACTTGTTGTTAGCAGTAAAATAT
A
>KH.C12.87.v1.C.SL1-1
CAGCACTGTAATAAAATAAGTTTAATTCATAAGCTCTTTGCCACAATGTTGAGCTGTGTA
AATATATCTGTCAAGTTGATGCCTGCTGTGAGGGCAAGACTACTGACAAGTCTATCAATG
CGTCGAAATCTAAGTGGAGAAACAACCAACCAATCTCAACCCCCTGTCCCGCCACCAAAG
TCAGCAAGTCAAACTACAGACCCAACAAAGTACAATGCCCCCGAATATTATTCCTACAGT
GAATTTTCATATTATGACATAGATGCCGCTTGTGTAAAACAAAGGCTTCCTCAGCCTGAT
GCAGATCAAAAACCATGAAATGAATCTCAAATTTGACGTTATAAGCTTTCAAGTATCTGG
AAAATTTCATATTTAAAAAATAAAAGATTTTTTTCTCCTATTGCACTTCATTTGCTTACT
TAATTTGTAGTTTTGTTAAAAAATTTTTTTACGAAAGTGTAGTACAGTCGGAAAAAACAG
TTTTGGTTTACTTTTCCTGTAGTCTTCTGCTTTTTTGTATGACTATTGTTTTAGCATATT
TTACCCAAATTACTTTTCTATAAACAGCAAATGCATTTGTTTATTTTAAGAACACTTGTA
TTTTAACTGAAATTTGTTCACAAAATGATTAAGACTTTGTGTATCAGCTATGTAGTACAT
>KH.C2.884.v1.A.SL4-1
CCAGAGCAAATTGTAGTTAAGTAGCGCATATACCCAACTTGGAAACTGCTATATAGTTGG
TAAAGCGGATTAGGAACCATGTGGGAATTCGCACCGCTTCGTATTCCTATGATAAGAAGA
CTTCAAACGTTGGCTGTTTCTCATTTTGTGTTCTGCTTTCTTGCCTTAGCTGCCACATGC
ACTTTATTGACTATCTACATTACTTTGTTCACTTCATACTGGCCGATCACCACCGCTTAC
CTTGTGTTCTTATTCTTGGACCGAAACACCCCGGAATCTGGTGGAAGAAGAAGCGAGTGG
GTGAGAAATTGGAGTCTCTGGAAATGGATGAGCGATTACTTTCCTTGTACGTTGCACAAA
ACCGTTGACCTCGATCCAAAAAGAAACTACATATTTGGCATCCATCCACATGGGGTTTTG
TGCATCGGATCTTTCACTCACTTCTCCACGAATGGCTCCGGATTTTCGCACGTTTTTCCG
GGATTTACATCTTATCTTACGATGTTGCCTTTCTGGTTCAAAATGCCCTTTTTTCGTGAC
TATGTTATGAGCGGCGGTTTGACTCCAGCCACAAGGAAAGCCATCAAACACACAATAACA
AGGCCAGGTGGTGGGCATATATGCTGCATTATACCTGGTGGTGCTCCAGAATCTCTAAAC
GCACGGCCTGGAGATGTTGTATTGTTGCTGAAACAAAGACTTGGATTTCTCAAGCTGGCA
ATAACGAACGGAGTTCCTTTGGTTCCCGTGTTTTCATTTGGCGATCACGCGTTGTGGGAG
CAGAAACCGAATCCCCCCGGTTCCCTCATCCGTAGGTTCCAAGATAGCTCTCAGAAGTGG
ATGCAAGTCGCTCTTCCCGTTTTCCACGCACGGGGTATCTTTCAGTACAATTTTGGACTA
ATTCCGTACAGGCGTAGCGTCCATACCGTAGTGGGCGAGCCCATAGAAGTGCCACAGAAC
AGTAACCCGACATCGGAGGACCTTATGAGTTTGCAAGAGGATTATATTAATCGATTGAGA
GCAATTTTTGACGAGCACAAGAGCAAATATCTCCCAGAAGATTGCAAACTGATCATCAAC
TAAACTAAACTAAACTATGCAACCAAAGCTTTTTAAATTGAGTTAGTTATAGTAGTGTGA
AGTAAGATAGAGCACCTTTAGCAATAATGCTGTCCAAATTTCCTGGTTCAAACAATTAAT
AACGGACGGGAGTCGTGATGAAACGGTTTTAGAATACTTTAAGTGTTTTTGTTTACTACC
AAATGAAAAGATAAGGTAGAATAAAAGGGTGTCTCATCTTCCCCCACCGTACTATATATA
TACACGATCGAATCATTGTAAAAAGAGTGTTTTATTTCTGTTCGAACTTGAGTATATATA
AGAAAAACATGCTTTGAACTTGAATATAAGACAAACGAGAAAAAGTTAATGACGTGTTGG
GTCCGAGTACAAGAAACTCGAATTTCCTGAATAAAGAAATGTTAACTTAGTTGTTAATTT
CATAATATTTCAATGACGTGTTATATCATCAGCTCCTCGCTTCGTTTTACGATTGAAATG
GTTAGTTGTTAATGCGTTGTCACAAAATTGTTTTTGTGCGTTATAAGCGTAAAGCTAGTT
GATATTAGCGTCTTGGACTGGTGTCCAAAACGTTGCGGTTAAAACCAATAAATTACTTTA
TAAAAA
>KH.C14.286.v1.A.ND2-1
AAATGCGTTGTATCGAAACACGTAAGCTCATATACATACTTACAGTATTGTTCACCTAAG
TATAAAGGGGTTCTGCGGCATTCAACGCTTTTTAGTTTTTGAAGTAAGATATATGGTAAA
GATGTCAGGAGACCCAAAACTAGAAGAAGCAATTTCCCAGTGGTTGGAATGGGACAAGAA
CGAGAAGACAAGAAATGAAATTATACAATTGCAAAAAGAAAACGAATATGACAACCTGAA
GAAATATCTGTTAAAAAGAATGGAGTTCGGAACAGCGGGTCTTCGTGCAGAAATGGGTGC
CGGAAATTCTCGAATGAATGATTTGACGGTAATTCAAACTACGCAGGGGTTCTGTAAGTA
TCTACTGCAACAGTTCGGTGATGGTTTAAAATCCAAGGGAGTCATTATTGGGTATGACTC
AAGGCATAACAGCTCAAGATTTGCCAGATTGGCAGCTAATGTGTTCGGTTTACAAGGTGT
TAAAGTTTATTTGTATTCAAAGATCGTCCCAACACCATTTGTGCCTTATGGAGTGTTGCG
ATACAAAACATGCGCGGGAATCATGGTGACTGCTTCCCACAATCCAAAACAAGATAACGG
ATACAAGGTCTATTGGGAAAATGGTTCTCAGATTATACCACCGCACGATTCTGGTATAGC
TGAATGCATAAGTGCAAGCCTTGCACCGACATGTGCAGATGTATGGAATGAAGATTTATT
GCAAGGAAAACCAGGTTTGGTTGACCCTTATGATGAAGTGATGCTAAATTATTTCAAAGA
CCTCAAAAGTTACTGCAAAAACAGGTCAATAAACAGCAGCACAAGCCTGCGGTTCACGTA
CACACCAGTGCACGGAGTTGGTTTGGCATTCGCTCGCAAATCATTTGAAACTTTCTCTCT
ACCAACTTTTGAGAACGTCCCCGAACAAATGAACCCTGACCCTGAGTTTTCTACGGTTAA
ATATCCTAACCCTGAAGAAGGGAAAGGTGTCCTGCTTCTTGCAATGCGAACAGCAGATGA
GACCGGATGTAAAGTCATCCTCGCAAACGATCCGGATGCTGACCGACTTGCTATTGCCGA
GAAACAAGATGATGGAAGTTGGAAAGTCTTCTCAGGGAATGAGTTGGGCTCTCTGATTGG
TTGGTGGGTTTGGTATTCTTACATCACAAACAATCCTGACACGGTTGATCGTTCAAACAT
TTATATGTTGAGTAGTACGGTGTCCTCCATGATTCTGCAAGCCATTGCAGAGAAAGAAGG
GTTTAAATTTGAGGATACATTGACTGGTTTTAAATGGATGGGAAACAGAACTGATCAACT
TCTTAAAGAAGGAAAAACCGTCTTGTTTGCCTTTGAGGAGGCAATAGGTTACATGATAGG
TACAAATGTTCTGGACAAAGATGGCATCAGTGCAATGTCAGTGGTGGCTGAATGTGCTTG
TTTCTTGGAGACCAAAGGAACAACTCTTACACAACAGCTGCAGAATATTTATAACACGTA
TGGAGACCACGTCAGCAGCAACTCGTATTACATCTGCCATGACCCAAGTAAAATAGAAGC
CATGTTTCAACGGTTACGTAACTACGACGACAATGATGTCATTACTGACCCGGTGGCAGG
ATCCAAATACCCAAGCAAGGTTGGCAAGTTTCAAATCACAGGAATAAGGGACCTCACCAC
AGGGTTCGATAGCAGACAAAATAACAACAAAGCTACTCTGCCCACCACACCATCAAGTCA
CATGATTACATTCTACTTCGCAAATGGCGTCGTGCTTACAATTCGTACGAGTGGAACGGA
ACCGAAAATTAAATATTACTCTGAAATTTGCGGCAGCATTGGAAGGCAAAGAGAAGAATT
GGTGCAAGAATTAAACGAACTGGTTGAGCTGATGTGCCAAGAATTTTATCAACCTGATAA
AAATGGTTTTCTTGCGCGGACTAGCTAAATATTCTTATATTGATTGCTTTTACACTTTGC
TTTGGTCATTGTCATACACTTTAAGTTTTATATGAAATTAAAAATGTTAATTTATTCTAA
ATCATATACCACTTAACCACACCCAAGCTTTACAGATTGAAACACACGAATTTATAACCA
TACTGAAATGTTGGGCCAAAAATGCGCGTTGGTGATATTGATGATGACAATAGTGCAGAA
GTAACTTTGTTGAATTTAGGTTTTTGGTGATTTGCTGATAATACTCAGCGGTGTTCTGTT
TTAAACTGTGTAACAAGTTTTCCCATTATTTTCCAGAAGTTCCATGCTTAGTGTTAGTTA
GTGTGTGTTATATACTTAATGTACCTTATTATTACTGTATGTATAGCTCCAATAATAGCT
TTGCTCACCACATATATATATCGATATTTAATAAGTTAACTCCTCTTTTGTTTCTTGTAT
ATTATTTAAGTTAATTGCATCACAATGAATTAAAAATGAAAGGTACCCAAATATTGCTA
>KH.C9.38.v9.A.SL3-2
AAGAACCTGGCCCAAAGAAACTAGCTACTCCTCAGACGTCTGCTGCAAACAAGATATAAT
GTCAGATACGATCAGATTGCCAGATGATCTTGTGGGATTAATTATTGGTAGGGGAGGGGA
AAACATAATGCGAATGCAACGTGAAACTGGATGTAGGATTCAAATCACGCAAAGTATTCC
GGGCACCAAAGAAAGACCATGCACACTGTCGGGCACTCAAGAACAAATAGAAGTGTGCAG
AAATATGTTGAATGAAATAATCTCCCGTTCACAAGCGGGCACACTGGGCAGCAACTTTAA
TCTTTCACAAGGTGGCTTGGGGGGTATGGGGGACGGAGGAATGGAGAAATCTATCGAGAT
CGCTGTCCCACCCGACAAGTGTGGTCTTATAATTGGAAAAGGTGGAGAAACAATTAAAAT
GTTGCAGCAAAGTTTGGGGGTTAAGATGTTGCTGATTCAGGATTCTACTGATAACATCGG
TCAGAGCAAACCACTGAGGATAACTGGTCCACAACTTAATGTTGATGTATGTGTATGCAT
TTTAATGGATTTAGTTTCATCATTTCCCTTTATACAGCCCAATATGTTTGGAGATGATGT
GAACAAAACCATCATCCCAGTTCCCAAAGCTGCCGTTGGAGTAGTGATTGGGAAAGGCGG
GGACATGATCAACCAAATCCAAAACGTCACTGGAACCAGAGTTCAGTTCAAACCAGAGGA
TCCTACTTTACCTGAACGTATGTGCAGCGTGATGGGACCAAAGGAAGGAGTAGATGCTGC
TATTAGAAGGATCCATGAGATTATACAGAACGTACAAGAACGTGATGGTCATCCTGGTGG
AATGGGAGGATTTGGCCAGTGGGAAGGACCAAACATGGGTCGGGGTGGTAGAGGCATGGG
AATGGCATCTGAGGAACACTTGGTGCCTGCTAATAAAACTGGACTGGTAATTGGAAAAGG
TGGAGACACCATTAAACAAATCAACATGCAGTCTGGTGCACATGCTGAGATACAGAGAAA
TCCTCCACCTGGTTCAGATCTCAATTACAAAACTTTCATCATCAAAGGCACTCCTGAACA
AATTAAAATGGCGCGCCAGTTGATCCAGGAGAAAGTTGACGCTGGTCCAGGTGGTTCGAG
CAATGGACAGATGCACGGTGGACACATGGGAGGCCAACCACCTATGAGTAACTTTGGTCC
ACCACCACACCAGCAGGGAGGGTATGGTGGTCTCCCACCAGCAGCAGGATATGGACATCC
AAGCCATAACCCATTGCAGGGGCCACCTCAGGCTCCCCAAGCACCACAGTCATACCAGCA
ACCATGGGGTAATCAATTTCAGCAATGGAATTCACCAACTGTGTCCGCTCCACAGCAAAA
CGGTGCTGATCCAACGAAACCTGTGGCTGATTCTAGCAATGCTGCAGCTTGGCAGACGTA
CCTTCAAATGTATGGAGCACAAGCACAAGCATACCAACAACCTGCTGCTGCTGCTGCAGT
TTCCGCTGCACCTGCTTCACAACCAGATTATTCCAAACAATGGGATGAATACTTGAAACA
GAATGCTGCGGCAGTTGCAGAACAACGTCAACAACTTACTTTGGCCGCTCCAGCCGCTGC
TGCTGCCATTCAACAACAACAGGTAGCTGCTCCAGCTGCTGCTGCACCGGCTGCCTCTGC
TGCTGTTCAACCAGCTACCACTCAGGCGGCTGACTATTCTGCAGCATGGGCCGAGTATTA
CAGACAATACTACGCCATGCACGGACAAGCAGGTTATGCGGCTGCTGCTGCCGCTGCTGG
ACAAGCCCCAGCCCCAACGTAAACATTTCCAGTATCACTGATCACCATTGTAAATATCCA
AGATCTGATGATATCGTCTACAACTGAAGTTACATCCCCATAACTTTGTGGTGCGCCCAG
CATTGGGCTTTGTACATATTGTGGTGAACTTTCATTCCTTCAACTCGGCAGGTATCCTGT
CAACACTTCGTAAAACTAACTCGCTTAATTTCTAATTTAAAATGTTAATATTAAGTTACT
TGCACCTGTGTTAACCACCTGTTGCCCCAACCCTTCTGCGTAATCACACATCGGCAGTTC
ACATCCAGCTCAAACCGGTTCTCCCAATTAGAGAATTCAAAAAAATTTAAAAGGCTCTTG
CTGGCAGTCTTATATGATCCAGTGCTTCTACCTTTGCGTGCGTTTTACAAGTTAGCATCG
CCGCCGCGTTTTTATTTTGACCTTCCTTTTTTATTAACTGACAAA
>KH.C2.866.v1.A.SL1-1
GTAGCCTAGGTGTAATCAGAACAGATAGTAGTCGAAGCAGCAGCATGGAAACTTTGCAAT
TTATCGTCATTTTTGCGTATAGTTGCATTTTCTTATATCCCGTTCAAGGACAATCTCAAT
CCTCGTGTGAACTTCCCTTTGTATGGAATGCTGCCACTGGCGACAATTGGTTGCTACCAG
GCATAATACCAGGATACCGAGCTAAATTTGAGCTTGTAGTCGAGGGCTTAGACTCAAATA
ACCGGTACATACCGGGTCGAGCTCATAAGGTTTCAGTTAAAGTGAGGTCGAAAACAGAGG
GTCGAATGCGTGGGTTTTACTTGCTCCTCGATCCGGTGGAAGAACAAACCTCCGACTGCA
TGTGTTCGTTTAACGTCTCTTGCGGTTTGGGCCGTTTTGTGAAGAAGAGTAATAAGAAAA
ATGCACGCCTGGGAACGAAAATGCTTGCCAATTGTACCCAGATGATATACGCTGATAATA
AAGTAAATAAGAAGCGCTGGACCATGAAATGGGTGGCGCCCACCTGCGGAGGGGTTGTTA
TAAGAGCTACGATCCGCGGGAAAGATGGGAAGATTTATTTCGACAACGATGATTTAGAAC
CGCAGTTCCAAGTGTTGAGCAGAATTTTATATCCGAGTACCGACTCAGCACCCGAGGAGT
CTTAAATTAAAAAAAAATGATGTTTATGATAGTGTAACAGATTCAACACG
>KH.S765.2.v1.A.ND1-1
TTGGAAAACGCTGTTGCAATCAAACTGCCAACATTATGTTCTCAACCACGAGTTTGGTTT
CTTCAAGCTGAAGCCAAGTTTCAACTGAAACGCATCACCACCGATGAAACCAAGTTCTAT
CATGTTGTTTCGGCACTGGATCAAGATACAGCCTGCCAACCAATGGACATTTTGGAACAA
CCACCAAACCAGAACAAGTACGAAGCAATCAAGCAACGACAGCCCGACGCCTTCGCCCTT
CCAAGTATTTTTGTGAAACGATTCGCCTTTCCACGTATGGAGTCCCGCACGCCTAATCAA
CATGCCGCCTTCAGGCGTCCCGTGCTCGCTAGTAAAGGATATTTAGATTCAAGAGAATAA
GTAAGAAGAGCGGATATGCTATACATTTCGTCAGTTATCTAGTTGGTATCCGAACACGAA
TCTCTCTGCCCAAGATCTCATTTCCGCCACGGCTCTGGCAAGTCGACGATACAGCCGGCA
AGCAAACCATCACGTTGATGCAGACCAAGAATACAAGCAGAAGTCTATTTTGGTGAAGGC
ACTTATCAGTAACGTAAATCACTGTGTCTCTTGCTGGGCTACGGCAACGAATGAATGAAC
GTAACTTTTTAAGAGAATTTTATATAAGGAATAAATTACTGCATTAACTTGAATAAAAAA
CGCGGCAAGTTGAAAAA
>KH.C9.759.v1.A.SL1-1
ATGACTAAGTATTTTGACCTCTAAGTAGTGAATAGGTTTTACAGCTTAACTATGAACGCC
GTGGAAATTTATTACTTTTTTAATTGCACAACAATCGCTGATCAGTTTACTACTTCTGCA
TTATAAATGATGCCGCTAATAACGTCAAATCAAGCCTTCAATATGAAAACCGACAAATCC
GCAAAAAAAGTATTAACATAACAGCAAGACGAGATTACAATTATGACACAATCTTCTACT
CACGACGAAATTGATGTCAAAAAAATACTAAACTGGCGACGTTTTTCACGAGATTGGGAA
AAGCCGTTTGCATTAAAACCCTTTGGACACCAAGTCGGCGGCAGGGCGTCAATTTTGTGC
TATAATCCGTCAACAATATGCAAACCGTACGTGTCAAGGGAGTTATATTTTTACCACAAT
ATGCCGACCTATTTGAAAGAATTTACCCCTGATTTCAGAGGTACCGTCAACGTGACGTTT
ATAGAAGAGGTCGATAATTCTCCGGCAACCATCTACGCACACCCAAAGTCACACATCAAA
CCTCGCTCCCATGCAATGAAACCGTTAATTGAGGATCCAAAACCTCACTCTAAGCGATGT
GTAAAAGATTATGGGAAAACGCACGTAATCTTTCCTACAAATTTGGTGATATCTGCTTTG
CGGGAAAATAGCTCTGACATCATTTCTGATGACATGGACATGCTGACGTATGGTTTCGGT
GCAAACATGTCGATTCGAAGTCACACAAGCGGAAATAGGAACGAAATGGAAGGAGAGAGT
ATGGGATTGCAAAACCCATGGAACACCAAGGTTATGGTGGACGCGTTAACCAAATTACGA
TCAAAGAATACTGAAGACAAGAAGAAGTTCCACACAAAAACAAAGAGGTTTATTCTGTTA
GAAAACGTAACGTCTCCATACAAGCGACCATGTGTGCTGGACCTGAAAATAGGAACAAGG
GTTCGTCAAGATGCTTCGGCCGCCAAATTAGCTCGTCATGCTACAGCTATCGATTTTGGA
GCTAGGTTGAGTGGAATGCAGATTTATAGTCCGCTTCGAAACGAGTTCGCTTACTTGAAC
AAATATTACGGTCATAACCTTACCGTGGAAGGTTTTAAACGAAAGTTTGTCGACTTTTTC
TCCAGAGGAGCAGTCTCTAGTTTCAGGGATGATTCCATGACAGCAGAAGACCAGCAACTG
CTGTTTCCAAGCAGTTCATATCACAGCCTTGTGGACAGGCGGTTAGTGCGATGCACGATT
TCAAAACTAGAGCGCTTGAGAGAAGCAATATCCAAGATTGGGAATCATCGCTTTTATTCC
TGCTCCGTGTTGTTGATATACGAGGGGCAGTTGGAGACTGAAGACGAGTCGCAAACAAAA
TGTGCGAAAATTATCGCCTCGGGAGATTCAAACAGCAAAACCGCGGGCGCTGACACCTTT
AAAAGAAGAGAAAGACCGAAAAGTGTTCATTTGCACTCTGTGTATGATACGGAAGTCCAG
CAGCATGACACAGATTCAAACAGTTGCAATACGTCGGCAAATACAGTCCAAAACAGTGGA
TGCGATCGTCAGAAAAAGCATTCACCGAAACGATATCGTCGCACAAACTCTTGTAGTTCA
CTGTCGAAATGCTTTCCCGGTTCCAACTCCAGCACACCGTCCAGTTCACCTGCTGACTGT
CCTCCGTCGGTCGATGTTCGTCTCATTGATTTCGCGCATTATTGCTTTCACGACCACGTG
GTACACCCTGGTCCCGACGGAGGTTTTCTGTTTGGTATTGACAACGTCATCGCTCTGCTT
GGTGACATGTTGACGTCATAAATTACAATTTAACACCAAACACGGCCCTGTTGTCAGGAG
TCATAAGATGTTCAATAGTGCAGTTAGACCACCATGGTACCCTGTGAAATACTAAGTATT
GATATGCCTTATTCATTCCACAATATGGGCATATCATAACATGTTTTCATTCCCTTCGTT
TTTATTTTTGCAACCCGTAAAGTTGTTGATCTGAAGATCTCTTTTTTCTTTATCATGTCA
AATGCAGTTTATTGTAAGTATTGCATTCGTTGGACTATCGTTGTTTTAAGTTACTTGTTG
TATTTGCTTTCAAGCTGCTTTAAATGTACATTGCGATCTGTTTAATTCCATATTTCTTGT
TGCAAAATCAACAGCGTGTTGACTCGTCCCGCCCTATATTTTCCTTTTCCATTTCATGAC
TTTTATAAATTCCACTTTAAGTGTTGCTTGCTTATCGTTGTACATTCAACAAAGAAATTC
AGAAGATA
>KH.C9.228.v1.B.SL1-1
ACATACATACACTAAAGTGAGTATTTTATGTTCATAGTGAAAGCAATGCATATCGCGATT
ACAAACAGTCAATTGATGGACTGGCCCGTGAGACTCGCCAAAGAAAGAAGGCGCAACCAG
TACACAGCGCAGCCACTAGGCAAGAGAGGTTACGCGGTACGTATTACCAGTCGCCATTAC
TGTGAGATAGGCTAAACTGTACAGTCGCCCCGAGGTGTACAGTACGTAGTTCACAAGTCC
GAAAACTGTACCAGTCAAAATGAGACAGAAAATCGAGGAAATTATTGGTCAAAGAAACAT
TGACATAATCCACTCTGCATATGTTGTACACACATTGTACCAACAACAAAAACTTGGAAA
ATATTGTGACCTGAAAGTTCTGGTTGGAGATAAGCAGTACTTTGTGCATAGATGTGTTCT
GGCAGCTGCTTCAGCACAACTTGATTCACAAATCAATGGCCTCGACACAATTCAGTTAGT
TGGAGTAACTTATTATGGATTTGAGGGGCTTTTGGAAATTCTCTACTCTGGAAAACTAAA
GGACATTGCGTGTTTAAGTGACATAAGATTCCAACAGATTGTCAGTGCCGCAGACGCCTT
GAATGCTGAAACTGTTATGGAATACTGTACCAGGGAAAGAGGGGATCTAATGAACTTGTT
AATGCATCAAAGTGCAAACAATGCAGCAAACTTACAAAAACAGAATTCACCAAAGAATGA
AACCGAAGGAAATGCAGTGGAAAATAAAGATTCGTCATACAATAACAGCAACTCCAATAC
TGAAACAGACAATTTGAACACTTGTAGTCCAAACACAGCTGATGACATGAATAATAAAGA
TATTGCTGAATACAGAAGAACAAACAGTATGTCTAGGTCCAGTAGGATTGAAAATAATCA
CACGGAAGGATCTGAAGCTGCTTCAACTTGTAGTGTGTGTGGAGCAGTTCTTCTCAACCC
CTTGGATCTACAGTCTCACATGCAAAGCCATGCTGAAGCCTCTATGTATAGATGCGAAAT
TTGTGGTTTGCATTTCAAGTTTCAAACAAATCTATTTAAACACAAGAAGCTTCATAATTC
AGAACTCATCTGTCATATATGTGGACTGGAATTTAAGGTTGTAGAGCAGCTGCAAAATCA
CATGCAAATCTTGCACCAACAAGATGGTACCTTCAGTGACAGAGAGAACACTCCATATTA
CAAGGAACCTCAACCAGTGCAACCTCCACAGAAAACAAAGCGGAAAACCACAATCATGGA
TACTTCAGATATTACGCCAATTGCTGTGAACGATATAATGAGAGGACCCAATGGTAAATA
CAACTGTCCTTTATGTGAAAGAGGTTTTGATAGAAGATGGAATCTCAAGTGTCATGTTCT
TATCCACACTGCTGCGAGGAGAACCGGTGGTGAAACCATGAGTGACATGCGATACATTGA
AGGAGGGTTTGACTGCCCTGTGTGCGGGAAAGCTTTCCGTAATTTGCACAACTTACGAAG
ACACGCGTCATCACAGCATGGGATGTCTGCTGCCGCATTATCTGAAGCAAGTGAATCAAA
ATTAAACGAGCATTCAGCAACCGTTGCAGCAAAGCGAGCGAAAACAGCAACTCAAAGGAA
ATCTGAAAATCCTCCAAGTCTAGATAACAACTTCAGGTAACTGTACAGAAAACATTTCAA
AGTATGACGCGTGTAGAAGCCTGTATTAAAATAAGATTCTGCTGCACCAATATATATAGT
AGGAGGGGTTTTAATAGGAAAATAACCTTCATATTCATATGGAAAACTATCATACTGATA
TTGGCTGTAAATATGAATGTCACATTTGTGGCTAAAAATTTGATAAAAAAGAATCCCTGC
CACTGTGGGTGTATGGGGTTCCAGTGATGCCAGATTGAATTGGCTTTTTATTGTGCAGCA
CTGCCTTTAGTGTCAGCATATTTCTTGTGTTTGAATTTATTGCAACGTACCACTCTTCTG
TACAGTGTGTGTAAGCTGTGTGTTTTACAGTACATTCCATGTGTATTTTACTGTTTTTCT
TTGTTTGATTCTTTCTTGCAAATCTGCAATTTTTGTTGCTGGACACAAAAGATTTTAGAG
TTCTTTTTAGTTTTAGATTATAACTCTATAGATTCATTTCTCAGTTCTTTATTTCTCATT
GTTGTTTAAATGTATTTAACTTCATTTTAAATAAACGTGCCTTACCACATCTTC
>KH.C3.404.v1.A.SL2-1
TCCGCATGCAGTGTAAGGCATTATATACTTTCTACTGTAGTTAAAGTTCTAGAATTTTTC
GAGCGCAATGGCAGCCAGATTAAAAGAGGACGAACGACGGCGAAAATATCAACATTACGC
CGATTCTTCGCCCCTAAAGACTTCGATAAGCGAGGAACAAATTAGGAAGTTGGTCGATGG
GAAATTTTCTGAGCAAAAGACCAGGGTATACACACAAAACAGAGGAAGAAGTTTTATCTT
GGACGGAGTGCGTGAGCATGTTCATAAAAGTAATGTTGTGCCATCGTATAACGCATTTAA
CGACCGCCACGCACAAACCTATTTCAGACAACCAGCCGTGCAGGATATGCTTAAACGGGC
AGCGGCCACTGGAACAGGTCAGCTCATACCAGCATTCCAAACATTTAAGTTGTCAAAAAG
GAACAGACTTCCCGTAACCCCCGGTGTGGACGAAAGAGTAAAACGAGAAAGAAAATTTGT
CGTGGACTCGATCCGAGTAGACAGTTTAAAATCTCGGAGATATCCTGTCATACCGAAATA
CAATGCCCTTGATGATATCCACGCAAAGACTTATTTCAAAAAGAAAAGCGTTCGGAATTT
GTTGTTGCGAACGTGTGACTTGAAAATATAAGTTACGGTCAAAAACCTAAACAAAACGCA
TATAGGACACTAGTTTATTGTGACTATGAACAATATGTAACCTATATACGCAAAGTTGAC
GCATGTGTTATTGTTATGTAATATATTTTAATATGTAATA
>KH.L41.69.v1.A.ND1-1
TAGGAAATATGATATGTTTGCTTTATACCAAGAAAGAGAGAGCTCCTTTTAATTCATCTT
ATAAAGCATGGGTTTCCTGTCCATTGCATCTAGCAATAACACAGATGAGGAGTTCTTGTG
TTTATGCTTATGTGAGTTGGAGAGGGCGTAGTGATTCAAGTGTGTACAGTGCAAATACTA
TCCTGACACACGATGGATGAGTGCTCCTGCGATCCCCAATTAGTGGAAGCTCTCGAGACT
TCCGGTGGTAGCTTGTTGATGAATTATCAACGATTGGAAACTTTACCCGGAAATATATTT
TGTAAAATTCATTCCAAATTAGTGAGGAGAATATTCGGGAAATGTAATTTAATTAAAACA
ATATCTGGTGTGTTGGTGTACGTGAACATTGTAGAGATATATCTTCCATCAAACAGGATG
ACCAGACTTCCAGAGTCTATATGCGATCTACAGTCGTTGGAAAGTTTAAATTTAACCGAT
AACTCGGTGGAAGAACTTCCATCATCAATTGGGAAGCTGAATAAACTAAACCAACTTATT
CTAAGAAACAATTGTTTAAAACGAATACCTCCGGAAATTGGGAACTTAGCCAATCTATGT
ATGTTGGATCTTGCCCATAATGGACTGCATCAAGTTCCTGCTCAAATCAAAGGATGTAAG
TCTTTGAAACATCTCTATTTATCCAATAATAAACTGGCAACACTACAAAGACAAGTTTGC
GACTTGGAAACACTGGAAGATGTCTGTGTTGGATCAAACAACCTTCTCCATCTCCCACCA
GATCTTGGAACAAATAGAAATTTAGTTTCCGTGAACGTGAGTGAAAATAATTTTCTTACG
GCAATCCCGTGGAGTTTAAAGGGAAAACATTTAAAATATCATTCGAGTTACTTGACCCAG
CTAACACCTATAGCAGCCACCAGCACTTCAATGCAACCTTGTTATGTCAACTCCAACAAT
GATAAAGTCTATCTACCAAACTACTTGAATATTAACCCTGGGATTCCTGCTTTAATGGAT
TTATCAGCAAGGGCCATCAATCTTTCAACTTATAAAGATTCATTGTTGTTTGACCGACTT
CCAAAGAATGTTTATGACATCATAATTGATCCCACCGGACATTGCAATTGTTGCAAAAAT
AAACTATTTTGGTCAGTTTTTGTAAAATCGGTGGGACATGCGGACTTTGTATCACTGGAT
GGTGGTGTTACCACCTCGCTGCATTATCTGGTTTTCTGTTGTAGTTCTTTGTGTTTAGAT
TCTTTTAAGTAGTTGTTTATGCATTGTTCATGCAATTGGCAATGAGCCCTTGTCTAGCCA
CCAAGTAAACTTGCCCGATACTGTATCTGTGTACTTGTAAACTAAAAAA
>KH.C3.330.v3.A.ND3-1
GCCGCACTTAACGCGGTGAATAGAGTTTCGTATAAACTGTTCCACTGACTCAAGGACCGT
ACAACAAAGTGCCTTTAGTTCGAGCAAAGTGCCTGTTTTTCTAGTCAACCAGCATAGTTT
ACGTTAGCAAAGATAAGGGGTTATTTTGTTAGAAGCTCAGGATTTGTTATTTCAAGATGC
TACAACTTATGATGGACGATGACGTCACACAGCAGTTTATTCATGATTCGCTGATGGCTG
ATTCAATGAAACAACCCAATCAACAACAACAATTCAACTCGTTTCCAGATGATTACTTGC
GCTTCAACAGCAACGACATCAACAACCATCCCATACAGAACCAGCAATCTCAAAACATGC
CGACCTACACCTGCAACCAGAACCAGGGAGGGTATGTGAACATAACGAACCAGCGCTACC
ACCCGTACCAGCAGAAACCACCAGTCCACCAGCACTACCCGACCACCAACACCAACCAGC
AGCAACCACAACAGCCATCGTATCCACAAAACCAGATTTTACCGATTTCTTCGTATCCGT
GTACCTCGTACTCTTCCTACCCGACGGTGTCAGATAATTACCAGTCAAATTGCAATCAGT
GGCAGAGCAACGTTCCAAACTACGATTTAAATTGCAACAATAGCAGTAATAGGGAGGTTT
ACGGCGCCACGCCTTCTACCACATATATACAGGACCAAGGACAACAGGTCAATCAAAACT
TTCCCGGCGATTTCCGGTCATTCCAAACCTGCACTGCAACACAGCCATCTTACGCCAACC
AGCCATATACAGTTAACGCACGCACTGGACCCGTGCATCATCTGACGTACGTATCTCCAC
AGCTACGCAACATGAACGGCGACTCAGGTTCGAGTCCGGACGCCGATTTTCTCGACGGCG
ACTCTCCGGACATTAAAAAGAAAGGGAGTAAAAAGCGCAAAAAGAAGGGCGCCAATGAAC
CACAAAAGCCAGTATCGGCGTATGCTCTATTCTTCAGGGACACCCAGGCTGCGATAAAAG
CCGACAACCCGAGTGCAACTTTCGGCGAGATCTCAAAGATTGTCGCTTCCATGTGGGACA
GCTTGAGCGAGGAAGCGAAGCAGATCTATAAAATGAAGACGGAAACTGCAAAAAGAGACT
ACCTTAAACAGCTGGCAGCTTACCGCGCTAATCTGGTGTCCAGGGGAGGTCTTGACGCTG
ATGACGACGACAGCCAGCCGCTCTCCATACTTAAAATTAAGATGGACAAAGCGACGTCTA
GCGGTAGCGGTTTACCTCCTCCACCGCAGCTACAAGTCGCTCCGAATGTTGCGTTACGAG
GGCTATCCAGCAGTGCTTCATCAGTTCCAATATGCACACTTGGTCCACCACAAACTATAA
CATCCTCCGTGGCATCAAATGGTATAAAGGTTAACCCGCCCTCAAGTGACGGTCAATGTC
ATGTTGTAGTTCATGCAGTGCCACAAACAAGGGAGAATTCAGTAAGGGAAACTACCACCC
CTCCTCCTATACAGCTACGTAACATTGTACCAAAAGCGAACTCTCCAATTGCGTTTCTAC
CAACGAAAGGACAAATTATCAAAGTATTACCACCGAACCAGGCCGCTACCATCGTCAGTC
TTGAGGAAAACAGAAACCGAATCCTAAAGATGACCGACGTCATTCGGCCTTTCGTGTCCG
TTTCTGTCAGCACGACAAGTTCGCAAATGACGTCGCAGCAGAGCAGTGTTCAACCGATTC
TACAAACTCTTACTCAAGAACAAAATGCCTCAATTGGTCAATCCGAACAACAGGAGGTGG
GCACCATAAACGATATGTTGGGCAATACTGATATAATCGACTTAACTGACGCTTCTGATA
GGGAACCGATTCTTATCTCTGAAAGCAAAGAATCTTTACATGAAAGTCAAGGAACTACTC
AGCAAACTGTTCGTATGTGTTTACGCACCGGCTGTGGTAATCTTGCCATACCAGATCCGC
AATGGGACGAAGAATTCTGCTCGAGCGAATGTGTCATCAAACACTGCCGAGATGTTTTCG
ATGGCTGGACTTCCGCTCGTCCCGTCAGCGCTTCTGTGAATTGATTGTTGAACACGTTGT
CTTTATACACTGCCTTTTATTGCGTGCCAGTGCCTATAGCATGTTTAACGTCGTTCGTCT
TGTTGCTTTAGTTTTTTTTTAACAGGACGTACTATAAATTCATTTTTTTAAAACACTTCT
AGTATACAATTCAACTTATTATAGATAGTAAATCCCATACACATTCCATTTCTTAACCGA
TTGTGTCCCGTTTGCAGCAGATAAATATTACAGGTATTACGTTAACCGAAAGTTCTGTCT
CTCTCTGTTTGAAACAAAATTTTGCAATAAAATCGCAGTTGTTTACCTTTCTAACAAGAA
TCCAAGAAGAACCACGTGTGATTTGATTAAATCTCTTCTATGTCCCTCCTAAGTTAAACC
GCTTCGGTATAATATGTGTTGGAACAATCGCTTAGTTTTGGATGGTGCGGGATATCCCAA
ACACACATTTGCCTAATCAGCTGTCGTGATATATTCGCTCGGTTTGATATATTTGTATCG
GCGCTATAGCGCATGTGCCGAGACGCTACTGCGCATGCACAGTAGGTTAGTGAACCTTTC
CCAAGTTATTAGCAAAACATAGCTTTGGTTATAGTGGACAAAACTGTTCCTATAAAGTTA
TACGCCAGTTTTATCAATTTTCATTCAACTCGTTTCACCGGACCTATAAGTATGCTGCTA
AAGTCATATTTATATTTTTTTAATTGGCAACTGTACTCGGCGTATTTATATTACGCGTTG
GGTATTTTCTATTGTACTGGTAAAAATACAAAGCGACCTAC
>KH.C3.537.v1.C.SL1-1
GTGTTACTTGACCTCCAGCCATGTACGGTATTATTCTTGATAGCTTGATGGACTGTATCA
AACAAATGTATGGCGAGCAAGTATGGAAGAGAGTCATTGGACCATGTGGTATTTCAAACT
CTGTGTTCACTACACACAAGATATACCATGAAGAGCTCGTACCAAACTTGGCAAAAGCTG
TGGCTGAGTTAACAGGGAAGTCAATTGAATCAGTTATGCAGGCTGCGGGGGAACATTTTA
TTTTGTACATCGCTGATATAAAAAATGATACTGTTACAAAAGTCTTAGGACGACGCTTTA
CTGATTTTCTAAATGGATTGAACTGCATGCATGACTACTATCGATTCAGCTTCACTGAAA
TTCAACCTCCAAGTTTCCATGTTTCAAAAGAAGATTCTGAAGGCTTGGAATTACACTATA
GAAGTCGTAGAACCTTCATTGGCTATGTTCATTATGTTAAAGGATTACTACTCAAGATTG
CAAGCAAGTTTTATTCCATTGATCTAGATGTGCTCGTAACACAGCAGGGCTTTGCTGGGG
ATGTCATGTTAGCCGTGTACAGGTTGAACTTTCAGAACAGCCAGTACTTAGCATTTCATA
AAGTCATTGCCGGAAATATGAAGTTCAGGGAGAAAAACAACTTGATCATGCCCTCCAACA
TGGCTTTCGATCTATTTCCATATCATCTTGTGTTTAACGACAGATTGGAGATTTTGAGCA
CTGGGCTTGGTATAGATGTCATATACAAAGGGTTGGAGGGAAGAAGGCTTAACGAAGCTT
TCTTTATGACACGGCCTCTTGGATATGCACTGACGTGGGAAAATGTGAGAATTCATCGAA
ACAATGTGTTCGAGTTGACCTCAGCTAAAAGTTCCGAGAGACAAGCCGTCAATGAGGAAA
ACACAGCTTCTCGGTTTCGTGATCAAATGACAGCAACTCACTTTGTGAAGCTGCGTGGTC
AAATGTTATACGTCCAGGAGAAAGATTATGTTATATTTCTTTCTACAGTAATGAATGATG
ATTTAAACAATATGTACGAAATGGGTTTGTTTGTTAATGACCTTCCGTACCATGATCTGA
GCAGAGATATGGTTCTACACGGTCCACAACAAACAAGTGAATATCGGTTAGCATTGGACA
TGGAACAGACAAAAGCTACGCGCTTAGAGGAGATGGTTGAAAGTTTGAGTTCGGAGCAAC
GGAAGACCGATGACTTGTTGTACAGTATGATACCACGGGAAGTTGCATGTGCTTTAAAAG
AAGGAGGACCAACTGACAGTGTTTGCACGAAATATGATGAAGTAACTGTTCTCTTCAGTG
ATGTGGTGAATTTCGCAAACATCTGTAAACATATCGCTCCTCATGAGATAATGATCACAC
TAAACATGATGGTAAGTGTGTTTGACATCTTGTGCGAAAAATTCAACACTTACAAAGTGG
AGACGGTGGCTGATGGTTTCATGTGTGTGTCCGGTGCACCAACATATGATGACCGTCATG
CACATAACATGGCTGACATGGCAATTCAAATGCTGCATGGAATTAAAACAGTGCGCGATC
CAAACACAAGAGAACCCATACAAATAAGAATAGGTTTACATTGTGGTGGAGTAATTGCTT
GTGTTCTTGGACATAAGATACCTCAATACTGTTTATTTGGAGATACAGTTCATATTGCAT
CAAAGTTGGAAGCTACCGGATTAGGACAGCGGATTCAGATCAGCCAGACTTGCATGGAAA
AGTTGTCAGAATGTTCTGACTATGAAATTGAACCAAAGGGGATGGTAAAGATAAAGGGGA
GACAATCTATTATGACCTACTGGTTAAATGGTAATTCTGAATAA
>KH.C14.551.v1.B.SL1-1
GGCACGCTTTTATCTGTCATGTTTGTCAAATTTTATTGTTTCAATGTATTTAAATCTACA
TTCTATTGTGACCGGTGCAATGTCTGTTGAAGGAAGATGACCTGTCAATCACAGCCAGAA
AGCTTGGAAACACAGTGTATGCTCAAGCTCTACCTTTCCATAAAGGATTTCATACCAGAC
CAGCAATCGGAGGAATTAAAGCAACATTTCGAAAAGCTTAAAAAAGGATTTTCTGACTGC
TATGAAAGTGTAACCCCCGACAATTCTGGAATAGAATTCTCTTGCTTGAGTGGGCAAGGC
AAACAAAAACTGAGCGAAAATGCGATTCTGCAGAAATTGCGAAGTTTTTTAGTGATCGTC
AATGTACGTACGAAAATTTGTATTCATGTCTCTGACAACATTTCATCTTTCACAGGGATT
TCAAAGATTTCAACTGTAGGGAATTCGTTGGACAAAATACTTCACAGCAATGCAGGTGCT
TTGGAAAAGAACTTTGCTACTATTAAAGGTCCGGATGATGGCAAGAAGCCAAATCCTCAC
TTCTTCACTGGAAACTTCCTTACCAAGCTAAAAGAGTCCGGAGGCGGGAATTCTGTGAGT
GAGGAGGAACGATATAAAGAGATGAAGTGTGTCACAATTGTCGATATTTTTCAAGATCCT
CCAGACTGCGAAGAGACATCAAATGAAAGCAAGCCACAGTACTATGTTTGCCTTGTAACT
CCTGATGAAAATCCGAAGCCCCCTACTAAAGGCCCCCCTAATCATACCATCCACACAAAA
GGGGAAATACCCCAACCTGAGAAGTTTACCACCCAACAAGATATAGCAGGTAAAATCATT
GCCTTGGATGCTCAGCACCTTCTACCATCCAGTCCAAACCAGTTACAACCAGTCTCACCC
AAAAAGAACGACCTCATTCNNNNNNNNNNNNNNNNNNNNNNNNNNNNNNNNNNNNNNNNN
NNNNNNNNNGTTGTTTGAACCGAGACAGAATGGCAATTCCTTGTTCCCAAATACTTCACT
CACAAGTGTTGAACCAAGGCCATGCTACCAGTCCAGCTTACAAGTTTCGTCTTTCCGACG
GAACGACCGTCACTGCCCAAACCAAGAGTAAACTGATGCAAGGCAAGCAAGGGGGAGATC
CACCTTTTATCATCTCATTGCACTCAATATACCGTCGTGTAAGATATGCTGCACTAATCA
AATGTTGCATGAAATCGGAGCCCAATACGCGTCACGTAATTGTGAGAGTCCTGCTAGCTG
CAGGCCGGTCTCACAGCGCAGGAAATGATGTCACAGGGCCTGTTTTAAGCTAG
>KH.L24.36.v1.C.ND1-1
ATGATAAAAGATACCCTGCTGTACTCTGTCATCTGATGACTCGCAAAAGTTTCGTTAGAC
GAATACACGACTTGAAATCTTCATCTTCATACACCTTGTAGACAGGCTACCAATACGAAA
AAAAAATAGAATGTAAATGTGTCCCGCCTCCTCCCATCCTACTATATAAATAACAGTTGA
ACTTCAAGGAATGTGCAGTATGTTTTTATTACTGATTCTTTCATCGTACTGGTTTTAAAT
ATATGGGCTATCAATATTACTGCAAAGATAAAGCAACAAAAATATTTGTTATTATCTATT
AATACAAAATTCATGCGTTCAATTACACAATGCTTTTGCGCTGGTTCTGTAACCGAAAGC
CCGCGGCCGGCGCGGACCACAACTGGCGTTGATTGCCAGTATTGGCACTTTTACACGATT
AGACCTTTCATTGTTGATTCCAAAAAGCGGGTCTTTAAACGAAATTTAAACGAAACCGGT
TTTAGTTGTTTATTGTTTAACCAAAACCTAAGCAGTTACCATTTATTTTGTAACTTACCC
AATACAAATGTTGCATTCAAGGTGATTATAGACAAACGTGCTGATTGATGTGATAAAATG
TATGTTTTAAATGGCTAATGTTTCTATTTACATTGTCAGATAATTTAAAAAATTGCCTGT
ATAGGTAATAGTATATAAGCATATCTACCACCATTATTAACTT
>KH.C5.379.v1.A.SL1-1
ACGGTAGTTTGTTAGTTTCTGTATCTTTTTTAAGTTAGAATTTAAATATCGTCTGTAAGT
GGCCCCTGATAGTGGAATCTCAATCTACGAAAACAGACTTTTCACTTTTGTAATTCGTAT
AACAAGAAAACAAAATGTCACGTCGTCATGGACATTCCGGTATCGGCGATTCAAAGATTT
TGCAGCGTAAAATACCTTCAAGTGGGAAGTATACGGACGTAAAGCCTAGAGTTGACACAG
GTTCCAGCATGACAAGATATATGAAAGGAATAGAAGAAATGCAAAGTTTGAGGATGAAAA
ATAATGAAATCTTCCGAAGAATGAAAGCGACGACTCTTGCTCAACTTGTTCTACAAGTTG
CTAATGTATCAATGCAAGAAGAAGACTCTTCAATATCGGATCTAGCATCTGCTCGTTCAG
GCGTATCATCGGTCACCCTTAACGGAGGTGACAACACAGATCGACGACGATCGTCAAGCA
GTAATAACTCCGGACTTAATGGTTTCCATGATGATGATGACGATAAAGTCAACTCCCCTC
GATCTTCTCTACAAAGTGTGATCCGAGGTGTTGGGGAAGTAGACATGATGGACAACAATA
AACACAGTGACAATGAACTTGCTGCTGCATTGGAGACCCCATACCCTGATTGTCCATACC
TCTTACTTGATGTTCGTGACCAAGATGAGTATGCTGCATGCCATATTGTGGGAGCAAAAA
GTTACCCAATTGCAATGCTGTCACGGACAATGAACAACTTCACTCGAGAAATTCTTGAAT
TTAAAAATTGTCCCGGCCGAATTATCATAATCTATGATGAAGATGAAAGAATTGGAACGG
TAGCAGCAAGTACGATGGTGGAACGTGGTTTTGATAATATGTTTCTACTTTCTGGAGGTT
TAAAAATTCTCGCTCAGAAGATTCCAGAAGGTATCGTAACAGGGACTTACCCTCTCAGTT
GCAGAGTACCTGGCAGAAGATCAGGGGGCAATCAGGTATACAACGGGCCCCCGGCTAACC
CTAAAAAATGTCGTTTTTCCGCTGATGACCTTGACAGAATCAACCACTACCTGGAAGAGA
GTCTTGTACCTCAAGACACTGGAAGTCGTTTAAGCCGTTTGACCAACACATCTCGGCGTA
GCAATGTGTCAAGCAAAGCAAGTACCATGACCAATGCATCCTCTGTTAGCAACCGTCGAG
CTTGGAGATGATTTTTATCGTGGCATTTGTTGCTTTACTCGCTCGGTTTTCTGATTTAAA
ATTTCGGATAAAGTTTAACTTCAATATTTATGTATGGAAGAGGTTTATTCTGTATGTGAC
AAAACGCTAGTGATTTTGCGGCATTTTTTTGGTATTTTAAAATGGTTAGTACTAATTTAC
AGTTTAATGTACTTGTTTGAAAATTGTTTAATTTAAAATTTCTGACTGTGTTTTTACGTA
CATGCCCCAACAGTGCCTCTAACTGGAGTTCAACACTCTTTTTTTTTTATTTGTTGTACA
AAAAAAATTCCAAGAATGTTTGTTTTTTTCGCAGTTTTTTTGTCGATTTTTGTGATGTCT
TTTCTCACTTGTGTAAAGATAGAAAGTTTATATTTATATGCTATTTTGTTGTTCTGTGAG
CATAAAAATTTCAATGTAGTTTGTACGGCGTCACTTTAAATACAAGAGATTGTTAATG
>KH.L4.24.v1.A.ND1-1
AATGCTTTTAAAAGGACTTCGAAAGTCATGATTTCTGGTTCAGTTTTAAACGAAATTTGC
AAAGATTCAATCAACTTAATAAATGGCGAAGCAACTGCAAGAAGCACACACCAAACATCG
GTACCGAAAATCGAAAACCCGATCAGTTACAGCGAGTTTTTCTCGACGTATTTGTTGAAG
AACCAACCGTGTATTTTGACTCAATGGGCGACCAAAGACTGGCCGTGTATGGAAGGATGG
AGGTTCGAATCCAGGGCCGGGGAGTTTGTTCCTAATTTTGATAAATTGGTGGAATTATTT
GGGGAAACTGAAGTCCCAGTTGCAGATTGCAGTAAGAAGAATTTTAATTCTCACGAAAAA
ATCAAAATGAAATTCAAGGATTTTGTTAAGTATTGGAAATCTAAAATTAACGGAGATAAT
GAAGAAAGAAGTTTGTATTTAAAGGATTGGCATTGTAGGAGAGAATTCCCGTCTTACGAC
ATCTACACCACCCCACCCTACTTTACTTCTGATTGGTTGAATGAATTGTTTGACAAAGTA
GTTGTAAGTTTCAGTGAGGATGATTACCGGTTCGTGTACATGGGACCAACTGGGACTTGG
ACTCCCTTTCATGCAGACGTATACAGATCGTACAGTTGGTCGGCCAATATTTGTGGAAGG
AAGAAGTGGGTTATGTTTCCGCCTAGTGAAGAGGAAAAGCTGAAAGACATCAACGGACAT
CTACCGTTCGATATTCGTGACATCATCAGTGATGATGTCATCAAACCCACCCATATAGAA
GTCGAACAAGAAGCGGGGGAAATAATGTTCGTGCCTAGTGGTTGGCATCATCAAGTTTAC
AACATGGAAGACACGATATCCATCAACCACAATTGGTTCAACGGTTGTTGTATCAACTTA
GTGTGGAGGTTTCTACAAAGTGAGTTGCGATTGGTGGAGCGTGAGATAGATGATTGTCGC
GCTTCAATGGATGAGGAGGAATGGACCAATCATTGCCAGGTTTTAATGTTGTGCAACACT
GGAATCAACTACCAGCGTTTCCATTCGCTTCTCGAACATATTATAAAGACTCGATGTGAT
GTCATAATGAGGGGTGTGACATCACAACCAAAGACAAAGAGAGACAAAAGAAAGGTAGAT
TATGATGTCATAAAGAGAACTTGTATTTCAACTATGACATCACTAAGGAATTGTTTATCG
CCTGTTGAAATAGCTGAGTCACAATGTCTAGCTGATTTATGCTTAGTCATCCCTACATTA
TTAGAAATGCTCAGTCATTGTTACTGTGCTCGTTTATTATTTGATATCTGTGATGTCATA
ATAGCATACACAAAGCAATTCAATTGAACAATGTCCATTGTTACACTCTTTAATTAACTG
TGATGTCATTGTCATGATTATGACATCACAATCATACTTTATGGTTCAAACACAAAGGTT
CTAGAATAATTCCATTCTTTTCTTTGACGATTCCAAAAATTTTTTTCTTTGTTTCCAATC
TTTGTTCTAATTTTTGTGGGACAGTTGTCACCTCAATCCATCGCTAAAAATAAAATTTAA
AATATTTTAAATGATTTTGGCGGGGCAATGCAAGTTGTTATAACACGGGTGTTCTGTTTC
ATAC
>KH.C9.486.v1.A.ND1-1
ATGACGTTGATGTTTCCGCTTTCCCTACGTAACCACTTGCGTATCTACTGCACTACATTT
CCACAGAGAATTTCAATGCATGTAGAAGTATCTTGTATTGCCTGTCAAGTAAATCAATTC
CTTTCAATGAACATATCTGGCTTGTCTGACTCGTTTGAATGGGCGTCGTATACGTATGCA
TCTGAGCACAGGATGTATCCTCCTTTACTGTTTTCTTTTCTACCACGCATTACATTTTCC
AAGTACAGGAAAGTTTTGACGTTACATGAGTCAACCATGTCAAGTCAGCAGATTTTATTG
AGCGAACAAACAACAAATTACGCCGAAAAATCGTTCACAGAAATGCCAGTAGTGAAAAAC
ATAAGTGTACAATTCAACTTGCATCTTCTGAACAGTAGGATTGCAGAACAAATTATTATT
ACAGTTTTGATCATCAGCAGTTTGTATCTCTCGCTTGCTTGTCTTGCATATTCATCAAAA
TATTTTAACTTGAACCCAAAGTTGAAACATTCAAACCTCGCTATATGCTTTGTTTCTTGC
TTACTATTTCCTCAGTGCATTTGGTTCGAGGCAGAAGTGTTTTTAACCCCAAAAACAGAA
ATGTTTTGCGTAGCTTACACGGTGATAAACGCAACAATTGGAACAATTACGAGAACTATC
ATATACATGGTGTTGTGGTGGCGTCAGTATGCCTTGTATCAGCATCAGCTTGAATATTTG
CTTTCACGTTTTATTCGAATGGTCAGTCGCTCAACTTTTGTTGGAATCTTTACTTTCGCA
GCTGTGCAGATCGTAAGCTTATCGCTCGTTCCACAAGAGGTTATTGACAGCAGTTGTAGA
AGTTGTGAGATACCTGCTATCCTTGGAGTAATACTTCCGATGGTCTTCACGATTTCTTCG
CTCTTTCAAGTTGTCCTGTTGGCGCTTACGTTGTATCCCATCATACTACACATGCTTCGC
GACAAAACCACACCAAGCAATATTCGTATGGACTCTGTTGTCTTGAGACTCGCATGCTGC
ACAGGCGCTTGCGTTTTCTGTGACTTTGTGTTTGTTCTTAGCATTAGATTGAAACCACAA
ACGTCATCCTACAATCTCATTCCTGTATTGTATGGATACAACTCTCTGTTCAACTCAATC
GCAGCACTATGCTCGTTTGCGGACTACAAGACCCGTCTATTTCCTTTTCGATACGAAAAA
GCTTATCAGCCCAGTTTTAACGGGAATAACATTCCCACTCAAGCAGAAGCAAGCATCACG
CCCTATGAGCTGGAATATTCAGTGGAAATTTAACCTAAGAAACAAGTGCTTTACTGTAAT
ATTTGTATAAATTTTTACCGTGCCGTGTTCGTTTAATACAT
>KH.C7.458.v1.A.ND1-1
CTGTTGCATATAGGTGTCAATGAGTTATAAATACTGTATTTTGCTATAACTGGTACGTTT
CGGATTTTGAAAACGTTCGAAATCTTACTGATATACTCTGGACTCACAATAAAAATGGAG
GCGGATGGTTCGATATTTAAAAGGTTGTGCGACTCGAAGTTTATAACGGACGAAGGGAAC
ATCCATGATATCGGGAGTTTAACAGGAGACCAACTTCTTCAGCGGCTCATTGAGTTGGTG
GATAACTTTGGAGATACTTCTGCAGACAACCATCAGTTTAAAATAGGACGGAAAACTATA
TTCCAAATTCTTAAAGTTTCTTTGCCAGCAATGGATGGTTATCTGGAGTTAGAAATGAAG
GGAAAAGTAAAAGAAATAGACAAGTCGTTCGAGAAAACAGTAACGAAAAATTTTGACAAA
GATTTCAACCACTTTCTAATCACAAAAATAAGCGAACAAGATCCGCTATTGGTTGGTTTC
TGTGCTTCGTTGCTGATCATTTTTCGAATCGCTACTCAGAAGTTTAATCTTCCGCATTTA
AGCCGCGCTGAGTTAGCTAGGGGTATTTGGTTTGCTCTGACCTGCAATATGCCGGAGACT
ATTATAAATATACTTCAAAGAGATAAGCCGGAAAACAGCAGAAGCATCTACGACACTTTA
AAGTTACAAGCTTCGAAGATAAATCCGCAATTGATTTCTCCACAGAAGTCAAAACCAAGT
ACGAATGTTAAAAGGACGAAACCAAATACATTAACACAAACGTCAACTGATGAACAACAA
ATGCCAACTTCAACGACCAGCAATCCACCACCGGAACCACCTGTGAAAAAAGTTAAAGTT
GAAGCAGCAAGGCGACCTAAAAAGAAGGTTGCTGTGGATCTAACTTCAACATCAAGTGTG
CAACAACCAAGTCAGTCCAATGTTACTCTGGAGAGAAATGATGAAACAAGTCCTTGGCCA
ACGTGGGAACATGCAAACCGTAAAGAGTCGAAGGTTCCCATTCATAAACCAGACCGTCAG
AATGTTAACAATACCCACCATTCTAACGAAAGTGTCAGACAGCAGACGAGCAATGACCAG
CAGTCATTAGGTTCAACACTAGCTTGGATTCAAGATCTGATCAAAAAACGAATGTCGGAA
ACAAATTAAACAAGCATTTATGGTCCAGGCCTAACAGTACAAACGAAAACCTTACTCAGT
AAGCACCGCGTTTCGGGCTTTAATGTATAATGATGCACTACCTTAACACAGGACTCTCTT
CATTCTGAGTACAACACCTTGTAATCACTATACTGGTGTACTAATAATCACTGACGACAT
TGGATTGCGTATGGGTGCACGCAGATTTAATGTCAGGCAATTGAAATACCAGTTGCGTAA
CCATATGCAGCTATACATATAAAACTACTTTTGTGGTTAAAATATTTCTACAAATGGTAC
TCGTATAGAGGAATTGGAAAATTATTTTTTTTGGCGACATTTTCTGATCTTACTACGATA
TGTACAGTTTAATGGCAGTCGGTCTGTCTTGTCATGATGTCATTGCGTCTTGCTTTTCTT
CTCCTGCCACGTTCCGGCCAATTCGATGTGAAGTAACCGACCATACAACCGGCCAGAATG
CAGATCACAATCGAAACATTATACGTCATTACAGATAGCATTATGACGTAAGAAACGAGC
AACTGCACGCCATGAACTAGTGTCTCGATCAAATGAATCGTGACCAACGTTCCGTGAGGA
ATTGGTGAACTGTGACAAGTGTAAATAAATGAAGAAATGAATAAAATT
>KH.C3.15.v1.A.ND1-1
TTAATAATAATTAAGTCTGTTAGTTGATTTTTATTAGCTATATCAGATTTTTCCGTTTTA
ATCAGTCAAGTTTTTTAGGTGTACTAAAATATCGGTTATCGGCAACTGAAATTTACAAAA
TATCGGTATCGGTTCGAAAAAAGCAATATCGGTCGGGCTCTACTCGCTTGACTACAGTAT
GACTATGGATCTCTGCCATTGCAATGCGGTTGCAAATCATGTTGTTATTCGTCATATGAC
TTTTTCATGCACATCACGAGGCAGGTTTTATCATAGAATTGAAAATTGCATTGTGGAAAT
CGCACCCTTATTGTCCAAAAAGATAAGATAAAAATGACTGTTTAAAACAGACTTAGTGAC
CACTGCAACTGGTGTAAGTTCTGAAGAGATCCTGCCTGCAGATTTTCATCTTTTTAACTA
AATTTATGTTCAACGGTTAGGATTGCACATGGTTTTTAGTTAAAAAAGTAATGTTTTTAG
ACATTATATCACATTCTACCTTTTAATATAACCTTTAACCAATGCATTACTTAAACTGTG
TATCTCGGTGTATATTGCCCACTTTTGCTATTAATTTAGTTATATCTTTGGTTGTTTAAA
ATAGAATATGATTCCTTTGGTGTAAAAAGCAGCAAAGCCTTGATCAGTTTATGCTGAATT
AAAAACTTTGGGTATTCATCTTTGGTAAATTGCTTTGCAAAAGTTGAAGATGTGATATCT
GTGATATTATTTCTTTTTAGTGATCACTCCAGGATGGTGATCATGTTTTTCTGTTGACGG
AGAATGTCTTGCTTCTCTCTCTGTGTAATAATATTAACAATGTTTCGACATATGTTGCAA
TTTTAATTAATAATTTCCAAGCGTTCTTGATATGCTTGATATGGTGAATGATGCGCTAAT
TGCACCAATGTTTGTAAATACTTCTTTTGGCACTTTAATAACCTAACTCTCAAACCTCAT
ACCCTTGAATATTCATAATTTTTGTGTCCTTACGTTGTGTTCCTTACATCTTTGCAATTT
TATTTAGCTACTTCTCCTATTGTGTGTACTTCCAGGTGCTGCTAGTTCTAATGCTTTAAC
AGTGTTATTGAAACATTGTAATAAGTTATTCTGTATCTGGTAAAAATGAACATTCGATTT
GATGGAAAGAGAGCTCTTGTAACTGGTGCGGGAAAAGGAATTGGAAGAGATTTAGCAAAG
AAACTTGTTGAATGTGGAGCTGAAACTTATGCTCTCAGTCGAACTAAGTCTGACCTTGAT
TCTCTAAAGCAAGAGTGTCCATTGATACATGTTGTTCATTGTGACTTGGCTGATACTGAA
GCTTTGAAAGAATCTGTTAAATCATGTGGTGCAATTGACTTGCTGGTTAATAATGCAGCA
ATAGCAATACTTGAGCCTTTTTTAGAAGTGACAGAGGAAATCTTTGACAAGTCATTTGCC
ATCAACGTTAAAGCACAAGTTTTTGTTGCCCAAATTATAGCAAAAGGGATGATAGAAAGA
AAAACAGGAGGTTCCATTGTAAATGTGTCCAGTCAGGCATCTATGAGAGGGATTGAGAAC
CACACAGTGTATTGTGCAACCAAAGCTGCAATTGATCAAATAACGCGAAACATGTCACTT
GAACTTGGTCCTCACAAAATTCGAGTAAATGCAATTAATCCAACAGTGGTAAACACTGAA
ATGGGAAAAGTTGGTTGGAGTGATCCAGTCAAGGCAGATCCAATGAGAAGAATAATCCCA
TTGGGTAGATTCGCAGAAGTTAAAGATGTGGTATCTGTGATATTATTTCTTCTGAGTGAT
CACTCCGGAATGGTGACTGGATCATGTCTTCCTATTGACGGAGGATGTCTTGCTTCTCTT
ACTACTTAATCTATATCACATCCTACATATAATTTATTGCACTTGTATACTCAAATCATC
GTACAATAATTTTTAAATACAACATCAATCATG
>KH.C9.38.v5.A.SL1-1
AGGTCTTGTGCATTAGGGTTTGAATTTAAACTTTGTCATTTTTAGAAGAACCTGGCCCAA
AGAAACTAGCTACTCCTCAGACGTCTGCTGCAAACAAGATATAATGTCAGATACGATCAG
ATTGCCAGATGATCTTGTGGGATTAATTATTGGTAGGGGAGGGGAAAACATAATGCGAAT
GCAACGTGAAACTGGATGTAGGATTCAAATCACGCAAAGTATTCCGGGCACCAAAGAAAG
ACCATGCACACTGTCGGGCACTCAAGAACAAATAGAAGTGTGCAGAAATATGTTGAATGA
AATAATCTCCCGTTCACAAGCGGGCACACTGGGCAGCAACTTTAATCTTTCACAAGGTGG
CTTGGGGGGTATGGGGGACGGAGGAATGGAGAAATCTATCGAGATCGCTGTCCCACCCGA
CAAGTGTGGTCTTATAATTGGAAAAGGTGGAGAAACAATTAAAATGTTGCAGCAAAGTTT
GGGGGTTAAGATGTTGCTGATTCAGGATTCTACTGATAACATCGGTCAGAGCAAACCACT
GAGGATAACTGGTCCACAACTTAATGTTGATGTATGTGTATGCATGTGAATAGCTTTGAC
TTAACCGTCTATTACTAGGTTTTCTTACTTTTAGTAGGAGATATAAGTATTATACTTTTA
GTTTAATTGCTAGATCCCACCCCCTCCCCTTGCATGTTGCATGTATTTGTTGAAATAATG
TCTAAGTGATGAAACTGTAACTTGCCAGTTCTGCTTCTGAAATTTATTGATGCTACAAGT
TACATAATACTGACAGACATTTTACCAACAATAGTGCTTAATGTCCATGTAACCTAATGT
TCTATTGCACATGGATAATAATGCAAACATATTACTTTACATTTGGCTTAACCAATATGA
TGGGTTCAAGTTCCATGAAATGCTTAAAATCATCTGTCTAAATTTAATGACTTCACGGAC
AAACTTTCTATTGGCCAATTCCAGTTTCATTAAAAGTAATTTCCGTAACAGAATGCAGTG
AGTGCAGTTCACCAGATGATGGCAAACCGTGACCAACAGATTGCTCAGCAGAAGATGGAG
AGAGATGGAGGCGGCGGTGGTGGACAAGGGGGCATGGATGTAAATAAAACCGTACAGGCT
TAAT
>KH.C14.562.v1.A.ND1-1
AACGGCATTGTTAGTGCTACTGTCGTCATAATCATGAAGTTTAGACATCCTGGAATGTTA
ATGTTCCTTCTGTGCCTAAAATTTGCAAATGCTATTACACCCGATGTATATTGGTCAATG
AACAAACTAGTTCATAATACTACAGTTCAATTACCACCTGATATAGGAAATCCTAATGTA
TTTACTGGTGTCGCGTCCCAAAATGATTCAGTATTGGTGGATGGGATCATAGATAAAGCA
ATCATTATACGCCGAGGTTTTGAATTCCCAGAAGTAAGAAACAGTCCTAATGCGGATTGC
TTTAAAGACCCATTGGAGTGCACAGGTGGTTTAAGTTTTGCTGTGTGGGCGAATTTTCTG
TCAGTTCCATCATACGGTGACTCGTGTATCTTGTCCACTTCCTGGTTATGTAATCACATG
GTTCCAGGTGTTGTAATATCTGTTTCATCAAACGCAATAAATGCTGCAATTCGACCGTCA
ATAGGGGTGGAATATTTGGCCAACATTTCGTTTGCGAACGTTGGATTCGGAACTTGGAGC
CATATTGCCGTCACGTGGAACAAGAAAGATGGAATGGAATTGTTTATAAACGGGTCAACT
GCTGAAACTAGCAGTAGCATTGTAAATAAGAAGAACAACACAGCATTGTTCGCAAAGTTA
AGGTTCGGATACTTTGTTTCATATGCGAAACTGAAAATGGACGAAGTGAAAATTTGGTAT
CGAAAATTATCCCTGACCGAGGTAGTACAGTCTATGTATCACGTTAATTGGACAGCAACG
ACGACTGAGCCAGATATCATAACTACCGTATCATCTTCAATTGCTCCTGCATCCTTGATG
TATTCTACCACCCCAACATCAGAAACAACTTCATACCAATCGCGAACCAACTCAACAGAA
CTTACTACGACTGCAATAAAACCTACGGGATCGAACAGTTACCGTTACGCGATTCTTGCC
GGCTGTATTGTCGCAATATTGGTGGTTCTATTTATTCTGCTTCTGCTCTGGCGCCGCAAC
CAAGCAAAGAAAAGAGGTTTTCTTGCTGTACCGAACGAAAGGACGACTACAAGCGTTATG
TCCGACCATAGTTTTTCGTTGTAAACGAGTAAACAATTTTGCATGAAAATTAATGTAACT
TAATTATCCTCGCGTGAACGGCAATGTTTTACTTTGGAGGTAATCATTTTTTTTTCTGTT
TCTCAACTTTCGAATTCGTAAACTCTCGTTGTTTTGATGGGGGCGGGGCGCTTTATAACC
GCAACAACCAAATTGATTTCTTAAATAGAGACTATAGGTATAGTATATAAGCCCCATATG
ACTTTCCAAATTCCTTGGGTGTATTTTGCAGTTGGACTATACCAATATACATTTTGAAAA
AGTGACTATATGATTTTAAATCTGTTCCCGAGAATACCTTCTTAAATGCTCCGCCATGTT
TGGTCCCTAAAACCACATTTATAACATCTGAAATTATCCGTTTCTGTTCATATGTTTTTA
ATAAATAGATAACTTTTTTCTTTGAGTTTTTTTCAGTTTGACCCGGTTTTTTTTGTGCAC
GGCAATGTAGTTTTTTATTTTAATTTGTGATTATTTCGGCGGTATAATAGGATGAATAAA
AATGTTAAATAAAAGCAAA
>KH.C3.449.v2.B.ND2-2
ATGGCTTGCGTCGATAAAATAACAAACTACTTGATAGGCGCCGTAAAGTCGTTGACTTTG
ACCTTCCAATTTAAAATAGTACACGGAAACAAGTTAGAGCTGAATACTGTGCACTTGTAT
ACAACTATCAGCACGTTTCCGGATCCTGTGACATTTTCCCACAGATTGTTTTTATCTGTC
CTTTTATTTTTAGATGTGGTGTTAGAAACCAACTCGCAGGAAACGGAGATCGGCATCAAA
AACCCCGGGGTTTCAAAAACTCGCTCACGCATGTCGACAAAGTCAACCAACCTTGACGAC
TTGATGAGGAATCAATCGACCTCCGTGCAACAACCAACGATACAGGAAGCACAAAATCCG
CACTTGTTTACGCCAACCCAACAGCCCACCTACAACCAGCAGCAACCGGTTTCATCCGGT
TTTAGATCCAGTCAGAGTCGGAGTAAGCTTACCAGCTCCTCTGAAGTAAGCAACAGTACC
CGGCAAAGTAGCCTCCGCAGATCAGAGTCAGCTGGAGGTCATGACGTGAGGCGGGAACCG
GAGAGCGGGGGCAACTGGGAACAGAGCTGTTTTAACAACATGCCAGACGAGTTGAGGCAA
AAGAAAGGCTACTTGTCCTCAATCAAAAAGAGATTGACGTTTTCGAGGCCCCCGAAGAAC
ACGGATACAGATACCTTTCTTACCGAGCTGAGCGCACAGTTTGACGAAGCTATGAACTTA
ATTGATGACATTGTACTTCCTGAGGAAGAGGAAACGATAAAGTATGGCGAGAAGTGGAGC
TACCTTCCAAAAGCCGAACCAGAACCGGAGCTTGAAAGTACAAAGCAGGAAGCACCTGTT
GTGACAACAGAAGAAATAGTTTCCCTTCCCGAACCGTCCCCCGTGGCAGAGCCAGTTTCG
GGCCAAAGGTCCACAGATAGGGAACGTGTGCGAAGACGTCGCAGGCGGGGCACTGAGAGC
TCAGTATCGAAAATTGATGATATGAGTAGCCCCCCAACGCAGTCACCCCCTATACCAAAC
TTTCCTGTTCCTGTTGCAGCTCAAACGTCGCAACAAGAAGAAGTTATCTACGACGTACCC
AGACCCGTAGTAACTCAGACTCAAACCATGAGACGGCCACACATAAACGTTGAAAGACGC
TCTCGTAGATCAAGAGCGAATCGACCACTGTCCATGTCAGCGAAACGGAACTCGGCCGAG
GTTCGAATGCATGTCTGGACAGAGAGCGACATCAACATAGGGAAATACGAACTGGACCCA
CCCACCAAGAATGATGAGGGTCGAGTTACATTAAGAAGCACATCGCCTGTAGAAAATACA
TCTTTCTTCGACAGAGCCAAGAAACGTAATTATCGAGTGTCCGGTATCAGCATGAACATG
GAAGACATCTTCTCTGAAGCAGAGGAGGATCTTCACTCAGCTCCCCCGGAACATTCTCCT
CCGACACCGAAGGAGTTGCAAAACAATGTGATCGGTGATCCGGATGAAGTTTACGCTCCG
CTTCACGAGGAAGTACTCGCTCTCGGACTTGCGTATGATGAGAACGAAAACGGTGACGAA
GAAGAGGTTCATCCGAAATCCTCCACTGTGCATAATGATGACCAAAGCTTCTCTTTGATT
CCTCCTCCTCCCCCGCCACTCCCGGATGTTCTCTCTCCTCCTCCCATCCCTCCCCCTCCT
CCACCACCTCCTCCGCTCTCGCCTCCAATGATGTTCAAAAACTCTCCTCACGACACCCCG
GTCCGAATGTCTGTGAAGAGGATAAATTGGGAGAAGATTGAACCGGTGGACCTCGGGAAC
ACGGTGTGGGGACAACTTGGGGAGGACTACGACACTATAAATGATGTTGTCAAGTATCTT
GATCTGGAAGAGCATTTTGCGATGAAAAAGGCAAAAACTTTCAAGAAAAAGACAGAGCCT
GTGAAAAAAGACGTCATTTCTATTTTGGCCCACAAGAAAGCATACAACACATCGATTCTG
CTTGCACACTTGAAGATGACGACCACCGAGATCTCGAATTGTCTCCTCATCAACGCTTCG
GAGGCGACGAGGAAGAAGTTAGACGTCTCCCACTACCAGCAGCTCCTCCTCTATGCTCCG
GATGATGAAGAAGTTTTGAACCTTAAGAAATTTACAGGCGACCTTAGCAAACTAAACGAA
GCCGATACATTAGCACTGAAGTTGGTCAGAATACCTGGTTATCAACTTCGACTTAAGGCT
CTTGTATTTAAACATAGTTTCGCTGAAAAAGAAGAAGAAATACAAAAAAACTTAGAGGTG
ATTCAACGCGCATCAAACCAACTCCGCAAGAGCAGAAAACTTGCAAAGATACTTGAGTTC
GTGCTTGCTATGGGAAACTACATGAATCAAGGCCACATAAGGATATCGAAAGCTACTGGA
TTTCGTATTCATTTTCTTGCAGAGATGGATTGTACAAAAACAAGCGACAACAAAATGACG
TTTCTTCATATTCTTGCTCGTGCTGTGAGCTCGAAGTTTCCCGAAGTTCTAAGCTTCGCT
GATGAGTTACTTGACGTTAAAGCTGCATCACGAGTTGTGTACCCGGTCGTCCTTGCTGAT
CTACAACAGATAAGGAAGAATTGGCTTCACATCCGGGATAATTTGCTCGAAACCGAATCC
AAAAAGAAAGAAGATCGATTTAAAATCGCAATGGAGACTTGTCTGGTGCGTACAAATGGT
TCCATCAAGCAGTTGGAGCAGCTACATCATGCAACCAGCAAGGAGTTTAATAAGGTTGCG
CAATACTTCGGCGAAAATCCGAAAAATATAGGAATGCAACAGTTTTTCAACATTTTTGAG
GAGTTTATTAGAAAATTTC
>KH.C14.286.v1.A.SL1-1
TATTGTTCACCTAAGTATAAAGGGGTTCTGCGGCATTCAACGCTTTTTAGTTTTTGAAGT
AAGATATATGGTAAAGATGTCAGGAGACCCAAAACTAGAAGAAGCAATTTCCCAGTGGTT
GGAATGGGACAAGAACGAGAAGACAAGAAATGAAATTATACAATTGCAAAAAGAAAACGA
ATATGACAACCTGAAGAAATATCTGTTAAAAAGAATGGAGTTCGGAACAGCGGGTCTTCG
TGCAGAAATGGGTGCCGGAAATTCTCGAATGAATGATTTGACGGTAATTCAAACTACGCA
GGGGTTCTGTAAGTATCTACTGCAACAGTTCGGTGATGGTTTAAAATCCAAGGGAGTCAT
TATTGGGTATGACTCAAGGCATAACAGCTCAAGATTTGCCAGATTGGCAGCTAATGTGTT
CGGTTTACAAGGTGTTAAAGTTTATTTGTATTCAAAGATCGTCCCAACACCATTTGTGCC
TTATGGAGTGTTGCGATACAAAACATGCGCGGGAATCATGGTGACTGCTTCCCACAATCC
AAAACAAGATAACGGATACAAGGTCTATTGGGAAAATGGTTCTCAGATTATACCACCGCA
CGATTCTGGTATAGCTGAATGCATAAGTGCAAGCCTTGCACCGACATGTGCAGATGTATG
GAATGAAGATTTATTGCAAGGAAAACCAGGTTTGGTTGACCCTTATGATGAAGTGATGCT
AAATTATTTCAAAGACCTCAAAAGTTACTGCAAAAACAGGTCAATAAACAGCAGCACAAG
CCTGCGGTTCACGTACACACCAGTGCACGGAGTTGGTTTGGCATTCGCTCGCAAATCATT
TGAAACTTTCTCTCTACCAACTTTTGAGAACGTCCCCGAACAAATGAACCCTGACCCTGA
GTTTTCTACGGTTAAATATCCTAACCCTGAAGAAGGGAAAGGTGTCCTGCTTCTTGCAAT
GCGAACAGCAGATGAGACCGGATGTAAAGTCATCCTCGCAAACGATCCGGATGCTGACCG
ACTTGCTATTGCCGAGAAACAAGATGATGGAAGTTGGAAAGTCTTCTCAGGGAATGAGTT
GGGCTCTCTGATTGGTTGGTGGGTTTGGTATTCTTACATCACAAACAATCCTGACACGGT
TGATCGTTCAAACATTTATATGTTGAGTAGTACGGTGTCCTCCATGATTCTGCAAGCCAT
TGCAGAGAAAGAAGGGTTTAAATTTGAGGATACATTGACTGGTTTTAAATGGATGGGAAA
CAGAACTGATCAACTTCTTAAAGAAGGAAAAACCGTCTTGTTTGCCTTTGAGGAGGCAAT
AGGTTACATGATAGGTACAAATGTTCTGGACAAAGATGGCATCAGTGCAATGTCAGTGGT
GGCTGAATGTGCTTGTTTCTTGGAGACCAAAGGAACAACTCTTACACAACAGCTGCAGAA
TATTTATAACACGTATGGAGACCACGTCAGCAGCAACTCGTATTACATCTGCCATGACCC
AAGTAAAATAGAAGCCATGTTTCAACGGTTACGTAACTACGACGACAATGATGTCATTAC
TGACCCGGTGGCAGGATCCAAATACCCAAGCAAGGTTGGCAAGTTTCAAATCACAGGAAT
AAGGGACCTCACCACAGGGTTCGATAGCAGACAAAATAACAACAAAGCTACTCTGCCCAC
CACACCATCAAGTCACATGATTACATTCTACTTCGCAAATGGCGTCGTGCTTACAATTCG
TACGAGTGGAACGGAACCGAAAATTAAATATTACTCTGAAATTTGCGGCAGCATTGGAAG
GCAAAGAGAAGAATTGGTGCAAGAATTAAACGAACTGGTTGAGCTGATGTGCCAAGAATT
TTATCAACCTGATAAAAATGGTTTTCTTGCGCGGACTAGCTAAATATTCTTATATTGATT
GCTTTTACACTTTGCTTTGGTCATTGTCATACACTTTAAGTTTTATATGAAATTAAAAAT
GTTAATTTATTCTAAATCATATACCACTTAACCACACCCAAGCTTTACAGATTGAAACAC
ACGAATTTATAACCATACTGAAATGTTGGGCCAAAAATGCGCGTTGGTGATATTGATGAT
GACAATAGTGCAGAAGTAACTTTGTTGAATTTAGGTTTTTGGTGATTTGCTGATAATACT
CAGCGGTGTTCTGTTTTAAACTGTGTAACAAGTTTTCCCATTATTTTCCAGAAGTTCCAT
GCTTAGTGTTAGTTAGTGTGTGTTATATACTTAATGTACCTTATTATTACTGTATGTATA
GCTCCAATAATAGCTTTGCTCACCACATATATATATCGATATTTAATAAGTTAACTCCTC
TTTTGTTTCTTGTATATTATTTAAGTTAATTGCATCACAATGAATTAAAAATGAAAGGTA
CCCAAATATTGCTA
>KH.C3.265.v2.A.ND2-1
ATATTGCTATGGAAAATGCAGCTTAGCTTCACTTTTCACACCCTGAAAATATTGTTGCTT
TGTATTTATTTTTTTCTGGATTGACTTTCAAACACATTTAAGCTGAGATAGACTTTTCAC
GCTCTCTATCATCTGCTTTAAAAATAAACCACAATAAACGCTAAGGCAGCCATGTTTCAA
ATCCTTATTACTAACCCTTACTTTGCAATGCAGCTTTATGTTACATATAGTTACTTGCAT
GCATGCTTATTTTTATACCTTTGCATGTGTTATTCATTTCATTCTTGCATGCGCGTTTTT
TACTCGGCTCACTTTGTCTTAAAACGGTCTAAATTTTCCAAAAAATCAACCAGGCCTGGG
CAAGTCTTCCCACGCACCCATTGCTGAAGAGGAGATAATAGAAATTGAAATTGAGCCATT
CGTTGCCATGGTATCTGCATGCGCAAAACTATTTGTGGTAGAGCAGAGTATGATTCAGTC
AGTTATTCCAGAAAAGAACAGACGTCAGGTATTTGACAGCATCATTACTGAATCACTGAA
ATCTGTGGAACAAGCTGGCAATAAAATTGTTGAATACGCAAAGCAGTGCATTACCAGACA
TGACCATCCTTCAATTGTGAATGTGTTTCCTGCTATTAAACATCTCAAAACAACCCTGCC
CTCCTACCAAGCTGTGTTAAAGGGAGTTTCTGAGATGAATCGACTTCGAATGCCGAGGTT
GATTGGTGAACTTGAAACTGTTGGAGTGAAAGTTCTTGAAGATTTCTCTGATTGTGTGAA
GAGTGACCCAGAAAAAGAATCCAATATGCCAAAGGATGGAACGGTTCATGAGTTAACTAG
TAATACAATGTTGTTCATGCAACAACTTGCAGACAATGTTGAGATTGTTGGTGGAATGCT
TGCCTCAAAGTTCGAGTCTCAGCAATCTATGGAAAAAATACGCAGCTGTCTCGCAGATTA
TATAAGTCAAGTTCTTGGTGCTCTAAAACTAAATCTGGAAAACAAGTCTCGTGTTTATGA
GAATTTATCACTGGCTGCTGTTTTTCTTCTCAACAATTATCACTTCATTATTACAGCACT
TAACAGGCATAACTTGCTAGGCTTGGCAGAGATAGCCACACCAGGTATAGAGAATTTGTA
CAGAGGTTTCATTGACCATCAGAAACAAGCTTACCTGCAGTGTTGGAACAAATTTGATAA
TTATCTTAAAAATAAAAACAAAGGTGTGGAGATACAGGCTCAGCCTGGTGGAAAGTTAAA
GGACAAAGACAAATTAATTGTGAAGGACAAGTTCAAGACGTTTAACAACGACTTTGACGA
CTTGGTCAAAACTCACCAGCAGTGGGCGATGCCAAGCTCTGAAGTTCGAAAGGAGATCAG
AAACTCAGTGAAAACAAAACTCGTCCAACCGTATGCTGAGCTTCATGAGAAGTACAGGAT
GGTTCAGTTCACCAAAAACATCGAGAAGTATTTAAAGTACACACCTGAAAGTGTGGCGGA
GAATATTGACCGAATGTTTGGGCAGAATGCTTCATAATCTTATCCATGAATAACCAACAC
TGCATGATTGATGTTGTATTTAAAAATTATTGTACGATGATTTGAGTATACAAGTGCAAT
AAATTATATGTAGGATGTGATA
>KH.C11.254.v1.A.SL1-1
GAAGCATAGGTTGTTAAAAACATGTTTGTTTCTTGGGAAAGCATTGGAGGATATTTGCTC
ATATTTGGTGGATTGAATGTGGTTGTGTTAACCATTTTCATCATACTTGCAACTCATTAT
AAATTCTCCAAACCAAATGCCACCAATAGTAAAGAAAATGCTCCTGAAAAAGAAGTAAAG
GAAAAAAATGAGATTTGTGAGAATGAGAAAAAGGAAGAAAAAGAAGCAAGTAAAAAAGGG
GAAAAGAAAAGGGAAGAAAGAGAAGATAACGAAAATGAAGGAAGAGAAAAAAGAAGAGAG
AGAAGCAGATGAAAAAGAAGAAGATTCTTCGAAGGGAGTTGAAAAAGAAGTTGCTTCACT
TGCACGCTTATGTGGCTACTCTGCTGGCCACATGAAAGAGTTATCACAATGCGCTTTATT
TTTCCAAAAGTTTAGTGAAGAACAAGATAAAATAACTTTTGGTCGAAACAGGAACCAACA
ACAGAATGATATTTCCTCTCCAGATGCGGGGAATAATGTTGATCATCCAGATATTGACGA
GGAGGAAGAAGTTGATATATCGGATCTTGATGTTGATGACATCAGCATTGAGGAAGATAA
TGATGATTGTGACATCAGCGCTGAGGCGATGGCCGATATAGAAGCGGAGATGATGAACTC
CAGCATTATAATGGCTCCAACTTCGGAAGAGGAAAACACTTCTAAAGAGAGTAACCTCGC
ACCAGAGAAAAATGTGGAAAAAGTTTCAAACATTTTGGAAAAAGAAGTGCAAGAAGTTGT
GAATAATGCCGTGTTGGATGCTCTCACTGAGGTTGGGATCGAGGGATTATGTGAAGCCGA
TGAAACAGAGGATATCGAGGTTGTAGAAATGGTGGAGAATGTAGAAGAGGAAGAAGATGG
GGAATCTTCAGCTGCAGGAGATGTGCTGGGTTTACAAAGAAAAGAAAAAGGCAAGGATGT
AGAAAGCAAAGGGAAGAGCAAAAGTATGCAAACAGATGCCGGACAAAAAGTGGAGGAGAT
GGTTAAGTTATATGTGGATAGATTGGTAGAAAGAGCAGAGGTTGAGGCAAGAACACAGAT
GACGAGAGATAAGCGAGAGAGCATTTCCACCCACCCTTCTCCTTTCAATAATTTACACGA
AGCAGCTTCAGCTCTTAGCTCAGATGAAGTGAATGAAGAAAGAAGAGTACAAGAAGAACA
GTTGAGCAACATACTAGAAGTGATGCAACAAAATCCTGACATGTTCGGACGAATGTCAGA
AGATGAAATAAACAAACAAGTTAATCTATATTGCATCTAACGTGAGCATCCAACTTTGGT
TTTAGCATTTTACAGCATTCTGAAAGTCTCTGTGCACTTGTTTATCAACAGACATGTTTC
AGTATAGAATCCAGGAGGTAAATAAGAATAACAATTATAAATGATGTTGAAAGTGACCCC
CGTTAGCATTAATACAGGCTTGGACCCTTCTTATTTTGTTTCTAAACACCTCAATTAGCT
GCTCCCTTCGCATAGCCTAAATGAATGCTGTTATGAAATTCTTAGAACAGTGCTCAGTGA
CTTTTCGAACACCGTGTATATATATATATATATGACTGTAATAGCTCTAGATGTTAGCTT
ACTGTATCAGGATAATGCACACGCCCTATTACTTTATGCCAGTTACCTTAACTTATGTAT
TGCCACAATATGCATATAACTCTATGGTGAAAATAATGTTTCATACTAGCAGTAATACCT
GCCACATAGTTGGTTCTTATTTCATATATTAGCACCTACAGCCTAGAACTGCTTGCCATG
TTTAAGTTGCCATTCATATAACGATACTATGTGTTAAACCACTGCTGCTACACAAGTTAC
AAAATCTATTTTTATACTTTTCGTTCATTTTTGTTATTTTGCTTTTGTATTTCTGTAGTG
TTTGTTAAATAAAAAAGTAGGTGTTGTTAAACTG
>KH.C7.289.v1.A.ND1-1
GAGGGAAATTCTTCAATGGGAAATATGATGTCTATGGAAGGAACGATGATGATGACGATG
ACGTTCACAAACCAACTTCCATTTTTTCTTCTTCTTAAGTCGATTGAAATAAGAAATAAC
ATGGAACTCGCCATCGCTGGCTTTATAATGTTCCTGCTTGGCGTTTTTTACGAGTTTCTC
AAACACTATCGTCTCTGCCTTGCTTCAATGACAACATGCCCAGTCTCGTGCTGCAGCTGC
AATGAGCAACACAGTGACATTAAGGAGAGCAAATCAAATGAATCAATTGTTAGGACGAAG
TTGGTGGTAAAGCAACCAATCAGAAACGGATTGCCCAAGATCGACGACAGTCGCATGGAT
ACTGAAGTAAGAATCAAAAAAGAGAAGCAAAGGGAAGATAGTTCACCAATTCCTCACGGA
ACGTTGGTCACGATTCATTTGATCGAGACACTAGTTCATGGCGTGCAGTTGCTCGTTTCT
TACGTCATAATGCTATCTGTAATGACGTATAATGTTTCGATTGTGATCTGCATTCTGGCC
GGTTGTATGGTCGGTTACTTCACATCGAATTGGCCGGAACGTGGCAGGAGAAGAAAAGCA
AGACGCAATGACATCATGACAAGACAGACCGACTGCCATTAAACTGTACATATCGTAGTA
AGATCAGAAAATGTCGCCAAAAAAAATAATTTTCCAATTCCTCTATACGAGTACCATTTG
TAGAAATATTTTAACCACAAAAGTAGTTTTATATGTATAGCTGCATATGGTTACGCAACT
GGTATTTCAATTGCCTGACATTAAATCTGCGTGCACCCATACGCAATCCAA
>KH.C14.546.v1.B.SL1-1
ATCTGCATTGTCAGTTAAGATGTATACGTTTATTTGTGTTGCTTTGTTGACTGGTTGGTT
AATTTCTGTTGCTGGCGTCAACGTTAAAAACCAAGTTGACTTCAAATCCCCAAGTTGTAC
CTTGATCAAAAGCAATGGCAATGAGAGCAGAGTTGTTTACAAGGGTTGGCCGTATTCAGT
TAGTTGTGAAAACTTTGAGATCGAAGAAGATCTTGAAGACGAAGATTTTACAGTAAGTGG
TATAGCATATGTCAAAAAAATAATCACTAAGTTACATATACGTGTTAACTCGGAACACAT
TATAGTATCGACACTCCAAAAGTCTCTTGCTCCTAACCTTGAAGAAACATGCTACTATCA
TGTTGCTACAGCTGCAGAAAGACAACTAGATCCTGAAATAATTACACTGCGTCTTCATAT
ACCGAGTGACCTGGGAACTTATACTGTCTCAGTTGAAACAACATCAGTAAATTTTGGCCA
CAGTAACGCATCTGTGGTTATAACGGAAAAAAGCATTAACAACTTGCCTTTAGTTATTGG
CCTCGCAGTTGGCCTGAGTGTTTTGCTGAAAATTATAATTGTTGTCATACTGTTAGCTTG
TTGTTTTCAAGTCTATACAAAAGCTTTTTGGAAGAAATATTTTAAATCCTACACAACAGA
GAAGCATGATTTTGGAGCTTACCTGTCCTATCAATTCTCAACTGAAATGGACATTTTCTC
CCAACAGGAATTACGGGATGCTTTAGCGGCAACACAAGATGCGCTAAAGAGCCTTGGTTA
TCGTTTGTTTGATGAAAATCGTGATGGCCAAAATAATGGATACATTGCTGAAAGTTCCAT
GCAATCAATGGCAAAATGTCACAGAGTGATTATTATTCTAACTTCTGAATACATCAAGGA
CAGCTGGAGTGTGTTCAGACTACAACAGAGCTTCATGAAAATGATCGATTCTGGAAAAAA
AGTGATTTTTATTCTTGTTCCAGGAATCCGGGAGTTCATTAAACAGAAAGCCAACGAAGG
AGATGCTTGTTGCAAAATGGTTTGCCGGGCCTTGAAGGTTAACATTGCTCAATCATGCTA
TCCAGTGGTCAGATGATAAGAAATTCAAACTGCATAAATTTAAGCTTCAACTTGATGTAG
CAATGCCCAAAATAAACCCCCATTCCACTAGTTTCCCAACACTAATGGTTGAGAAAAGTA
ATGGAAGAGCAAACGGTTACCATCGAGGCATCAGTACTGAAACTAATGTTACTGAACTTA
ATGCTTCAGGAACAGCGGACTCTCAAGTTTAATGTACAGTTTGTAAAAACACCAGGATAT
CAACACAGAGTGGAAAGTTTTTAAATTTGTTTTTGGCCAGAGGATCGTACTATTACTTGT
GTTTCAAATTTTTTCAGTATAATAATAACTTTTTATTTGTCTCTTCGATTACGGTAGCGA
AGATTTAGAAACATTATAAACGAAAAGACAAGATATATAGCGACAAAACAACAGTTGTTA
AAACACGCTTACAGTTAAAAACAATTTTTTTTAAACAATATACAAAATTGAAACACGCTG
TATTTTTCAAAATTAGAAAGTATTTTAATCGTTTTCAAAATAAATTCTTTTAATAGTTTT
TTTTTTGATTGTGTTGCAATTTTTTTAACATTTCAGAATCCAAGTTTACAAAAGTTATAA
TTACCAAGAATAACTTATGACACATGAATATAATGTTAAAAATAAGTAGCAGATGCTGCT
ATTTAGTGTATTGTATATAGATTTTGTTATCTTTTTATTGTATGTCAAATTGGTCATTTA
AAATGTTAAGATCAGTTTCCATTAGCTATTTATCTAATCTAATGTGAACATTTTTGATTC
ACGTG
>KH.C5.227.v1.A.nonSL5-1
ACATCACAGACTTTTAACCATTCCTTCTGTAAAACTGGTATTAGGTAAGCACGAGGGTTA
AATCAAAGTTTCTGGAATAGTTTGCTTATTTTATACAGGCAGTCGTCGGAAATTTAAGAA
AATGAAAACTATTTTATGTTTCTTGGCTGTGGGCGTCGTTGCTGTCGCTACACAAGATGC
AAGCGATCCGCAAAACATGCAATGCCTTGTTGGTGTCAGTATTAACGGAGAAGGATTTTT
CGAAACCGTAGACTGTGTAAATTCGGAGGAAGCCTGCCAGACAAAAATCGAGCAAAGGGG
AGCATTCAACGTTGTGTACAAACGTTGCAAGAGACAGAAGGAATGTGACAATAACGCAAG
AAACAACGAACTGAACTGCTATGGACCACTAGCTATCGCCAACAATGTGAAAGTTTGTCA
TTTCTGTTGCTCGACTCCTGGCTGCAACACAATGAATGAAATACCGAACTAAATATGAAG
AAAGTCGATGTTTACGTGCGCCACATTAATCACTGCGTATCACATTGTAACCAACCATGT
AAAATAAAGTTACTAACCAACAGCTTA
>KH.S765.1.v2.A.ND1-1
GTGATACATCAATACAGCTTGAATATTTAGCATTTGCTTAAGTTTATATCAAGTGTTGAA
GTGTTATAGTTTCGTGGTTAATATCAACCAAGTTGAGTTGCTTAGTTTGACATCAAAAGA
CCACAAGTGTTGTTTCAAAGTCCTGAAGTTTCTGTCAAATGTTTTCTGCTGTTCAAGAAA
TTCAACGAATGGTTCAACCAAGAATTACAATTCACACACAACAACAAACTATTGACGACT
GTTTATTACATCATAAGGACGATTGTTGTTCGATGGGTTGGCATTGTTACGACTTAAATA
AGCCCAATATTTCAAAGAAGAATTACCGCTGTAATTATTTTTTCCATCAAAGAACTGAAA
CCATGTCTCAGCGCGCTTAGGCGTCGCTAGAGTTACCCGCAGACCACAATGGTCTCACAG
GAGAACTCAGCCAGCCGGAAGGCAATTTTAAAGGATGTTTACTACAAAATCCATTTCTCA
GCGAATCTTGCAACATGCATACCGACCATGCAAATATCGGGGGGGCTTCGAACCCTCCCA
CCCTCCTAGGGGGCCTGGGGGTCTCGGACGAGACGAGTTACCCCATTCTTTCTAACCCAT
TCAATGACATCGAACATGGACAAGGAATGAATGCTGGATTTACGTTCGGACAAAACCCTG
ATTATTTCGATTACAATGACACCTCGGACAATGGTAGCCCTTCCCCATGTGATGGACAAC
GTACACCAAGTACATGTAACTCATGGGCGGCTTCACCATACAGTGCATTAGACACTTCCC
TTGCTATCTCCCCACAACAATCACCATGTCACCCATCTATGGTGGAGAAACTTACACACA
AGCTATCCCTCCCAGAACGACAGACTTCACTCAGCATTGCGATTGAGGTGCTCGGTACAT
GCGAGAACCCCTCGCTACCGTTCCAGAACTACGATTACCCCCCAACCCCGACCTCTAATG
TATCTGACGATCATTTCACACCCGGGGATTCCCCGATATCGGCCCCACCGAGGCTGCGAA
CATTTTCGGGGTTTGAGGCTCGTGATTGGTTGAAATGTGACGACGTGAACAATCGAACGC
GCTCGTACTCAAGCAACAGCGCCTCTGGTGGTGTAGTTGACTTAACCAACTTAATGGAGC
CGATTGTATTGCCTGAAACTTACATACACCTTAACAACAATACAACACCCCATCACACCT
TACCACCACATGCCAACCAACCAAGCCAACCCATCAACCCACAATCAACGTGCATTGAAA
CTCCCACCAGACCTCCAACATTACAAAGCCTCCCATCTATAGTAGAGGATGCCATAGCTC
AAGCCAAACCATTTGAAATGTTGGAAGAAAGCAGTCTTGATGTTCACGGGATGTTAGATG
ATATTATGGACGTCGGCAACACACAACAGCAGAATCCGTCCCATGATGTTGTTGTAATAC
AAGAGGACCATTGTTACTCCTCACAAACTTTAACAATCGTTGAAAATCCTGTTGAGGAAG
TTTTGGCGGTGAAACCGGATCCCGTGGTCGACCTCACTGATGCTCCATCAACATCCGGAG
TAAAAGTCTCGAGGAAACGCGATCGAAACAACGCCGCGTGTCGTGAGTCGCGGAAGAAGA
AGAAGATGAAGCTGGTGGAGGCGGAGATGGAAGTGGTGAGGTTGGTTGAAGATAACGAGG
TCCAAAGGTTGAAGATCGCTCGGTTGGAAGTTGAAGTGAAAGAAACCAAAGCTCTTCTGT
TGAGCAAGATGACGGGGAAGACGGTCAAGCCTTGAATCTGTAAATAGTTTGTTTAAAGGC
GACAAATTTTCATAAATGCAGGGATGTTGTGATGAACAACTCCGATCTTCCCAATTGAAA
TCAACTTATCCAACTTATCGTTCAAAAGTAAAGATTCTCAACAACTGTCTGATACAGCGC
AGACTGTAGAAAATTTCAAAACTCCCAACTTATTAAAACAATTTTGTTGTTTACTGTATA
AAACAGTAATGATACTCTAGGGTTGACTTGGCCACCTTGCCACCCCAGGATCGGCGCCTA
TTACAACACGCACGTGATGTATTTGCCTTATTTTAGTTCCAATATATCGTTGCTTTTGTT
CCAGCTTCGTATAAAGTTCCCGTGATGGTTGCGCATGTTGCGCATATTTTGTGCCGGTTC
GTGTCAAATGGTTGATTTTGCGTTTGTATTTTTGTACAGTTTGCATCATTGCTTAAAAAA
AACTACAAAAAAAGCACAAAATTTAAACATTTAAAAACATTTAAAAACATGTAGTTTAAT
TGCAATGATACAAATACTTTGTATTAATTTACTTTCGCAAAAATATG
>KH.C3.522.v1.C.nonSL1-1
ATTTTTACAGAACGTTCGTGTCAGAGGATCATCCACTATGTATCGTATCGTGATTGCAGT
TCTACTTCTCGCAAACCAAGGTTTTGCGTTAAACTGCTACCAATGCGGTTTAACCACCGA
AACCGGTTCATGCAGTACTGGTTCAATTTCCGCAGCTAACTTACAGGCGTGCCCTGCTGG
TTTTAACTACTGCACCACGCTATCTTTGATCAACCAGAACGGTGGTGGAAGCAGTACAAC
AACCAGGGGATGCAGTGCCACTCCTCAAGCTCACTCTTGCATCGGAGCCTTCGGATTTTA
CTCATGTACTGGAGCAACTTGCGCAACTGACGGTTGCAACAGCGGAACTGTTCAATTTGT
AACTCCTACGGGTGGTGGTGCTGGCAAGAAAGAGGCAACAATTCTCGCTGTTGTTTTGTC
TTCGATTCTAAGTTTCGTTGTTTGCTCTCTTAATTAAATAGGAATTTTGCAATCATTTTC
TGAATAAATATAACCTATGTAAAAATTTAACCTATCGTTTTTAATCTAACCAATTCAATA
ATTGTAATATATGCGGTTATTAAATTATATAATTTGATGCGTTGTACATTTATGTGGCTC
TTTTTGGAATAATATAGCACCATTAAAATGATACGAAGCTTATTTATGACAATTGTGTCT
GTATTTAACCGTGTATAACATTATCTATAAATTCTGGTTTTGCGGTTACATTCTTACAAC
TTGTTCTGTGCATATATGGCCTACGTGTAACAAAACGAAATTTTAAATATA
>KH.C2.161.v4.A.ND9-1
CACTTCATAGGTTTTGCCGACGGGGCATATTTAAATATTGTGCTATGCAAATACGGTGGA
AAGTGTGAAATGGACATGTACACACGCCGAAAATGTCCTGAATGTCGATTAAGAAAATGC
AGGGCTGTTGGGATGTTAGAAGAATGTTTGTTGACTGAAATCCAATGCAAATCAAAAAGA
AGAAGTAGGAAAGTGAAAACAATTCAAGAAGATGATGAAACAAAAGAAAGTGTACCGAAT
CCGATCCCACCACCCAAACCCGCAGTTAAATCTCCACCAGAACCAGATGAAACTGATTTA
TTAATTGAATTGGTTGGAAAAAGTTTCTCAGATTACCGGAATAATCCTGAGATAGTAAAT
CGTTGGGAATGTTTTTACGAATTGTCAACGAAAACGCCTCCGAATCTTTGTGAAATCGCT
ACCATTCACGTACAAGTGTTAGTAGAGTTCACCAAGAAGTTACCAGGTTTCATGCGACTT
GACTCACACGACCAGATAGCTTTACTGAAAGGTTGTGTTGTGCAAGCAATGCTTCTACGA
AACTCCTGTGGTTACAACAAGGTTAACAGATTCCTGGATCTAAAACGTGTTGTACGAGAC
ACAGGTATAAAGGAAGACCATATTCGAACGCTCACTGATTTTTTTGACAATGTTGCAAAA
CTTCAAATGGATGAAACCGAATACGGCTTGCTTATTGCCATCATTGTGTTTGACTCCGAT
CACACCGACCTTGAGAACAGACTTACCATTGACAAATATAGGGACCGGTACCTGTCCGCT
CTCTCGCGTTACAGCGAGGCCCGTGAGCCGCGACGTCCTCAGATCTTCGCAAAAATCCTC
TCTCTTCTTACAGAAATGCGAACACTGTATCACACCCACGCTAAAATGGTCTTGGATTGG
AAACAAAGGGAACAGCTGACACCTTTGCTTTGTGAGATTTGGGATATGCGGTGATCGGTT
TCAGTCAATGCCCAGGAAAGGGCATCTTATTTTAACAGTTCTTTTTCGGTCAACCCGTGC
AGTAGATTAAGTATACACAATTGGCCCCATCCGAGCTTGCACCTGACTATTGCTATATAT
GCTGATGTTTGGAATTTCCATGGTATAGTTCATCGTTGATTTTCTTTTACTGGTATACGC
ACAATAAAGTATATATGGCTTTACTAAA
>KH.C3.404.v1.A.SL1-1
TTAAAGTTCTAGAATTTTTCGAGCGCAATGGCAGCCAGATTAAAAGAGGACGAACGACGG
CGAAAATATCAACATTACGCCGATTCTTCGCCCCTAAAGACTTCGATAAGCGAGGAACAA
ATTAGGAAGTTGGTCGATGGGAAATTTTCTGAGCAAAAGACCAGGGTATACACACAAAAC
AGAGGAAGAAGTTTTATCTTGGACGGAGTGCGTGAGCATGTTCATAAAAGTAATGTTGTG
CCATCGTATAACGCATTTAACGACCGCCACGCACAAACCTATTTCAGACAACCAGCCGTG
CAGGATATGCTTAAACGGGCAGCGGCCACTGGAACAGGTCAGCTCATACCAGCATTCCAA
ACATTTAAGTTGTCAAAAAGGAACAGACTTCCCGTAACCCCCGGTGTGGACGAAAGAGTA
AAACGAGAAAGAAAATTTGTCGTGGACTCGATCCGAGTAGACAGTTTAAAATCTCGGAGA
TATCCTGTCATACCGAAATACAATGCCCTTGATGATATCCACGCAAAGACTTATTTCAAA
AAGAAAAGCGTTCGGAATTTGTTGTTGCGAACGTGTGACTTGAAAATATAAGTTACGGTC
AAAAACCTAAACAAAACGCATATAGGACACTAGTTTATTGTGACTATGAACAATATGTAA
CCTATATACGCAAAGTTGACGCATGTGTTATTGTTATGTAATATATTTTAATATGTAATA
>KH.S765.1.v1.A.ND2-1
TCGTACTGTAAGGACGTATCGACGATCTTGCAGTAATTCCTGCTATAATTGGTTGTGTTA
AAGTCGATTTAAGCGTTTTTTTTTAGTGTGCGCGCTACAACCGTCCAAGAGACGCAAGAA
TCTATATTGGTTACTGACTCACAGGGAGTTAGTGACCTCTGCGTTTGAATATCAGCTGTA
AACCTGGTATAACATAGATAAACGACAGCTAAACTAAAAACGAAGCAGAAGTTTTCTTTT
CACTGGATTGGAAAGTGAGAGAAATTAATTCCCAACTGACATTCTTACCGACCACCATTT
CTTTTTTTGACGACCTGTTTCTAACTGACGAACCAGGATGTTTACTACAAAATCCATTTC
TCAGCGAATCTTGCAACATGCATACCGACCATGCAAATATCGGGGGGGCTTCGAACCCTC
CCACCCTCCTAGGGGGCCTGGGGGTCTCGGACGAGACGAGTTACCCCATTCTTTCTAACC
CATTCAATGACATCGAACATGGACAAGGAATGAATGCTGGATTTACGTTCGGACAAAACC
CTGATTATTTCGATTACAATGACACCTCGGACAATGGTAGCCCTTCCCCATGTGATGGAC
AACGTACACCAAGTACATGTAACTCATGGGCGGCTTCACCATACAGTGCATTAGACACTT
CCCTTGCTATCTCCCCACAACAATCACCATGTCACCCATCTATGGTGGAGAAACTTACAC
ACAAGCTATCCCTCCCAGAACGACAGACTTCACTCAGCATTGCGATTGAGGTGCTCGGTA
CATGCGAGAACCCCTCGCTACCGTTCCAGAACTACGATTACCCCCCAACCCCGACCTCTA
ATGTATCTGACGATCATTTCACACCCGGGGATTCCCCGATATCGGCCCCACCGAGGCTGC
GAACATTTTCGGGGTTTGAGGCTCGTGATTGGTTGAAATGTGACGACGTGAACAATCGAA
CGCGCTCGTACTCAAGCAACAGCGCCTCTGGTGGTGTAGTTGACTTAACCAACTTAATGG
AGCCGATTGTATTGCCTGAAACTTACATACACCTTAACAACAATACAACACCCCATCACA
CCTTACCACCACATGCCAACCAACCAAGCCAACCCATCAACCCACAATCAACGTGCATTG
AAACTCCCACCAGACCTCCAACATTACAAAGCCTCCCATCTATAGTAGAGGATGCCATAG
CTCAAGCCAAACCATTTGAAATGTTGGAAGAAAGCAGTCTTGATGTTCACGGGATGTTAG
ATGATATTATGGACGTCGGCAACACACAACAGCAGAATCCGTCCCATGATGTTGTTGTAA
TACAAGAGGACCATTGTTACTCCTCACAAACTTTAACAATCGTTGAAAATCCTGTTGAGG
AAGTTTTGGCGGTGAAACCGGATCCCGTGGTCGACCTCACTGATGCTCCATCAACATCCG
GAGTAAAAGTCTCGAGGAAACGCGATCGAAACAACGCCGCGTGTCGTGAGTCGCGGAAGA
AGAAGAAGATGAAGCTGGTGGAGGCGGAGATGGAAGTGGTGAGGTTGGTTGAAGATAACG
AGGTCCAAAGGTTGAAGATCGCTCGGTTGGAAGTTGAAGTGAAAGAAACCAAAGCTCTTC
TGTTGAGCAAGATGACGGGGAAGACGGTCAAGCCTTGAATCTGTAAATAGTTTGTTTAAA
GGCGACAAATTTTCATAAATGCAGGGATGTTGTGATGAACAACTCCGATCTTCCCAATTG
AAATCAACTTATCCAACTTATCGTTCAAAAGTAAAGATTCTCAACAACTGTCTGATACAG
CGCAGACTGTAGAAAATTTCAAAACTCCCAACTTATTAAAACAATTTTGTTGTTTACTGT
ATAAAACAGTAATGATACTCTAGGGTTGACTTGGCCACCTTGCCACCCCAGGATCGGCGC
CTATTACAACACGCACGTGATGTATTTGCCTTATTTTAGTTCCAATATATCGTTGCTTTT
GTTCCAGCTTCGTATAAAGTTCCCGTGATGGTTGCGCATGTTGCGCATATTTTGTGCCGG
TTCGTGTCAAATGGTTGATTTTGCGTTTGTATTTTTGTACAGTTTGCATCATTGCTTAAA
AAAAACTACAAAAAAAGCACAAAATTTAAACATTTAAAAACATTTAAAAACATGTAGTTT
AATTGCAATGATACAAATACTTTGTATTAATTTACTTTCGCAAAAATATG
>KH.L41.43.v1.C.ND2-1
AAATGAATGAGCACAGTTTGTTCGGCTTGTTTTGTGCGTGGTCTACCTCTAATTTCGTCT
GATTTGCAGCACAGATGCAAAAACTGGGACATACATACCAAAATATCAGTTAAACATAGT
CAATTGGCCTTTTTAGAACAAAATATAGCAATTTAGACCAAATATAATAAAGTACTTTGG
CGAGAATTTCGTGCGGTTTGTTGCGATACGTGCAGTATTTTGGTAATTTCCCTGTTTTAC
TATGTTTACATTTTGCGGCATTTTGCTCGTAGCAGTTATAAGGACATTTCTATATTTATA
TGTGACGTTAGTGCCTATGCAAGTAACAATACATGGGTATTTCTTTACGGAATTTTGCCT
ATAGCAATTATTGAAGTATTTTAATACACAATTTTAATGTTACTTTGTTAATAACAGGAG
CTGCTTAAAAATGACCGAAGATACAGGAGAACCTCTACAACTTGTTAAAGATGAAAAATT
TACGTTGGTTGTTTCTGTTAAGGACACGAGTAAATGGAATAAACTATTATCACAGTGGGA
ATCAAATGGGGAGCAATGGTTCCAGTGCAAATTCTGTGAAAAAGTTTTCTTAAACGCAGC
AGATTTCCACGAACATAATGAAACGCACGATACAGAAACTGCTGTGGTAGATCAAAACTT
TCATGAACAATGTGATAAAAAAATTAAAAACAAAGGCAACAGGTCCACACCAAAAGTAAT
CTTAAGGTCTCCTAAAAAATCCACAAAAGTAAAAGCTGAGAAACCAGTAAAAAAGGTTAA
AGTGAAAAAGACTTACATTTGTGAAGTTTGTGACAAGTCATTTTCCCAATCGTCAAACCT
TAAAGGACACATGTTAACCCATACTGGGGAGAAGAGGTTCAAATGCAGCATATGCGGTAA
AGGATTCAAGTTTTCTGGACACATAAAAGAACATATGAGAATACACACTGGTGAGAAACC
TTACAAATGTGGGGTTTGCGACAGAGCTTTTAACCAGGTTGGTGTTTTAAATAGACACCA
AAAACTTCACACTGGTGAAAAACGTTTTAAATGTGATGTATGCGGCAAACCATTTTATAG
AGCAAGCCATTTAACGTCTCATATGCGTGTACATACCGGGTATAAACCTTATGAATGCAA
AGAGTGTTTTAAATCGTTTAGTCAATCCAGTAACCTTAAACATCATATGAAAAGTCACTT
CAGCAATAAGGAATCTGGTTCGAAACCTGCGTTCGAAGTCAAAGAGGAAATACCAGGATG
ATGTTTCTATTCTTATTAGTGTGTCTAAGTGTCTAAGTTTGTGCTGTTATTAACTCAGTT
GAAATATGATACTAGTTTTTAATGTAGGTTAGTATGTTATACAAACTGGTGTTCTGGGCC
TCACTGTAATGTATTCCGAGATGTTAATATATATTTTAAGTTGATTGAAACAATATACCA
GTAGTTGCGAGATAATCGAAATCCAGATTGCTATTAATTAACTGGTTGCCTTGTTATACG
AATTAGCTTATTGTTTAGAAAGGTTGGGAACCCAGCAATTGGTATCATTATACATAACAA
TATTGTTACTGTTTTTTAATAAAACTTTGATGCTTTTTTTCCGGAGTTTTAAACCTGGCG
TGTGCTGTATATTTAAATGTACTATTTCAACTGTTATACTTTGTACCCTGCTTTGTTGTA
TATATTGTAAATATGTTTTTTATTTATATTAATAGAAGTTTAATTTAAAAATAATGTAAA
GTTTATTTTGCTTTCAG
>KH.C14.166.v2.B.SL2-2
CAGGTGCTACTTTAGGGCCATATTTTCAGTCGTTTTTGAAGCTATTTCAGTCAAAATGGA
TTTAGCTAATTCAGAAGAAAGACTGAAAGAGCAAGAATCTCTAATGGACAGTGCACAAGA
AAATCATGGATTTTGTGGAAAAATAGTTCGGACTAAAACATCGAGGCTTTCTTCAATGCT
TGGTCTTATTGTTGTGTATTTCTTGGCTGAAGTAGTTGTAGGTCACCTTACAAGCAGCTT
GACATTGATAGCAGATTCTTTCCATATGTTATCAGACGCATTATCATTGATAGTTGCACT
TATAGCTGTGCGTATGAGCAAACGTGATGCACAGCAGTCCATAACACCGTGGCCCTCAAA
GCAAGCATACTTTAACACCTTTGGTTGGGTTCGATTTGAGGTTGTTGGTGCTCTTATAAA
TGCCACGTTTCTTCTTGCGCTTTGCATTTCAATTATGATGGAAGCAATTGAGAAATTCTA
CGATCCAGGTCTGATTTCTCAGCCTGAGCTTGTACTAGCTGTTGGCGGAGGTGGTTTGTT
AATCAATGTAATCGGATTAGTGTTATTTGGTGGTCACGCTCACGCAGGCCATGATCATGG
TCACGGGCACAATCACGGTCACGATCACAGTCACGGTCACGAACATGAAAATGGTAATCA
TCATACCCATTCACATCATGCAGAAGTGAGTAGGCTGAATCTAAATGCTTCTAAATCATT
ATTTATTAAGTATTCTGCTGAAGAACACATGAATATGAAAGCTGTGTTTCTGCACGTTTT
GGGCGACGCTCTGGGCTCTGTTATTGTTATGATAAGCGCAACAATTATATATCTTGTACC
GGTAAGAATTAAGTCACTCAAAATAAGTTTTAAAAAAAACTTTTTTTTGCAGTATGAGGA
AAAGATTATGGTTGCTACTGGCAACGCTACTGCAGCGAACGTTGTCACTAACGTGAACCA
ATGGATTATGTACATAGACCCCGCTATGAGTGTTTTCCTTGTGTTGATAATGATAACCAC
AACATACCCACTGTTTAAACAGTCAAGTCTGGTTCTATTGCAGACGGTACCAAAGCATAT
TAAGCTGCAAAACATGAAAGAAAATATTCAAACCATTGAGGGGGTGCAGGAGATCCATGA
CTTTCACATATGGCAACTTACTGGTGAGAAGTTAGTGGCAACAGTTCATGTTCAATGCAG
TGATGCTGAAACTTACCTGGAAATAGCTAAAGAGATAAAACAGAGACTACACGATGCAGG
GATCCATTCAACAACGGTCCAACCGGAGTTTCACACCAGTCCCCAGCCCAATTGCGTTAT
GGTCTGTAACACAAACTCTTGTAAAACCAAACGTTGTTGCAGCGTGACCCATCTTCCCTA
CCCTACTATATAACAATTTTGGAGCTAAAATGAAATTCCCTGAACTCTCTACTTGAATAA
TGCTACGGTGTCTATGACTGTTACATTCAAAATAATTGATGTTTTTTTTGGACCAAAACG
TGGTGGTGCTGCATTTAATGTGGTAATGTTTAGACCATTTTTAATCAAGTATTATACTTG
ACAATTTCTTTACTCGTATTTTCTTTTAGTTATGATATGTTTTCTGCG
>KH.L53.12.v1.C.ND3-1
AAACGAATTCTATTGCAGTGGTTATACTTAAAGGGTTAAGGTTTACCTGTTATACATTAA
TGTCTCCCAAAAAAACGAAAAAATTCAACAAACCGGTTGCAAACAAAAAGTGGAGTCCTG
TAACTGAAGTTAAACAAGAAATCGTTGAAGCACTTCCTTTTCCTGCTGAAGAGAACAAAG
ACGAAGAAAATACTAACAAGTTAAGAAAAACACGCTCGCACACCCGCAAGGAAAATGGAT
TACCAAAATTGATTTGCTCCATTTGTAATAAAACTTTCCAGTCACAGAAAAGACTGGCAA
ACCATATGAAACTACATGATGAAGATGACCAATTCAGTTGCGAAATTAGTTTCACAGATT
TGTGTGTGATGGAATTAACAGAACCGGAAACTGCAGAAACAAACGAAGGAGAGGGAATGA
AAGCTGAAGTAGAAGTTACTGTAGATGACGCTGTGCCAATATTTAAACCTGAAAAGATCA
AAATGTTTAGAACAATTGATTATCGTGGACGTCCAAAGGGCAAAGAAATGAAAACTTGCC
CAACTTGTGGTAAAACATTTGAATCAACGGCCAAAACAAAGCAACATATGCGACGAGTGC
ATGCAGAAGTTAAGAATTTTCAATGCAAAGATTGTGACAAAAAATTTTGTACAAGAAGCA
ATTTATGTTCACACATGCTCGTACATTCAGGGGAAAGAGCTTACCAATGCGCTTCTTGCA
ATCATGCCTTTAAAACGCGTCTAGCATTAAAGCGCCATTTCCTAACTCACACTGGCGAGA
GGCCGTACAAATGTCCATATTGTGATAAAACATTTCGACTGTCTTCTACACTAATTCGAC
ACAGAGATGCTCATGTTAAAGAAAAGAAATACAGCTGCGATATTTGTGGAAAGAATTTTC
ATCAGAAAGTGAATTTAAAACAACATCTTCTCATACACACTGGAGAGAAACCTTTCAGTT
GCAAATTTTGCAGCAAATCTTTTACACAAGGATCCAATTTGAAATCTCATGTTTATAAAA
TGCATAGCTAAGAATTTTCTTATGGTCAAAATCCCATAACTGGTTTCATTCTGTTGTCTG
TGTAATTTCAAAAACTACCAATCATATTTAAGTTAACAAATTTTCAGGCATCATGTTGTT
TTTGTTGATACTTTTTTTTCATACAAATTCTGTGATACAATTAGTATGTAACATTAAATT
AAAAATATGTTGTCAATTTATCATCTCTAAATTAATTCCCTTACCTGGTATACATTGTTG
TAAAGTTATTACATGGCATTTATGTTACTATGTATTGTTACATGCATGGTTTGATTTATC
TTCAGTGAATTGTAATGACGTGTAAAATGTTCGGTTATTATGTAGTTAGACATATACTTC
TACACCATGACATTCTCCATTCAAAAAAATGAATATGATGGATCAGAAA
>KH.C2.338.v3.A.SL2-1
TAGTTGTACAGTGTTGCATTAACAATCATAATGTATCGTCAGTGCTTAAACAAATTGCAT
CAAACTGTTAAGTTGCAACCCATTGGAAACGCATTGTGTGTGTGCAATCGAAAATTGACG
CTTGACCCTCAGTCAGAACCAGCTGTGGATCCAATAACAATTGATAAACGTGACAAAGTT
ACCTTAATTGGTTTGAATCGACCTGGCTCACGGAATGCAGTCAACAGAGACATGGCACGT
CAGCTCACAGTTGCTTTCCTTGCATTCGAACAAGATAATTCAAGTAACGTTGCAGTTTTA
CATGGAAAAGGTGATCATTTTTGTGCCGGTTATGACTTAAAAGAACTTGCCCACTCTGAG
TCAGGTATCGATGAAGAAACGATGAATCATTTGCATAACGTGCACGGAGCAATGGGCTCT
AAGTTTGTGTATAGTAACCAGCAACGTTTTACTGAGGGCCCTACAAGACTGCACATCAAA
AAGCCAGTGATTGCAGCAGTTAATGGTTATGGTGTTGCTGGAGGGTTAGAGCTTGCACTT
CTCTGCGACCTCCGGGTCTTCGAGGAATCCACCATCGTCGGTGTCTTCAATCGGAGATTC
GGAGTTCCTCTGGTTGATGGGGGCACGGTTCGTCTCCCTGCTTTGGTTGGTCTCTCAAAT
GCATTAGACCTCATTTTGACAGGGAGGGCTATTGATTCTGAGGAAGCAATCAGGATTGGA
CTTGCAAATAGAGTGGTAAAGGATGGCGAAGCGCTGTCGTTCGCTGTCGAGCTCGCGAAA
GAGATATCTCACCATCCACAGATGAGTTTACGTGCGGACAGAGATTCTGCTTATAACGCT
ATGTTCAACTCTACTTCGAAAAAGGAATCGCTTGATTACGAGATGAACCACGCACTAGAT
GTGGTTGCTCATGAGTCCATTGCTGGAGCAAAGCGATTTAAGGACGGAGAAGGCAGACAA
GGGATGGCTATTTAAAACAAGCTGTTCTGATCTCCGACCCCCGCCGCCACTTAACGATTA
TTACCCTATTTTTTGTAGAATGTTATTTTTCTAATCCAGCCAGGGTGATTTTCATGCACA
CCATGAGTTTCGGTTGCTTCTGCTGTTGCGTTTTGTTCGTAATTTGTGTTAACCGCTGTG
ACGTTTTGTTGTTCCCCTTCGTTCCAAGTGTTAGCTTTTCTTTTCGTGTTCTAAAAGAAC
CCGGTCACATTTTCATACTGTGTATATACGAATGCACTGCTGCTCTCCCCTAAGGAGCAG
CGTACAACAGTTTTATCATCTTACCCGCATTTCACCTGCCAATGCCTAATTGCTGCAAAC
GCACTTGTATATTTGACTTTCGTTGTCGCTGCATTCCTGGGCCATAGATTTCAAGATGTA
TTGTCGTCAGTAAAGATATATCGTGACAATTAAATTGTACCGGGACAAA
>KH.C14.426.v3.B.SL1-1
GCCCTCGATTTTTAGCTGCTTTGTGCTTTTTGCTCTTAGATTCAACAACTGAACTAAATT
GCATCCACGAACGCTTGCAACAGAAACGCTTCCAGTTACGAAGGACGCTTGACTTCAGTG
AAGGCTCGGATTTCTGCCAAAAAGCATTAGAGATTTTTATTGCTTCAGTTTTTCGCAAAA
AAAACTTTAAAAAATCGTGCCCAGCCTTTGCCGTGTCGCTTGCGCAACGTTGGCAGTCCT
GCGGGCATAGATTCCTAATTGATTTTTAAGCGAGAAAATCGGAATTCCATCTTTCGTTTC
TGTCATAGTTGGCATACCTGCTCCGGCGCGCTGTCGTAGGACAACCGAAAAAACAGCGAA
TTAGTCGTCAAGTTATCAGTGAATGCGACGAAATTGATTAATTTTCACTCCAGGAGAAGT
TTGTGAACGGCTGAAGGGCAAAAGATCAGACCTAGCCAGATCTCCAATCAAAAGATTAAC
TACACATTTTCAACTTCAAGTTTTAGGCCCAAACAAAAAAGATTGCATCCATTTTAAATT
GTGTGTTACCCCAACCAATCACCATCAATCCACACAACCATCATCCTGATTTATCAGCGG
GCGAAATTGCCAGCATAGTGTCGCTACACCAACCTAATACATCGGTGACGGATCCCTAAG
CGTCACCATTCCCCCTGTAGCCACCACCCCGGGCCTGATGGGGGGCCCTGGGTCGAGTTC
AGGGGGCCCGTCACCCAGCAGTGATGACATGAACATGCAGAAAGGTGATGTTATGGACAA
CGAAGCCGAAGGCGTTTGGAGTCCTGATATAGAACAGAGTTTTCATGAAGCGCTTGCTAT
ATACCCTCCATGCGGTAGAAGAAAAATTATACTTTCTGACGAAGGAAAAATGTATGGTCG
AAATGAACTGATAGCTCGTTACATAAAACTGAGAACCGGGAAGACAAGAACCCGAAAACA
GGTTTCCAGTCACATACAAGTTTTGGCCCGAAGAAAATCAAGGGAAATGCAATCTCAATT
CAAGGACCAGGCGACTAAAGACAAAGTGTTACAAAGTATGGCATCTATGTCTTCCGCACA
GATCGTGTCGGCAGGGGCGCTACAGAGCAATAATATGGAACTTGCACCCAGGCCGCCTTA
CACTAAGCCGTTCTGGCGAGGACTTGTTGGTCAACCTGACGCAGATATCAAGCCCTTCAG
CAACCCCCCATACGCCCTTCAAGCACCTGGTTCTGCCCTTGTAGGAAGCAGTCTTCCAAC
TTCGAACGTTAGTATACCGGCATCGAGGCCTGGACAAACCATAAGTTCAGGTTTTATAAA
CCAAGCTGGCAGCATTGGCCCAGCTTGGGAGGATCGTCAGATAGCGAGTAAGAAACTTCG
CCTGGTCGACTTTTCCGCTTTCCTGGAACAGCAGGGGGACTTAGAGAATTACTCAAAGCA
TCTGTTTGTCCACATCGATCAGTCCAACCCATCCTACAACGACCCGTTGCTCGAGTCTGT
TGATATTCGACAGATTTACGACAAGTTTCCGGAACCGAAAGGGGGTTTACGTGAATTGTA
TGAAAAGGGACCGAAAGAAGCGTTTTTCCTTGTCAAGTTTTGGGCCGATTTGAATGTGAA
CATAGCTGACGACAATGGTGCATTCTATGCTGTCACCAACCAGTTTGAAAGCACTGAAAA
CATGACAATAACTTGTTCAACCAAAGTCTGTTCATTCGGCAAGCAAGTTGTCGAAAAAGT
TGAGACGGAGTTTGCTCGTTTCGAAAACGATCGTTTTACGTATCGCATCAACCGATCCCC
TATGTGCGAATATATGATCAACTTCATTTTGAAGCTCAAACATTTGCCCGAAAAGTACAT
GATGAACAGTGTGCTTGAAAACTTCACAATTTTGCAGGTTATTAGCAACCGAGACACGCA
AGAGACTTTACTCTGTCTAGCTTTTGTTTTCGAAGTGTCCACGTCAGAGCATGGGGCACA
ACATCACATATACCACCTTGTGAAAGACTGAGCTGAATATCGCCACCCAGCAGTTCAACT
CCAGGTCACAATCGACCGCTGTGCGGCGCCCGTGCACCACGCGGATCACTTGACCTATCC
TTTTCTTAACAGCCAATAATAAAATCCGAGAATTCGGTATCCCGTCCCGGGAGTTATATG
TTTTTGCAAGAGGCGTGCCTTTTTCATTCATCAGGGTCCTGTCCCCTTGGTTTTTAAACG
GTGACGTCACAGCGCCTCACCCCTATATATGCAATCATATTGTGTCGTGAAAGAGGTGCC
TGTTACGGTATAAATGTAACCGCGTCAATCCGCTTTCTTGCTTTTCGGTTCACGGCGCTA
TAAGCACGATTTTTTTCACCGAGGCTGTCTTGGTACACATTCTCGTACAGTTTTCAGTTT
AAAAGACACTCCCAGCGCAAAGGGGCCATTGCCACAATGGAGCTTTTTCTATAAGACGAA
ATAGAACAACTGAAAACTTCTTCGATTTTCTCGAATTTTCGAAGAGCCTCGCTGTGGTTT
CAGTAAGTCCACTTGCATTTTTATTAATACCAAGAACACTATCGTTGTTTCACTTTTTCT
GCGTTTTTGTTCCAGATCTTATTCGTTATTTTGCGCTGTTTTCTTTTCACTTTGGCGACC
CGTTTAGATGATTTTAAGTGTAATGCTATATGTTTATATTTTAATTTTAAATTTTGTAAT
TGTGTTGCATTTTTACGGTCGCCATTTGCTTTTACCTTTTCGGTACTAACACGCTTTTAC
CGTTGCGGCCACTAAAGTTTCAAATGTGTGACGTCACACTGGTGACGTCATCCCTTTATT
TCCATTTCTCTTCGTGTACGGTACGCGCGTGTTTGCGCAAATACACCCAAACTCACAATG
CA
>KH.C12.461.v1.A.ND1-1
GGTTGTAAACTGTAAAACTAACATTTTCATTTGGATAACATAGACAAGACCCATGGCGGG
CAGCAAAACACATCAAGAACTATATGGCAAGGCACAACATTCCACAACGAGAGGTGGTCG
ATTCCACAGGTCTAAACCAAAGTCATTTATCCCAACACCTAAACAAGGGAACGCCAATGA
AAAACCAAAAGAGAGGATTACTTTATGCCTGGTGGACTAAAAAGCAAGACGAAGTCGCTG
CCCAATTCAAAATTGCTCGAAGTGGTATGGGAGCTGAACAGGTTGAAGAAGCCGCTGGAG
TGAGCCCAAGAGCGCGCAGAAACCGTTTTAAATGGGGACCCGCTTCGCAGAGAATCCTAT
ATGAGGCGTACCAACACCAGAGGAATCCTACCAAAGAAGAAAGAGAGGAACTTGTTAAGA
AATGTAACCGTGCTGAGTGCAATCAGCGAGGTGTATCGCCTTCACATGCAAATGGCCTGG
GTTCAAATTTGGTTACAGAGGTACGAGTGTATAACTGGTTCGCGAACCGTAGAAAAGAAG
ATGCATTTCGACATAAACTTGCACAAGACTCTTACTTGGGCGACCAAGACCCTTGCCAAC
CTAGCGAGGGTTCTCCTGAACATAATGGACCACCGTCCAAAGTACAAATCATGGAACAGT
TTCCAAAAGCTGAACCAGGACTATATGGTGAACAACGAGACCACGAGATAAACCGTGACC
TTATAAAAGTGGAAGCACATGACAGGAGCCACGTGCCGACGCCACACGCCACGCAGAACA
TTTCCCTCGTCACGCCATCCGAGGCCTCGGACTCGGCGCAACGAATTGCACAAACATCCC
TACCAGTAGTTAGAAGTTCACGCATAAACCAAGGCTGCAGATCACGAGCTCCACCTGGAG
TCGTGATTACAAATCTCCCCCTACCTGATGACCTTCAAAGAAGCGACAACTTCTCGTCGG
TCTCTCACTTTGGTGCACTACCTTCAGTGAATACTCTATCTCCAATCATGAACAGCGTTT
TCCAAGTTCAGCAGCCTTCGTCTTCCCAAGAGATGGATCCAGCACAGATGCAATCTACTT
TACCCCCGCATAGTCTATTGCTGTCTGGAATCATAGCCTCAGTGAGCCAAGCTCCCACTG
GTCAACATATGCCAGTCTTTACACCTTTAACGCCCGGTCACGTAGTACACGAACATCACC
CGCTCGCAGTGACCCAACTTCATAACCATTCAGCAGGCGGGTACGGACCACCGCCAACCT
ATCATTCTAACATTAAGCAAGACTTCAGCGGCTACCAACAAGGGACTTTAGCGTACACTC
TTACGGAGCAGAGACGTGACCCGTCGATATCCGTGCAAGATGTAAACTCCAGTCAATCTA
CTTCATTAGTGTTGTCAAATGCTACAGTGGACACTCCTACAATTGTATACCAACAGCCTG
TCAACTAAGTTGCTGAAGAGAAAAAATCGCTGTTTCCATTTTCACCAAATCAACTTTTAA
TTTTCTTCAATATTTTAATCGAGCTTTTAGTGTTAAACCGTTTTCAATCATTGCTTCACT
TTTGAATCCGAATCATTATTAATTAGCCAGCGATGTTGCAATCTACCTCTGCTAATTCTA
ATTCTTCATTGTGCTTATACAAATATGTACTATTTTTTTAATTTTGTGCCCTGTCTTTAA
AAGTGAGTACTAATATTTTTCTCTGTGCTAATTTCTCGCTGTACTCCATCTCCGTGTTAC
TGTGCCTATTCTACACTGGTTTGCGAAGCATCCGTCTGATGTTATGAGCAGTTCGCTAAA
TAAA
>KH.C14.554.v1.A.ND1-1
TTAGCTTTGCCAGGTTGCTCGTTAGAATGAACGGTGCGTTTTCTGATAGGGCATCGAGTG
TCTGTTTGGAACACTGCGGGATGTATAGGCCAGCATTCCCCGAGAGAGAACTGTCGGCTT
CCCCGAGCTCTGAGGCGGTTGGTGCTAGCACTTCATGTGCACCTGGGTATGGTAATACTT
CATACCAACATAAGTCGCAAAGGGATTACGAAAACAATCATATGCAGCAGTGGCAGCATG
AACAACACCGAGGGGAAAATTATTCAAGTGCTGGTAGCTACCAAGCCGAACAAGGCGCTT
GTATTTTCGAGGACTCTTATTGGCACTACCCTGAAGAGGGTAGGGTCGGGGAGCAACGAC
AAAGTCCTCCGGAAGAAGTGGCTCTGAATCTAACTGGGTTTCAGGAAAACGCGGGACCCG
CATACTTTTCTAGAGAACAAAAGGTAACGCACCGTGCCAGTAATCCTAGAGGTCATGGTC
CTTTAACTTCAACCAGCTGCTCGGAAGATTTTGCTCGACAATGGCAAAAGCAAAGCTTCC
AAGGTCCTCCGGACTTGCCTGACTATCAGTCTCAAACCCGATCCCCGGATGTTGCGCTTC
CGAGATCTTGTATACATGATTGTAGTTTCAGCGGCTACGTAGCCGGAAAGTTGCCAGCCG
TCGGCCACCCCGGGAAAAAAGAAGCGCTTGCCGGGACTTCAAGTGTCAAATTCCAGTGGA
TGAAAAATACGCGCTCCCATCATTTAGAGTGGAAAGCACAATGGCAAAGAGCAACTGGAG
GCATCCCCGCGCAATTTCCCGAGGTGGATGAAAACAAAAGGACAAGGACAGCTTATACGA
GATGGCAGCTTCTTGAACTGGAGAAAGAGTTTCACTTCAGTCGTTATATCTCAAGACCAC
GAAGGATAGAGTTAGCAGCGATGCTAAACTTAACTGAACGACATATAAAGATTTGGTTTC
AAAACAGACGAATGAAATGGAAAAAAGACCAAGCCGCCAACTCGAAGACAGGGAAAGTAA
GAGACATTACGGCAGAGATACGAGACACTGCATGCGAACAAACAGCACCTCATGCGGTTG
ATATATCAGAAGTACCAGTACCGCTAGGCGACGCTAGAGCGCAAGTTTCAGACGAAACGA
CGGTTTTAAAATTGGATTCCAAAAATTTTTCGGACGGTGTTTCCAGTGCTAAGTCCAATA
AAGAACATGATAGTTCTCAAACAAAGGGAAAACAATTTCCAACAACGGATATGGGCAACA
CTGAAACGAATATGACAGAAGAAAACAAGATTCCGTGAATACGCAAGGACCATTTTATTG
CAGTAGAATAGTTAGTTAGACGTAGAGAATTGCTTCAAGCTTTTACAGTTCACTCACTCA
TGGCCCAGGTGTATAGTAGTTATTGAAATTTAACAACTTATAAGAAATTAACATAAAAGA
AATAGAATTGCTTGCATCTTAACAAAAGAAACTTTTTTTGGATATTTGATAAATGAAAAC
ATTGCATAAAGTTACAAACAGTTCTTTATTTTTATCTTTTTTATTGCGTTAGTTTATTTA
CCAAGCACAAAGTTCCGAAGTGTGTTTCTGCATTTGCATTAGTTTTCGCCTAAATATATT
CATAGCGAAAGC
>KH.C9.82.v1.A.SL3-1
ATTTTGATATATAGTTGCTGATCTTTCCAGACCCTAAGACTTAGGGCCTAAGTAGAGGGT
AAACATCAAGGGTTGATATAGATTTACCCCTTCTTGTCAACATGCATCAGACATTGCCCG
TTCGTACCCTGTTTTCATACCAAAAACTCTTTTCTCGTTCAAGATTAAGAAGCACCAGTA
GTAACTTATAAAAGCAAGAGCCATTCCAGATCAGATATACAATTTTTTCCATATTTTCTA
CTCAATAAAGCTGATTCTATCTGTTTCAAAATCGAAGTATATTAAGTGTTTGGTTGGGTT
TAGTTGATTCTTTTGATCAACATGGAGTACCCCATCCAGCAAGTTCCAGAATTACTGCAT
AATGGTGCAGGGGATGCACCATTGAAACAGGCAATGATAAAGCAAACAATAATCAAGGCT
GAAAAAAACAACGAAAAATCAGTTGAAAACGGAGACTGTTCAGCTCATGACTGCAAAAAT
TTAAATGGAAATGTCATCGAAAAGACGGCAGACAAAAACGAAATAAAGAAACAAAGTTCT
GAGGTTTTGGACCAAACATCAAGAATGTGTGAGAATGATTCTTCATCAGATGACAAAAGT
TATGAAGGGAATGTCACTTTAACAATGGAACCAGAGCACAGTGAGGTTCCATTCAAAGCA
CGGTCTGAGAACGGAGATGCAGGATTGTCGAAAGACGACGACCTTCATAGACAGTCGGAT
GTTGATGCGGATGACAGCGACATTGAAGAGGACATGTCGAAAGAGTTTAAAACCGCATAC
AAGAAGTCCCATCAGCCAAGTGTGTTAGAGTGGACAGACACTCAACATCATGATAATACA
ATTCATAGACTCGATGTATTCAGGAAAAGCAAGCATTTCTGTGATCTTGTGTTACAGGTT
GGTGGAAAGGAAATATACTGTCATCGTGTGGTAGTAGGAGGTGCAGCTCGCTCAATCTTC
GACGAGCTTTCCCGTGGTGAGCAGGAGGTTGGAAACTTGTCAAGAATTCCGCTGGATGGT
AGAAATGGTCTTCTTGCTGACGCTGTTGAGATTTTAATTGATTACATTTACACTGCCAAG
TTGGTTATACCATCAGAGCTTTTAACTGCTGTCTACAAGGCATGTCTTCAGCTTGGTGTA
GAACGAGTCACGCCATTATGTAGAAGATATATTATAGCAGATCTTGAACCAGAACACTGT
GTTCCTATGAGAAGACTTGCATCCAGTGTTGATGATATGGAATTGAAACAATATATTGAT
AATTACATTGAGGAAAACTTTGAAGCAGTTGCCGCTTCCAATGAACTGTTGAACCTGCCA
AGAATTAAGATTGAAATTGTAATGAACCACGGAAATGGAGTTATAAGCATGTTGCTTACC
AACCTTAGAGAAGGATCAATCGGTCACACTGCCCTTGCATGGGTGCGATACATAATCGAA
CAGAGGGGTGGGCGTTATTTTGAGGATCTTACAGAACAGGTTCAACGGATTCCACTGGAT
GAAATCAATAACACCCCTTCATCTGCCAGCGGCTTCCACGGCAATAATTATAATCGAAAA
CTATCGCATGATGAACCAAGGGATTACGTTTACGGCAAAACCAATGGAGCCCAGCAGAAA
ATCCGACTCTCTCGTTCGTCATCCATCGATTCCATATCTTCCAGTGATTCCGATGACAGC
AACTCACGTGCATTGTGTTGTATGGACGGCGAGTGGTCAGTTATTGCTACAACTCCAGCA
CAGGGTTCAGACCACGTGATTTCTCTCTGTTCAGTGGGTGGGGTCCTGTGCACGCTCTCC
ATTCGTCTCCCGAACAACGGCCTTTTAAATGGAAACGAGACAAATGGATTCGCAACGAAC
GCAACATCGTCTGTAAGTTCAGCTTCTACCACCACCTCATGCTCGTCGTCGGTGGCTTCT
GTGAGTCCTCTTGGTCAGCTGGCTGTGGCTCGTTGTGCTGCAGGTGTCGCACAACTGCAA
GGAAAGCTAATAGTTGCCGGTGGCTTTAACCAATCAGAATGCTTGGACACGGTTGAATGC
TTCGATTCTTCAGCAAATCGGTGGAGTCCGATGTCTCGAATGAGCGAAAAGCGAGCTCGT
TTTGCTGTCGCTGTTCTGCGCGGGCACTTGTACGCCGTTGGCGGATCTTCTGGATCACAT
GACCACGTCACGGTCGAGAAATTCGATCCCACAACGGAGCAGTGGTGTCACGTACAGTCG
CTGAAATCGCGGTGTTCTGAGGCCTCGGTTGCCGTGTTGAACAACCTACTGTACTGCGTG
GGCGGAGTGCAAAAAAGCACAGGTGTTGTTGCAATCAAAACTTGCCAAGTGTACGATCCT
TCCGCGGACGAATGGAGTTACAAAGCGCAGATGCACACTGGCCGAAGTTCACTTGGCGTG
GCAGCTCTTGGTTCTCACCTGTTTGCGGTTGGTGGTAGCGACGGTTGGACTTGTCTCAAT
ACAGCGGAGAAATACGACCCTGTGGCTGATCGTTGGACCTTCACCGCCGCGTTGAACGTT
CAACGTCGTGGCCTCGGCATGGCAGAACATAACGGTGCTTTATATTCTGTTGGAGGTTTT
GACGGTACATCATTCTTGTCATCGGTGGAGCGTTACAATCCTGAGGAAGCAGATGTTTGG
GTGATACTTCCATCGCCGCTAGGTGTCCCTAGAAACAACGCTGGTCTGGCATCGTTGCAT
GGTACATTGTACATCGTTGGTGGTTTCTCTGGTCGTCACTTCTTGTCAACGGTCGAGGCA
TTAGATGACGTTAACGGTGACTGGACAGCCCATGATATACAGTCACTTGCCACAACCGAA
TCTGAAAGCGATTAGAAGTTCAGATTGTCCGGTATTCCCCTTCCCAGACTGTCCAGTTGC
ATAAATTGTACAGCAGCACCGAAACAGTCCGGCAACACCCAATTCAAAACCAGGAACTTC
TAGTTAAATTTTCACTTCCAAAAATTTCTTCACTGTGTTCTAAATTCTCCTAGCCCATGT
TTTAAACTCTGCAATTCACTTCATCGTCACAGATCCTCTAGTTTGACTTGTTTGTTGAGC
TTGTACGTCAGCCTTGTGCTGTATTAGGTTTAGGTTATTCCGTAAAACTTCGTTCGATGC
TTCACTTTGCTTTGTTTGACAGAGCGCATCGCGTGCTCCAGACACACGGCGCTAATTTTC
TGTATGATGTTCCTCACTGAACGCTATCGACCCTAATGCGACTGCAGAAACCTTTCGTTG
CAAGGTGCCAAATCTGTTTTGAGCTTCGAAAATGACAACTCTTCCGTTCACTGTGACTTA
CAAACAGTTTCCGTGAGAACCGGTTACGAGTTCTTGGTAACTCTACCCTATTAGTTAGTT
ACCCGCTTCCCCATTCGTGCATAGCAGCCCCGATCTAATTTAACGCGAACTTATGCGCCG
TATTTCTGTTTTACCTCTCCCTCGGTTCTAATTATTGTCTTTTGGTAACTGTTAGAGTAT
TTCTGTTTAAAAATGTTTCAGTGCGATAGATTTACAATTATTTTGTCTGTTATTACCCTT
ACCCTACTATCGGCAAATGGAAAAAATCGGTTGGTATCTCACAAGACTATGTAAATACGA
AGAAGCAACTTTTTCAACCGATGCTTAAAACGGTTAGCCATATTATGACCATTTTTGATC
AAAACATTATTTGTCGGTGTTTCATTTGTAAAGCAAAAATACAATTGGAGTATTCTGCAA
>KH.C14.138.v1.A.SL1-1
ATACAAAACGCTAGGCTACTGTGGCTGACTTTGTCAAAATGGAGCCTGAGTTAAAGGTTT
TAGAGCTCTACAGTGGTATTGGTGGCATGCACTATGCTTTGCTTGGGGCAAATTTGAAGA
ACTGTGAAGTGGTATGCTCTGTTGACATAAGCCCAGCTGCAAGTCTGGTTTATAAACATA
ACTTTCCAGGAACTAAGCACTGGGAGAGAAGCATTGAGGGATTTAGTGCAAAAGATTTTG
ATAACATGGGTTTTAATACCTTGATGATGAGCCCTCCATGTCAACCTTTTACAAGAGTGG
GATTACAGAAAGACATAAACGATCCTCGAACAAGATCATTCATTTACCTAATGAAGGTAC
TACCACAACTAAGTAATCCACCAACGTATATTCTCATGGAAAATGTAAAAGGATTCGAGA
ACTCAAAAGCTCATGATATGTTTTTACAAGTTTTGGAGCAGCTGGAATATTCAACTGCTC
AGTTTTTGCTTACTCCTAAGCAATTTGGTGTGCCTAACTCAAGATTAAGATACTACCTGC
TCGCTAAACGAAAACCCCTTCAGTTTCCAGATGAAGTAAATACGCCAAATGAGGTGATTG
AAACAATGCCACAAGCTTTGCAGAAATGTTTAAATAGCAACGCTGGGAAAGAACAAAACG
AAAAACACACTATTAAGACTTTGGAGAATTATCTTGAAGAAGCGGAGTCAACACTAAAAG
AACATGCCTTGACAGAAAAAACTCTATTGCGTTACCTTCAAGTTATGGACATTGTCACCC
CAAGGCATCAATCTTCTACTTGTTTTACAAAGTCCTATGGGTACTATGCAGAAGGAACTG
GTTCTGTTTTAAACATGGGTGGTGAAATTAAAATGTCTAATCCTTTACACAATAATCTGC
GTTACTTTACAGCTAGAGAGGTGGCAAACATAATGTGTTTTCCGAAAGATAAATTTCATT
TCCCAGAGAATTTTACACGCAAGCAAAAGTACAAACTGTTGGGAAACAGTTTAAATGTGT
ATGTTGTATCGTGCTTGTTAAAATTGCTTATAACAGACACCAAAAGATAGTATTATACTG
TAAAATCATTTGATTGGTGTAAGTTTTTTCAAGATCTGCTTTCTAGTGTTTTTCTAACTC
CTACAAAATATTTTAAGCATGCTATATTTGTATTTATTTAACTTGAAAACATAGATTGTG
CAATGTGTTTAATCATGACTGGTATTTTGCCTACGTAATTGTAGAATTAGGGCTTTTTGT
AATAGATTTCCAACACCTGTACTCTTCATATGTAAAGAAGACAGTTTGAAAACAAAGGTT
CACAGATAATAGGATTGACCTGAGACTTTTGTTGTCTATCAATGTCTTGGTTAATTAGAA
GGTAATAAAAATCAGCTGGTTCCAGACAGTAAACATTGAGATAAAGATATTTTGAATGGA
ATAGCCAGTGCGTTATTCTCACGACAGTAAGTTGCGTGATACATATTTGCGTGTACTTGA
GAGTTACAAAATAAACTTGTTTTTTTT
>KH.C2.338.v4.A.SL2-2
TAGTTGTACAGTGTTGCATTAACAATCATAATGTATCGTCAGTGCTTAAACAAATTGCAT
CAAACTGTTAAGTTGCAACCCATTGGAAACGCATTGTGTGTGTGCAATCGAAAATTGACG
CTTGACCCTCAGTCAGAACCAGCTGTGGATCCAATAACAATTGATAAACGTGACAAAGTT
ACCTTAATTGGTTTGAATCGACCTGGCTCACGGAATGCAGTCAACAGAGACATGGCACGT
CAGCTCACAGTTGCTTTCCTTGCATTCGAACAAGATAATTCAAGTAACGTTGCAGTTTTA
CATGGAAAAGGTGATCATTTTTGTGCCGGTTATGACTTAAAAGAACTTGCCCACTCTGAG
TCAGGTATCGATGAAGAAACGATGAATCATTTGCATAACGTGCACGGAGCAATGGGCTCT
AAGTTTGTGTATAGTAACCAGCAACGTTTTACTGAGGGCCCTACAAGACTGCACATCAAA
AAGCCAGTGATTGCAGCAGTTAATGGTTATGGTGTTGCTGGAGGGTTAGAGCTTGCACTT
CTCTGCGACCTCCGGGTCTTCGAGGAATCCACCATCGTCGGTGTCTTCAATCGGAGATTC
GGAGTTCCTCTGGTTGATGGGGGCACGGTTCGTCTCCCTGCTTTGGTTGGTCTCTCAAAT
GCATTAGACCTCATTTTGACAGGGAGGGCTATTGATTCTGAGGAAGCAATCAGGATTGGA
CTTGCAAATAGAGTGGTAAAGGATGGCGAAGCGCTGTCGTTCGCTGTCGAGCTCGCGAAA
GAGATATCTCACCATCCACAGATGAGTTTACGTGCGGACAGAGATTCTGCTTATAACGCT
ATGTTCAACTCTACTTCGAAAAAGGAATCGCTTGATTACGAGATGAACCACGCACTAGAT
GTGGTTGCTCATGAGTCCATTGCTGGAGCAAAGCGATTTAAGGACGGAGAAGGCAGACAA
GGGGTGGCTATTTAAAACAAGCTGTTCTGATCTCCGACCCCCGCCGCCACTTAACGATTA
TTACCCTTTTTTTTGTAGAATGTTATTTTTCTAATCCAGCCAGGGTGATTTTCATGCACA
CCATGAGTTTCGGTTGCTTCTGCTGTCGCGTTTTGTTCGTAATTTGTGTTAACCGCTGTG
ACGTTTTGTTGTTCCCCTTCGTTCCAAGTGTTAGCTTTTCTTTTCGTGTTCTAAAAGAAC
CCGGTCACATTTTCATACTGTGTATATACGAATGCACTGCTGCTCTCCCCTAAGGAGCGG
CGTACGACAGTTTTATCATCTTACCCGCATTTCACCTGCCAATGCCTAATTGCTGCAAAC
GCACTTGTATATTTGACTTTCGTTGTCGCTGCATTCCTGGGCCATAGATTTCAAGATGTA
TTGTCGTCAGTAAAGATATATCGTGACAATTAAATTGTACCGGGACAAACAAGCAATTCT
GTTGGAAAAAATACGTTCATTACATCAAGATAAT
>KH.L4.33.v2.C.SL2-1
ATTGTGGTTGGTTACGTCACTGTGAAATAACAATGTCTCTAAAGGGGGAATTCCCGATTG
AGAAACCGGTAAAGAAGCGAGAAAAATGGAAAAGTAAAATTGACTTCGTGTTTGGGGTCG
CTGGTGGATCGATTGGGCTCGGAAATGTCTGGAGGTTTCCCTACTTATGCTACAAAAACG
GTGGAGGTGCCTTCCTGATCCCTTACGTTTTATTTCTGGTCGGAGCGGCCGTCCCCATCT
TCTTCCTGGAAGCAGCAATTGGTCAATTCACGAGCAGGAGCGTTTCTTCGGCGTGGGACA
TGTTCCCCTTGATGAGAGGCATCGGGTTCGCTTCAATGACAATCATAATGAACTTGAATA
CTTACTACATGGCTGTGCTGGCGTGGTCGTTGAGGTACGTGGTAGCAAGCTTTGAATCTC
CGTTGCCCTGGACCACGTGTCACAACGCTTGGAACAGCGACCGTTGTTTCGTATACGGGA
GCAACACCAGTGCGAGTGAAAATTTCGAAGAAAACATGACGTCATCGCAATGGAATATGA
CGTCATTGCCGCCCGTGGTTGAAACGTCATCAAATGAAACTGGATTCTTCAACACATCAT
CAGCGTTTAATACGTCATCAAATGACGTCAGAGTGTCGTCAGTGATCGAGTACTGGGAGC
GCGGGGTTCTTGGTAAATCAAGCGGCGTGGATGAGATAGGTTCGGTACAAATGCCGTTGT
TTGGATGCTTACTGGTGGCGTGGCTCATCATATATTTCTGTATATGGAGGGGTATAGCAT
GGACCAGCAAGGTTGTTTACTTCACGGCCACCTTTCCCTTATTCATGCTCCTCGTGTTGT
TCATCAGGGGTGTAACATTAGACGGGGCAAGCGACGGGGTGTCATATTACTTAACGCCCA
ATATCACTAAACTACAAGAACCGCTGGTATGGGTTGATGCCGCCACCCAAGTTTTTTACT
CCTATTCACTATGCAATGGTATTATGGTGGCAATGGGGAGTTATAACAATTATCATCAAA
ACTTATACAGAGACACCATTGTTTTGTCATTATTGAACAGCGGAACGAGCTTTTTTGCAG
GGTTCACCGTTTTCTCAGTTCTAGGATTTATGGCAAAGGAACAGAACACAACGATAGACT
TGGTGGCAGAGTCTGGCCCAGGACTTGTATTTATAGCTTACCCCAAAGCAATCACTCTTA
TGCCCCTCCCTAACCTATGGGGTGCCTTGTTCTTTCTTATGATCTTTTTATTAGGCCTTG
ACAGTCAGTTTATCGGCCAAGAAAGTTTTATAGCTGCCATTTCTGATCTCAAACCAAACT
TATTCAACAAACCATGGCGAAGGGAAAAGTTGGTCGCTGGAGTTTGTGGCGTGCAGTTTC
TAATCGGTATTATCATGATCACACAGGGTGGCGTTTACGTGTTTAACATGTACGACAACT
ATGCTGCAGCGGGCTGGTGTCTTTTCTTCATCGGCGTGTGCGAGTGCGTCACTGTCAGCT
GGCTCTACGGCATAACTGACTTCTGGGGCCACGTGTGCCACATGTTGGGTTTTAAACCAC
GAGTGCCGTGGTTCAAATACGCATGGGCAGTTGTGGCCCCCGTTCTAACTTCAAGTGTCT
TCATATACAGTTTGGTTCAATATGAACCACTAACATACAACCGTACCTACATATACCCGA
TGTGGGCGCAAGCAGTTTGTTGGTGCCTTGCACTTAGTGCCATCTTGTGGATCCCTTTCT
ATGCAATTTATCGCTTCGCTGTTGCTAAAGGAACCATGTATGAGCGATGGATTGAGGTGA
CAACTGTCCCACAAAAATTAGAACAAAGATTGGAAACAAAGAAAAAAATTTTTGGAATCG
TCAAAGAAAAGAATGGAATTATTCTAGAACCTTTGTGTTTGAACCATAAAGTATGATTGT
GATGTCATAATCATGACAATGACATCACAGTTAATTAAAGAGTGTAACAATGGACATTGT
TCAATTGAATTGCTTTGTGTATGCTATTATGACATCACAGATATCAAATAATAAACGAGC
ACAGTAACAATGACTGAGCATTTCTAATAATGTAGGGATGACTAAGCATAAATCAGCTAG
ACATTGTGACTCAGCTATTTCAACAGGCGATAAACAATTCCTTAGTGATGTCATAGTTGA
AATACAAGTTCTCTTTATGACATCATAATCTACCTTTCTTTTGTCTCTCTTTGTCTTTGG
TTGTGATGTCACACCCCTCATTATGACATCACATCGAGTCTTTATAATATGTTCGAGAAG
CGAATGGAAACGCTGGTAGTTGATTCCAGTGTTGCACAACAT
>KH.C3.905.v1.C.SL1-1
AAGCATGGTAGTTTTAAAGATTCTTATTTTGTGTTTGCCTGTGGTATACTCTGCGCACAC
AAATGCGGTTTCGCCTTGCGATGGAATCACGAATTGTTTATGTTCGTCATCAGCAGTAAA
CTGCACTGGTGCTGGTCTAACATCACTCCCCCCAACAATTAATGCGGGAAAACTATATTA
TTATTTTGAAGAAAATCAACTCAAAACTTTGAACAAAAACACATTTCGTCACTTCATCAA
AGCCAAACATATAAATGCGGGGAAAAATCGTATCAGCCATTTAGGACCGAAGACCTTCAA
CCACAACAAATTATTGTCCCAACTATATCTTGATAATAACAGGATTACAAGCCTACCAGC
AACATTGTTTACCAACAACCACAATCTCACGTTGTTTTCTGCAAACTTTAACAACATTAC
GTCAATTAGCTCCGGCTTGTTTAAGAACTGTCCACTGTTATCTTATATCAGCATTACTAA
TAACCAGCTAGCTGCAATTGCCCCAGATGCCTTCACTACTAACCTGGTGCTCAGCAGATT
GTTATTGGAAGTTAATCATCTCACGACTCCAATGTGGCAATGGATCGACCATCTGAAACA
TTCGGAAACATTTGAAATTTATTTGGATAGAAACCCTTGGATATGTGACTGCAGGATGAA
ACAGTTTAAGATTGAAGTGGAGACACACAGTTGGTATCAACGAGCAGAAACACCAAAGAG
CGGTAAGAAGGGAATTGCGTCACATGTACGGTGTTCAGCACCCCCAAACCATGCCAGCAT
GAACATTGAAGCTGTAGATTCGTTAAGTTTAACTTGCGAATCACCGACTATTTTAACCAA
CACCAGCGTTCTGCTTGCTGAGGGCAAACCGGGAGTAGTTACGTGTTCAGCAACTGGAAT
TCCCGTCCCGCAAGTCTGGTTTGCTGATGAGACTGGGCGAAATGTAACAGATCCGCATCC
AGGAGTGGGGAACATGACTTTCAATTCGGTTTTAACTGACGAAGCTGGGCTATATTCTTG
TTTCGCTTCTGGTTGGAACAGTTCAGGAACATGGACTCTAAAATCGACTCCTGTGACTGT
GATTGTAAAATCCAAGCCAGCAGCTGGATTGATTATAACACTTGCTTTCATATTGCCGGC
TCTTGTCATCGTTGGGATTGTTGTATTTATTCGGCAAAGGCATAAGCGTCGAGATGGATA
CGGTTCGCTCACAAATGAGAACGGCGCTTCTGCACGTTACGATCACTTAAACGACGCAGA
TGTGACTTCAGCCACAGTATTACGCGATAGCTCCGACGACGAAATGGACGAACTGGTGAG
CTACGCCAAAGATACCGCAGACGAAAGAGAAGTACTGGTATAGCGATACCCAATGACAAG
ACAAATATCTACGGGAAAGATTTGCGCCTATTTCAATATGGCATGTGCAGTATAGTAATA
TGACTAAGTTGGAGCTATATATATTATTTTGCTTATATTTTTGTAAAAAAAAACGCTTTT
GCTTTTGATACTCTGCTGTTGCTTTGATTATTATTAAAATATACCGGCTGGACTTTTAAA
TTAATGATAGCAAAAGATAAGCCATACTAGCTATACTTGTATGCTGGAGATTCAGAGCTC
AACTTGGTCTCCGTTTCTCAAGAGCTTTTCCTTGGTGTTCCTTTATCAAGAAAACAGTAA
ATACTTTTTATTGTAAAGTGAACGTCAGCTAACTAACTTGTTGAAATGTTGACGAAATGT
AATTTTTGCCTTCCCCTTTCTTCTGCCCGAATCCAAACAATCCACACCCGAACTTGAATA
TTTCTTTGTCATTTCCGGGATAAAAACCTGTGATGAAGAGAAAACGAAGTTCGCTTATTC
TGTTGTAAAAATTACTGGGTTTAATTCCAAGCAAATAGTAACAGTAGGTTGCACGTAAGT
GATGGAAACAGGAGGCACGTTAGTTATGTTCGAACACCAACGTATAGACAAATGAGCTGT
TTACTATTATATCTACAAACCCCAAAAATGTTGTAAATTATACTTAAATCTCACGTTTTG
AAATAAATTAAAATTTCTTTTGTTTTCTA
>KH.L41.26.v3.A.SL2-2
GTATATATTCGTTGCCTGGCTTTAGTTTCCTTTGCATTTTGTGTGATTCTTATTACCACC
GAAAATGGACAACGCTTCTTTCGCAGCTGATTTCTTGCAACTTGAAGATCAAGAAGAAGA
AGTGGCGGAACAAAGGCCAAGCAATGAACAAAAAGGACAATTTCGTGAACAAGATATTTA
TTTACCAATAGCTAACGTGGCTCGTATTATGAAGAATGCTGTGCCAAGCAATGGCAAGAT
AGCAAAGGACGCGAAGGAATGCGTGCAAGAATGTGTTTCTGAATTCATCAGCTTCATAAC
ATCGGAGGCTTCTGAAAGATGCGCTCAGGAAAAACGTAAAACAATTAATGGAGAGGATTT
GTTGTTTGCCATGGCAACACTGGGATTTGATCCTTACCTGGAACCACTGAAAGTTTTCCT
TCAAAAGTACAGAGATTCAGTGAAAGTAGAGAAATCAGCGGCCGAAATGAGTTTCATTGA
AGCTCATGACCCAACAGATGGTGATTTAGACGACCATTTTGGACAAGAACATTTTGCTGA
GATGTTGGCTGCTGGAACGACTACAACTGTCTTCTCTGGCGAGGCTTCCAGTCTCGAAGA
ATCTCTTCAGTTTTCCTAATCTCAACTTTTACCTGGAAACACTGGTGGAGCTGTAGTGGG
CAACACTGAAGATAACTCAGTTAAAATTGGGAAACATTGAAAGTATGATCAAGTATTTAC
CTGGAAACACTGGTGCATTTATAACAATTGGTGGTCAACACTGGTTATTGAACTTCCAGG
CTCACCAAACTTAATAGAATTGGTTGAGAATCAACATTATGACATCATCAATTTGTTGAT
CCTTTTTATGACATCATACTGATGTCACAATTGCAAATGTGACCCTTGTTTAAGAATACA
CTGTGAATTGTAACCAACATGTAAGCTGTTAGGATTAGTTATGTATTGTCAAAATGCAAC
AAGTTATTTTTAATCCCACATGATAGAATTAAGTTGACGTTGACTATTAAGGAGGCGAAT
GGGCAAAGGATTTTTTAAAATGGCTGACATTAGCTTAATACCATCCCATTATCAATTTGA
ACAAGCCGCATGTATGATTCTGTGTTAAGTTTAGAATTATCATAATTGATTATATTATTG
CTTTTTATTTACCACTGCCCACATCGATAAACTTGTTTTAGTATATTTGGTTTTATAGCA
ACAAAACATTATTTTCATTGTATATAAGCGGTTGATGTATGCCAGAGTTGGCCCAATATA
TTAATTTAGTTGATTACATTGTTAGCAAAAGCTTTCTTTATGTCATATATTATATATGAC
CAATCTTGTGGATATTTCACAGTTTCAACTGTTTAATCTTTTTATGTTTTTGTATTTTAC
AG
>KH.C7.202.v1.A.ND1-1
AAAAAATGAAACAAATTGCTACCTTCTGCTGAAACTTTGCAGAGCAACTGCTTTCTTTTA
TACTCAACGTTTTTTTCTTCGACAAGAGTCGTAAGAGCACTTTTTCTTAATTCCAGGTCC
TCCACTTCATTCAACATCACATTAAAATCTGTTTCGGCTTGCAAGTTTATAGTTTTCTCC
CAAAGTAAAAAGCACCCATCAGCCACCAAACCTCCTTTACAGTTTTTAAAACTAATTCTC
TGACTACAAAAATTTGGACACTTGGTTTCAGGAGTATCTTTTAAATGCAGCCAATCTTCT
TTCACGCTAAACTTGTTTAAATTGGATTTTTTAATTGATGTTACTTTTCCATTTTTTGAC
AGAACTTTTAATGAAGTTTTATCCGTATATGCATCAACACAGCAGCAATCAGTGGCATAC
AAAAACACAGGCTTGCCGCCACTTTCCAGTAATATGTACCAGATATGTCCGTTTTCCAAA
AACAGCAGTAGAACAAGAAGTCTTTTTTCAGTTACTTTACCAAACATTGCAACGTATAAG
TCTTTGTTCATCCATAAACAGTTATTTTCTTCATTAAAAGAAACAACTTTTAAAAATGAA
ATCTTAATTTTGCTGTTTTGAGTAATTTCTGCTAAAGATGTATTTTGTTCAACATAGTCC
ATCATTTTGTTTAGGGTAGATACTTTATTTTCAAACAATTCCAGCAAAAACTTTGCAGAA
ATCACAACTAAATCTTGGTTTTCAGAAGTTCCAAAGACTTTTCCTTTAGCGACAACCATA
TTTTCCACTTCGCAAGTGGAAATGTTTTTAGCATATCCCAAAAACTTTTCTGCAGTCAAT
TTACGAATTTCTATCACGGAATAAAGCAGAAGCGGTGCAAAACTAGAACAACATTGGACA
GAAAAATGCTTCTCTTTACCTTTAAAACAATGTATCCAATTATTCCCGCACGTTGCTACC
GTATATACTTCGTCTTGCGAATGGTAATGACCAAGATATTGGATTGGTTCAGGAAACTCG
CTCA
>KH.C14.426.v2.A.ND2-1
CAAATATCCTGATAATGTTTAAACAATTAACAACGGTTTTTGGAAGTCGTGAGTATGCGG
TTTTATAATTCATTTATTGTTCTTTGTTTACTACCAAATGGGACGATAAAATAGAACGAA
AGTATATCCCGAGATAACATGGTAGAATTTCAATATTTTGTTATATCTCACGGAATAGCA
TTAGCATGGTTAAACTGTCACGTATATACTGTGTGCTTATTGCTGATACAGTAAGCTTTG
TGAGTGAAATTGAAATGTATAAGCGAGGTATTATAGTAGGTTGTGGTAAAATGTACCATG
TTTTTTGTTGTAAATCCTAATCTTATTTAGGATTACTGTAATTAATGTTTGTATTTCGGA
ATAACTTTCTATATAAACTACATAAGCAAGTTATTATAGTATAGTTTGTGATAAGATGTA
CCATTTTTAAAAATCCCTATAAAGAAAAATACCGTTTGTATTTCGGGCTTTTATGTACAT
AGTTCATCGTAAAGTTTAGCACCTTAACAGTTTACTACGAACATTCCAGTACTCAAAGCA
TCTGTTTGTCCACATCGATCAGTCCAACCCATCCTACAACGACCCGTTGCTCGAGTCTGT
TGATATTCGACAGATTTACGACAAGTTTCCGGAACCGAAAGGGGGTTTACGTGAATTGTA
TGAAAAGGGACCGAAAGAAGCGTTTTTCCTTGTCAAGTTTTGGGCCGATTTGAATGTGAA
CATAGCTGACGACAATGGTGCATTCTATGCTGTCACCAACCAGTTTGAAAGCACTGAAAA
CATGACAATAACTTGTTCAACCAAAGTCTGTTCATTCGGCAAGCAAGTTGTCGAAAAAGT
TGAGACGGAGTTTGCTCGTTTCGAAAACGATCGTTTTACGTATCGCATCAACCGATCCCC
TATGTGCGAATATATGATCAACTTCATTTTGAAGCTCAAACATTTGCCCGAAAAGTACAT
GATGAACAGTGTGCTTGAAAACTTCACAATTTTGCAGGTTATTAGCAACCGAGACACGCA
AGAGACTTTACTCTGTCTAGCTTTTGTTTTCGAAGTGTCCACGTCAGAGCATGGGGCACA
ACATCACATATACCACCTTGTGAAAGACTGAGCTGAATATCGCCACCCAGCAGTTCAACT
CCAGGTCACAATCGACCGCTGTGCGGCGCCCGTGCACCACGCGGATCACTTGACCTATCC
TTTTCTTAACAGCCAATAATAAAATCCGAGAATTCGGTATCCCGTCCCGGGAGTTATATG
TTTTTGCAAGAGGCGTGCCTTTTTCATTCATCAGGGTCCTGTCCCCTTGGTTTTTAAACG
GTGACGTCACAGCGCCTCACCCCTATATATGCAATCATATTGTGTCGTGAAAGAGGTGCC
TGTTACGGTATAAATGTAACCGCGTCAATCCGCTTTCTTGCTTTTCGGTTCACGGCGCTA
TAAGCACGATTTTTTTCACCGAGGCTGTCTTGGTACACATTCTCGTACAGTTTTCAGTTT
AAAAGACACTCCCAGCGCAAAGGGGCCATTGCCACAATGGAGCTTTTTCTATAAGACGAA
ATAGAACAACTGAAAACTTCTTCGATTTTCTCGAATTTTCGAAGAGCCTCGCTGTGGTTT
CAGTAAGTCCACTTGCATTTTTATTAATACCAAGAACACTATCGTTGTTTCACTTTTTCT
GCGTTTTTGTTCCAGATCTTATTCGTTATTTTGCGCTGTTTTCTTTTCACTTTGGCGACC
CGTTTAGATGATTTTAAGTGTAATGCTATATGTTTATATTTTAATTTTAAATTTTGTAAT
TGTGTTGCATTTTTACGGTCGCCATTTGCTTTTACCTTTTCGGTACTAACACGCTTTTAC
CGTTGCGGCCACTAAAGTTTCAAATGTGTGACGTCACACTGGTGACGTCATCCCTTTATT
TCCATTTCTCTTCGTGTACGGTACGCGCGTGTTTGCGCAAATACACCCAAACTCACAATG
CA
>KH.C14.263.v1.A.SL1-1
ATCGTTTTGTGACATATCTGTAAAATCAATCGTGTGAAGTGTACATACAATCGTTTATGT
GAAAATTAAAACAAAATTTCTACATGTTGTGATATTATTGAAGATACTTTGGTATGACAA
GTATGAAGATATCTGTGTTATTACTCGGATACATTTGTGCAACTGTTGCAGCAACTAGTG
TTTCCAGCCTAGGTGCCAGCAACTGTACTCGTATTCCCCGAAAAAGTCGAGTTGTTAAAT
ACGTGGACTGGCCATTTACATTAAACTGTAATGATGTGACGTCACGAGATTGGTTGACTG
CATACAACATCAGTTTAAGCCCTGACGCTGCACTGACTTGTTATATTCGACATCCTGATC
AGCACTACTACTCTACAGAAACAAGTATTACACTAAACGGTAGTTCTTCCATACTCACGA
CATATACAGTTACCCAGCGTTATTCAACTTATTGCGTATCTCTTGAAGTTGAAATAGAGC
TTCGTCCTTTACCACATCACACATGCGGTGAAGATGTTATTACTGCATTACGAGGTACCT
CAAATATCATCTTTGTAGAATCCGAGATATCAGGAAAACCTCTGATCTTTGAGTGTGAAC
CAGCGGCAAATGCAGCCGCAGATGCGGTTCTTCCGCCTGCAGTACAAAGTAGTCAAATAA
CTACAAAATGGATTAGAACTCCAGTTCGAAAACTCAGTGGTTCAACATCAGCATTGCAAG
TTGCACAACCCAACCAAACTTGTTCAGATTTACCAGTTTATTATTTAACTAATCTAAAAG
TTCGATTGTTGGAACGACACAATAAACCAAAAGCCTTGGAGATAACTGGTCAAGACTTTT
ATGATCCAGCAGTATATACTTGTATGGTGCAGTATGGTGGCCAGACAGCTTATATCTCTC
ATGCAGCACTTTGCATTAAGCAAAAAGTTTCAAACAATAAAAAACCGAACATAATGTGTA
CTGGCAGTCGCAATTTCTTCCAGGATGATTCTTTAACTGTATCATGTACTGTGACTACCA
AGCTTGGTGAATTAAAACCAGATGAACTTGAAATAACTTGGACCAAAGGAACTTCTACTT
TCTGCACTAAATCTGATCTTCTAAGCTCCACAGCCCCATCTAGTGGTGGCCATAATTCAC
AATGTGGACTTGAGGATTTCACAAACACAAAAAAGATTTGTTTCTGGAGACAACCTGCAT
CTAATGAAGTTCAACCATCAAGCAACACTTTCAAAGCCTATCTCACATTTAATAAAATGA
AGGTTTCAGACGCCGGTACTTACCATGTATCAGTGCTGTACAAAGGTATTCCGAGTGATC
CTGCTACCTTTACACTTGTATTTGACCGGACCAGAATGTTGGTCAAAATGGCCGCTGGTC
TTACAGTTTGTCTCGTGGTTATGGTGTCACTAATCGTTCTGTGGTTGGTTTATCGGCGCT
ACCGCTTCCGTATCAAACTCAGATGGCGCCGTCATTTCGGAAAGTATCAAGATGATGATA
AAAAGAACATAGTTGTCCTTTCTTATTACTATGACTGTGATCTGGCTGACGAGACCAGAA
AAGCGACGGAAACAATCATTACTTGCATTAAACAACAACTTAATTCAATGCAATACAAGT
ATTATGACAGTCATGAAGATTTACAAGCTGGCGGATTTTCAGTAAGTAGTTTACTTCAGA
GATTGGACGACAGTCATCGAATGATAATTATCCTTACAGAAGAATATATTAGAGACCGTT
GGTCCAAGTTTGAAGCTGAGCAGGGATTAATTAATATGGAAAACAACCGCACAAAACTGA
TTTTCGTTCGAGTGAAAGGAGTCAAAAAAGCTTTACAAGGCGTTGAAGATTTTCCATCTG
GTTTATCGGATGCATTGAAGACTGCACGAAATATTCGCTGGAAACCTGGAATGAACAGCA
ATTTATTTAAAGAATCAGTCGCGTATGCACTGCCGAACTTGAAGCGATCGCCCACCCCTA
CTACTAACAACCCATCTGTCAACTATGTGAAACTAGCTAGCTGTGATGAATCTCTTGCTA
GCCCTGTAAACGGTTGTGCTAGTTGTGTGTAAGATATATCTCCACGTTGTCACTTCAAGT
TTCAATCTGTATTATTCCTTCATTTCTTGGTGCGGAAAACATGAACAAAAAGATTACCAC
GGTACACCCTATAGATAACTCTGCATTTTCCGTTCTATGTGGGTGAGGTCCTTGCCAAGG
ATTTAAACCAGATTTGGCCCATTACTCCAACACCTAGGCTGTTATGTACATCGTGTATTT
GAACAGTTTGACTGTCTTGTACTCCATCTGCAACAGACCTGGTTTCATGGATAATAATTT
GTGACATAAGCTATTATTTCCTACAAAAGTATTCCAAATCACCCATAAAGTTACATACGT
GGTAACTGGTAAGCTGGCGTGAGGTGTATAACAGAACACCTGTGTTATAACAACTGTCGT
TGCCTCGCCATGTGAGGATAAATAAACTACATATGTGGTAACTCATAAGTGGGCATGAGG
TGTATGAAACAAAACGCCTGTTTAAAACGACTGTCACTGCCCTACCATGCGAGGATAAAT
AAGTTACATACATTCATTCATTCAATTTATGAATGAAACTTTCAGCCCATTTTGAATTTT
AAAATATTTTCTTAAAAGAAATGCAAACCCTAAATATAATGCTTAAATTACAGCAGATAT
TTTTTATAGCCCAGTGGTTAAAAATCACTTAGCTGAATAAATAAATATGTAAATATTTTC
CATTTTTCTCTGCATGTTTCTATTGTATTTTGTTACATCATTTCTATCATCAGAGGCATC
GATCAAGTTTTGCAATATTTTCATGCAACTTATACACACACTCCTCACTACACAGGGCAC
ACTTAAGCCCATACACTACCAGTTTATCATTTTCAAACCAATACACATATGGAGTAAAAC
ATGAAAATCATTTTATTTACTGATTTTTTCATGTAACTTATACACACACTCCTCACTACA
CAGGGCACACTTAAGCCCATACACTACCAGTTTATCATTTTCAAACCAATACACATATGG
AGTAAAACATAAATCTCATTTTAATTACTGATTTTTTCATGTAACTTATACACACACTCC
TCACTACACAGGGCACACTTAAGCCCATACACTACTAATTTATCATTTTCAAACCAATAC
ACATATGGAGTAAAACTTAAGCTCCCAAATTCTTTACTGATTTAGTGTTAACACATACAC
TACACAAATGTAGCAGCTACTTTTGCCAAAGTTAGTAGTTTATTTTATAAGAAACGCCTC
TACTAGTTTTTTCCAAATGTTCCATTTAAATTGAAGTCTTTTTTAACATTTTATTGCAGA
TTTTGCAATGTGTTCTCACATACGTAATACGTAGCCACCATAATGTATTTAATTTTTCAT
GAGATCAAATTCGTATTAGTTTTTACAGCAGTATATTTTGCTATGCTGATTAGATTTGTC
ACTGTTCTAATAAAATCTGTTTGTTATTTCATTTCTTATTTCCTCTTTTTTTCCTTTATT
GCAATGCGCTTGTACAGTTGTTTGCCAAATGTATAAAATATAAACCAAATCATTATA
>KH.C5.227.v1.A.SL1-1
TTTGCTTATTTTATACAGGCAGTCGTCGGAAATTTAAGAAAATGAAAACTATTTTATGTT
TCTTGGCTGTGGGCGTCGTTGCTGTCGCTACACAAGATGCAAGCGATCCGCAAAACATGC
AATGCCTTGTTGGTGTCAGTATTAACGGAGAAGGATTTTTCGAAACCGTAGACTGTGTAA
ATTCGGAGGAAGCCTGCCAGACAAAAATCGAGCAAAGGGGAGCATTCAACGTTGTGTACA
AACGTTGCAAGAGACAGAAGGAATGTGACAATAACGCAAGAAACAACGAACTGAACTGCT
ATGGACCACTAGCTATCGCCAACAATGTGAAAGTTTGTCATTTCTGTTGCTCGACTCCTG
GCTGCAACACAATGAATGAAATACCGAACTAAATATGAAGAAAGTCGATGTTTACGTGCG
CCACATTAATCACTGCGTATCACATTGTAACCAACCATGTAAAATAAAGTTACTAACCAA
CAGCTTA
>KH.L41.36.v1.A.ND1-1
TAGTAGCTTATCCTTACAGTTTAGCTTAAATATTGATCTCGATTTTTTACTTTTGGAGTA
AAGTTGCAAGAATGGCTCAACGACAAGCTTTGTCTCATACAATACAGAATCAATTGAACT
CGTACAACAAAAGATTGAAAGACGACATTCGTTCAATGCTGGATAACTTCTGTGAAATCA
TAAAGTCCGGGAAAGTTGATGAAAACCAACAACTGGATCGAGCGACGCAAAAAAAATTAT
TACGACGTTTACCAAATGAGGGTTCGGTCGGCTAACATTGTCCGTGCAGGGGAGTCGCTT
CTACGTTTGATTGCCGAGCTTAAAACATTTCTTATCCTGAATGACTTCCCAAGCATCAAC
CGACATATTGATGCACAAAATAACCATCTTAACTTAGTGTCGGGGAAATGGAACGAACAG
TTAGTTCGACTACGAGATGAAGCGTCCGTCGTATTACATGATCTGGAGTCGGAACTTTAC
AGCTCAATCCGCCCAAAACAATAAACTATAGTTGGTAAAATTACCTTTGCATTAATCAGC
TTTTGATAGAGCTATTCTTTTCTAATGGTTGAAGTCCTTGAGGACCTAGGAATTTGGCCA
GATTTGGCCCATTACCCCAAAAGACAATACAATAAGCCATTAGCAGAAGTCTGCTTGTGC
TTTGCCCTTAGGTGCCAAGCTTTTGGAAAATCAGGGTGCTCTTTAGGCCCCATGTTATTG
TTTCAATTGATGTAATATCACCAAGTAACCTGGTAATATATGTATAAAACTCTGGTTTAA
ATCCCAGATACCGCTTATGTGCCTCACTGTAATACCTCATCCATATAAAACTGCATAAAA
AACTTTTGAGACTAAGTAGTTTGTCTCGTAGTATAACCTCACCTCACCCTATTAGAATGT
CTCATCAACTTTGGTGTAATGGACCAACTCTGGCCCTAATGCCACTTCCCCTGCCATACC
TTGCTGTATGAACTCAACCATATAGAATAGAAAACGTTTACTTTGTAAGTGCCTTTCTAT
CTTCCGATTATGGTTACATTAACAGTACTGCTGTGCTCAAAGCAAGGCAATCTCGGAGAG
TCATAACGAGTTTACTTCCTGGAAGTGGTTCGCCTATTAGTATTGTGTGGGGTGCGTTTA
TCCACTTAAACAATAAACAAAAAAAA
>KH.L4.52.v1.A.SL1-1
AAATGTCTGGGACATTTGAAAATATAGAATCTCAATTAAGTGAGCTCGATGTGCTGCAGA
GTATTTACCCAAATGAAGATGAAATTGTCATCCAGGATTATCTTATTTTCTCAATGATGA
AGGAATACATTGAGTCTGGAGGAAAAAGTCCTCCACCTGGAAAAAGTTTACCATTGCGGT
TAAATTTGAAAATTGACAACCCGAAATGTTTTGTTTATGTTGATTGTCTCGTACCAGGGG
AATACCCAGGTTCAAAACTGCCGGAAATTTCTGTAAGGTGTGACAGCATGACTAGGCAGA
ATCAGCGGGAATTAAATGATGACTTGCAGAAATTTACGAAGGAATTACTCCAAGGTGAAA
CTTGTTTGTACCAAGTTTTCGACTGGGTTGGAGAAAATGTTAAAGGTTATTTTCAAGTTT
CTGAAGAGAAAGATGTCGCTGTAGTGGCTAAAAAAGAAGAAGTTTTCATTTTCACGAGGT
TATGGATTTACAGTCATCATATTTATAATAAGAATAAGAGAAGAGATATATTGGAGTGGG
GGAAGGAGCTACAACTCACCGGGTTCAGCATGCCGGGGAAACCTGGTGTTGTGTGCGCTG
AGGGAGAGGATAAACAATGTGAAGAATACTGGAGAAGATTGCGCAATTTAAACTGGAAGC
GGATTAACATCGCTCATAAAGAGACCGTGACTTTAAATAACCCAACGGAGGATGAAATTA
TGGGGTTAAGGAAGTTTAAAAGTGGGTTGAATGAAATTAATTTTGACGCGCATCAGAACG
CAGGGCGGAACTATCACATGGATCTTGGGAAGTTCTTTGATTATTTGAGCGAGCACGATT
GCAAGGAGATGTTCCATATGTTGTTTGGGGTGGAAGGGAGATCAACGAGTTGATTCATAT
TATGGATGTGAAATACTGGTGCCATTAATTACATACCACCTATAGATGCCAAATCATTGA
TTTACAATACGAACATTACATTAAAATAATATATATGTTATAAAGACCCTAAACCGATAA
TATAATAATTTGTCCACTATCAACTTTAGGCGCCAAAAATCATGTGATTTTTTTTATACC
TTTTCAATACAAACATAAACAGCCCATATATAATACATGATACATTTGTCTTCATTTTAT
ATATTTTCGCTTAAAATCTAAAATCTATTTAACCTTTACCATCCAAGATGGTTTTTGTTT
TCACCAAATTTTAAAATGAAGGCAATTGTGCCATGTTATATATCGGTTGTTATGGTTGTA
TTGAAACTGAATAGTGAATATGAAACCGCTTGTTTTTGTGCATTTGTGTAATTTCACTTT
TGTTGCAATAAGTTATATTTTTATATTATTTTAATTCATGCTGGTTTTGGGTTTTAACTT
TGCACTTCATAG
>KH.C2.74.v1.B.SL1-1
GAGACGCTGTACTATAGGGTTGTCAATAGATATAGTTCTGATGTTAATGAAATACAAAGC
TCCTCCTGAGGGGGGTTGGGGGTGGGTGGTGACATTCACCGCTTTCCTTACTTACGCCAT
CGTGTGGGCTGTTCCGCGGGCTATGAGCGTCCTTTTCGATGCCTTTCAGCGGGAGTTTCA
TTCAACCAATTCAGCAACCTCGTGGATAACGTCACTAATGTTCGGTTTCCTCGCCTGTGG
AACTCTGCCTGGAAGTGTCATCACGGGTGTGCTTGGACCACGGAAGACAATGATGATTGG
CGGGGTGTTGTCATGTATAGGGACAGTCGTTGTGTCGCAATCTACTAACATCAACACAGC
ATACGTTGGCAGCGTGATAGCTGCTTCTTGTCACGCAGGTACCGGATTCGGGTTCGCTTA
CTGTAATGCTACCTCACAACTCGGTATCTATTTTGACCGCAAGAGGTCGTGGGCGTTCGG
GATGGCGTCTCTCGGTTCCCCGGCTTGTGGGATGTTGCTGCCCCTTCTTATGACCATCAT
CGCAGAAGTGTACGGTTGGTCAAGCGCCGTACTGATTGTAGCAGGTTTCTGCTTAAATCT
ATGCGTCGGGGCATCGCTTCTTCGGCCCGTTATCATAGAGGGCGACGAGGATAGGAAGAT
TAAAGATGATGGAATGAATTCGCCAGATGTAACTCACTCTCTACCGCATCTTAACCGTCC
CGAAGTTAGGAATACCAGGTCAACTTACAAGCAAGCAATTTTGAATAACTTCCGCGCAAA
GCAAGAACAAAACAACAACGAACTGACCGTGAAATTGAACATTGACACGTCATCTGGTGA
CGACAAATCCATCCCTGACGTCACATGCACGAAAGGAAGCGACCTGAAGCGAATGACTGA
CGTCCTAGAACCTTATATTTCTCTCATCAGTCAGTGGAGGTTCATGTTGTATGGCTTGGG
AGGATTCCTGGACTTTTTGGTTCGGTTTACCCCGACGTGGTTCATCGTGGTGCATGTCCA
ATCACTTGGGATGACCAGGGAGCAAGGGGCGTACCTTCTAATTGTGTTTTCTGTCTTTGA
CAGCGTGATTCGTCCGATATCAGGTAAAATGCTATGCAGTACATGTTTCGAAATGTCAGC
TTTCGCAACTACGCAAATCTTGATGGGGATACTTAACCTTCTTTCAACGCTCGCAACCAC
ATTTCCAATGCTTGCAGTCTACATGGCTTGTTTCGGCATGACGAATGGTTTGAACGCAGT
ATACTGCTTCCCAATTATCACAAGACTTGTTCCGATCGAACGTTTGCATCATGCGATTGG
GGTTTTTCATTTTATAAGTGGACTTGGGATTCTGACAGGGCCACCCTTTGCAGGATACCT
GGCTGACTGCTCCAAAAGCTACTCAGCGGTATTTTATTTCTGCGGAGTAGGAAGTCTAAT
GTCAGGGCTTGTGGTGGGTGCTCTATACATACTTGTGCAAAAGTATGGGGTACGAATCAC
CCCTGTTCATGCAGGGGAAGAAAAAACTCAATGATCTTGAAGCTTTCTTTTAAAATACAA
TATTCAAAATTGAGCTAAACAGGACGTTGTACTATACGAAGTTATTGTACTATACGAAGT
TACTCTGTCTACAGAACTTACCGTGCTACAGGAAAATAAGAAAAACAACCGGACTCTCCT
GACTTAAGTTCCAGTTGGTACGATACTTTTGTTTTGATGCTTTATCTGCATTTTAACTGT
GCAAGTACGCATTTTTTTTTAAAAAAAAACCAACCCCCCTTTGGGGGGGGGGGACCAACC
TCTGCTAGATGTATTTTCAAAGCTATTGGCTTGATTTTTTTTCGTGCTATGCACATCTTG
GTAAACTATGCCTATTGTGTAACTCTGTCCAGTTTTTTATAAAAACTGTGAAAATTTTAT
TTTAATTTTTCATGTTCTCTTGTTTGTCTATTGGACTGTCATTTTGTTTACTACTGTTTC
TGGCAATAAAATTTCGACGACGCTTTTGTCACTAGAAGTATTTGAATACATTTTAGAAAA
TACTACCCAAATTTTCATAGTACTAAAACATTGTTATATTG
>KH.C7.278.v1.A.SL2-1
TTCAATCGATTGCAGCAAATGTAATGTAGCTTGTGTTCCTTTTATATTATTCTCGTCTGT
AACTAACCTTGCACAGCGATTATGGAACGTAATGATTTACTAACAGAATACCAGATTCAG
GATGAATATGATTACCACAAGCCACCACAAAAAAGCATAAAGGAGCAGGTAAAGAAATAT
TTCACTTGCGATTTAAAGCGAGTTAAAAACTTCATTCTCGGTTTCCTTCCCATACTAACA
TGGCTGCCAAGTTACTCAATAAGAAATTACTTGCCAGGTGACGTGATAGGTGGCATCACT
ACTGCTGTAGTTCGTATACCACAGAGTTTGGCCTATGGCTTACTTGCTGGGGTGGATCCA
ATTAATGGAATGTACACAGCTTTCTTTGCTCCATTAACTTACACATTCCTTGGAACCTCT
AGGCATGTTTCTGTTGGTACATTTGCTGTGATCAGTTTAATGTTGGGTTCAGCGTTGGAA
AAGTATTTGACCAATCACCCTTTTATTTCACAAAGCAATCAAACAGTTTATACTTCATCT
GCAGCAACAGCAACTGCGGGTACTACTGCAAACTCGGGTGCTTTATCTGCAGAATTATCG
GCCGAACTATCTGCCTATCACCTTTCTATTATTGCATCAGTCACTATACTTGTTGGGCTT
ATACAGGTAGTCCTGGGACTTTTAAATCTTGGATTCGTGGCTGTTTTTCTTTCTGACCCA
CTTGTTGCTGGTTTTACCACGGGTGCTGCTCTGTTTGTGTTCACAGCACAAGTAAAATAT
TGCTTTGGAATTGACCTGGCAAGGCAGAAGGCACCCTTTGCTCTTGTGAAGACTTACGTT
GAGTTGTTCAGTAGAATCAAAGAAACAAATGTTGCTGAGATTGTTCTTTCATTAGTCACT
GTGGTTGTATTGTATCCTGTTAAACTACTAAATGTAAAGTACAAGAAAAAACTTCGTAAT
ATCCCAATTCCAATTGAATTATTTGTCATCATTATAACTACCATTATATCAGCAAATGTA
AATTTTCATGCCAAATATGGTATTGACATAGTGGGGGCAATTCCTAGTGGGTTACCTGGC
CCTTTGCTCCCCGATGCCTCCAAGTGGCCATCATTGATAAGCGACGCGTTTTCTATTGCA
ATTGTTAGTTTTGCGATCACTGTGTCTCTAGGAAAGCTGTTTGCGAAGAAGCACGATTAT
GAAATATCTCCAAACCAAGAGCTTTTTGCCCTCGGCGTATCACAAGTGACGTGTGGTTTA
TTCCAAGGACACGCGTGTGCTGGTGCACTTGCTCGTAGCACTGTGAAAGAAAGTAGTGGA
ACAAAAACTCAATTTTCTGATGTTATCTCATGCTGCGTAATCCTTCTGGTCCTCCTCTTT
ATTGGTCCTCTCCTCTCCCCTCTTCCAAAAGCGACTCTCTCGTGCATCATCATGGTCAAC
ATCCGAGGTCTCTTTAGACAAGTCCTTCAACTTCCAAAGATCTGGAGCTTGTGCAAATAT
GACTTTACCGTCTGGTTGCTAACTTTTGTTGCCGTTGCTTTGTTCGGTGTTGACATTGGT
TTGCTGATTGGTGTTGCTGGGTTGTTGGTTACGGTTGTTCTTCGTGTTTACAAACCTGAG
ATTACAGTTCGTGGTGGACTTGGTGATACTGAGCTCTACAGGGATATTGAAAAGTTCAAA
AAAGCTCGAGAAATACATGGCGTTAAAATTCTTCGTTTTCCACAATCTCCATTTTTTGGG
AACAAAGAAGCTCTTCAAGCTCTTGCGGAAGAAACTATCGCTACCAAACGGAAATGTGAC
GCTGAACAATCACATACAAGCATTGGTTCCCACCATAATTTAAACAACATGACCAACCAC
ACCATTGTGGATTCACCGGACAGCGAGGCAACCGATGTCGAAGAATTACATTCCTACTCA
CCCCGACAGCAAGTGACCCTCGTTGACCCAGCCACTGTCAAGTTTCACCCAGGTGATTCC
CCAGAACACGGCGGAGTTCACTTTAACCCCACACACAACTTCCACACGGTTGAGTTCGAT
TGCTCGAGGTCGATCTAGATGGAACACCATGGGAATGGATTCAATGAAACAGATTTGCAA
AGAATTCATCGCTGCTGGCCTGCAAGTGTATTTAGCTTCAATGCAACCTGATATCATGAC
ACGCCTCATGAAAGTGGGCGTGGTCGCATCACGTGATGACGAAGATGAGGGATTGGCTAC
AGTGTTTCCTTCAGTAAGGTTTGCTGTAGAAGCTGCAAAACGACGCGAACGGGAAATTGC
CTAATAAGTATTTCGTCTTTTTCTGATTTCTTAAAAATTTAGGCAATTTACTGAAACAGT
TGTTATTATTCATCGTATTTATAAACACAAATGCCTAATCCTCTGAGCTGTACATTCTAT
GCATTGCTTCAATTGATCACATTTCCATGGCCATACACAGTATAGCATTCACCTTTATAC
TGTCCACACATAAACCAGAGTTTATTTCCAAAGTTTCAAATCTAATTCATTTTTTTTCAA
TGTAAATGTCAATCATCGCTATTTGCCTAAGCATCATGCTTGAACCTTATACAATGTATT
CAAAGTTCTTTACGAAGTTGCTGCTTATTTAAGCCCCAGGTTTGTGTATTTGATGAAGTT
TTCCAACCTATACTCTATTGGTAATTTGGATAAACACTTTTTTTTAAGGTTTTTTTTTCT
GTACTTGCTGTTTTTAGATGTCTAAAATTCAAATCTTGGCCACACCAAAAGAAAACCTTA
TGTTCTGTTGGTTCTAAATGAAAGATTTTGTTTTAGAGTTTTTTCCCATTTTATTTCTAC
ATTGGTGATCAAATCATAGCCTACAATATGGTGCATTTTTATCAACTAAAATATATAACA
ATCCAGATATTGTATGTCACACAATATGCAACATCCTTAAATTAAATCATAAACTGTCAA
AGTAAGTTCGAGGCAAGTCCTAACGTCAACATTGTGTTATTACTTTACATTAGCAAATGT
TCTTAACTATATTGTCCAAGCAACCACCTCAGCTAGGACAATTTAGATAAAACTTAAAAA
TGTTTCCTGAAAATAGCAAATTTAAATGTATTGCAATATGCGAGGCTTAATGGCCTGGTT
TTATTACCTAAATATAAAGATTTTAGCACAGTCTGACATAACACATCACCTGACCGTTTT
AACTCATAAGCGTACTGATTTTTCATTGATGATAAATTCCAACAATTTACTGTGCTTTAT
AGTACTGGTGACTCTATTACACAAAAAAACTACATTGCTTTTTTGGAGATTTTCATTCGA
GTGTTGTTATTCCTTATTTAATTCCTTGCAGCTTGTTCGCTATGTATACTTTGTGCATTT
TATTTACATTGTTTTGTCTGGCGGTGTTGAATTTTGCTTCGATTTTTTAACAATATTATG
TGTACTATGGTATTTCATTCTTTAAGATTATAATTGAAATATAAAGGAAACTCATGTA
>KH.C7.309.v3.A.SL1-1
GTTACTAACACCAGTCCAAAAGCTGTGTCCGACGTAGACAAACTTACAAGTCAACTTCTA
CAAGGCTTAGATACAGGAAAACGCAAGAAATCTGACAATATTGAAGACTTCAATCTTCCA
CCACCGCCCAACTTGGACGACTTCACATTCTCACCGCCTTCACCAATAAAGAGTCCGGAT
CTTCCCCCACCTCCTCCGTCCGCTGTTCCCAACGTCTACTCCCCTCTTCCCCCTCCTCCA
GCTCCCAAACCTTCCTCCCAGATGTCTAAAGCAGCTCCACCTCCCGTCCTCCCAAAACCA
TCAAAATCAACTCCACTGACGAAAGAGTCAAAGAGAGGCGTCAACAGCATCACTATTCAA
TTAAACAAACCGTCATCTGCTCCTTCTCCTTCTCCTCCTGCTCCCACTCCCACCACTGCT
CCTGCTCCAGAGCAAAAATCCGCTCCGTATGTTCCTCCAGCATCCACCAGACCTTCAGTT
GGTCCAGGATCAAGAGCTGGAATCCCAAAGGACATCAAGAAGAACTCCGAGGAAGAACTT
GACTTTCTCACCAATAATCTGCTGAAAAACATGGAGAACCCGAGGGATGAAGAATTCTAC
GGTTACTGCGAACGTTGTAACGGTGTGGTTGAAGGAGAAAACGTTGGTTGTACCGCCATG
GACCGTACCTTCCATATTACTTGCTTCACTTGCCTAAAATGCCATCGCAATCTGCACGGT
GAACAGTTTTATTGCGTTGATAAAGATCCGTGGTGTGATAAATGTTACATGAACTCGTTG
GAAAAATGCACAGTCTGCAACGAAACCATCACTGACAGGATTCTTCGTGCTACAAACAAG
CCGTACCACCCACATTGCTTTCAGTGCGTGATGTGCGGTAAGAGTCTTGACGGTGTCCCG
TTTACAGTGGATGAGAAGAATGAGGTGCATTGCGTAGAAGACTACCACAAGAAATACGCA
CCACGTTGCTCTGTCTGCCAGGAAGCTATTATGCCAGAGAAAGGCAAAGAAGAGACCGTA
CGCATCGTTGCCCTTGAACGAAGTTTCCACGTCGATTGCTACAAATGCGAGAAATGCGCG
GTCAAGTTGAATTCGGAGAAAGAGGGCCGTGGATGCTTTCCCCTTGACGGCCATATCTTC
TGTCGGGATTGCAACACCAAAATCATACAACACCTTTCTGCATAAGATCCATTTGTTAAC
GGCTTAACGTTATCAAAAACACCATGATTGCATTTTAACGCTTAAGTAGGCCGACAGGAT
TCATTCCATTTGATCTCATACTTTCTGCATTCCAAAATGTTTTTGTTTTAAGCTATTGTT
AACGAAAATATTCTTTGGCAGATTTTAATGAGTTAAAAAAGTTACCTGCACCTTTTGGTT
TTATAATTGATAATGTAGCGGGCACGATTAATATTGTAACTCAGTCTGTGTAAGCCACCG
TTAAAATGCCCCTTTTTATGGATTTGTAACACCTTTATGTACTTTATTTTTTGTGCTTTT
GCGAATTTTATATTTTACGCTGATTTTTTGCCGCCGCTTTTGGTCTCTTTTATAAGTTCA
AATAAGCACGGTTGATTTTTCGTCATATACGCGTTGTACATAAAGCGCCTGCATGAAAAG
TGAATTCTAGTTGCCTTTACACAGCATTACCGCATAGCACTAGCGCTGTAGTCGCTTATA
TATAATTGTACATTGCGACTGTCTGTAACTTCTAATGTCCCATATTAGCCAATGGCTATT
TACATTTCCTTTGTTAAGTCTGATAACTTTAACTAAACTTTGTTAAGGCCTCATTGTGCA
TTCAGCAACTCATTGTGCTTCAGTATTGTGATTATAAGTCCGAATTGCAAATATTTTCAT
ATTTTTACGAATATGTCTTACGGTTTTTACATAAGGTTGCATAGAGTGTAGATTTTAACA
CTTTTTATTGTTGTAGTACATCGCGTTAACGTCGTTGCACTAGCCCAATATTAACTTTGT
ACAATTGTCCTTGTGTATACGTAATTAGCTTTTGAGCCGCGCAATTACTTGATTGATTAT
CGTTCGAACTGGTTCTGGATATCAAGTTATTAAGCAGTTTCAACACCTTGAGCTGCGGTT
TTGTTATTTGATCTTTGTAAAATTTAATTTGTCGTTTACTTCCATTAATGTCGGTTGGCT
CATTATTGTCAATCGTGTAATAAAATAATGATTTTGAA
>KH.C2.69.v1.A.SL1-1
GCATAGTGATTAGAAAACTGTTTCGTTTGAAAATTAAGTGGATCGGAATCTGTTTTATTG
TTTTGAAGACTTGGATTACCTATTTCTGAAAATCCGGTTTTGTCGTTTTGTCATAACAAG
AGCAGTGTCGTCATGAATAACGACCGGAAAGACGTAACAAAGCTTCATAGCCGCCGTAAG
AGGGCGCTGCAGAGCGTGAAGAGCCAACTGTCGGATGTTGACTTGTGGAGGTCATCAGCT
GCTGAATTTCTTGCTACTTTCATCTTTATTTTTATTGTGTGTCTTAGCCATATGATGGCG
CCTTCCACTGCAGACAAGCGTTGGGATCGCGCTGACATATGCTACGTTAATTCAATGCTT
CGAGAAGATCAGTGGGGGTCATATGAACCCGGCGGTGACCTTTGCCATGGTGATTGCCGG
TCACATGACCGTGGTCAAAGCTGCAGTGTTCTGCCTGGCTCAACTTGGTGGAAGTTTTAC
CGCCGCTGCACTTTGCTATGGAATGTTTCCTTCGGAAAATCAACAAATGAACGCCGTATC
TCGACTTCACGAAGGGCTGGAGCCTCTCCAGGGTTTTGGAATCGAGGTTTTACAGTCAGT
CGTTCTCATCGTCACGTGGTTAGCAACATACGCGACCAGCCAATCACAACTCGGATCGTC
CGCTATCCCTGTGGGAATGGCTTACCTCGCGAACACTTTGTGGGCGGGTCGTTTAACCGG
GTCAAGCATGAATCCAGTAAGATCGCTTCCACCTGCCCTACTTTCCAAGTACTACACTAA
TCTATGGGTTTACATTGCCGGGCCGATAATTGGTTGCTCTGTTGGTGCTGTGCTGTACAC
TTATGTGTTTGTGACACCAGACCGCAAGCCTAGAGCTCGAAAGTTGACAGAATCAGGAAG
AAGCGCAGAAGGTGAATCTGTCCGGAGCGAACATGATGCTCATGAGTTGATGCCATTAAA
CCACATAACGCCACGCCATACATCAACCAGCATTGTACCAACAGAAGCATTGAGTCAACG
AGATGAAGGGGTCACGTTGGTGCGAGCCCAGCACCCAGCTTACTACGCAACAATGTCGCA
GAGATCTGACGTCACACAGGCGCTATACGTGCAGGTCCCGACATCACAACAGCAGCCGCA
GCAATTTCAACAAATTTACCAACGCCAACCGCCACCGGCAACTCCGCACCAAACTATGGT
GGCCACGACTCCACGCCGAATGAGCACTCCTGGTTTGCAGCCATTGCGGTACCAGACGTC
GAGCGCTCCCGTGACAAGAACACCGTCACGACCATCTACGCGACCCAGCACCGCATGTAG
TATGCCCATGACGCCTATGAACCGAACCAATCAAAATTTTGAGACGTCCGGTAGACACTC
CCGTTGTGACGTTGGTACACCAGCAACGTTTCAAGATTGTTCATCCACAAATGTTTTAAT
CGACAACAGCGTTTTATAGCCTTTGGTTGTTGTTTTTTCATAAACCTTTCTTAAAGTTCA
CCTTTTCCCAGCTCTATTAAACTTTATGTATGGTACTGATGCCACAACTACCTCTTTTCA
ATCTGGTGCGAACCACTGAAGCATGTTTTATCCCATCTCATGCCTAACTGTTATTTATAT
TGATGTTAAAAATAA
>KH.C14.199.v1.A.SL1-1
CTATTACTTAAGTTCCAACACATTGTTGTAATCATCAAACCATGGAGTTTGAAGAAGCCG
ATAACAGGGTTCCTTGTAGTTACTGTGGGAGGAAATTTAACCCTGAGAGTCTGGACCGCC
ATGCAAAAATCTGTGCCAAAACCTCAAAACCACGTCCTGTATTTGATTCAAGCAACCAAA
GGGTTTTCACAGCTGGTGATACAAACAATATACCAGTTCCAAAGAAGAACAAAGCACCGA
TAACAAAGCCACAGAAAAAATCGACAGTTGGGACACTAAAAAGCGCAGGAGATAGAGCTG
TTCGAAACCCACCTCAGAAAAAGGCACCAGCCAGATCAGCACAATCCAATTACAACCAAT
GCCCTCACTGCTTGAGAAAGTTTAACAATGAGGCAGCACAGAGGCATATCCCATTTTGTG
CTGAACAACATAAAAGGATTGGCCTTAAAAAAGAGACAACATCTATAAAAAAAGACAGTC
TTTCTGCTCAGGCAGCAGCTAGAGCAATGGCAAGACAAAATTATAAGCCGCCTTCATTAA
AACCATCATCTGGGCGCAGTGATTCCAGATCACCTGGTAATTCTGCAACCTCTAGGTATG
CAACTAATGGAAGAGGTAAAAATGAAAAGTTTAACAGCGCAACACTGAGGGTGGGGTCTA
ATGCTGAAAGAAATGGCATTTCCCCAAAGCGGTCCAATCCTGAATGGAATGCAGACATAG
AAGTACCTGCATACTCATCTGAGGTGCGTACACGTACAGGATTAAAAGCGTACACATCTA
ACAACACTGAAAAGGAAAGGTTCCAGCGCCAGAGAGGAGTTCTTGAAGAGAAGAAAAACA
CAATTCGTAAAATCAGCACAAGGAATGACAAGTTAAGACAGCTTGGCGTTGATGGTGTAT
CGGACCAACATGATTTATTTGGAATTGGTGCGTACAAAAGTAATGAAGTCTCTCCCAGTC
CGTCCAGTGGCAGTAAACGTTCTTTGAAAGGAAACTCTCCATTGTCAAATCACGAAAGGC
GGGACTTCGTATTCCGAAAGAATGGCGCATATGACTTCAGTGAGACGTACTCTCCAGAGT
TTACAGACTCCAACTACCGCCTGCCTTCTCCAGGGTCGAAATTTTGTCATGAATGCGGTT
CCAGATACCCCATTTCCAATGCCAAATTCTGCTGTGAATGTGGTCTTAAGAGAATTGTAC
TTAACTAAAATTTACTCTGTGAAATAATATATATAAAGTTTATTTTAAAATTTGAATCCA
TTTGATATTCTGTAATGTCGCAACTTTGTGTTCCTCAACTGTTTAATGTATCATAAACCA
AACCTTAAAGCACCCTAGCAACTTTCCCTATTGTCACTTTTACAATAAAACTTCTATCCC
TATGTCCTATAATACATTCCATTGCAAATGCCCTTTTGTTCCACTGTATCACTCTATTAT
CATTATCATATGTTAACTTTTATACATAAATAAAGCAACTGTATATTTTACCTTAGCCAT
ACCCATACTATAACTAAAAAAGGGCAAGGTTTTAAATAACTCTGGTTTGTGCTGTGTGTT
TATAAACCTAAAAATTCTTGTTTTTTATATAGTTCGTCCTAATCTGTTTAAACTTTACAT
TTTTCATGTTCAAAATTCAATAATAATTCATATATTATAGACTTAGTTATATTTCTATAT
TGCTACAAAATAAAAATTATTACACTGTTGGTACAGAATTTTTTAACTGATTTCAATTTT
TTTATGTACACTTGTAATGGGAAATAACTAGCACAACATTCATATAGAATATAATTACTG
AATAATATAGTTTGAATTTTGAAATTATTTTTATAACTTTTAATAG
>KH.C9.710.v1.A.ND1-1
GATTTCTTGCTCGAGAGTCCAGAGAGTATAGAGAAACCAATACGTGGGCGAAATCTCTAT
TTATAGCATTTGTAATAAGACGTATTGGTGAGTTGTTCACCACAGTTCAAGAATACTAGT
TTTTGTTTACAACTTAGTTTACGTTAGCCTTTGATTGCTTGAAATACTCAGTTTATACTT
TCCAGTTTTTAGTCCGTTTTGTAAGTTTTTCCAGAGTTCATTTAAATCTTTCAGCGTCAT
GGCACAGCAAAGCAATGTTAAATCCCCTTTATTGGATAACCAATACGACAATACGTACGC
GGCGACAGCACCGCCGTCTTACAACGCACAACCACCGCAAGTTCAGCAACATATTCAGTA
TCAACCAATGCCAATACAGAACCAGCCATACAGCTCGACCACTACTAGTGTTGTGGTAAC
TCACCAGCCCTCGGGTCGAGTATGGAGATCTGGGATCTGCGACTGTTACAAAAACTGCGG
CGTGTGCATGTGTGTGTATTGTTTCCAGCCATGTTACACCGTCGGTCTCGCAAAGAGGAT
GGGTGAAAGTTGTTGTGTAGGAATGCTTACGCCTGGAATGTCAGCTCTGCGAACAAAGTT
CCGAATGACCCATGGCATTCAGGGCACAGTGCTTGAGGATGCTTGCGTGTCGATGTTCTG
TTCTCCGTGTGCGGCTTGTCAGCTTGGCAACGAAATGGCAGCTGAAAATTACCCAACCAA
TAGTTGTGCACCGTGTTAAGTTGGGTATAAACGTTCACCAAGCGTCAGTGTTGCTGTTAT
ACTCTTATTAATGTATTTTATCTGATTCAATTTGCATTGTTCCAATCATAAACAATGTAT
ATAATATGCCGAAATAAAACTCATATAGTTCCC
>KH.C3.457.v3.A.SL1-1
GTAATACAGACATCATTTATTAGATATTACAAAAATAATGGTTAGAAACTACATACGGAA
AACCACCAAAGGATCTTGGTCTGAAGATTCAATGAGAAATGCTTTGTTGGAAAGATACAG
TAACAATACCAGCTTCAGGGAACTTGCTCAGAAATACAATATCCCAACCTCTACATTAAG
TAGACACGCCACCGGTGTGTTAAAAAAGGCCTCTGGCACTAAACAGATTGATCAGAAAGC
AAAAATTTCTAAAAATAATAAAAAGAATGAAAATAAGATGATGACCAAATATGATAAAAA
GAACAAAAGTAAGAGGATGAAAAAAAATAAAGAAAAGATTGGAAATATGATGATGGAAAA
ATCTGATAAAAAGGAAGTTTCGTCTGATAAATTGGCATTAGAGAGAAGTGGATCGCAATT
GGCTGACACAGACATTGGACAAGTTGTATTTGAAAATGTCAACATGCAAAACATTGACTG
GCATGACTGGATTAGACTTGTGGATTGGATTTCTATCAAGACGTTTGGACGTTCTTACAT
TGCACAGGCTGCAATTACTGGAAATTCTGAGGAGATAGAGGAAAAGGATTCTAGCACCAA
AGAAGCTTGTACAGAAGAGGAAAAACCAAATGAAACCAAGTTATTGACCACTGACCAACA
GAACCAGGATACTGATCAACCCGAAATATCAAAATGAAACCTTGCTAAATAAGAAATGAC
ACTGGCATGAGTACTTGCTACTTGATGTTTAAAAACAAAACGGAAAAATTGGATTAAGAA
AAAGCGAAACCAACGATAAGCAACATAAATAAAGAGAATATTTATCCAGACTCTATTAGT
GATTGGTTTAGATGACTCCTTTAAAAACTTTTGACTATGTGGCGGTATTTGTTTTGATGA
TAATGTAAATTAGTTGTTTTTAATCGTCAGCCTGTAAATTTTTTGCGAGTCCGCCAAAAC
GTTGTACAGTTTGTTCAATAAATTGTTTTTTTTATCATTGTTTCAGCATTTACAGGCTTA
ATATTATACTGTTTCTTGTAGCATGGCACAGCAAGTAATGGAAAACTTTAAAATTGTAGA
ACTTCAATCAATTTTTTTTAACGGTTCATAAATAATACTGTCCTTTCTTTG
>KH.C9.727.v2.B.ND1-1
AGAAAAAGCAAGATTTGGAGTTTGCATCTTTGGACCAATCTGGTGTTACAAAGACGCCAT
CATCACTACAGAACCGATACACCACCTGCCGTGCATGTGAGAAGTTTAACTCTCTCATGA
ACTTTGTAACGAAGAAAAAAGATGAAAAAATCCTCCTGTTCTTTTCCACGTGTGCGTGTG
TGGAGTATTTTGGTCGGGCTATAAAAGATCTTCTCAGCAATGACTTTAACATTCTGCTTC
TACATGGAAAAATTAAGAAGAAACGTTTGGAAATTTTTAGCAAATTCCGTAAACTTGACA
GAGGTATCCTGGTATGCACAGATGTGATGGCACGAGGTGTGGACATCCCTGATGTAGATT
GGGTGTTACAGTTTGATCCACCAAGTAACGCAAGTGCGTTCGTGCATCGTTGTGGTCGAA
CTGCAAGAGTTGGTCGTCAAGGCAACGCTTTAATTTTCCTGTTAGAATCTGAAACATCTT
ATGTGGATTTTATTGAGATCAACCAGAAAGCTCCTATGTTGGAATACCAAATGGATGAAA
GCAGCACGATACAGTGGTCATCCAAGTTACAGGAGTTGTCCATAAAGGACCGAGCTGCAA
TGGAACGAGGATTGAGAGCATTTGTTTCTTTCATTCAGTCGTACGCAAAACATGAATGTA
ATCTTATATTTCGAATAAAGGATCTAAGTTTTGGTGAACTCGCTACCAGTTTTGGATTGT
TAAGAATTCCGAAAATGCCAGAAATAAAACTGAAGGCGGTAACTGACTTTGTTGCTCCTG
TTGTTGATATTGATGCGATTAAATACAAGGACAAGGCTCGGGAAAAACAAAGAAAATTAG
CATTGAAGAAAAAAGCTACAGAAGGGGAGAAACCAAAGTTTGTGAGTGAAAAGAAAAAAG
CTTGGTCAGGTTTAAAAGAGAAAAAAGAATTGCGAAGAGTGAAAAAAGAAAAAAGGAGAA
TGAAAAAAGAGAAAATGACGTTTGATGATGATGAGTTAGAAGAACTACGTAAAGATGCTC
AGCTTGTGAAGAAGTTAAAAAGAAAGGAGATAACAAAAGCTGAATATAATGAATCCATGG
ATGCTGCAGAAGGCAGTCTTAACAAGGTGTTGTGAAAGGTATCCACCCAAGTTCGATACA
ATTTATCTCTGTGGTTGAAACATCTTGCATGTGGTGTGCATTTTCTATGCAAAATATTAA
TCATAATTTATTATAATAACTTGAAGATTCAATGTCCTGGTCGTGGTTGCGTCGAGTAGC
TGCTGTTTCGCCTCGTAAATGTCACCCATGATATAGCCACGTTCACAGCGCTGGACGTAA
CTTAGCATTGCGTCGCGTTGCGCAGCACTTTGTGGATCCCGAGGTGGCACTGTTACCTTA
GTTCTGGTTCGATAGGGAAGTGTTTTAAACTTCTGAGGAAACAAAGGGACATCTCTGCTT
ACAGTTTCGGTCTTAACGTCAGGCTTAGTGGCCGCAATGCGAAGTAATTCTCGCCGTATG
CGTTCCTGCTGTAGACATCTCGCCTTCTGTAACATCTTTATGCGAATCCGATCTTGCTGC
ACGTTACTCATCATGGTTTGCTGGATGCTACCTCTATGGCCTCGTGGTGTCGTTGGGGCG
GAGACCGCGCTCCTTGGGCCACCTGACACCCCTGAAGGTCTACGTCGAAAGAGGAGCATG
TTCGGAGCTTTTAGGCTTTGTCTTCTTCGTCCTGGACTCTTTGGTGATTTATCCTCCGGG
GAATCTAACCCTCTTTGCTCTTCCTCCCCTATTTTCTCCGCTTCTCCGAACCTCACAAAA
GCTGCAGCTGTGGATGGTCTTTGTCTTCCCTCCTCCTCCTCCACAGTTGTCACCATTCCA
CTTTCTTTTATAGCTCGCGGTTTCTTTCTCTTCCCAGGTGCTGTACTTGGTCTTAGATTC
ACCTGAACACGAATCACTTCCTCGATAGCTGTGTCTGTGCTTTCCTCATCAGATGACATA
AGTGGGGCAGTTACTTCAGAAATATTACTCTCGATTCGACTTCGTGACGCCGGCCGTCTT
CGCTTTGAAGAAGCCGGTCGTTTTTCTATGTTTAAAAAAATGTAATTGAATTGACGTTCC
GTGTAATTGAAATGACGTTAAAAATAAACGCTGTCAACGAAATTACGAACTAAACAGCCA
ACGAAAAGGCGGTGACGGATCCGAAACGTTTCACATCAATACAAACACATTTTAAACTTG
TAACGTTTATAATGAAACCGCTAACTGTTGTACCTGTTACACCAAATGGTGTTTCGGCAG
GGAGGGTTGGTTTGTTGAGATGGTTGGAAGATGACGGAGGTCGACTTCCTCCTCCCAAGC
TGGCTTGTGCTGCTGCGCTCATTTCAGGGGTTACCTTCACAAGACAGAAGGTTATGTGGG
GTCGGTAATTAAAAAAAAATAGTTAATATGCGAAGGTAAAACAGTGCAGTACTGGCATAT
TTGTATTTTTTATAAACTACCAATGGCTGTGCAATTCTACGAAAGCATGTTAAAAAGACG
TTGTTTTAACAACGGTCTATGCTTTATGTTTATGGGAACCGTAAGGATACAATTTTATAA
TTCTTACTTTGTTTACAACCAAATGGGACGTGAAAACATGTCCGCATACGGTTTAAAATT
GTATGTTACGAGGTTGTCTTACCAGCCTGTCCGGAGGAACGAGTCCATTTCTTTTGTAAT
ACGCTTGTGGTGGGTCATTGTCTCGATATCCCCCAGAAAGCGTTTTTGCTTTGGTCATAA
AAAACTTTGCTTTTTCTTGTTTAACACCGAAGAGTTGGCGAAGTCGTTCTTCTTCTGTCA
CCTCGTGTACCATCGACTCCGTTTCAAGTCTTAATATATAAAATGAATTGAATGTATAGT
AATGTGGGGTAAGACCTTAAGCACAACATAGGCCTACTATCCGGATCGTGTTTTTAACAA
CAGTGTATGGGAGTCGTGCAGATATTTTTTTATTTTCTGAATGTTTTTTGTTTACCACCA
AATAGGAAGAAAAAAGAATGGAAATTAGTCCCATCTCCACCCACCCTAATATAACTTGCT
TTATCATCATGTGGGGGGGGATTCATGTTTTGTTTCATGTTATGACCTGTTCTGTTGGTA
CTGTGTAGTTTGGGCATATAGTTGAAAAGTATGAAATTTGCATTCAATTAATTTCTTATT
AATGCTAATGACAGAAAATATACTTTTTCTTTTT
>KH.C11.155.v1.A.ND1-1
ATTCGCAGCGGCGTGAGGATCAATCCTACTTAGGCAAAATCATCTTCCCTGTTTGGTTAT
TAGATAAATGGAGATGGCTTATACCCCAACGAGTAGTTTTTCACCGCAAGAAACAGAATG
CGTTAACCAGTTGGAGGACTACCACGTTTGCATCATGTCGTCTTGCTTTAACAACTCAAC
AAACTCGATTGATGAGATTACAATCACCTGTTATGACGTAGGCGTGGCCATACTTCTACT
TTTATTTGGGATTCTGGCCGCATCGATCTGTGTTGGCAACATTGTTATTATTTATGTACT
GACTGCATCCAAAGCCACGAAGAAACCACAAGGGCTTGTGAAATGTTCGCTTGCCGTGGC
TGACTTTATACAAGGTGCCGTCGCTGTCCCGATATCTGCGTACACATACGTCTACTTTTA
CTTTGTGCCAGCGAAGTTAAGCGCAAGTGAACTAAAACTGGCCGGCTTGGGTTTCTTGGA
GCTTTATCGTGCTTATATATTTTGCTTCATTCTATCCAACTCACTAAGTCTGATCAGTTT
GATAATTCTGAGTCTGGATCGATTTCTTGCCATTTGTTTTCCTTTACGTTATCACACTGG
TGGGATGATGACGCCCCGTCGAGTTTGTGTGACAGTACTTGCAGCTTGGGTGATTTGTTT
AGCACTATCCGTCTTTTTTGAGGAAGTTCTTTTCGGTGCTATCATTACCATCAGATCAAT
GCAGCATCTTAACGCTAGCGTGTCGGCGAATCGCGCTGGAGTCGCTCCATCAAATAAGGG
TCAGACACTTTCTGTTAACGCAGCGAAAACAGTGGCGCTCATGGTTGTCACATTTACCAT
ATCAGTTCTACCGTATTCAATTTACAAATTGCTCAAACTTAACGAGAATTGGTGGACAGA
GTTGGTGTTCGAATACTTGCTCTACACCAACAGTTTGTGGAACATATTTATCTACAGCTT
TCGCTGTACCGAGTTCAAAACGTCTTTGTACCGTTTGAGGTTCACCCGGAAAATAATGAA
TGTTTTTTGTCGGAGTAAGCTGAGAGATTGGGATGAACGCACGCAGAATAATCAACGCCT
ACGAAGCTGTGTAACTGAAATGTCGGTACGGTCGTCAGCAATGACTGTGAGACGGGAGAC
ACGAGCGGAAACTGGATTCGGCTCGCCTACACCATGTCTTAAAGCTTCCCCCATGGACAC
ACTATTTGAAGAGAAAGAAGACGATTTGAGCCAAAATGAACTGCACGGTTTTATTCGCCC
AGACAGCACAGAAAATGCTATGTAATGTGCAGCACATTTAAAAATGAGTTGTTGATGACT
TTTTAATTGGGATTGTTCGAATCAACTATTTTACGATTCGAAACTATATAAGTATTTACT
ACCAGTTCAATTAACTAACATACCCGCACTGTTACTTTCTGCCTATTTTCGAAGAGCTGC
AGCCACAATGCGCTTTAATTGTCTTTCTGTAAATACA
>KH.C11.704.v1.A.ND1-1
TATTTTTTTATACAACTGTATTTAGAGTTAACAATTTAAGAATGAATTTTCGGCCAACTA
GCAATCCGGGCGGAAACCCGCAGAATATAATGCCCGTACGACACCCGCAACCTCAACAAA
TTGTAAGCACAATGAACAGAATGCCAACACCGGCCGCTGTACCCATGGGTACAAATGTAC
AAAATGTGAGATTAAGAGGAGCAGGTACTTTCCCACAACGGTTACCAAACCAATCATCAA
ACACACAACAAGCATCGGCAGGAAATGCTCAAAATAAGGATCCTGTGCATAACGCCAAAG
CTATCTTACCCCACTTGAAAGAGTCCTTAGTAAACCTTATGGCCGTTGCAAGTCAAAACT
TTGCTGTGAGTGTTTCTGTGGATGACATGCAGAAAGTAGTTGACGCAAGCAATGTACCAA
GATTTGATAAATGTCTCGAACACTTTTACAACCTGTGTGATCAGTTGGAGTTACAGCTTA
ACCTTGGTCACCACCAGTTATCCCAAGCACTCGCAAGCATCCAACACACTCCCCTTATGA
GGAATGTTAACCTTAAAGATGATGCAAATGGACCGCAGATATATGGGAATTATATCAACA
CAGTTGAAAGCCAACTACAGTGTGCTGAAGAAATACAAAACTTGTTGCTAAACTGCTGTA
AAAAACTACAGGAGCATCAAACTACACATCCTGTCTGATGAAAAAGACACGAATCCCTGG
TACAAAACATAGCTATATTGAGTTTACAATGTACATAAACATACATATGTAATAGAACAA
TTTACAACACTGCCTTTGAACAGTAATAAAATATCAAACATGCAAAA
>KH.L4.13.v1.C.SL1-2
TTTCAACTGACGACCAAACAGCTGGTAAAATATAAGATATTGATGTTGTTTGAACCATCG
TGAAAACAAGATGACGGCGTTATCAGCGATGTTGGATGAATTGATGGGAAAGAACAGAAA
CGCCGCACCGGATGATAAGACCAGTGAGATACATTTCAGTGACGAAGAGATTTGCAAACA
CTTCTTGTGTGGTTTCTGCCCGGCCGAATTATTCACCAACACCAGGTCAGATCTTGGTAC
GTGCAATAAAGTTCATGACGAAAAGACAAGACAAGCATACCAAACAAGCCCCCGATATTT
AAAATGTGGGTACGAGGAAGAATTTCTTCGATTCCTCCAGCAATGTTGGCAAGATGTGGA
ACGTAGGATTCGAAGGAATCACCAACGTTTACAACTATCCGAGGAAAAGAATCAAAAAGC
ACAACAAGGGCCCTCTAGTGGAGCCGAGAACGACGAGAAGATCTCTGTGTTAAACGAGCG
GATCACGGGGATGTTGGAGAACATCGAGAAGTTGGGAGGAGAGGGAGAGGTGGAGCAAGC
GCAGTCGTTGATGAAGTTGTGCGATCAACTTAAAGAGGAAAGGGAGACATTACAGAACCA
ACGTGGAGGGATAATGGACACTTTTGCCGTCCAAGAAAAACAAATGGAAGTTTGCGAGGT
TTGCGGGGCTTTCCTTATCGTGGGCGACGCACAAACCAGAGTGGATGATCATTTGATGGG
GAAACAGCACATGGGATACGCTAAGATTAAAGCTACGATAGCTGAGCTTAAGGATAAATT
ATCCAAAGCAAGTTTCCAGAATGTTCCTGAAAGAAAAATAGATTCACGAAATGGGAAACG
TTCATCTTCACGTGATCGTAAAGATAGAAGATCTCGTGAAAGAAGATCACGTGAGAGGGG
ATCACGTGATCATCGTGATAGATCATCACGAACATCACGTGATCGTGATCGGAGGCCTTC
ATACAGATCACGTGATGATGATAAAAGATCACGTGATCGGAAGTCATCTCGTGATCGTGA
TAGCAGGAGACGTCGATCACGGGAAAGGACTGATTCACGAAGATCACGAGATGATAGGAG
AGATTCAGACCGTCATAAAAGGGACAGATCTCGTAGTCGCGACAAAGATCGTAAACGAAG
TCGAAGAAGTGATTCCCGTGATAAGAAGGAGAGGAAGGATAGAAGTAAAGACAGGAGCAA
GGAGAAGGAGAAAGATAATAAAGAAACAAAGAAAGAGGAGAAACCAAAAGAGGAAGTTGA
AACGACAGTGGAAGAAAATGTTGCCATGGAGACGGTGGGTGAAGAAAAAGGGGATGAAGG
GATAGGAGAGAATGGAGGGAAAAAGGAGGAGGAGAGAGTGGAGGATGAAGAAGAGGAAAA
AGTGGGAGGTGACGGATCAGTTTAAAAATATGAGGTTTGTAGAAAAAATAGAAAAAGTTG
TAAAAAAAGAAAAAAATAGAAGAAATTGGTTAAAAAGATCAAAAATACACATAGTTGTCT
AAATTATGTTTCTGGTTATTTTTTTCAATTCAATTTACAAAAAAATCCCATTTTGGTTTG
CTGAAAAAGGTTTTAAAATTCTTTTTTTTCGTTTTTTTTTTAACTTTTAACGTTTCTGCA
AAAATACACTCGAAGCAAAATGCTGGATGGTAATTTTTTGAATAAACGAGATGGAAAATA
AAGGATTCTTCTGTTA
>KH.C14.294.v1.A.SL2-1
ATAATTGTTTAGGGTTTCCTTACCCCTTTTTTTCTTGATCAAAATTATGAGTGATAGCAG
TAGAAAATACGGTAGCATGAGCGAACCACCTGCACCAGAGTATGCAGAGAATGATCCAAG
CGAACCCGCACCTCCAACTTATACAGAAACACAGAATGAAGCGCCTCCCCCGACATATGA
GTCTTTATATGGACAGATTGAAGAGGCACGCAGAAGCTCAACCACAAGGGGCGGATTCCT
GAAAAGTGTCTGCAAGATTTTGTTCAGTACTGTTGGCTTTATTGTTTTGCTTGGTATATT
TCTCTCTGTTCCAATTTCAATGATAGTGGTTGGTGCGATTAATTTGCAAAACTGTCCGCT
GGAACGTTTTATTCCAATCTGGCTAATTGTTGGTGGATCAGTTGGTGCTCTCATGCAAAT
AACATCCATGTTTGAAAGAATTCAAAAATATAGAAACCCCGAACGGGAGGATGAACAGGC
ACAGAAATATTCTGGAAGTTGCTTAGGTTGTTTTAATCTGGCCTGGTTTATAGCTGGAAA
TGTTTGGGTGTACAGAAACATTCATCCCAATACCAATCCACTAATTCAACCATACTGTGA
TTACACAACATACTACTTCTCCTTCTGGCTTATTACAGTGGTTTATATATTGGTTGGCCT
TGCCTGCTGCTGTTCCTGTTGTGTGGCAATGTGCGGGGCATCAGGGAAACCACAGAATGA
TGAGGTTTAAAGAATGTTATGCACAAGAAGATGAAAGCTTTATTCTGTATTGTAGGTCCT
TGCATTTCTTTCTACATTGCACCCTTTTGTTTATTCCAGATGTTCCCATACATAACATAA
CTAGATCAGGATTCACTCTTTCATTTCATACTTCCATAGCTTGTAACATAATATTGTCTA
TTTAAAATCAATTCAAACATGAAAGCCTAGGCTTTGTTTATTTTGTTACTAAGCCTTATT
TTCTATTTTGACTATTACGGTTGACTTCAGATTTTGAACTTCCTATTCTGATAGCTCTAT
TTAACCATTTGCACCTTATACCTTTAGTACAGCTAAGGTCCAGCTCTGTATGTACTGCAT
TGATATTTTGACTGAACCTTATCTCGTGTTCCACAGGTCACAACACATACCAATCTAACT
AAAGCTTATGCACTTGTTGCAGGCATAAAGTGATTTTCATAAACTAGCATCCGTAGCATG
[truncated: 45,940,513 more chars]
